# Supplementary material for: Inhibition of ribosome biogenesis in the epidermis is sufficient to trigger organism-wide growth quiescence independently of nutritional status in C. elegans
Source: PLoS Biol. 2023 Aug 31;21(8):e3002276. doi: 10.1371/journal.pbio.3002276 (PMC10499265; doi:10.1371/journal.pbio.3002276)
Supplement: S1 Table — First tab: Raw counts in tidy format. Second tab: RNA-seq analysis in response to global RPOA-2 depletion. Third tab: RNA-seq analysis in response to epidermis-specific RPOA-2 depletion. Fourth tab: Shared significant changes in response to both epidermal and global RPOA-2 depletion. Fifth tab: Shared significantly enriched GO categories and GO gene attributes in response to global and epidermal RPOA-2 depletion. (XLSX) [file pbio.3002276.s013.xlsx]

## Sheet: Raw counts in tidy format
	experiment	transcript	genome	chromosome	chromosome_position_start	chromosome_position_end	WBID	region	gene_name	region	count
2	HSL-273	F27C8.1.2|cdna|chromosome	WBcel235	IV	9598986	9601695	WBGene00000002.1|gene_biotype	protein_coding|transcript_biotype	aat-1	CDS	4
4	HSL-273	F52H2.2b.1|cdna|chromosome	WBcel235	X	2552436	2557623	WBGene00000004.1|gene_biotype	protein_coding|transcript_biotype	aat-3	CDS	9
6	HSL-273	C55C2.5a.1|cdna|chromosome	WBcel235	I	2571782	2576020	WBGene00000006.1|gene_biotype	protein_coding|transcript_biotype	aat-5	CDS	19
7	HSL-273	T11F9.4a.1|cdna|chromosome	WBcel235	V	11466857	11470663	WBGene00000007.1|gene_biotype	protein_coding|transcript_biotype	aat-6	CDS	6
17	HSL-273	M79.1a.1|cdna|chromosome	WBcel235	X	10605832	10624185	WBGene00000018.1|gene_biotype	protein_coding|transcript_biotype	abl-1	CDS	4
19	HSL-273	F12B6.1a.1|cdna|chromosome	WBcel235	I	2255923	2272866	WBGene00000020.1|gene_biotype	protein_coding|transcript_biotype	abt-2	CDS	48
20	HSL-273	Y39D8C.1.1|cdna|chromosome	WBcel235	V	323774	330725	WBGene00000022.1|gene_biotype	protein_coding|transcript_biotype	abt-4	CDS	37
28	HSL-273	C03A7.14.2|cdna|chromosome	WBcel235	V	5192995	5194608	WBGene00000031.1|gene_biotype	protein_coding|transcript_biotype	abu-8	CDS	19
30	HSL-273	F35A5.3.1|cdna|chromosome	WBcel235	X	3798179	3799741	WBGene00000033.1|gene_biotype	protein_coding|transcript_biotype	abu-10	CDS	10
33	HSL-273	Y44E3A.2.1|cdna|chromosome	WBcel235	I	3302001	3307587	WBGene00000036.1|gene_biotype	protein_coding|transcript_biotype	ace-2	CDS	21
34	HSL-273	Y48B6A.8.1|cdna|chromosome	WBcel235	II	14205633	14210214	WBGene00000037.1|gene_biotype	protein_coding|transcript_biotype	ace-3	CDS	20
35	HSL-273	Y48B6A.7.1|cdna|chromosome	WBcel235	II	14198046	14205325	WBGene00000038.1|gene_biotype	protein_coding|transcript_biotype	ace-4	CDS	9
36	HSL-273	C42D8.5a.2|cdna|chromosome	WBcel235	X	5092458	5097067	WBGene00000039.1|gene_biotype	protein_coding|transcript_biotype	acn-1	CDS	20
37	HSL-273	ZK455.1.2|cdna|chromosome	WBcel235	X	11339874	11343568	WBGene00000040.1|gene_biotype	protein_coding|transcript_biotype	aco-1	CDS	122
38	HSL-273	F54H12.1a.1|cdna|chromosome	WBcel235	III	7973717	7977355	WBGene00000041.1|gene_biotype	protein_coding|transcript_biotype	aco-2	CDS	167
44	HSL-273	ZC504.2.1|cdna|chromosome	WBcel235	X	10412725	10416630	WBGene00000047.1|gene_biotype	protein_coding|transcript_biotype	acr-8	CDS	3
48	HSL-273	R01E6.4a.1|cdna|chromosome	WBcel235	X	13532871	13536433	WBGene00000051.1|gene_biotype	protein_coding|transcript_biotype	acr-12	CDS	3
54	HSL-273	C31H5.3b.1|cdna|chromosome	WBcel235	I	9031274	9034012	WBGene00000058.1|gene_biotype	protein_coding|transcript_biotype	acr-19	CDS	5
57	HSL-273	F48E3.7.1|cdna|chromosome	WBcel235	X	7503823	7506633	WBGene00000061.1|gene_biotype	protein_coding|transcript_biotype	lgc-11	CDS	3
60	HSL-273	T04C12.5.3|cdna|chromosome	WBcel235	V	11076723	11078154	WBGene00000064.1|gene_biotype	protein_coding|transcript_biotype	act-2	CDS	27
62	HSL-273	M03F4.2a.1|cdna|chromosome	WBcel235	X	4960553	4964413	WBGene00000066.1|gene_biotype	protein_coding|transcript_biotype	act-4	CDS	1387
63	HSL-273	T25C8.2.2|cdna|chromosome	WBcel235	III	13604339	13606067	WBGene00000067.1|gene_biotype	protein_coding|transcript_biotype	act-5	CDS	709
64	HSL-273	F17C8.1.1|cdna|chromosome	WBcel235	III	4722126	4730919	WBGene00000068.1|gene_biotype	protein_coding|transcript_biotype	acy-1	CDS	29
66	HSL-273	C44F1.5.2|cdna|chromosome	WBcel235	III	3774896	3786640	WBGene00000070.1|gene_biotype	protein_coding|transcript_biotype	acy-3	CDS	18
67	HSL-273	T01C2.1.1|cdna|chromosome	WBcel235	V	5624727	5630892	WBGene00000071.1|gene_biotype	protein_coding|transcript_biotype	acy-4	CDS	6
68	HSL-273	F39C12.2b.1|cdna|chromosome	WBcel235	X	4854069	4860036	WBGene00000072.1|gene_biotype	protein_coding|transcript_biotype	add-1	CDS	12
69	HSL-273	F57F5.4a.2|cdna|chromosome	WBcel235	V	12009551	12013605	WBGene00000073.1|gene_biotype	protein_coding|transcript_biotype	add-2	CDS	6
70	HSL-273	C04A11.4a.1|cdna|chromosome	WBcel235	X	13687973	13695771	WBGene00000074.1|gene_biotype	protein_coding|transcript_biotype	adm-2	CDS	4
71	HSL-273	ZK154.7.1|cdna|chromosome	WBcel235	X	7795046	7798287	WBGene00000075.1|gene_biotype	protein_coding|transcript_biotype	adm-4	CDS	7
72	HSL-273	H15N14.1c.1|cdna|chromosome	WBcel235	I	7773418	7777577	WBGene00000079.1|gene_biotype	protein_coding|transcript_biotype	adr-1	CDS	30
74	HSL-273	Y50D7A.7.1|cdna|chromosome	WBcel235	III	295651	298556	WBGene00000081.1|gene_biotype	protein_coding|transcript_biotype	ads-1	CDS	62
75	HSL-273	C02B4.1.1|cdna|chromosome	WBcel235	X	12678832	12689279	WBGene00000082.1|gene_biotype	protein_coding|transcript_biotype	adt-1	CDS	3
76	HSL-273	F08C6.1a.2|cdna|chromosome	WBcel235	X	7585587	7595414	WBGene00000083.1|gene_biotype	protein_coding|transcript_biotype	adt-2	CDS	29
77	HSL-273	D2030.10a.2|cdna|chromosome	WBcel235	I	7602307	7608227	WBGene00000084.1|gene_biotype	protein_coding|transcript_biotype	aex-1	CDS	7
79	HSL-273	C02H7.3a.1|cdna|chromosome	WBcel235	X	751211	759732	WBGene00000086.1|gene_biotype	protein_coding|transcript_biotype	aex-3	CDS	36
81	HSL-273	Y87G2A.4.1|cdna|chromosome	WBcel235	I	13543079	13545188	WBGene00000089.1|gene_biotype	protein_coding|transcript_biotype	aex-6	CDS	5
82	HSL-273	B0334.8a.1|cdna|chromosome	WBcel235	II	11519323	11527062	WBGene00000090.1|gene_biotype	protein_coding|transcript_biotype	age-1	CDS	9
83	HSL-273	F32A6.4a.1|cdna|chromosome	WBcel235	X	5289728	5303512	WBGene00000092.1|gene_biotype	protein_coding|transcript_biotype	ags-3	CDS	14
86	HSL-273	C25A1.11a.1|cdna|chromosome	WBcel235	I	10193925	10197000	WBGene00000095.1|gene_biotype	protein_coding|transcript_biotype	aha-1	CDS	9
88	HSL-273	F58E10.4.1|cdna|chromosome	WBcel235	V	14012333	14013644	WBGene00000097.1|gene_biotype	protein_coding|transcript_biotype	aip-1	CDS	5
89	HSL-273	K07C11.2.2|cdna|chromosome	WBcel235	V	8221410	8223587	WBGene00000098.1|gene_biotype	protein_coding|transcript_biotype	air-1	CDS	7
91	HSL-273	C25A11.4f.1|cdna|chromosome	WBcel235	X	9078945	9113613	WBGene00000100.1|gene_biotype	protein_coding|transcript_biotype	ajm-1	CDS	138
92	HSL-273	D1022.7b.2|cdna|chromosome	WBcel235	II	7472735	7478959	WBGene00000101.1|gene_biotype	protein_coding|transcript_biotype	aka-1	CDS	21
93	HSL-273	C12D8.10b.2|cdna|chromosome	WBcel235	V	10248907	10252895	WBGene00000102.1|gene_biotype	protein_coding|transcript_biotype	akt-1	CDS	21
94	HSL-273	F28H6.1a.1|cdna|chromosome	WBcel235	X	14147700	14151968	WBGene00000103.1|gene_biotype	protein_coding|transcript_biotype	akt-2	CDS	16
95	HSL-273	F48F7.1b.1|cdna|chromosome	WBcel235	X	13949114	13956261	WBGene00000105.1|gene_biotype	protein_coding|transcript_biotype	alg-1	CDS	77
96	HSL-273	T07D3.7a.1|cdna|chromosome	WBcel235	II	873176	878945	WBGene00000106.1|gene_biotype	protein_coding|transcript_biotype	alg-2	CDS	20
97	HSL-273	F54D8.3a.1|cdna|chromosome	WBcel235	III	5077765	5080661	WBGene00000107.1|gene_biotype	protein_coding|transcript_biotype	alh-1	CDS	51
99	HSL-273	F36H1.6.1|cdna|chromosome	WBcel235	IV	11022603	11025870	WBGene00000109.1|gene_biotype	protein_coding|transcript_biotype	alh-3	CDS	23
100	HSL-273	T05H4.13c.2|cdna|chromosome	WBcel235	V	6427703	6429927	WBGene00000110.1|gene_biotype	protein_coding|transcript_biotype	alh-4	CDS	35
102	HSL-273	F56D12.1a.2|cdna|chromosome	WBcel235	II	1306243	1310133	WBGene00000112.1|gene_biotype	protein_coding|transcript_biotype	alh-6	CDS	64
103	HSL-273	F45H10.1a.2|cdna|chromosome	WBcel235	II	13487246	13491786	WBGene00000113.1|gene_biotype	protein_coding|transcript_biotype	alh-7	CDS	10
104	HSL-273	F13D12.4a.3|cdna|chromosome	WBcel235	II	11728949	11731226	WBGene00000114.1|gene_biotype	protein_coding|transcript_biotype	alh-8	CDS	173
105	HSL-273	F01F1.6.2|cdna|chromosome	WBcel235	III	5856018	5859186	WBGene00000115.1|gene_biotype	protein_coding|transcript_biotype	alh-9	CDS	23
107	HSL-273	F42G9.5a.1|cdna|chromosome	WBcel235	III	774321	778154	WBGene00000117.1|gene_biotype	protein_coding|transcript_biotype	alh-11	CDS	3
108	HSL-273	Y69F12A.2a.2|cdna|chromosome	WBcel235	III	7454012	7455980	WBGene00000118.1|gene_biotype	protein_coding|transcript_biotype	alh-12	CDS	40
110	HSL-273	F23B2.6.1|cdna|chromosome	WBcel235	IV	9147468	9148579	WBGene00000121.1|gene_biotype	protein_coding|transcript_biotype	aly-2	CDS	3
111	HSL-273	M18.7a.2|cdna|chromosome	WBcel235	IV	12123155	12124807	WBGene00000122.1|gene_biotype	protein_coding|transcript_biotype	aly-3	CDS	8
112	HSL-273	F36A4.7.2|cdna|chromosome	WBcel235	IV	4248020	4258173	WBGene00000123.1|gene_biotype	protein_coding|transcript_biotype	ama-1	CDS	63
115	HSL-273	M195.3.1|cdna|chromosome	WBcel235	II	8363196	8369159	WBGene00000135.1|gene_biotype	protein_coding|transcript_biotype	amt-3	CDS	3
116	HSL-273	C05E11.5.1|cdna|chromosome	WBcel235	X	4565302	4569393	WBGene00000136.1|gene_biotype	protein_coding|transcript_biotype	amt-4	CDS	5
117	HSL-273	R13G10.2.1|cdna|chromosome	WBcel235	III	3822403	3826261	WBGene00000137.1|gene_biotype	protein_coding|transcript_biotype	amx-1	CDS	6
118	HSL-273	B0019.1.1|cdna|chromosome	WBcel235	I	12759545	12764960	WBGene00000138.1|gene_biotype	protein_coding|transcript_biotype	amx-2	CDS	6
120	HSL-273	ZK973.6a.1|cdna|chromosome	WBcel235	I	4321095	4359080	WBGene00000140.1|gene_biotype	protein_coding|transcript_biotype	anc-1	CDS	413
122	HSL-273	K06H7.6.1|cdna|chromosome	WBcel235	III	8080570	8083701	WBGene00000143.1|gene_biotype	protein_coding|transcript_biotype	apc-2	CDS	5
125	HSL-273	F46F3.4a.1|cdna|chromosome	WBcel235	V	11675942	11685268	WBGene00000146.1|gene_biotype	protein_coding|transcript_biotype	ape-1	CDS	14
128	HSL-273	C42D8.8a.1|cdna|chromosome	WBcel235	X	5112422	5116866	WBGene00000149.1|gene_biotype	protein_coding|transcript_biotype	apl-1	CDS	210
129	HSL-273	F55A12.7.1|cdna|chromosome	WBcel235	I	5342180	5344724	WBGene00000150.1|gene_biotype	protein_coding|transcript_biotype	apm-1	CDS	5
131	HSL-273	W03G9.4.1|cdna|chromosome	WBcel235	I	4964667	4967089	WBGene00000155.1|gene_biotype	protein_coding|transcript_biotype	app-1	CDS	14
132	HSL-273	K04G2.8b.1|cdna|chromosome	WBcel235	I	8050043	8055489	WBGene00000156.1|gene_biotype	protein_coding|transcript_biotype	2022-04-01	CDS	6
134	HSL-273	Y105E8A.9.1|cdna|chromosome	WBcel235	I	14406028	14417942	WBGene00000158.1|gene_biotype	protein_coding|transcript_biotype	apg-1	CDS	29
136	HSL-273	Y71H2B.10a.1|cdna|chromosome	WBcel235	III	2583953	2597034	WBGene00000160.1|gene_biotype	protein_coding|transcript_biotype	apb-1	CDS	33
137	HSL-273	T20B5.1.1|cdna|chromosome	WBcel235	X	9336819	9342951	WBGene00000161.1|gene_biotype	protein_coding|transcript_biotype	apa-2	CDS	22
138	HSL-273	W09G10.4a.1|cdna|chromosome	WBcel235	II	3532527	3546431	WBGene00000162.1|gene_biotype	protein_coding|transcript_biotype	apd-3	CDS	6
139	HSL-273	R11A5.1b.1|cdna|chromosome	WBcel235	I	7853750	7857850	WBGene00000163.1|gene_biotype	protein_coding|transcript_biotype	apb-3	CDS	21
140	HSL-273	F53H8.1.1|cdna|chromosome	WBcel235	X	954839	957762	WBGene00000164.1|gene_biotype	protein_coding|transcript_biotype	apm-3	CDS	4
141	HSL-273	Y48G8AL.14.1|cdna|chromosome	WBcel235	I	1154511	1156020	WBGene00000165.1|gene_biotype	protein_coding|transcript_biotype	aps-3	CDS	3
142	HSL-273	W04G3.4.1|cdna|chromosome	WBcel235	X	11068527	11071925	WBGene00000166.1|gene_biotype	protein_coding|transcript_biotype	apt-9	CDS	12
144	HSL-273	F32A5.5a.1|cdna|chromosome	WBcel235	II	7235834	7238349	WBGene00000169.1|gene_biotype	protein_coding|transcript_biotype	aqp-1	CDS	22
145	HSL-273	C01G6.1a.3|cdna|chromosome	WBcel235	II	9259050	9261994	WBGene00000170.1|gene_biotype	protein_coding|transcript_biotype	aqp-2	CDS	58
150	HSL-273	M02F4.8.2|cdna|chromosome	WBcel235	X	3025505	3026976	WBGene00000175.1|gene_biotype	protein_coding|transcript_biotype	aqp-7	CDS	170
151	HSL-273	K02G10.7b.1|cdna|chromosome	WBcel235	X	4702965	4704970	WBGene00000176.1|gene_biotype	protein_coding|transcript_biotype	aqp-8	CDS	6
153	HSL-273	ZK1321.3.1|cdna|chromosome	WBcel235	II	9768357	9769847	WBGene00000178.1|gene_biotype	protein_coding|transcript_biotype	aqp-10	CDS	17
154	HSL-273	ZK525.2.1|cdna|chromosome	WBcel235	III	13673280	13674746	WBGene00000179.1|gene_biotype	protein_coding|transcript_biotype	aqp-11	CDS	5
155	HSL-273	ZK1320.6.1|cdna|chromosome	WBcel235	II	9674978	9677210	WBGene00000180.1|gene_biotype	protein_coding|transcript_biotype	arc-1	CDS	10
156	HSL-273	F01G4.2a.1|cdna|chromosome	WBcel235	IV	11131279	11133785	WBGene00000181.1|gene_biotype	protein_coding|transcript_biotype	ard-1	CDS	8
157	HSL-273	B0336.2.3|cdna|chromosome	WBcel235	III	5714861	5717583	WBGene00000182.1|gene_biotype	protein_coding|transcript_biotype	arf-1.2	CDS	20
158	HSL-273	F57H12.1.1|cdna|chromosome	WBcel235	IV	7982526	7983919	WBGene00000183.1|gene_biotype	protein_coding|transcript_biotype	arf-3	CDS	37
161	HSL-273	C01C7.1a.1|cdna|chromosome	WBcel235	IV	12622162	12631022	WBGene00000186.1|gene_biotype	protein_coding|transcript_biotype	ark-1	CDS	12
163	HSL-273	F19H8.3.1|cdna|chromosome	WBcel235	II	14606472	14608342	WBGene00000188.1|gene_biotype	protein_coding|transcript_biotype	arl-3	CDS	5
166	HSL-273	Y57G11C.13.1|cdna|chromosome	WBcel235	IV	14798149	14799229	WBGene00000192.1|gene_biotype	protein_coding|transcript_biotype	arl-8	CDS	10
168	HSL-273	F53H8.2.1|cdna|chromosome	WBcel235	X	950782	954233	WBGene00000195.1|gene_biotype	protein_coding|transcript_biotype	arr-1	CDS	7
169	HSL-273	W02B12.6a.1|cdna|chromosome	WBcel235	II	11460215	11464129	WBGene00000196.1|gene_biotype	protein_coding|transcript_biotype	aars-1	CDS	5
170	HSL-273	F28H1.3.4|cdna|chromosome	WBcel235	I	3983184	3986915	WBGene00000197.1|gene_biotype	protein_coding|transcript_biotype	aars-2	CDS	53
171	HSL-273	C15F1.6.1|cdna|chromosome	WBcel235	II	6970668	6972235	WBGene00000198.1|gene_biotype	protein_coding|transcript_biotype	art-1	CDS	40
172	HSL-273	Y71F9AL.16.1|cdna|chromosome	WBcel235	I	2883546	2893718	WBGene00000199.1|gene_biotype	protein_coding|transcript_biotype	arx-1	CDS	12
173	HSL-273	K07C5.1.1|cdna|chromosome	WBcel235	V	10335443	10338355	WBGene00000200.1|gene_biotype	protein_coding|transcript_biotype	arx-2	CDS	9
174	HSL-273	Y79H2A.6b.1|cdna|chromosome	WBcel235	III	12052424	12058458	WBGene00000201.1|gene_biotype	protein_coding|transcript_biotype	arx-3	CDS	4
175	HSL-273	Y6D11A.1.1|cdna|chromosome	WBcel235	III	860198	861324	WBGene00000202.1|gene_biotype	protein_coding|transcript_biotype	exos-4.2	CDS	3
176	HSL-273	Y37D8A.1.1|cdna|chromosome	WBcel235	III	12816789	12818100	WBGene00000203.1|gene_biotype	protein_coding|transcript_biotype	arx-5	CDS	3
177	HSL-273	C35D10.16.1|cdna|chromosome	WBcel235	III	4878658	4879643	WBGene00000204.1|gene_biotype	protein_coding|transcript_biotype	arx-6	CDS	3
178	HSL-273	M01B12.3.1|cdna|chromosome	WBcel235	I	3069325	3070150	WBGene00000205.1|gene_biotype	protein_coding|transcript_biotype	arx-7	CDS	3
180	HSL-273	F02E8.1.3|cdna|chromosome	WBcel235	X	4469743	4471467	WBGene00000207.1|gene_biotype	protein_coding|transcript_biotype	asb-2	CDS	110
181	HSL-273	Y53F4B.15.1|cdna|chromosome	WBcel235	II	15039404	15048904	WBGene00000208.1|gene_biotype	protein_coding|transcript_biotype	trip-4	CDS	9
183	HSL-273	C53B7.4.1|cdna|chromosome	WBcel235	X	6841258	6842129	WBGene00000210.1|gene_biotype	protein_coding|transcript_biotype	asg-2	CDS	16
185	HSL-273	ZK455.4.1|cdna|chromosome	WBcel235	X	11321079	11324251	WBGene00000212.1|gene_biotype	protein_coding|transcript_biotype	asm-2	CDS	12
187	HSL-273	Y39B6A.20.2|cdna|chromosome	WBcel235	V	19049461	19050825	WBGene00000214.1|gene_biotype	protein_coding|transcript_biotype	asp-1	CDS	1037
188	HSL-273	T18H9.2.1|cdna|chromosome	WBcel235	V	9203077	9204734	WBGene00000215.1|gene_biotype	protein_coding|transcript_biotype	asp-2	CDS	170
189	HSL-273	H22K11.1.1|cdna|chromosome	WBcel235	X	6791064	6792715	WBGene00000216.1|gene_biotype	protein_coding|transcript_biotype	asp-3	CDS	406
190	HSL-273	R12H7.2.1|cdna|chromosome	WBcel235	X	13218977	13221462	WBGene00000217.1|gene_biotype	protein_coding|transcript_biotype	asp-4	CDS	10
191	HSL-273	F21F8.3.2|cdna|chromosome	WBcel235	V	8272375	8274046	WBGene00000218.1|gene_biotype	protein_coding|transcript_biotype	asp-5	CDS	161
192	HSL-273	F21F8.7.1|cdna|chromosome	WBcel235	V	8267511	8268937	WBGene00000219.1|gene_biotype	protein_coding|transcript_biotype	asp-6	CDS	450
193	HSL-273	K08F8.2.1|cdna|chromosome	WBcel235	II	8751986	8753939	WBGene00000220.1|gene_biotype	protein_coding|transcript_biotype	atf-2	CDS	11
194	HSL-273	T04C10.4.1|cdna|chromosome	WBcel235	X	14809159	14810849	WBGene00000221.1|gene_biotype	protein_coding|transcript_biotype	atf-5	CDS	19
196	HSL-273	C07G2.2c.2|cdna|chromosome	WBcel235	III	4491636	4494476	WBGene00000223.1|gene_biotype	protein_coding|transcript_biotype	atf-7	CDS	67
197	HSL-273	F26D10.9a.1|cdna|chromosome	WBcel235	IV	17269342	17272181	WBGene00000224.1|gene_biotype	protein_coding|transcript_biotype	atgp-1	CDS	22
198	HSL-273	C38C6.2a.1|cdna|chromosome	WBcel235	II	14640096	14644083	WBGene00000225.1|gene_biotype	protein_coding|transcript_biotype	atgp-2	CDS	24
199	HSL-273	T06E4.3a.1|cdna|chromosome	WBcel235	V	9634861	9645595	WBGene00000226.1|gene_biotype	protein_coding|transcript_biotype	atl-1	CDS	6
200	HSL-273	Y48G1BL.2a.1|cdna|chromosome	WBcel235	I	183364	208465	WBGene00000227.1|gene_biotype	protein_coding|transcript_biotype	atm-1	CDS	11
201	HSL-273	W04D2.1a.1|cdna|chromosome	WBcel235	V	12478413	12484442	WBGene00000228.1|gene_biotype	protein_coding|transcript_biotype	atn-1	CDS	89
202	HSL-273	C34E10.6.1|cdna|chromosome	WBcel235	III	5228417	5230536	WBGene00000229.1|gene_biotype	protein_coding|transcript_biotype	atp-2	CDS	1222
203	HSL-273	F27C1.7b.1|cdna|chromosome	WBcel235	I	5428543	5429834	WBGene00000230.1|gene_biotype	protein_coding|transcript_biotype	atp-3	CDS	203
204	HSL-273	D2045.1d.1|cdna|chromosome	WBcel235	III	10461389	10468026	WBGene00000231.1|gene_biotype	protein_coding|transcript_biotype	atx-2	CDS	56
205	HSL-273	B0207.12b.1|cdna|chromosome	WBcel235	I	5967250	5973320	WBGene00000232.1|gene_biotype	protein_coding|transcript_biotype	avr-14	CDS	13
206	HSL-273	R11G10.1a.1|cdna|chromosome	WBcel235	V	13498786	13511718	WBGene00000233.1|gene_biotype	protein_coding|transcript_biotype	avr-15	CDS	5
207	HSL-273	B0464.7.1|cdna|chromosome	WBcel235	III	9467464	9468058	WBGene00000235.1|gene_biotype	protein_coding|transcript_biotype	baf-1	CDS	3
209	HSL-273	Y71F9AR.1.1|cdna|chromosome	WBcel235	I	2949600	2957910	WBGene00000237.1|gene_biotype	protein_coding|transcript_biotype	bam-2	CDS	31
211	HSL-273	C05D2.4b.1|cdna|chromosome	WBcel235	III	5612274	5614700	WBGene00000239.1|gene_biotype	protein_coding|transcript_biotype	bas-1	CDS	8
212	HSL-273	K08F8.4a.1|cdna|chromosome	WBcel235	II	8762668	8765211	WBGene00000240.1|gene_biotype	protein_coding|transcript_biotype	pah-1	CDS	27
216	HSL-273	T13C5.5.1|cdna|chromosome	WBcel235	X	6201875	6204922	WBGene00000245.1|gene_biotype	protein_coding|transcript_biotype	bca-1	CDS	17
217	HSL-273	M7.3.1|cdna|chromosome	WBcel235	IV	11086074	11092552	WBGene00000246.1|gene_biotype	protein_coding|transcript_biotype	bcc-1	CDS	3
218	HSL-273	T19E7.3a.1|cdna|chromosome	WBcel235	IV	5661141	5664425	WBGene00000247.1|gene_biotype	protein_coding|transcript_biotype	bec-1	CDS	5
219	HSL-273	C54C6.2.1|cdna|chromosome	WBcel235	III	3537688	3541628	WBGene00000248.1|gene_biotype	protein_coding|transcript_biotype	ben-1	CDS	30
224	HSL-273	F56C11.1.1|cdna|chromosome	WBcel235	I	146486	154850	WBGene00000253.1|gene_biotype	protein_coding|transcript_biotype	bli-3	CDS	6
225	HSL-273	K04F10.4d.1|cdna|chromosome	WBcel235	I	6342231	6356678	WBGene00000254.1|gene_biotype	protein_coding|transcript_biotype	bli-4	CDS	34
228	HSL-273	F23B12.8b.1|cdna|chromosome	WBcel235	V	14453305	14456998	WBGene00000257.1|gene_biotype	protein_coding|transcript_biotype	bmk-1	CDS	9
231	HSL-273	F23H11.5.1|cdna|chromosome	WBcel235	III	909957	910589	WBGene00000263.1|gene_biotype	protein_coding|transcript_biotype	F23H11.5	CDS	42
234	HSL-273	C53B4.7b.1|cdna|chromosome	WBcel235	IV	8987945	8990444	WBGene00000266.1|gene_biotype	protein_coding|transcript_biotype	bre-1	CDS	17
235	HSL-273	Y39E4B.9c.1|cdna|chromosome	WBcel235	III	13134014	13139614	WBGene00000267.1|gene_biotype	protein_coding|transcript_biotype	bre-2	CDS	4
236	HSL-273	B0464.4a.2|cdna|chromosome	WBcel235	III	9469926	9485451	WBGene00000268.1|gene_biotype	protein_coding|transcript_biotype	bre-3	CDS	27
238	HSL-273	T12G3.8a.1|cdna|chromosome	WBcel235	IV	12049862	12051215	WBGene00000270.1|gene_biotype	protein_coding|transcript_biotype	bre-5	CDS	3
239	HSL-273	F45E12.2a.1|cdna|chromosome	WBcel235	II	7305861	7308738	WBGene00000271.1|gene_biotype	protein_coding|transcript_biotype	brf-1	CDS	8
241	HSL-273	Y79H2A.1a.1|cdna|chromosome	WBcel235	III	12020552	12025321	WBGene00000273.1|gene_biotype	protein_coding|transcript_biotype	brp-1	CDS	180
242	HSL-273	F15D4.1.1|cdna|chromosome	WBcel235	II	13200165	13215701	WBGene00000274.1|gene_biotype	protein_coding|transcript_biotype	btf-1	CDS	11
243	HSL-273	R06C7.8.1|cdna|chromosome	WBcel235	I	7251941	7255223	WBGene00000275.1|gene_biotype	protein_coding|transcript_biotype	bub-1	CDS	9
244	HSL-273	F57B9.5.1|cdna|chromosome	WBcel235	III	6932001	6935862	WBGene00000276.1|gene_biotype	protein_coding|transcript_biotype	byn-1	CDS	61
245	HSL-273	C23H4.1.2|cdna|chromosome	WBcel235	X	12199656	12213049	WBGene00000277.1|gene_biotype	protein_coding|transcript_biotype	cab-1	CDS	72
246	HSL-273	F54D8.4a.1|cdna|chromosome	WBcel235	III	5083206	5085289	WBGene00000279.1|gene_biotype	protein_coding|transcript_biotype	cah-1	CDS	8
247	HSL-273	D1022.8.1|cdna|chromosome	WBcel235	II	7480751	7483109	WBGene00000280.1|gene_biotype	protein_coding|transcript_biotype	cah-2	CDS	4
248	HSL-273	K05G3.3.1|cdna|chromosome	WBcel235	X	16487481	16489397	WBGene00000281.1|gene_biotype	protein_coding|transcript_biotype	cah-3	CDS	30
249	HSL-273	R01E6.3a.1|cdna|chromosome	WBcel235	X	13543016	13544599	WBGene00000282.1|gene_biotype	protein_coding|transcript_biotype	cah-4	CDS	46
250	HSL-273	R173.1.1|cdna|chromosome	WBcel235	X	7020033	7023950	WBGene00000283.1|gene_biotype	protein_coding|transcript_biotype	cah-5	CDS	15
251	HSL-273	T28F2.3.1|cdna|chromosome	WBcel235	I	3629471	3631112	WBGene00000284.1|gene_biotype	protein_coding|transcript_biotype	cah-6	CDS	36
252	HSL-273	C13C12.1b.1|cdna|chromosome	WBcel235	V	12515120	12517205	WBGene00000285.1|gene_biotype	protein_coding|transcript_biotype	cal-1	CDS	7
253	HSL-273	C18E9.1.1|cdna|chromosome	WBcel235	II	8960714	8961577	WBGene00000286.1|gene_biotype	protein_coding|transcript_biotype	cal-2	CDS	9
255	HSL-273	T07G12.1a.1|cdna|chromosome	WBcel235	IV	10524768	10530597	WBGene00000288.1|gene_biotype	protein_coding|transcript_biotype	cal-4	CDS	4
256	HSL-273	C01G6.8a.1|cdna|chromosome	WBcel235	II	9295918	9310304	WBGene00000289.1|gene_biotype	protein_coding|transcript_biotype	cam-1	CDS	13
257	HSL-273	D2024.6.2|cdna|chromosome	WBcel235	IV	7228403	7230223	WBGene00000292.1|gene_biotype	protein_coding|transcript_biotype	cap-1	CDS	18
258	HSL-273	M106.5.1|cdna|chromosome	WBcel235	II	10869196	10870827	WBGene00000293.1|gene_biotype	protein_coding|transcript_biotype	cap-2	CDS	45
259	HSL-273	F41G4.2b.2|cdna|chromosome	WBcel235	X	16807461	16813673	WBGene00000294.1|gene_biotype	protein_coding|transcript_biotype	cas-1	CDS	8
260	HSL-273	W01C8.6a.1|cdna|chromosome	WBcel235	X	5705719	5710625	WBGene00000295.1|gene_biotype	protein_coding|transcript_biotype	cat-1	CDS	9
262	HSL-273	F32G8.6.1|cdna|chromosome	WBcel235	V	10564880	10566445	WBGene00000298.1|gene_biotype	protein_coding|transcript_biotype	cat-4	CDS	4
263	HSL-273	T13F2.8a.1|cdna|chromosome	WBcel235	IV	9772510	9773470	WBGene00000301.1|gene_biotype	protein_coding|transcript_biotype	cav-1	CDS	4
264	HSL-273	C56A3.7a.1|cdna|chromosome	WBcel235	V	13557104	13559922	WBGene00000302.1|gene_biotype	protein_coding|transcript_biotype	cav-2	CDS	10
265	HSL-273	R10E11.1b.1|cdna|chromosome	WBcel235	III	9766516	9774807	WBGene00000366.1|gene_biotype	protein_coding|transcript_biotype	cbp-1	CDS	128
266	HSL-273	C54D2.5c.3|cdna|chromosome	WBcel235	X	7847682	7875954	WBGene00000367.1|gene_biotype	protein_coding|transcript_biotype	cca-1	CDS	38
267	HSL-273	T28F2.5.1|cdna|chromosome	WBcel235	I	3641668	3647009	WBGene00000368.1|gene_biotype	protein_coding|transcript_biotype	ccb-1	CDS	21
268	HSL-273	Y56A3A.20.1|cdna|chromosome	WBcel235	III	11918828	11920237	WBGene00000369.1|gene_biotype	protein_coding|transcript_biotype	ccf-1	CDS	7
269	HSL-273	Y73F8A.6.1|cdna|chromosome	WBcel235	IV	15270160	15275835	WBGene00000370.1|gene_biotype	protein_coding|transcript_biotype	ccg-1	CDS	62
270	HSL-273	F26E4.9.2|cdna|chromosome	WBcel235	I	9788749	9790050	WBGene00000371.1|gene_biotype	protein_coding|transcript_biotype	cox-5B	CDS	30
272	HSL-273	F08F3.7.1|cdna|chromosome	WBcel235	V	5421018	5423488	WBGene00000373.1|gene_biotype	protein_coding|transcript_biotype	cyp-14A5	CDS	4
273	HSL-273	ZK177.5.2|cdna|chromosome	WBcel235	II	5503966	5506115	WBGene00000375.1|gene_biotype	protein_coding|transcript_biotype	cyp-44A1	CDS	5
274	HSL-273	ZC518.3b.1|cdna|chromosome	WBcel235	IV	12361542	12371852	WBGene00000376.1|gene_biotype	protein_coding|transcript_biotype	ccr-4	CDS	12
275	HSL-273	T05C12.7.1|cdna|chromosome	WBcel235	II	8185443	8187601	WBGene00000377.1|gene_biotype	protein_coding|transcript_biotype	cct-1	CDS	100
276	HSL-273	T21B10.7.2|cdna|chromosome	WBcel235	II	8927741	8929815	WBGene00000378.1|gene_biotype	protein_coding|transcript_biotype	cct-2	CDS	60
277	HSL-273	K01C8.10.1|cdna|chromosome	WBcel235	II	8283667	8285711	WBGene00000379.1|gene_biotype	protein_coding|transcript_biotype	cct-4	CDS	88
278	HSL-273	C07G2.3a.1|cdna|chromosome	WBcel235	III	4499191	4508114	WBGene00000380.1|gene_biotype	protein_coding|transcript_biotype	cct-5	CDS	88
279	HSL-273	F01F1.8a.1|cdna|chromosome	WBcel235	III	5853532	5855687	WBGene00000381.1|gene_biotype	protein_coding|transcript_biotype	cct-6	CDS	88
281	HSL-273	C17G10.4h.1|cdna|chromosome	WBcel235	II	5589204	5593425	WBGene00000383.1|gene_biotype	protein_coding|transcript_biotype	cdc-14	CDS	35
282	HSL-273	K06A5.7.2|cdna|chromosome	WBcel235	I	6469386	6471995	WBGene00000386.1|gene_biotype	protein_coding|transcript_biotype	cdc-25.1	CDS	6
283	HSL-273	F16B4.8a.1|cdna|chromosome	WBcel235	V	1577691	1585532	WBGene00000387.1|gene_biotype	protein_coding|transcript_biotype	cdc-25.2	CDS	6
286	HSL-273	R07G3.1.1|cdna|chromosome	WBcel235	II	7616452	7618245	WBGene00000390.1|gene_biotype	protein_coding|transcript_biotype	cdc-42	CDS	26
287	HSL-273	C47D2.2.1|cdna|chromosome	WBcel235	X	8208748	8211149	WBGene00000391.1|gene_biotype	protein_coding|transcript_biotype	cdd-1	CDS	11
289	HSL-273	C15B12.7b.1|cdna|chromosome	WBcel235	X	6499937	6504602	WBGene00000393.1|gene_biotype	protein_coding|transcript_biotype	cdf-1	CDS	11
290	HSL-273	ZK112.7.1|cdna|chromosome	WBcel235	III	7741326	7754448	WBGene00000395.1|gene_biotype	protein_coding|transcript_biotype	cdh-3	CDS	7
291	HSL-273	F25F2.2.1|cdna|chromosome	WBcel235	III	4520363	4536991	WBGene00000396.1|gene_biotype	protein_coding|transcript_biotype	cdh-4	CDS	64
295	HSL-273	C45G7.5.2|cdna|chromosome	WBcel235	IV	2436505	2463405	WBGene00000402.1|gene_biotype	protein_coding|transcript_biotype	cdh-10	CDS	5
296	HSL-273	B0034.3a.1|cdna|chromosome	WBcel235	II	5945418	5956683	WBGene00000403.1|gene_biotype	protein_coding|transcript_biotype	casy-1	CDS	135
297	HSL-273	T05G5.3.2|cdna|chromosome	WBcel235	III	9747432	9748852	WBGene00000405.1|gene_biotype	protein_coding|transcript_biotype	cdk-1	CDS	6
299	HSL-273	T27E9.3.1|cdna|chromosome	WBcel235	III	13464687	13466390	WBGene00000407.1|gene_biotype	protein_coding|transcript_biotype	cdk-5	CDS	10
302	HSL-273	H25P06.2b.1|cdna|chromosome	WBcel235	I	11323527	11333152	WBGene00000410.1|gene_biotype	protein_coding|transcript_biotype	cdk-9	CDS	7
303	HSL-273	R06F6.1.1|cdna|chromosome	WBcel235	II	10785452	10787272	WBGene00000411.1|gene_biotype	protein_coding|transcript_biotype	cdl-1	CDS	14
304	HSL-273	F35E8.11.1|cdna|chromosome	WBcel235	V	15921309	15922818	WBGene00000412.1|gene_biotype	protein_coding|transcript_biotype	cdr-1	CDS	9
305	HSL-273	Y54E10A.15.1|cdna|chromosome	WBcel235	I	3223160	3228104	WBGene00000413.1|gene_biotype	protein_coding|transcript_biotype	cdt-1	CDS	4
306	HSL-273	ZK1236.2.1|cdna|chromosome	WBcel235	III	8426334	8428583	WBGene00000414.1|gene_biotype	protein_coding|transcript_biotype	cec-1	CDS	7
307	HSL-273	Y47H9C.4a.1|cdna|chromosome	WBcel235	I	11851566	11868105	WBGene00000415.1|gene_biotype	protein_coding|transcript_biotype	ced-1	CDS	11
308	HSL-273	Y41D4B.13a.1|cdna|chromosome	WBcel235	IV	1597316	1601620	WBGene00000416.1|gene_biotype	protein_coding|transcript_biotype	ced-2	CDS	4
311	HSL-273	C02F4.1.2|cdna|chromosome	WBcel235	IV	10484110	10492952	WBGene00000419.1|gene_biotype	protein_coding|transcript_biotype	ced-5	CDS	29
312	HSL-273	F56D2.7.1|cdna|chromosome	WBcel235	III	5595771	5598066	WBGene00000420.1|gene_biotype	protein_coding|transcript_biotype	ced-6	CDS	11
313	HSL-273	C48B4.4d.1|cdna|chromosome	WBcel235	III	9570394	9579873	WBGene00000421.1|gene_biotype	protein_coding|transcript_biotype	ced-7	CDS	41
315	HSL-273	T07C4.8.1|cdna|chromosome	WBcel235	III	10335172	10337536	WBGene00000423.1|gene_biotype	protein_coding|transcript_biotype	ced-9	CDS	3
316	HSL-273	C09G12.8b.1|cdna|chromosome	WBcel235	IV	3506328	3509527	WBGene00000424.1|gene_biotype	protein_coding|transcript_biotype	ced-10	CDS	4
318	HSL-273	Y106G6E.5b.1|cdna|chromosome	WBcel235	I	10222884	10227009	WBGene00000426.1|gene_biotype	protein_coding|transcript_biotype	ced-12	CDS	3
327	HSL-273	W03A3.1.1|cdna|chromosome	WBcel235	III	5799073	5801109	WBGene00000435.1|gene_biotype	protein_coding|transcript_biotype	ceh-10	CDS	3
329	HSL-273	R13A5.5.2|cdna|chromosome	WBcel235	III	7555617	7558208	WBGene00000437.1|gene_biotype	protein_coding|transcript_biotype	ceh-13	CDS	7
332	HSL-273	D1007.1.1|cdna|chromosome	WBcel235	I	4568962	4570027	WBGene00000440.1|gene_biotype	protein_coding|transcript_biotype	ceh-17	CDS	6
333	HSL-273	ZC64.3a.1|cdna|chromosome	WBcel235	X	3843367	3857797	WBGene00000441.1|gene_biotype	protein_coding|transcript_biotype	ceh-18	CDS	14
335	HSL-273	F31E3.1.1|cdna|chromosome	WBcel235	III	6979884	6981785	WBGene00000443.1|gene_biotype	protein_coding|transcript_biotype	ceh-20	CDS	7
337	HSL-273	F29F11.5d.1|cdna|chromosome	WBcel235	V	10672634	10675644	WBGene00000445.1|gene_biotype	protein_coding|transcript_biotype	ceh-22	CDS	3
340	HSL-273	K12H4.1.1|cdna|chromosome	WBcel235	III	8067289	8071455	WBGene00000448.1|gene_biotype	protein_coding|transcript_biotype	pros-1	CDS	16
341	HSL-273	F46F3.1a.1|cdna|chromosome	WBcel235	V	11661670	11665085	WBGene00000449.1|gene_biotype	protein_coding|transcript_biotype	ceh-27	CDS	3
345	HSL-273	W05E10.3.1|cdna|chromosome	WBcel235	V	11701764	11705400	WBGene00000453.1|gene_biotype	protein_coding|transcript_biotype	ceh-32	CDS	12
348	HSL-273	C37E2.4.1|cdna|chromosome	WBcel235	X	14183449	14185597	WBGene00000457.1|gene_biotype	protein_coding|transcript_biotype	ceh-36	CDS	5
349	HSL-273	C37E2.5a.1|cdna|chromosome	WBcel235	X	14197373	14208000	WBGene00000458.1|gene_biotype	protein_coding|transcript_biotype	ceh-37	CDS	3
350	HSL-273	F22D3.1d.2|cdna|chromosome	WBcel235	II	6951640	6955381	WBGene00000459.1|gene_biotype	protein_coding|transcript_biotype	ceh-38	CDS	36
353	HSL-273	T26C11.5.1|cdna|chromosome	WBcel235	X	1846608	1848675	WBGene00000462.1|gene_biotype	protein_coding|transcript_biotype	ceh-41	CDS	3
354	HSL-273	C28A5.4a.1|cdna|chromosome	WBcel235	III	4446637	4449943	WBGene00000463.1|gene_biotype	protein_coding|transcript_biotype	ceh-43	CDS	4
355	HSL-273	Y54F10AM.4a.1|cdna|chromosome	WBcel235	III	2530615	2543026	WBGene00000464.1|gene_biotype	protein_coding|transcript_biotype	ceh-44	CDS	24
357	HSL-273	C03D6.3a.1|cdna|chromosome	WBcel235	I	9665194	9668648	WBGene00000466.1|gene_biotype	protein_coding|transcript_biotype	cel-1	CDS	14
361	HSL-273	F33A8.3.1|cdna|chromosome	WBcel235	II	11039348	11041206	WBGene00000472.1|gene_biotype	protein_coding|transcript_biotype	cey-1	CDS	33
364	HSL-273	Y39A1C.3.1|cdna|chromosome	WBcel235	III	10866870	10868703	WBGene00000475.1|gene_biotype	protein_coding|transcript_biotype	cey-4	CDS	69
365	HSL-273	T23D8.8.1|cdna|chromosome	WBcel235	I	9994731	9999928	WBGene00000476.1|gene_biotype	protein_coding|transcript_biotype	cfi-1	CDS	23
366	HSL-273	C18C4.2.1|cdna|chromosome	WBcel235	V	5538800	5545766	WBGene00000477.1|gene_biotype	protein_coding|transcript_biotype	cft-1	CDS	13
367	HSL-273	F27E11.3.1|cdna|chromosome	WBcel235	V	3441504	3444877	WBGene00000478.1|gene_biotype	protein_coding|transcript_biotype	cfz-2	CDS	9
368	HSL-273	C07H6.5.1|cdna|chromosome	WBcel235	III	7495320	7497832	WBGene00000479.1|gene_biotype	protein_coding|transcript_biotype	cgh-1	CDS	37
369	HSL-273	Y38C9A.2a.2|cdna|chromosome	WBcel235	V	118043	122966	WBGene00000480.1|gene_biotype	protein_coding|transcript_biotype	cgp-1	CDS	5
370	HSL-273	ZC416.8b.1|cdna|chromosome	WBcel235	IV	3613934	3624697	WBGene00000481.1|gene_biotype	protein_coding|transcript_biotype	cha-1	CDS	10
371	HSL-273	T14G8.1.1|cdna|chromosome	WBcel235	X	12846437	12852601	WBGene00000482.1|gene_biotype	protein_coding|transcript_biotype	chd-3	CDS	36
374	HSL-273	F18C12.1.1|cdna|chromosome	WBcel235	I	8062059	8081671	WBGene00000485.1|gene_biotype	protein_coding|transcript_biotype	che-3	CDS	13
377	HSL-273	C27A7.4.1|cdna|chromosome	WBcel235	V	12144295	12150689	WBGene00000490.1|gene_biotype	protein_coding|transcript_biotype	che-11	CDS	11
382	HSL-273	F48A11.1c.1|cdna|chromosome	WBcel235	II	196985	211941	WBGene00000497.1|gene_biotype	protein_coding|transcript_biotype	chs-2	CDS	11
385	HSL-273	T09B4.10.2|cdna|chromosome	WBcel235	I	6181314	6183913	WBGene00000500.1|gene_biotype	protein_coding|transcript_biotype	chn-1	CDS	3
386	HSL-273	C48D1.3.1|cdna|chromosome	WBcel235	IV	13209729	13214566	WBGene00000501.1|gene_biotype	protein_coding|transcript_biotype	cho-1	CDS	6
387	HSL-273	Y110A7A.13.2|cdna|chromosome	WBcel235	I	5103581	5104956	WBGene00000502.1|gene_biotype	protein_coding|transcript_biotype	chp-1	CDS	11
391	HSL-273	F44B9.3a.1|cdna|chromosome	WBcel235	III	8010778	8013774	WBGene00000508.1|gene_biotype	protein_coding|transcript_biotype	cit-1.2	CDS	16
392	HSL-273	C28D4.2a.1|cdna|chromosome	WBcel235	IV	9731737	9737621	WBGene00000509.1|gene_biotype	protein_coding|transcript_biotype	cka-1	CDS	16
395	HSL-273	B0285.9.2|cdna|chromosome	WBcel235	III	4367832	4370160	WBGene00000512.1|gene_biotype	protein_coding|transcript_biotype	ckb-2	CDS	15
397	HSL-273	F22F7.5a.1|cdna|chromosome	WBcel235	V	2106400	2109418	WBGene00000514.1|gene_biotype	protein_coding|transcript_biotype	ckb-4	CDS	4
398	HSL-273	T27A10.3a.1|cdna|chromosome	WBcel235	X	3576608	3578830	WBGene00000515.1|gene_biotype	protein_coding|transcript_biotype	ckc-1	CDS	4
399	HSL-273	T05A6.1.1|cdna|chromosome	WBcel235	II	7811240	7812105	WBGene00000516.1|gene_biotype	protein_coding|transcript_biotype	cki-1	CDS	3
401	HSL-273	C05H8.1b.1|cdna|chromosome	WBcel235	III	5635479	5654535	WBGene00000518.1|gene_biotype	protein_coding|transcript_biotype	ckk-1	CDS	12
403	HSL-273	R07E5.8a.1|cdna|chromosome	WBcel235	III	4419848	4423368	WBGene00000520.1|gene_biotype	protein_coding|transcript_biotype	cku-80	CDS	5
405	HSL-273	C09F12.1.1|cdna|chromosome	WBcel235	X	11047446	11049271	WBGene00000522.1|gene_biotype	protein_coding|transcript_biotype	clc-1	CDS	3
409	HSL-273	C01C10.4.1|cdna|chromosome	WBcel235	X	7433632	7435733	WBGene00000526.1|gene_biotype	protein_coding|transcript_biotype	clc-5	CDS	3
410	HSL-273	C36B1.1d.1|cdna|chromosome	WBcel235	I	8705687	8724279	WBGene00000527.1|gene_biotype	protein_coding|transcript_biotype	cle-1	CDS	15
411	HSL-273	T27D12.2a.1|cdna|chromosome	WBcel235	II	11846509	11854743	WBGene00000528.1|gene_biotype	protein_coding|transcript_biotype	clh-1	CDS	33
412	HSL-273	B0491.8a.1|cdna|chromosome	WBcel235	II	11358447	11370311	WBGene00000529.1|gene_biotype	protein_coding|transcript_biotype	clh-2	CDS	7
413	HSL-273	E04F6.11i.1|cdna|chromosome	WBcel235	II	7218412	7225648	WBGene00000530.1|gene_biotype	protein_coding|transcript_biotype	clh-3	CDS	7
415	HSL-273	C07H4.2.1|cdna|chromosome	WBcel235	II	9094710	9098605	WBGene00000532.1|gene_biotype	protein_coding|transcript_biotype	clh-5	CDS	11
417	HSL-273	R01B10.1a.1|cdna|chromosome	WBcel235	V	6044028	6045664	WBGene00000534.1|gene_biotype	protein_coding|transcript_biotype	cpi-2	CDS	11
421	HSL-273	F07B10.1a.1|cdna|chromosome	WBcel235	V	11263523	11265711	WBGene00000539.1|gene_biotype	protein_coding|transcript_biotype	cln-3.1	CDS	4
422	HSL-273	C01G8.2.1|cdna|chromosome	WBcel235	I	5274693	5278708	WBGene00000540.1|gene_biotype	protein_coding|transcript_biotype	cln-3.2	CDS	5
423	HSL-273	ZC190.1.1|cdna|chromosome	WBcel235	V	8682955	8686160	WBGene00000541.1|gene_biotype	protein_coding|transcript_biotype	cln-3.3	CDS	12
424	HSL-273	C06G4.2a.2|cdna|chromosome	WBcel235	III	7980913	7986324	WBGene00000542.1|gene_biotype	protein_coding|transcript_biotype	clp-1	CDS	77
425	HSL-273	T04A8.16.1|cdna|chromosome	WBcel235	III	4700325	4704054	WBGene00000543.1|gene_biotype	protein_coding|transcript_biotype	clp-2	CDS	4
427	HSL-273	Y39A3CL.5a.1|cdna|chromosome	WBcel235	III	1807740	1818323	WBGene00000545.1|gene_biotype	protein_coding|transcript_biotype	clp-4	CDS	43
429	HSL-273	Y77E11A.11a.2|cdna|chromosome	WBcel235	IV	1435465	1446182	WBGene00000547.1|gene_biotype	protein_coding|transcript_biotype	clp-7	CDS	10
430	HSL-273	F56D1.4b.1|cdna|chromosome	WBcel235	II	5466378	5473812	WBGene00000548.1|gene_biotype	protein_coding|transcript_biotype	clr-1	CDS	23
431	HSL-273	R107.6b.1|cdna|chromosome	WBcel235	III	9055052	9058882	WBGene00000549.1|gene_biotype	protein_coding|transcript_biotype	cls-2	CDS	34
432	HSL-273	F55H2.6.1|cdna|chromosome	WBcel235	III	9516631	9521460	WBGene00000550.1|gene_biotype	protein_coding|transcript_biotype	clu-1	CDS	97
434	HSL-273	T21H3.3a.1|cdna|chromosome	WBcel235	V	1156271	1158174	WBGene00000552.1|gene_biotype	protein_coding|transcript_biotype	cmd-1	CDS	94
435	HSL-273	K07A9.2.1|cdna|chromosome	WBcel235	IV	1824481	1834029	WBGene00000553.1|gene_biotype	protein_coding|transcript_biotype	cmk-1	CDS	13
436	HSL-273	F55C10.1a.1|cdna|chromosome	WBcel235	V	11375742	11377826	WBGene00000554.1|gene_biotype	protein_coding|transcript_biotype	cnb-1	CDS	10
447	HSL-273	Y17G7B.15a.1|cdna|chromosome	WBcel235	II	12072082	12088868	WBGene00000565.1|gene_biotype	protein_coding|transcript_biotype	cnt-1	CDS	13
448	HSL-273	Y39A1A.15a.1|cdna|chromosome	WBcel235	III	10663447	10677520	WBGene00000566.1|gene_biotype	protein_coding|transcript_biotype	cnt-2	CDS	19
449	HSL-273	ZK632.6a.1|cdna|chromosome	WBcel235	III	9814364	9817137	WBGene00000567.1|gene_biotype	protein_coding|transcript_biotype	cnx-1	CDS	22
450	HSL-273	C48E7.5.1|cdna|chromosome	WBcel235	I	6250475	6252834	WBGene00000583.1|gene_biotype	protein_coding|transcript_biotype	cof-2	CDS	3
452	HSL-273	C06G3.10.1|cdna|chromosome	WBcel235	IV	7036960	7039580	WBGene00000585.1|gene_biotype	protein_coding|transcript_biotype	cogc-2	CDS	3
453	HSL-273	K08A8.3a.1|cdna|chromosome	WBcel235	X	7465193	7475014	WBGene00000591.1|gene_biotype	protein_coding|transcript_biotype	coh-1	CDS	3
460	HSL-273	B0222.8.1|cdna|chromosome	WBcel235	V	9164297	9165307	WBGene00000599.1|gene_biotype	protein_coding|transcript_biotype	col-10	CDS	239
461	HSL-273	F15H10.1.1|cdna|chromosome	WBcel235	V	10423907	10425092	WBGene00000601.1|gene_biotype	protein_coding|transcript_biotype	col-12	CDS	15
463	HSL-273	C46A5.3a.1|cdna|chromosome	WBcel235	IV	7753408	7754651	WBGene00000603.1|gene_biotype	protein_coding|transcript_biotype	col-14	CDS	28
464	HSL-273	F11G11.10.2|cdna|chromosome	WBcel235	II	4866436	4867576	WBGene00000606.1|gene_biotype	protein_coding|transcript_biotype	col-17	CDS	32
468	HSL-273	F36A4.10.1|cdna|chromosome	WBcel235	IV	4243548	4244610	WBGene00000611.1|gene_biotype	protein_coding|transcript_biotype	col-34	CDS	4
473	HSL-273	C09G5.4.1|cdna|chromosome	WBcel235	II	10704902	10706019	WBGene00000616.1|gene_biotype	protein_coding|transcript_biotype	col-39	CDS	213
475	HSL-273	T10B10.1.1|cdna|chromosome	WBcel235	X	15175035	15176481	WBGene00000618.1|gene_biotype	protein_coding|transcript_biotype	col-41	CDS	10
477	HSL-273	F54B11.2.1|cdna|chromosome	WBcel235	X	13591498	13592461	WBGene00000621.1|gene_biotype	protein_coding|transcript_biotype	col-44	CDS	3
481	HSL-273	Y54E10BL.2.1|cdna|chromosome	WBcel235	I	3010688	3011648	WBGene00000625.1|gene_biotype	protein_coding|transcript_biotype	col-48	CDS	12
490	HSL-273	F26B1.4.1|cdna|chromosome	WBcel235	I	6311229	6312413	WBGene00000634.1|gene_biotype	protein_coding|transcript_biotype	col-58	CDS	4
496	HSL-273	K08C9.4.1|cdna|chromosome	WBcel235	I	11489158	11490630	WBGene00000641.1|gene_biotype	protein_coding|transcript_biotype	col-65	CDS	12
502	HSL-273	F11G11.12.1|cdna|chromosome	WBcel235	II	4872098	4873127	WBGene00000649.1|gene_biotype	protein_coding|transcript_biotype	col-73	CDS	6
503	HSL-273	ZK1248.2.1|cdna|chromosome	WBcel235	II	5830867	5832014	WBGene00000650.1|gene_biotype	protein_coding|transcript_biotype	col-74	CDS	6
506	HSL-273	M195.1.1|cdna|chromosome	WBcel235	II	8358228	8359381	WBGene00000653.1|gene_biotype	protein_coding|transcript_biotype	col-77	CDS	15
509	HSL-273	C09G5.5.1|cdna|chromosome	WBcel235	II	10707201	10708286	WBGene00000656.1|gene_biotype	protein_coding|transcript_biotype	col-80	CDS	28
518	HSL-273	C29E4.1.1|cdna|chromosome	WBcel235	III	7948838	7950068	WBGene00000665.1|gene_biotype	protein_coding|transcript_biotype	col-90	CDS	10
519	HSL-273	F09G8.6.1|cdna|chromosome	WBcel235	III	8262355	8263664	WBGene00000666.1|gene_biotype	protein_coding|transcript_biotype	col-91	CDS	27
520	HSL-273	W05B2.6.1|cdna|chromosome	WBcel235	III	10982166	10983253	WBGene00000667.1|gene_biotype	protein_coding|transcript_biotype	col-92	CDS	5
522	HSL-273	W05B2.1.1|cdna|chromosome	WBcel235	III	10986826	10987873	WBGene00000669.1|gene_biotype	protein_coding|transcript_biotype	col-94	CDS	28
525	HSL-273	ZK1010.7.1|cdna|chromosome	WBcel235	III	12992405	12993707	WBGene00000672.1|gene_biotype	protein_coding|transcript_biotype	col-97	CDS	3
526	HSL-273	F14F7.1.1|cdna|chromosome	WBcel235	III	13018935	13020226	WBGene00000673.1|gene_biotype	protein_coding|transcript_biotype	col-98	CDS	61
527	HSL-273	F29C4.8b.1|cdna|chromosome	WBcel235	IV	138346	147919	WBGene00000674.1|gene_biotype	protein_coding|transcript_biotype	col-99	CDS	12
530	HSL-273	F56B3.1.1|cdna|chromosome	WBcel235	IV	762416	763680	WBGene00000677.1|gene_biotype	protein_coding|transcript_biotype	col-103	CDS	43
531	HSL-273	F58F6.1.1|cdna|chromosome	WBcel235	IV	1353636	1355305	WBGene00000678.1|gene_biotype	protein_coding|transcript_biotype	col-104	CDS	3
534	HSL-273	C34H4.4.1|cdna|chromosome	WBcel235	IV	1548721	1549714	WBGene00000681.1|gene_biotype	protein_coding|transcript_biotype	col-107	CDS	226
536	HSL-273	Y38C1BA.3.1|cdna|chromosome	WBcel235	IV	1817311	1820253	WBGene00000683.1|gene_biotype	protein_coding|transcript_biotype	col-109	CDS	7
544	HSL-273	T11B7.3a.1|cdna|chromosome	WBcel235	IV	8848182	8849673	WBGene00000692.1|gene_biotype	protein_coding|transcript_biotype	col-118	CDS	12
551	HSL-273	C29F4.1.1|cdna|chromosome	WBcel235	IV	11225505	11226519	WBGene00000699.1|gene_biotype	protein_coding|transcript_biotype	col-125	CDS	139
556	HSL-273	F08G5.4.1|cdna|chromosome	WBcel235	IV	12427506	12428522	WBGene00000704.1|gene_biotype	protein_coding|transcript_biotype	col-130	CDS	33
568	HSL-273	B0222.6.1|cdna|chromosome	WBcel235	V	9159642	9160642	WBGene00000717.1|gene_biotype	protein_coding|transcript_biotype	col-144	CDS	96
569	HSL-273	B0222.7.1|cdna|chromosome	WBcel235	V	9162051	9163005	WBGene00000718.1|gene_biotype	protein_coding|transcript_biotype	col-145	CDS	14
571	HSL-273	T06E4.4.1|cdna|chromosome	WBcel235	V	9632029	9633338	WBGene00000720.1|gene_biotype	protein_coding|transcript_biotype	col-147	CDS	34
573	HSL-273	B0024.1.1|cdna|chromosome	WBcel235	V	10291697	10292869	WBGene00000722.1|gene_biotype	protein_coding|transcript_biotype	col-149	CDS	11
583	HSL-273	F57B1.3.1|cdna|chromosome	WBcel235	V	13198230	13199315	WBGene00000732.1|gene_biotype	protein_coding|transcript_biotype	col-159	CDS	12
584	HSL-273	F57B1.4.3|cdna|chromosome	WBcel235	V	13200982	13202189	WBGene00000733.1|gene_biotype	protein_coding|transcript_biotype	col-160	CDS	196
589	HSL-273	F14H12.1.1|cdna|chromosome	WBcel235	X	4353618	4354820	WBGene00000738.1|gene_biotype	protein_coding|transcript_biotype	col-165	CDS	23
590	HSL-273	T07H6.3.1|cdna|chromosome	WBcel235	X	6279801	6281015	WBGene00000739.1|gene_biotype	protein_coding|transcript_biotype	col-166	CDS	203
591	HSL-273	T10E10.2.2|cdna|chromosome	WBcel235	X	6323297	6324539	WBGene00000740.1|gene_biotype	protein_coding|transcript_biotype	col-167	CDS	118
592	HSL-273	T10E10.1.1|cdna|chromosome	WBcel235	X	6326191	6327375	WBGene00000741.1|gene_biotype	protein_coding|transcript_biotype	col-168	CDS	8
593	HSL-273	T10E10.5.1|cdna|chromosome	WBcel235	X	6329160	6330127	WBGene00000742.1|gene_biotype	protein_coding|transcript_biotype	col-169	CDS	29
594	HSL-273	T10E10.6.1|cdna|chromosome	WBcel235	X	6331620	6332686	WBGene00000743.1|gene_biotype	protein_coding|transcript_biotype	col-170	CDS	4
601	HSL-273	F59F3.2.1|cdna|chromosome	WBcel235	X	10999742	11001850	WBGene00000750.1|gene_biotype	protein_coding|transcript_biotype	col-177	CDS	6
604	HSL-273	C44C10.1.1|cdna|chromosome	WBcel235	X	11711307	11712280	WBGene00000753.1|gene_biotype	protein_coding|transcript_biotype	col-180	CDS	28
610	HSL-273	E03G2.4.1|cdna|chromosome	WBcel235	X	15951503	15954570	WBGene00000759.1|gene_biotype	protein_coding|transcript_biotype	col-186	CDS	5
612	HSL-273	C24A11.9.1|cdna|chromosome	WBcel235	I	5412841	5415629	WBGene00000761.1|gene_biotype	protein_coding|transcript_biotype	coq-1	CDS	12
614	HSL-273	Y57G11C.11a.2|cdna|chromosome	WBcel235	IV	14793119	14796375	WBGene00000763.1|gene_biotype	protein_coding|transcript_biotype	coq-3	CDS	4
616	HSL-273	ZK652.9.1|cdna|chromosome	WBcel235	III	7857315	7858457	WBGene00000765.1|gene_biotype	protein_coding|transcript_biotype	coq-5	CDS	9
617	HSL-273	K07B1.2.1|cdna|chromosome	WBcel235	V	9336762	9338858	WBGene00000766.1|gene_biotype	protein_coding|transcript_biotype	coq-6	CDS	7
618	HSL-273	C35D10.4.1|cdna|chromosome	WBcel235	III	4863427	4866949	WBGene00000767.1|gene_biotype	protein_coding|transcript_biotype	coq-8	CDS	11
619	HSL-273	R01H10.3c.2|cdna|chromosome	WBcel235	III	10249111	10254709	WBGene00000768.1|gene_biotype	protein_coding|transcript_biotype	cor-1	CDS	20
626	HSL-273	T03E6.7a.1|cdna|chromosome	WBcel235	V	16592572	16595346	WBGene00000776.1|gene_biotype	protein_coding|transcript_biotype	cpl-1	CDS	67
629	HSL-273	F28H1.2.1|cdna|chromosome	WBcel235	I	3987842	3988699	WBGene00000779.1|gene_biotype	protein_coding|transcript_biotype	cpn-3	CDS	32
630	HSL-273	F49D11.8.1|cdna|chromosome	WBcel235	I	10924240	10925753	WBGene00000780.1|gene_biotype	protein_coding|transcript_biotype	cpn-4	CDS	9
631	HSL-273	C52E4.1.1|cdna|chromosome	WBcel235	V	11975515	11976756	WBGene00000781.1|gene_biotype	protein_coding|transcript_biotype	cpr-1	CDS	98
633	HSL-273	T10H4.12.1|cdna|chromosome	WBcel235	V	15296853	15298700	WBGene00000783.1|gene_biotype	protein_coding|transcript_biotype	cpr-3	CDS	8
634	HSL-273	F44C4.3.1|cdna|chromosome	WBcel235	V	6614674	6615845	WBGene00000784.1|gene_biotype	protein_coding|transcript_biotype	cpr-4	CDS	103
635	HSL-273	W07B8.5.1|cdna|chromosome	WBcel235	V	1132598	1134036	WBGene00000785.1|gene_biotype	protein_coding|transcript_biotype	cpr-5	CDS	42
636	HSL-273	C25B8.3a.1|cdna|chromosome	WBcel235	X	6607203	6609045	WBGene00000786.1|gene_biotype	protein_coding|transcript_biotype	cpr-6	CDS	51
637	HSL-273	C41D11.8.1|cdna|chromosome	WBcel235	I	4446577	4448461	WBGene00000787.1|gene_biotype	protein_coding|transcript_biotype	cps-6	CDS	11
638	HSL-273	F32B5.8a.1|cdna|chromosome	WBcel235	I	2686640	2689493	WBGene00000788.1|gene_biotype	protein_coding|transcript_biotype	cpz-1	CDS	21
639	HSL-273	M04G12.2.1|cdna|chromosome	WBcel235	V	13381189	13383077	WBGene00000789.1|gene_biotype	protein_coding|transcript_biotype	cpz-2	CDS	79
641	HSL-273	Y41C4A.4d.1|cdna|chromosome	WBcel235	III	11675562	11693777	WBGene00000793.1|gene_biotype	protein_coding|transcript_biotype	crh-1	CDS	34
642	HSL-273	Y47G6A.8.1|cdna|chromosome	WBcel235	I	3481987	3484499	WBGene00000794.1|gene_biotype	protein_coding|transcript_biotype	crn-1	CDS	3
644	HSL-273	C14A4.4a.1|cdna|chromosome	WBcel235	II	10588042	10592652	WBGene00000796.1|gene_biotype	protein_coding|transcript_biotype	crn-3	CDS	15
647	HSL-273	K04H4.6b.1|cdna|chromosome	WBcel235	III	9367238	9370381	WBGene00000799.1|gene_biotype	protein_coding|transcript_biotype	crn-6	CDS	5
648	HSL-273	Y23H5A.7a.1|cdna|chromosome	WBcel235	I	2623102	2628577	WBGene00000800.1|gene_biotype	protein_coding|transcript_biotype	cars-1	CDS	31
649	HSL-273	Y38A10A.5.2|cdna|chromosome	WBcel235	V	6098993	6100553	WBGene00000802.1|gene_biotype	protein_coding|transcript_biotype	crt-1	CDS	281
652	HSL-273	Y48G1C.2b.1|cdna|chromosome	WBcel235	I	71425	81071	WBGene00000812.1|gene_biotype	protein_coding|transcript_biotype	csk-1	CDS	10
653	HSL-273	Y59A8A.1.1|cdna|chromosome	WBcel235	V	17861368	17870651	WBGene00000813.1|gene_biotype	protein_coding|transcript_biotype	csn-1	CDS	7
654	HSL-273	B0025.2.1|cdna|chromosome	WBcel235	I	6022660	6026874	WBGene00000814.1|gene_biotype	protein_coding|transcript_biotype	csn-2	CDS	5
655	HSL-273	Y38C1AA.2.1|cdna|chromosome	WBcel235	IV	194745	202586	WBGene00000815.1|gene_biotype	protein_coding|transcript_biotype	csn-3	CDS	19
656	HSL-273	Y55F3AM.15.1|cdna|chromosome	WBcel235	IV	1077463	1087013	WBGene00000816.1|gene_biotype	protein_coding|transcript_biotype	csn-4	CDS	7
657	HSL-273	B0547.1.1|cdna|chromosome	WBcel235	IV	5649533	5651079	WBGene00000817.1|gene_biotype	protein_coding|transcript_biotype	csn-5	CDS	4
658	HSL-273	Y67H2A.6b.1|cdna|chromosome	WBcel235	IV	13300828	13304145	WBGene00000818.1|gene_biotype	protein_coding|transcript_biotype	csn-6	CDS	7
662	HSL-273	F40E10.3.1|cdna|chromosome	WBcel235	X	14684877	14688322	WBGene00000822.1|gene_biotype	protein_coding|transcript_biotype	csq-1	CDS	62
663	HSL-273	MTCE.21.1|cdna|chromosome	WBcel235	MtDNA	4504	5621	WBGene00000829.1|gene_biotype	protein_coding|transcript_biotype	ctb-1	CDS	152
665	HSL-273	Y54G11A.5.2|cdna|chromosome	WBcel235	II	14299553	14302083	WBGene00000831.1|gene_biotype	protein_coding|transcript_biotype	ctl-2	CDS	43
666	HSL-273	Y23H5A.5a.1|cdna|chromosome	WBcel235	I	2606754	2617360	WBGene00000832.1|gene_biotype	protein_coding|transcript_biotype	ctn-1	CDS	16
667	HSL-273	T20G5.2.1|cdna|chromosome	WBcel235	III	10214814	10216635	WBGene00000833.1|gene_biotype	protein_coding|transcript_biotype	cts-1	CDS	234
668	HSL-273	Y76A2A.2a.1|cdna|chromosome	WBcel235	III	13439730	13455307	WBGene00000834.1|gene_biotype	protein_coding|transcript_biotype	cua-1	CDS	33
670	HSL-273	D2045.6.1|cdna|chromosome	WBcel235	III	10471237	10475245	WBGene00000836.1|gene_biotype	protein_coding|transcript_biotype	cul-1	CDS	25
671	HSL-273	ZK520.4c.1|cdna|chromosome	WBcel235	III	13687651	13692577	WBGene00000837.1|gene_biotype	protein_coding|transcript_biotype	cul-2	CDS	20
672	HSL-273	Y108G3AL.1a.3|cdna|chromosome	WBcel235	V	177565	184837	WBGene00000838.1|gene_biotype	protein_coding|transcript_biotype	cul-3	CDS	7
673	HSL-273	F45E12.3.1|cdna|chromosome	WBcel235	II	7302101	7305760	WBGene00000839.1|gene_biotype	protein_coding|transcript_biotype	cul-4	CDS	12
674	HSL-273	ZK856.1.1|cdna|chromosome	WBcel235	V	10179535	10183154	WBGene00000840.1|gene_biotype	protein_coding|transcript_biotype	cul-5	CDS	4
676	HSL-273	F25D7.1.1|cdna|chromosome	WBcel235	I	10398944	10400177	WBGene00000843.1|gene_biotype	protein_coding|transcript_biotype	cup-2	CDS	9
678	HSL-273	R13A5.1e.2|cdna|chromosome	WBcel235	III	7584339	7591557	WBGene00000846.1|gene_biotype	protein_coding|transcript_biotype	cup-5	CDS	8
681	HSL-273	C07H6.8.1|cdna|chromosome	WBcel235	III	7518628	7520845	WBGene00000854.1|gene_biotype	protein_coding|transcript_biotype	cux-7	CDS	3
682	HSL-273	K10B4.6a.1|cdna|chromosome	WBcel235	II	130983	133598	WBGene00000857.1|gene_biotype	protein_coding|transcript_biotype	cwn-1	CDS	6
683	HSL-273	W01B6.1.1|cdna|chromosome	WBcel235	IV	10067824	10070251	WBGene00000858.1|gene_biotype	protein_coding|transcript_biotype	cwn-2	CDS	4
690	HSL-273	ZC168.4.3|cdna|chromosome	WBcel235	IV	10735259	10737177	WBGene00000865.1|gene_biotype	protein_coding|transcript_biotype	cyb-1	CDS	3
693	HSL-273	T06E6.2a.1|cdna|chromosome	WBcel235	V	15395696	15397348	WBGene00000868.1|gene_biotype	protein_coding|transcript_biotype	cyb-3	CDS	4
694	HSL-273	C54G4.8.1|cdna|chromosome	WBcel235	I	8022674	8024422	WBGene00000869.1|gene_biotype	protein_coding|transcript_biotype	cyc-1	CDS	59
695	HSL-273	Y38F1A.5.2|cdna|chromosome	WBcel235	II	12980591	12993118	WBGene00000870.1|gene_biotype	protein_coding|transcript_biotype	cyd-1	CDS	3
697	HSL-273	F11H8.4b.1|cdna|chromosome	WBcel235	III	7023642	7029203	WBGene00000872.1|gene_biotype	protein_coding|transcript_biotype	cyk-1	CDS	20
698	HSL-273	ZK328.1b.1|cdna|chromosome	WBcel235	III	6020165	6024659	WBGene00000874.1|gene_biotype	protein_coding|transcript_biotype	cyk-3	CDS	17
699	HSL-273	K08E3.6.2|cdna|chromosome	WBcel235	III	13768542	13771242	WBGene00000875.1|gene_biotype	protein_coding|transcript_biotype	cyk-4	CDS	10
700	HSL-273	C52E4.6a.2|cdna|chromosome	WBcel235	V	11991011	11993767	WBGene00000876.1|gene_biotype	protein_coding|transcript_biotype	cyl-1	CDS	8
701	HSL-273	Y49A3A.5.1|cdna|chromosome	WBcel235	V	14356076	14356823	WBGene00000877.1|gene_biotype	protein_coding|transcript_biotype	cyn-1	CDS	22
703	HSL-273	Y75B12B.5.1|cdna|chromosome	WBcel235	V	15189927	15190926	WBGene00000879.1|gene_biotype	protein_coding|transcript_biotype	cyn-3	CDS	20
704	HSL-273	F59E10.2.1|cdna|chromosome	WBcel235	II	10870779	10872611	WBGene00000880.1|gene_biotype	protein_coding|transcript_biotype	cyn-4	CDS	5
705	HSL-273	F31C3.1.2|cdna|chromosome	WBcel235	I	15040427	15041274	WBGene00000881.1|gene_biotype	protein_coding|transcript_biotype	cyn-5	CDS	24
706	HSL-273	F42G9.2.2|cdna|chromosome	WBcel235	III	773403	774157	WBGene00000882.1|gene_biotype	protein_coding|transcript_biotype	cyn-6	CDS	5
707	HSL-273	Y75B12B.2.2|cdna|chromosome	WBcel235	V	15186582	15187787	WBGene00000883.1|gene_biotype	protein_coding|transcript_biotype	cyn-7	CDS	42
708	HSL-273	D1009.2a.1|cdna|chromosome	WBcel235	X	8911293	8914252	WBGene00000884.1|gene_biotype	protein_coding|transcript_biotype	cyn-8	CDS	10
712	HSL-273	C34D4.12a.1|cdna|chromosome	WBcel235	IV	7132132	7133217	WBGene00000888.1|gene_biotype	protein_coding|transcript_biotype	cyn-12	CDS	4
713	HSL-273	Y116A8C.34a.1|cdna|chromosome	WBcel235	IV	17111082	17116666	WBGene00000889.1|gene_biotype	protein_coding|transcript_biotype	cyn-13	CDS	7
715	HSL-273	Y87G2A.6.2|cdna|chromosome	WBcel235	I	13566258	13572063	WBGene00000891.1|gene_biotype	protein_coding|transcript_biotype	cyn-15	CDS	3
716	HSL-273	Y17G7B.9.1|cdna|chromosome	WBcel235	II	12028763	12036742	WBGene00000892.1|gene_biotype	protein_coding|transcript_biotype	cyn-16	CDS	8
718	HSL-273	M110.5b.1|cdna|chromosome	WBcel235	II	8226316	8229110	WBGene00000894.1|gene_biotype	protein_coding|transcript_biotype	dab-1	CDS	18
721	HSL-273	F29C4.1a.1|cdna|chromosome	WBcel235	IV	132416	138076	WBGene00000897.1|gene_biotype	protein_coding|transcript_biotype	daf-1	CDS	11
722	HSL-273	Y55D5A.5c.2|cdna|chromosome	WBcel235	III	2995487	3040860	WBGene00000898.1|gene_biotype	protein_coding|transcript_biotype	daf-2	CDS	71
723	HSL-273	F25E2.5d.1|cdna|chromosome	WBcel235	X	817952	825475	WBGene00000899.1|gene_biotype	protein_coding|transcript_biotype	daf-3	CDS	33
724	HSL-273	C05D2.1a.2|cdna|chromosome	WBcel235	III	5625014	5632322	WBGene00000900.1|gene_biotype	protein_coding|transcript_biotype	daf-4	CDS	19
725	HSL-273	W01G7.1.1|cdna|chromosome	WBcel235	II	14033233	14037721	WBGene00000901.1|gene_biotype	protein_coding|transcript_biotype	daf-5	CDS	78
727	HSL-273	B0412.2.1|cdna|chromosome	WBcel235	III	811828	813773	WBGene00000903.1|gene_biotype	protein_coding|transcript_biotype	daf-7	CDS	7
728	HSL-273	R05D11.1.1|cdna|chromosome	WBcel235	I	8584081	8587505	WBGene00000904.1|gene_biotype	protein_coding|transcript_biotype	daf-8	CDS	14
730	HSL-273	F23B2.4.1|cdna|chromosome	WBcel235	IV	9136933	9146210	WBGene00000906.1|gene_biotype	protein_coding|transcript_biotype	daf-10	CDS	4
731	HSL-273	B0240.3a.1|cdna|chromosome	WBcel235	V	11718089	11725652	WBGene00000907.1|gene_biotype	protein_coding|transcript_biotype	daf-11	CDS	3
732	HSL-273	F11A1.3a.1|cdna|chromosome	WBcel235	X	10644409	10666874	WBGene00000908.1|gene_biotype	protein_coding|transcript_biotype	daf-12	CDS	14
733	HSL-273	F01G10.8b.1|cdna|chromosome	WBcel235	IV	10250646	10255844	WBGene00000910.1|gene_biotype	protein_coding|transcript_biotype	daf-14	CDS	19
734	HSL-273	C10C5.6c.1|cdna|chromosome	WBcel235	IV	9386208	9394922	WBGene00000911.1|gene_biotype	protein_coding|transcript_biotype	daf-15	CDS	57
735	HSL-273	R13H8.1h.1|cdna|chromosome	WBcel235	I	10750498	10776039	WBGene00000912.1|gene_biotype	protein_coding|transcript_biotype	daf-16	CDS	44
736	HSL-273	T07A9.6.1|cdna|chromosome	WBcel235	IV	419938	425181	WBGene00000913.1|gene_biotype	protein_coding|transcript_biotype	daf-18	CDS	6
737	HSL-273	F33H1.1b.1|cdna|chromosome	WBcel235	II	10157537	10169321	WBGene00000914.1|gene_biotype	protein_coding|transcript_biotype	daf-19	CDS	23
738	HSL-273	C47E8.5.3|cdna|chromosome	WBcel235	V	14685885	14688543	WBGene00000915.1|gene_biotype	protein_coding|transcript_biotype	hsp-90	CDS	545
741	HSL-273	K07H8.3.1|cdna|chromosome	WBcel235	IV	8290273	8291496	WBGene00000923.1|gene_biotype	protein_coding|transcript_biotype	daf-31	CDS	5
742	HSL-273	M03A1.7.2|cdna|chromosome	WBcel235	II	4562853	4563546	WBGene00000928.1|gene_biotype	protein_coding|transcript_biotype	dao-2	CDS	4
743	HSL-273	K07E3.3.1|cdna|chromosome	WBcel235	X	8084210	8086550	WBGene00000929.1|gene_biotype	protein_coding|transcript_biotype	dao-3	CDS	5
745	HSL-273	C25A1.10a.2|cdna|chromosome	WBcel235	I	10187515	10190896	WBGene00000931.1|gene_biotype	protein_coding|transcript_biotype	dao-5	CDS	79
747	HSL-273	C14A4.2.1|cdna|chromosome	WBcel235	II	10581133	10582519	WBGene00000933.1|gene_biotype	protein_coding|transcript_biotype	dap-3	CDS	10
748	HSL-273	T23G5.5.1|cdna|chromosome	WBcel235	III	9242914	9246802	WBGene00000934.1|gene_biotype	protein_coding|transcript_biotype	dat-1	CDS	9
750	HSL-273	T25F10.2.1|cdna|chromosome	WBcel235	V	6758135	6760418	WBGene00000936.1|gene_biotype	protein_coding|transcript_biotype	dbl-1	CDS	6
751	HSL-273	C55B7.8.1|cdna|chromosome	WBcel235	I	6490716	6492727	WBGene00000937.1|gene_biotype	protein_coding|transcript_biotype	dbr-1	CDS	5
752	HSL-273	C26C6.5b.1|cdna|chromosome	WBcel235	I	7536204	7542157	WBGene00000938.1|gene_biotype	protein_coding|transcript_biotype	dcp-66	CDS	44
753	HSL-273	K12H4.8.2|cdna|chromosome	WBcel235	III	8071916	8080274	WBGene00000939.1|gene_biotype	protein_coding|transcript_biotype	dcr-1	CDS	17
755	HSL-273	Y39A3CR.4.1|cdna|chromosome	WBcel235	III	1859888	1860381	WBGene00000941.1|gene_biotype	protein_coding|transcript_biotype	ddp-1	CDS	11
756	HSL-273	ZC477.9a.1|cdna|chromosome	WBcel235	IV	7085216	7094364	WBGene00000942.1|gene_biotype	protein_coding|transcript_biotype	deb-1	CDS	291
757	HSL-273	C47C12.6.3|cdna|chromosome	WBcel235	X	7763187	7774915	WBGene00000950.1|gene_biotype	protein_coding|transcript_biotype	deg-1	CDS	6
761	HSL-273	T26H10.1b.1|cdna|chromosome	WBcel235	V	11415597	11420293	WBGene00000955.1|gene_biotype	protein_coding|transcript_biotype	des-2	CDS	4
762	HSL-273	C09E10.2b.1|cdna|chromosome	WBcel235	X	984581	991456	WBGene00000958.1|gene_biotype	protein_coding|transcript_biotype	dgk-1	CDS	12
763	HSL-273	F46H6.2a.1|cdna|chromosome	WBcel235	X	4494919	4504388	WBGene00000959.1|gene_biotype	protein_coding|transcript_biotype	dgk-2	CDS	11
764	HSL-273	F54G8.2.1|cdna|chromosome	WBcel235	III	9163077	9168027	WBGene00000960.1|gene_biotype	protein_coding|transcript_biotype	dgk-3	CDS	4
765	HSL-273	T21B6.1.1|cdna|chromosome	WBcel235	X	10920533	10928998	WBGene00000961.1|gene_biotype	protein_coding|transcript_biotype	dgn-1	CDS	20
766	HSL-273	T21E12.4a.2|cdna|chromosome	WBcel235	I	4386787	4401980	WBGene00000962.1|gene_biotype	protein_coding|transcript_biotype	dhc-1	CDS	180
767	HSL-273	R06C7.3.3|cdna|chromosome	WBcel235	I	7238994	7243841	WBGene00000963.1|gene_biotype	protein_coding|transcript_biotype	dhp-1	CDS	8
768	HSL-273	C47E12.8.1|cdna|chromosome	WBcel235	IV	9978122	9980770	WBGene00000964.1|gene_biotype	protein_coding|transcript_biotype	dhp-2	CDS	9
771	HSL-273	T02E1.5b.1|cdna|chromosome	WBcel235	I	8212367	8218287	WBGene00000967.1|gene_biotype	protein_coding|transcript_biotype	dhs-3	CDS	4
773	HSL-273	F56D1.5.1|cdna|chromosome	WBcel235	II	5453847	5455977	WBGene00000969.1|gene_biotype	protein_coding|transcript_biotype	dhs-5	CDS	12
774	HSL-273	C17G10.8.1|cdna|chromosome	WBcel235	II	5617122	5619319	WBGene00000970.1|gene_biotype	protein_coding|transcript_biotype	dhs-6	CDS	20
776	HSL-273	K10H10.3a.1|cdna|chromosome	WBcel235	II	14498026	14499755	WBGene00000972.1|gene_biotype	protein_coding|transcript_biotype	dhs-8	CDS	3
777	HSL-273	Y32H12A.3.1|cdna|chromosome	WBcel235	III	5364512	5368045	WBGene00000973.1|gene_biotype	protein_coding|transcript_biotype	dhs-9	CDS	23
780	HSL-273	F36H9.3.1|cdna|chromosome	WBcel235	V	1765311	1771734	WBGene00000976.1|gene_biotype	protein_coding|transcript_biotype	dhs-13	CDS	13
781	HSL-273	R05D8.8.1|cdna|chromosome	WBcel235	V	2763981	2765274	WBGene00000977.1|gene_biotype	protein_coding|transcript_biotype	dhs-14	CDS	13
784	HSL-273	F29G9.6b.1|cdna|chromosome	WBcel235	V	6026330	6034923	WBGene00000980.1|gene_biotype	protein_coding|transcript_biotype	dhs-17	CDS	13
785	HSL-273	C45B11.3.2|cdna|chromosome	WBcel235	V	11045696	11046899	WBGene00000981.1|gene_biotype	protein_coding|transcript_biotype	dhs-18	CDS	18
786	HSL-273	T11F9.11.1|cdna|chromosome	WBcel235	V	11489050	11490328	WBGene00000982.1|gene_biotype	protein_coding|transcript_biotype	dhs-19	CDS	4
787	HSL-273	F35B12.2.1|cdna|chromosome	WBcel235	V	11602294	11604563	WBGene00000983.1|gene_biotype	protein_coding|transcript_biotype	dhs-20	CDS	8
789	HSL-273	C15H11.4.2|cdna|chromosome	WBcel235	V	14420073	14421450	WBGene00000985.1|gene_biotype	protein_coding|transcript_biotype	dhs-22	CDS	14
790	HSL-273	R08H2.1.2|cdna|chromosome	WBcel235	V	15381097	15382305	WBGene00000986.1|gene_biotype	protein_coding|transcript_biotype	dhs-23	CDS	13
791	HSL-273	Y60A3A.10.1|cdna|chromosome	WBcel235	V	19934795	19946629	WBGene00000987.1|gene_biotype	protein_coding|transcript_biotype	dhs-24	CDS	8
795	HSL-273	M03A8.1.1|cdna|chromosome	WBcel235	X	6818438	6820080	WBGene00000991.1|gene_biotype	protein_coding|transcript_biotype	dhs-28	CDS	33
796	HSL-273	F27D9.6.1|cdna|chromosome	WBcel235	X	7661891	7664919	WBGene00000992.1|gene_biotype	protein_coding|transcript_biotype	dhs-29	CDS	6
797	HSL-273	T25G12.7.1|cdna|chromosome	WBcel235	X	17230719	17235838	WBGene00000993.1|gene_biotype	protein_coding|transcript_biotype	dhs-30	CDS	4
799	HSL-273	C18D1.1a.2|cdna|chromosome	WBcel235	II	10061287	10074443	WBGene00000995.1|gene_biotype	protein_coding|transcript_biotype	die-1	CDS	10
800	HSL-273	F49E8.5.3|cdna|chromosome	WBcel235	IV	7551550	7553008	WBGene00000996.1|gene_biotype	protein_coding|transcript_biotype	dif-1	CDS	18
801	HSL-273	K07E12.1a.2|cdna|chromosome	WBcel235	III	6746310	6794764	WBGene00000998.1|gene_biotype	protein_coding|transcript_biotype	dig-1	CDS	985
802	HSL-273	C18A11.7a.1|cdna|chromosome	WBcel235	X	8050477	8058220	WBGene00001000.1|gene_biotype	protein_coding|transcript_biotype	dim-1	CDS	152
803	HSL-273	C04G2.6.2|cdna|chromosome	WBcel235	IV	10097208	10106556	WBGene00001001.1|gene_biotype	protein_coding|transcript_biotype	dis-3	CDS	16
805	HSL-273	T26A5.9.3|cdna|chromosome	WBcel235	III	6462907	6463801	WBGene00001005.1|gene_biotype	protein_coding|transcript_biotype	dlc-1	CDS	20
806	HSL-273	C25F6.2a.1|cdna|chromosome	WBcel235	X	5479700	5484941	WBGene00001006.1|gene_biotype	protein_coding|transcript_biotype	dlg-1	CDS	57
807	HSL-273	C39E9.14a.2|cdna|chromosome	WBcel235	IV	13096958	13098836	WBGene00001007.1|gene_biotype	protein_coding|transcript_biotype	dli-1	CDS	15
808	HSL-273	F33E2.2a.1|cdna|chromosome	WBcel235	I	12565804	12572801	WBGene00001008.1|gene_biotype	protein_coding|transcript_biotype	dlk-1	CDS	42
809	HSL-273	F43G6.1.1|cdna|chromosome	WBcel235	II	11778435	11782231	WBGene00001016.1|gene_biotype	protein_coding|transcript_biotype	dna-2	CDS	3
810	HSL-273	ZK593.5b.1|cdna|chromosome	WBcel235	IV	10926730	10933160	WBGene00001017.1|gene_biotype	protein_coding|transcript_biotype	dnc-1	CDS	16
812	HSL-273	B0035.14a.2|cdna|chromosome	WBcel235	IV	11299008	11304787	WBGene00001019.1|gene_biotype	protein_coding|transcript_biotype	dnj-1	CDS	7
816	HSL-273	C04A2.7a.2|cdna|chromosome	WBcel235	II	6853464	6858298	WBGene00001023.1|gene_biotype	protein_coding|transcript_biotype	dnj-5	CDS	65
817	HSL-273	C55B6.2.1|cdna|chromosome	WBcel235	X	7194564	7198291	WBGene00001025.1|gene_biotype	protein_coding|transcript_biotype	dnj-7	CDS	14
818	HSL-273	C56C10.13a.1|cdna|chromosome	WBcel235	II	6594382	6598080	WBGene00001026.1|gene_biotype	protein_coding|transcript_biotype	dnj-8	CDS	9
819	HSL-273	F11G11.7.1|cdna|chromosome	WBcel235	II	4852056	4857880	WBGene00001027.1|gene_biotype	protein_coding|transcript_biotype	dnj-9	CDS	16
820	HSL-273	F22B7.5a.1|cdna|chromosome	WBcel235	III	8631165	8633549	WBGene00001028.1|gene_biotype	protein_coding|transcript_biotype	dnj-10	CDS	16
821	HSL-273	F38A5.13.1|cdna|chromosome	WBcel235	IV	6585871	6588186	WBGene00001029.1|gene_biotype	protein_coding|transcript_biotype	dnj-11	CDS	18
822	HSL-273	F39B2.10.2|cdna|chromosome	WBcel235	I	14756858	14759354	WBGene00001030.1|gene_biotype	protein_coding|transcript_biotype	dnj-12	CDS	35
823	HSL-273	F54D5.8.2|cdna|chromosome	WBcel235	II	11545563	11547366	WBGene00001031.1|gene_biotype	protein_coding|transcript_biotype	dnj-13	CDS	27
826	HSL-273	R74.4b.1|cdna|chromosome	WBcel235	III	4191141	4193427	WBGene00001034.1|gene_biotype	protein_coding|transcript_biotype	dnj-16	CDS	10
829	HSL-273	T05C3.5.2|cdna|chromosome	WBcel235	V	5503033	5504856	WBGene00001037.1|gene_biotype	protein_coding|transcript_biotype	dnj-19	CDS	71
830	HSL-273	T15H9.7a.1|cdna|chromosome	WBcel235	II	9617486	9624176	WBGene00001038.1|gene_biotype	protein_coding|transcript_biotype	dnj-20	CDS	18
834	HSL-273	W03A5.7.1|cdna|chromosome	WBcel235	III	5415556	5419565	WBGene00001042.1|gene_biotype	protein_coding|transcript_biotype	dnj-24	CDS	4
835	HSL-273	W07A8.3a.2|cdna|chromosome	WBcel235	V	20729948	20744385	WBGene00001043.1|gene_biotype	protein_coding|transcript_biotype	dnj-25	CDS	18
838	HSL-273	Y54E10BL.4.1|cdna|chromosome	WBcel235	I	2996401	3001382	WBGene00001046.1|gene_biotype	protein_coding|transcript_biotype	dnj-28	CDS	3
839	HSL-273	Y63D3A.6b.2|cdna|chromosome	WBcel235	I	14104429	14113179	WBGene00001047.1|gene_biotype	protein_coding|transcript_biotype	dnj-29	CDS	30
840	HSL-273	Y71F9B.16a.1|cdna|chromosome	WBcel235	I	2718027	2721475	WBGene00001048.1|gene_biotype	protein_coding|transcript_biotype	dnj-30	CDS	3
844	HSL-273	F15A8.5a.1|cdna|chromosome	WBcel235	X	4411380	4416079	WBGene00001052.1|gene_biotype	protein_coding|transcript_biotype	dop-1	CDS	9
845	HSL-273	K09G1.4c.1|cdna|chromosome	WBcel235	V	9608562	9614942	WBGene00001053.1|gene_biotype	protein_coding|transcript_biotype	dop-2	CDS	7
847	HSL-273	C27C12.7.2|cdna|chromosome	WBcel235	X	14831831	14838241	WBGene00001055.1|gene_biotype	protein_coding|transcript_biotype	dpf-2	CDS	39
848	HSL-273	K02F2.1a.1|cdna|chromosome	WBcel235	I	6838354	6843343	WBGene00001056.1|gene_biotype	protein_coding|transcript_biotype	dpf-3	CDS	15
849	HSL-273	F01F1.5.1|cdna|chromosome	WBcel235	III	5859308	5861904	WBGene00001057.1|gene_biotype	protein_coding|transcript_biotype	dpf-4	CDS	6
850	HSL-273	R11E3.8a.1|cdna|chromosome	WBcel235	IV	4802702	4806586	WBGene00001058.1|gene_biotype	protein_coding|transcript_biotype	dpf-5	CDS	9
851	HSL-273	F44B9.1a.2|cdna|chromosome	WBcel235	III	8038241	8041374	WBGene00001059.1|gene_biotype	protein_coding|transcript_biotype	dpf-6	CDS	18
855	HSL-273	M01E10.2a.1|cdna|chromosome	WBcel235	III	2035036	2048007	WBGene00001063.1|gene_biotype	protein_coding|transcript_biotype	dpy-1	CDS	4
858	HSL-273	Y41E3.2.1|cdna|chromosome	WBcel235	IV	14985543	14986784	WBGene00001066.1|gene_biotype	protein_coding|transcript_biotype	dpy-4	CDS	8
859	HSL-273	F27C1.8.1|cdna|chromosome	WBcel235	I	5432158	5433054	WBGene00001067.1|gene_biotype	protein_coding|transcript_biotype	dpy-5	CDS	18
860	HSL-273	F16F9.2.1|cdna|chromosome	WBcel235	X	8450381	8455640	WBGene00001068.1|gene_biotype	protein_coding|transcript_biotype	dpy-6	CDS	39
861	HSL-273	F46C8.6.1|cdna|chromosome	WBcel235	X	7536417	7537792	WBGene00001069.1|gene_biotype	protein_coding|transcript_biotype	dpy-7	CDS	5
862	HSL-273	C31H2.2.1|cdna|chromosome	WBcel235	X	5148804	5150476	WBGene00001070.1|gene_biotype	protein_coding|transcript_biotype	dpy-8	CDS	20
864	HSL-273	T14B4.7.1|cdna|chromosome	WBcel235	II	6710156	6711866	WBGene00001072.1|gene_biotype	protein_coding|transcript_biotype	dpy-10	CDS	6
865	HSL-273	F46E10.9.2|cdna|chromosome	WBcel235	V	6511597	6515240	WBGene00001073.1|gene_biotype	protein_coding|transcript_biotype	dpy-11	CDS	16
866	HSL-273	F30B5.1.1|cdna|chromosome	WBcel235	IV	4235614	4236710	WBGene00001074.1|gene_biotype	protein_coding|transcript_biotype	dpy-13	CDS	10
869	HSL-273	Y47D3B.10.1|cdna|chromosome	WBcel235	III	11372886	11377980	WBGene00001077.1|gene_biotype	protein_coding|transcript_biotype	dpy-18	CDS	10
872	HSL-273	Y59A8B.1a.1|cdna|chromosome	WBcel235	V	17936332	17949184	WBGene00001080.1|gene_biotype	protein_coding|transcript_biotype	dpy-21	CDS	129
873	HSL-273	F47A4.2.1|cdna|chromosome	WBcel235	X	9810202	9822273	WBGene00001081.1|gene_biotype	protein_coding|transcript_biotype	dpy-22	CDS	76
874	HSL-273	R160.1b.1|cdna|chromosome	WBcel235	X	4389365	4393796	WBGene00001082.1|gene_biotype	protein_coding|transcript_biotype	dpy-23	CDS	11
875	HSL-273	C25G4.5.1|cdna|chromosome	WBcel235	IV	12445801	12451299	WBGene00001085.1|gene_biotype	protein_coding|transcript_biotype	dpy-26	CDS	36
876	HSL-273	R13G10.1.1|cdna|chromosome	WBcel235	III	3813519	3819679	WBGene00001086.1|gene_biotype	protein_coding|transcript_biotype	dpy-27	CDS	16
877	HSL-273	Y39A1B.3.1|cdna|chromosome	WBcel235	III	10763131	10777343	WBGene00001087.1|gene_biotype	protein_coding|transcript_biotype	dpy-28	CDS	31
878	HSL-273	ZK863.6.2|cdna|chromosome	WBcel235	V	12191519	12192211	WBGene00001088.1|gene_biotype	protein_coding|transcript_biotype	dpy-30	CDS	4
879	HSL-273	K04A8.6b.1|cdna|chromosome	WBcel235	V	6533615	6546491	WBGene00001089.1|gene_biotype	protein_coding|transcript_biotype	dre-1	CDS	27
880	HSL-273	F15B10.2a.1|cdna|chromosome	WBcel235	IV	6607376	6613353	WBGene00001090.1|gene_biotype	protein_coding|transcript_biotype	drh-1	CDS	7
882	HSL-273	T12E12.4b.3|cdna|chromosome	WBcel235	IV	5537981	5541365	WBGene00001093.1|gene_biotype	protein_coding|transcript_biotype	drp-1	CDS	23
883	HSL-273	B0464.1.2|cdna|chromosome	WBcel235	III	9489176	9491236	WBGene00001094.1|gene_biotype	protein_coding|transcript_biotype	dars-1	CDS	14
886	HSL-273	K02D7.4.1|cdna|chromosome	WBcel235	IV	315056	320605	WBGene00001099.1|gene_biotype	protein_coding|transcript_biotype	dsc-4	CDS	72
887	HSL-273	C34F11.9c.1|cdna|chromosome	WBcel235	II	5214441	5225373	WBGene00001101.1|gene_biotype	protein_coding|transcript_biotype	dsh-1	CDS	22
888	HSL-273	C27A2.6.1|cdna|chromosome	WBcel235	II	5078235	5081161	WBGene00001102.1|gene_biotype	protein_coding|transcript_biotype	dsh-2	CDS	5
898	HSL-273	F25H8.5k.1|cdna|chromosome	WBcel235	IV	9921955	9928222	WBGene00001113.1|gene_biotype	protein_coding|transcript_biotype	dur-1	CDS	63
899	HSL-273	F47G6.1a.1|cdna|chromosome	WBcel235	I	1483083	1490494	WBGene00001115.1|gene_biotype	protein_coding|transcript_biotype	dyb-1	CDS	6
900	HSL-273	C33G3.1b.1|cdna|chromosome	WBcel235	X	14049535	14063884	WBGene00001116.1|gene_biotype	protein_coding|transcript_biotype	dyc-1	CDS	26
901	HSL-273	F54C1.5a.1|cdna|chromosome	WBcel235	I	4989568	4994675	WBGene00001117.1|gene_biotype	protein_coding|transcript_biotype	dyf-1	CDS	3
902	HSL-273	ZK520.3a.1|cdna|chromosome	WBcel235	III	13674917	13686445	WBGene00001118.1|gene_biotype	protein_coding|transcript_biotype	dyf-2	CDS	9
905	HSL-273	F46F6.4a.1|cdna|chromosome	WBcel235	X	10379693	10386508	WBGene00001122.1|gene_biotype	protein_coding|transcript_biotype	dyf-6	CDS	3
909	HSL-273	C02C6.1b.1|cdna|chromosome	WBcel235	X	15568916	15573693	WBGene00001130.1|gene_biotype	protein_coding|transcript_biotype	dyn-1	CDS	74
910	HSL-273	F15D3.1a.1|cdna|chromosome	WBcel235	I	11526918	11557851	WBGene00001131.1|gene_biotype	protein_coding|transcript_biotype	dys-1	CDS	96
911	HSL-273	T11B7.4d.1|cdna|chromosome	WBcel235	IV	8852500	8862228	WBGene00001132.1|gene_biotype	protein_coding|transcript_biotype	alp-1	CDS	28
913	HSL-273	D2013.5.1|cdna|chromosome	WBcel235	II	9324874	9329665	WBGene00001134.1|gene_biotype	protein_coding|transcript_biotype	eat-3	CDS	24
914	HSL-273	ZK512.6a.1|cdna|chromosome	WBcel235	III	9136916	9141822	WBGene00001135.1|gene_biotype	protein_coding|transcript_biotype	eat-4	CDS	16
916	HSL-273	B0365.3.1|cdna|chromosome	WBcel235	V	13126414	13129995	WBGene00001137.1|gene_biotype	protein_coding|transcript_biotype	eat-6	CDS	762
917	HSL-273	C16C2.2a.2|cdna|chromosome	WBcel235	I	9722550	9726282	WBGene00001145.1|gene_biotype	protein_coding|transcript_biotype	eat-16	CDS	14
919	HSL-273	H30A04.1b.1|cdna|chromosome	WBcel235	X	15516655	15524000	WBGene00001148.1|gene_biotype	protein_coding|transcript_biotype	eat-20	CDS	7
920	HSL-273	K02A4.1.1|cdna|chromosome	WBcel235	X	12877480	12880328	WBGene00001149.1|gene_biotype	protein_coding|transcript_biotype	bcat-1	CDS	113
922	HSL-273	F38H4.8a.1|cdna|chromosome	WBcel235	IV	11854828	11856349	WBGene00001151.1|gene_biotype	protein_coding|transcript_biotype	ech-2	CDS	5
924	HSL-273	R06F6.9.2|cdna|chromosome	WBcel235	II	10821015	10822443	WBGene00001153.1|gene_biotype	protein_coding|transcript_biotype	ech-4	CDS	12
925	HSL-273	F56B3.5.1|cdna|chromosome	WBcel235	IV	797023	799922	WBGene00001154.1|gene_biotype	protein_coding|transcript_biotype	ech-5	CDS	3
926	HSL-273	T05G5.6.2|cdna|chromosome	WBcel235	III	9751440	9752922	WBGene00001155.1|gene_biotype	protein_coding|transcript_biotype	ech-6	CDS	24
930	HSL-273	C26D10.5a.1|cdna|chromosome	WBcel235	II	8346690	8350557	WBGene00001159.1|gene_biotype	protein_coding|transcript_biotype	eff-1	CDS	6
931	HSL-273	F42A10.4a.1|cdna|chromosome	WBcel235	III	6164909	6168547	WBGene00001160.1|gene_biotype	protein_coding|transcript_biotype	efk-1	CDS	32
932	HSL-273	Y102A5C.18.1|cdna|chromosome	WBcel235	V	16958657	16965675	WBGene00001161.1|gene_biotype	protein_coding|transcript_biotype	efl-1	CDS	7
934	HSL-273	C43F9.8.1|cdna|chromosome	WBcel235	IV	10576350	10578288	WBGene00001163.1|gene_biotype	protein_coding|transcript_biotype	efn-2	CDS	5
937	HSL-273	ZK328.2.1|cdna|chromosome	WBcel235	III	6009550	6012836	WBGene00001166.1|gene_biotype	protein_coding|transcript_biotype	eftu-2	CDS	17
938	HSL-273	F25H5.4a.3|cdna|chromosome	WBcel235	I	9163531	9166828	WBGene00001167.1|gene_biotype	protein_coding|transcript_biotype	eef-2	CDS	1618
939	HSL-273	F31E3.5.3|cdna|chromosome	WBcel235	III	6970026	6972003	WBGene00001168.1|gene_biotype	protein_coding|transcript_biotype	eef-1A.1	CDS	1757
940	HSL-273	R03G5.1a.1|cdna|chromosome	WBcel235	X	7823654	7825769	WBGene00001169.1|gene_biotype	protein_coding|transcript_biotype	eef-1A.2	CDS	457
942	HSL-273	F16B3.1b.1|cdna|chromosome	WBcel235	V	1288841	1299208	WBGene00001171.1|gene_biotype	protein_coding|transcript_biotype	egl-2	CDS	9
943	HSL-273	C51E3.7a.1|cdna|chromosome	WBcel235	V	10169197	10173753	WBGene00001172.1|gene_biotype	protein_coding|transcript_biotype	egl-3	CDS	129
944	HSL-273	F55A8.2h.1|cdna|chromosome	WBcel235	IV	1847968	1880587	WBGene00001173.1|gene_biotype	protein_coding|transcript_biotype	egl-4	CDS	136
947	HSL-273	B0348.4d.1|cdna|chromosome	WBcel235	V	20825	43697	WBGene00001177.1|gene_biotype	protein_coding|transcript_biotype	egl-8	CDS	86
948	HSL-273	F22E12.4a.2|cdna|chromosome	WBcel235	V	10468411	10476952	WBGene00001178.1|gene_biotype	protein_coding|transcript_biotype	egl-9	CDS	19
949	HSL-273	F28C1.2b.1|cdna|chromosome	WBcel235	V	12455728	12463008	WBGene00001179.1|gene_biotype	protein_coding|transcript_biotype	egl-10	CDS	4
950	HSL-273	T22B7.1a.1|cdna|chromosome	WBcel235	X	5663837	5674052	WBGene00001182.1|gene_biotype	protein_coding|transcript_biotype	egl-13	CDS	16
951	HSL-273	F58A3.2c.1|cdna|chromosome	WBcel235	X	11016410	11023368	WBGene00001184.1|gene_biotype	protein_coding|transcript_biotype	egl-15	CDS	15
953	HSL-273	F55A8.1b.1|cdna|chromosome	WBcel235	IV	1913454	1917389	WBGene00001186.1|gene_biotype	protein_coding|transcript_biotype	egl-18	CDS	7
954	HSL-273	C48A7.1b.1|cdna|chromosome	WBcel235	IV	7405460	7418725	WBGene00001187.1|gene_biotype	protein_coding|transcript_biotype	egl-19	CDS	78
956	HSL-273	F01D4.4.1|cdna|chromosome	WBcel235	IV	10478450	10481844	WBGene00001189.1|gene_biotype	protein_coding|transcript_biotype	egl-21	CDS	100
957	HSL-273	Y37A1B.11b.1|cdna|chromosome	WBcel235	IV	13989094	14012026	WBGene00001190.1|gene_biotype	protein_coding|transcript_biotype	egl-23	CDS	9
959	HSL-273	C04A2.3a.1|cdna|chromosome	WBcel235	II	6835021	6847906	WBGene00001194.1|gene_biotype	protein_coding|transcript_biotype	egl-27	CDS	28
960	HSL-273	M01D7.7a.1|cdna|chromosome	WBcel235	I	1835631	1841936	WBGene00001196.1|gene_biotype	protein_coding|transcript_biotype	egl-30	CDS	91
961	HSL-273	R07A4.1.1|cdna|chromosome	WBcel235	X	10734326	10744355	WBGene00001202.1|gene_biotype	protein_coding|transcript_biotype	egl-36	CDS	3
962	HSL-273	C04G2.7.1|cdna|chromosome	WBcel235	IV	10106917	10110412	WBGene00001204.1|gene_biotype	protein_coding|transcript_biotype	egl-38	CDS	3
964	HSL-273	F28B12.2i.1|cdna|chromosome	WBcel235	II	5933493	5940801	WBGene00001208.1|gene_biotype	protein_coding|transcript_biotype	egl-44	CDS	18
965	HSL-273	C27D11.1.1|cdna|chromosome	WBcel235	III	7824377	7828626	WBGene00001209.1|gene_biotype	protein_coding|transcript_biotype	egl-45	CDS	86
967	HSL-273	C50H2.2a.1|cdna|chromosome	WBcel235	V	9899587	9907644	WBGene00001211.1|gene_biotype	protein_coding|transcript_biotype	egl-47	CDS	3
969	HSL-273	Y53H1C.2c.1|cdna|chromosome	WBcel235	I	11400612	11416427	WBGene00001215.1|gene_biotype	protein_coding|transcript_biotype	ego-2	CDS	22
971	HSL-273	ZK1248.3a.1|cdna|chromosome	WBcel235	II	5820712	5823862	WBGene00001224.1|gene_biotype	protein_coding|transcript_biotype	ehs-1	CDS	17
972	HSL-273	Y54E2A.11a.1|cdna|chromosome	WBcel235	II	14795404	14798223	WBGene00001225.1|gene_biotype	protein_coding|transcript_biotype	eif-3.B	CDS	46
973	HSL-273	T23D8.4.1|cdna|chromosome	WBcel235	I	9976393	9979662	WBGene00001226.1|gene_biotype	protein_coding|transcript_biotype	eif-3.C	CDS	110
974	HSL-273	R08D7.3.1|cdna|chromosome	WBcel235	III	8969638	8971578	WBGene00001227.1|gene_biotype	protein_coding|transcript_biotype	eif-3.D	CDS	57
975	HSL-273	B0511.10.1|cdna|chromosome	WBcel235	I	10640465	10642281	WBGene00001228.1|gene_biotype	protein_coding|transcript_biotype	eif-3.E	CDS	22
976	HSL-273	D2013.7.1|cdna|chromosome	WBcel235	II	9331643	9333925	WBGene00001229.1|gene_biotype	protein_coding|transcript_biotype	eif-3.F	CDS	12
977	HSL-273	F22B5.2a.1|cdna|chromosome	WBcel235	II	8442767	8444239	WBGene00001230.1|gene_biotype	protein_coding|transcript_biotype	eif-3.G	CDS	7
978	HSL-273	C41D11.2.1|cdna|chromosome	WBcel235	I	4444719	4446598	WBGene00001231.1|gene_biotype	protein_coding|transcript_biotype	eif-3.H	CDS	9
979	HSL-273	Y74C10AR.1a.1|cdna|chromosome	WBcel235	I	2485867	2489780	WBGene00001232.1|gene_biotype	protein_coding|transcript_biotype	eif-3.I	CDS	35
980	HSL-273	T16G1.11.1|cdna|chromosome	WBcel235	V	12954002	12955229	WBGene00001233.1|gene_biotype	protein_coding|transcript_biotype	eif-3.K	CDS	9
981	HSL-273	C47B2.5.2|cdna|chromosome	WBcel235	I	12968921	12970238	WBGene00001234.1|gene_biotype	protein_coding|transcript_biotype	eif-6	CDS	17
983	HSL-273	Y82E9BR.15.1|cdna|chromosome	WBcel235	III	1415152	1417188	WBGene00001236.1|gene_biotype	protein_coding|transcript_biotype	elc-1	CDS	5
985	HSL-273	F56H11.4a.1|cdna|chromosome	WBcel235	IV	9526366	9528350	WBGene00001239.1|gene_biotype	protein_coding|transcript_biotype	elo-1	CDS	52
986	HSL-273	F11E6.5.1|cdna|chromosome	WBcel235	IV	17466060	17467408	WBGene00001240.1|gene_biotype	protein_coding|transcript_biotype	elo-2	CDS	28
987	HSL-273	D2024.3.1|cdna|chromosome	WBcel235	IV	7237722	7239976	WBGene00001241.1|gene_biotype	protein_coding|transcript_biotype	elo-3	CDS	23
989	HSL-273	F41H10.7.2|cdna|chromosome	WBcel235	IV	5374598	5377137	WBGene00001243.1|gene_biotype	protein_coding|transcript_biotype	elo-5	CDS	11
990	HSL-273	F41H10.8.1|cdna|chromosome	WBcel235	IV	5386629	5388559	WBGene00001244.1|gene_biotype	protein_coding|transcript_biotype	elo-6	CDS	11
994	HSL-273	F38A6.2a.2|cdna|chromosome	WBcel235	V	20764955	20770161	WBGene00001248.1|gene_biotype	protein_coding|transcript_biotype	elp-1	CDS	3
995	HSL-273	W09C2.1a.1|cdna|chromosome	WBcel235	IV	9614970	9620140	WBGene00001249.1|gene_biotype	protein_coding|transcript_biotype	elt-1	CDS	6
997	HSL-273	K02B9.4b.1|cdna|chromosome	WBcel235	X	13934883	13941099	WBGene00001251.1|gene_biotype	protein_coding|transcript_biotype	elt-3	CDS	14
1000	HSL-273	Y80D3A.2a.1|cdna|chromosome	WBcel235	V	18860287	18894974	WBGene00001258.1|gene_biotype	protein_coding|transcript_biotype	emb-4	CDS	22
1001	HSL-273	T04A8.14.1|cdna|chromosome	WBcel235	III	4715293	4720670	WBGene00001259.1|gene_biotype	protein_coding|transcript_biotype	emb-5	CDS	58
1002	HSL-273	K10D2.6.2|cdna|chromosome	WBcel235	III	5196678	5199688	WBGene00001262.1|gene_biotype	protein_coding|transcript_biotype	emb-8	CDS	80
1003	HSL-273	K04H4.1a.1|cdna|chromosome	WBcel235	III	9336881	9344447	WBGene00001263.1|gene_biotype	protein_coding|transcript_biotype	emb-9	CDS	336
1005	HSL-273	F54C8.3.2|cdna|chromosome	WBcel235	III	9435083	9441460	WBGene00001284.1|gene_biotype	protein_coding|transcript_biotype	emb-30	CDS	4
1007	HSL-273	M01D7.6.1|cdna|chromosome	WBcel235	I	1842445	1843227	WBGene00001309.1|gene_biotype	protein_coding|transcript_biotype	emr-1	CDS	7
1010	HSL-273	ZK809.4a.1|cdna|chromosome	WBcel235	IV	11653422	11655470	WBGene00001320.1|gene_biotype	protein_coding|transcript_biotype	ent-1	CDS	17
1011	HSL-273	R11E3.6a.1|cdna|chromosome	WBcel235	IV	4793203	4799378	WBGene00001324.1|gene_biotype	protein_coding|transcript_biotype	eor-1	CDS	5
1012	HSL-273	C44H4.7a.2|cdna|chromosome	WBcel235	X	14603017	14608654	WBGene00001325.1|gene_biotype	protein_coding|transcript_biotype	eor-2	CDS	3
1013	HSL-273	K08C7.3f.1|cdna|chromosome	WBcel235	IV	10666827	10679289	WBGene00001328.1|gene_biotype	protein_coding|transcript_biotype	epi-1	CDS	194
1014	HSL-273	T04C10.2b.1|cdna|chromosome	WBcel235	X	14815828	14818507	WBGene00001329.1|gene_biotype	protein_coding|transcript_biotype	epn-1	CDS	12
1015	HSL-273	Y57G11C.24i.1|cdna|chromosome	WBcel235	IV	14879490	14900652	WBGene00001330.1|gene_biotype	protein_coding|transcript_biotype	eps-8	CDS	95
1018	HSL-273	C01G8.5b.1|cdna|chromosome	WBcel235	I	5284062	5290694	WBGene00001333.1|gene_biotype	protein_coding|transcript_biotype	erm-1	CDS	91
1019	HSL-273	Y105E8B.8d.1|cdna|chromosome	WBcel235	I	14664449	14674796	WBGene00001334.1|gene_biotype	protein_coding|transcript_biotype	ero-1	CDS	15
1021	HSL-273	Y41E3.4a.1|cdna|chromosome	WBcel235	IV	15008503	15013183	WBGene00001336.1|gene_biotype	protein_coding|transcript_biotype	qars-1	CDS	26
1022	HSL-273	ZC434.5.2|cdna|chromosome	WBcel235	I	10336395	10340897	WBGene00001337.1|gene_biotype	protein_coding|transcript_biotype	ears-1	CDS	79
1023	HSL-273	T07A9.2.1|cdna|chromosome	WBcel235	IV	388686	390468	WBGene00001338.1|gene_biotype	protein_coding|transcript_biotype	ears-2	CDS	11
1024	HSL-273	T01D1.2l.4|cdna|chromosome	WBcel235	II	163086	170152	WBGene00001340.1|gene_biotype	protein_coding|transcript_biotype	etr-1	CDS	4
1025	HSL-273	F29G9.4b.1|cdna|chromosome	WBcel235	V	6008202	6016087	WBGene00001345.1|gene_biotype	protein_coding|transcript_biotype	fos-1	CDS	31
1026	HSL-273	H38K22.1.1|cdna|chromosome	WBcel235	III	4303096	4313128	WBGene00001352.1|gene_biotype	protein_coding|transcript_biotype	evl-14	CDS	28
1028	HSL-273	C46E1.3.1|cdna|chromosome	WBcel235	X	15470795	15477402	WBGene00001362.1|gene_biotype	protein_coding|transcript_biotype	exc-1	CDS	5
1029	HSL-273	Y105E8A.22.1|cdna|chromosome	WBcel235	I	14511431	14518719	WBGene00001365.1|gene_biotype	protein_coding|transcript_biotype	exc-4	CDS	9
1030	HSL-273	C33D9.1c.1|cdna|chromosome	WBcel235	IV	8799089	8813539	WBGene00001366.1|gene_biotype	protein_coding|transcript_biotype	exc-5	CDS	18
1032	HSL-273	F26H11.5.2|cdna|chromosome	WBcel235	II	14412201	14413516	WBGene00001371.1|gene_biotype	protein_coding|transcript_biotype	exl-1	CDS	6
1035	HSL-273	F12F3.1c.1|cdna|chromosome	WBcel235	V	6140958	6143548	WBGene00001374.1|gene_biotype	protein_coding|transcript_biotype	exp-2	CDS	13
1036	HSL-273	C49A1.4a.1|cdna|chromosome	WBcel235	I	14220783	14231360	WBGene00001377.1|gene_biotype	protein_coding|transcript_biotype	eya-1	CDS	3
1037	HSL-273	F02A9.2a.1|cdna|chromosome	WBcel235	III	9080371	9081179	WBGene00001385.1|gene_biotype	protein_coding|transcript_biotype	far-1	CDS	145
1038	HSL-273	F02A9.3.2|cdna|chromosome	WBcel235	III	9081679	9082511	WBGene00001386.1|gene_biotype	protein_coding|transcript_biotype	far-2	CDS	11
1041	HSL-273	F15B9.3a.1|cdna|chromosome	WBcel235	V	12995569	12996836	WBGene00001389.1|gene_biotype	protein_coding|transcript_biotype	far-5	CDS	5
1044	HSL-273	K02F3.3.1|cdna|chromosome	WBcel235	III	842935	843802	WBGene00001392.1|gene_biotype	protein_coding|transcript_biotype	far-8	CDS	8
1045	HSL-273	Y67H2A.8.1|cdna|chromosome	WBcel235	IV	13315644	13318811	WBGene00001393.1|gene_biotype	protein_coding|transcript_biotype	fat-1	CDS	40
1046	HSL-273	W02A2.1a.2|cdna|chromosome	WBcel235	IV	13323850	13326394	WBGene00001394.1|gene_biotype	protein_coding|transcript_biotype	fat-2	CDS	61
1047	HSL-273	W08D2.4a.1|cdna|chromosome	WBcel235	IV	9803023	9806119	WBGene00001395.1|gene_biotype	protein_coding|transcript_biotype	fat-3	CDS	21
1048	HSL-273	T13F2.1a.1|cdna|chromosome	WBcel235	IV	9799429	9802638	WBGene00001396.1|gene_biotype	protein_coding|transcript_biotype	fat-4	CDS	24
1050	HSL-273	VZK822L.1a.2|cdna|chromosome	WBcel235	IV	11913691	11915796	WBGene00001398.1|gene_biotype	protein_coding|transcript_biotype	fat-6	CDS	64
1051	HSL-273	F10D2.9.1|cdna|chromosome	WBcel235	V	7151353	7153146	WBGene00001399.1|gene_biotype	protein_coding|transcript_biotype	fat-7	CDS	4
1055	HSL-273	F56H11.1a.1|cdna|chromosome	WBcel235	IV	9540808	9545243	WBGene00001403.1|gene_biotype	protein_coding|transcript_biotype	fbl-1	CDS	5
1056	HSL-273	K07A3.1a.2|cdna|chromosome	WBcel235	I	2580935	2586124	WBGene00001404.1|gene_biotype	protein_coding|transcript_biotype	fbp-1	CDS	25
1057	HSL-273	C04F12.10.1|cdna|chromosome	WBcel235	I	9711064	9712719	WBGene00001405.1|gene_biotype	protein_coding|transcript_biotype	fce-1	CDS	11
1059	HSL-273	Y54F10AM.2a.1|cdna|chromosome	WBcel235	III	2549927	2560668	WBGene00001410.1|gene_biotype	protein_coding|transcript_biotype	feh-1	CDS	33
1060	HSL-273	F35D6.1a.1|cdna|chromosome	WBcel235	IV	5533142	5537992	WBGene00001411.1|gene_biotype	protein_coding|transcript_biotype	fem-1	CDS	10
1064	HSL-273	T01C3.7.2|cdna|chromosome	WBcel235	V	15000653	15002273	WBGene00001423.1|gene_biotype	protein_coding|transcript_biotype	fib-1	CDS	185
1067	HSL-273	F36H1.1a.3|cdna|chromosome	WBcel235	IV	11036548	11038148	WBGene00001426.1|gene_biotype	protein_coding|transcript_biotype	fkb-1	CDS	12
1068	HSL-273	Y18D10A.19.1|cdna|chromosome	WBcel235	I	12918722	12919278	WBGene00001427.1|gene_biotype	protein_coding|transcript_biotype	fkb-2	CDS	17
1069	HSL-273	C05C8.3.1|cdna|chromosome	WBcel235	V	7225223	7226320	WBGene00001428.1|gene_biotype	protein_coding|transcript_biotype	fkb-3	CDS	4
1071	HSL-273	C50F2.6b.1|cdna|chromosome	WBcel235	I	3898046	3899802	WBGene00001430.1|gene_biotype	protein_coding|transcript_biotype	fkb-5	CDS	9
1072	HSL-273	F31D4.3.1|cdna|chromosome	WBcel235	V	20846113	20847727	WBGene00001431.1|gene_biotype	protein_coding|transcript_biotype	fkb-6	CDS	35
1080	HSL-273	F26D12.1a.1|cdna|chromosome	WBcel235	IV	5584661	5610353	WBGene00001439.1|gene_biotype	protein_coding|transcript_biotype	fkh-7	CDS	35
1082	HSL-273	K03C7.2a.1|cdna|chromosome	WBcel235	X	3816851	3826963	WBGene00001441.1|gene_biotype	protein_coding|transcript_biotype	fkh-9	CDS	27
1084	HSL-273	B0523.5.1|cdna|chromosome	WBcel235	III	8675297	8683732	WBGene00001443.1|gene_biotype	protein_coding|transcript_biotype	fli-1	CDS	17
1085	HSL-273	F23B2.5a.1|cdna|chromosome	WBcel235	IV	9144692	9146122	WBGene00001444.1|gene_biotype	protein_coding|transcript_biotype	flp-1	CDS	22
1087	HSL-273	W07E11.2.1|cdna|chromosome	WBcel235	X	10091961	10092964	WBGene00001446.1|gene_biotype	protein_coding|transcript_biotype	flp-3	CDS	5
1090	HSL-273	F07D3.2.1|cdna|chromosome	WBcel235	V	9471975	9473796	WBGene00001449.1|gene_biotype	protein_coding|transcript_biotype	flp-6	CDS	21
1093	HSL-273	C36H8.3.1|cdna|chromosome	WBcel235	IV	12754558	12757673	WBGene00001452.1|gene_biotype	protein_coding|transcript_biotype	flp-9	CDS	16
1095	HSL-273	K02G10.4a.1|cdna|chromosome	WBcel235	X	4677350	4678122	WBGene00001454.1|gene_biotype	protein_coding|transcript_biotype	flp-11	CDS	3
1096	HSL-273	C05E11.8a.1|cdna|chromosome	WBcel235	X	4591281	4592404	WBGene00001455.1|gene_biotype	protein_coding|transcript_biotype	flp-12	CDS	3
1098	HSL-273	Y37D8A.15.1|cdna|chromosome	WBcel235	III	12910510	12914930	WBGene00001457.1|gene_biotype	protein_coding|transcript_biotype	flp-14	CDS	35
1099	HSL-273	ZK525.1.1|cdna|chromosome	WBcel235	III	13663400	13667839	WBGene00001458.1|gene_biotype	protein_coding|transcript_biotype	flp-15	CDS	3
1100	HSL-273	F15D4.8.1|cdna|chromosome	WBcel235	II	13235306	13237417	WBGene00001459.1|gene_biotype	protein_coding|transcript_biotype	flp-16	CDS	8
1101	HSL-273	C52D10.11.1|cdna|chromosome	WBcel235	IV	17190177	17191891	WBGene00001460.1|gene_biotype	protein_coding|transcript_biotype	flp-17	CDS	8
1102	HSL-273	Y48D7A.2.2|cdna|chromosome	WBcel235	X	3012191	3018555	WBGene00001461.1|gene_biotype	protein_coding|transcript_biotype	flp-18	CDS	18
1103	HSL-273	M79.4.1|cdna|chromosome	WBcel235	X	10604686	10605828	WBGene00001462.1|gene_biotype	protein_coding|transcript_biotype	flp-19	CDS	4
1106	HSL-273	F02D10.5.1|cdna|chromosome	WBcel235	X	13452667	13456658	WBGene00001465.1|gene_biotype	protein_coding|transcript_biotype	flr-1	CDS	3
1109	HSL-273	ZK783.4.1|cdna|chromosome	WBcel235	III	7650549	7656032	WBGene00001470.1|gene_biotype	protein_coding|transcript_biotype	baz-2	CDS	27
1110	HSL-273	F15B9.7a.1|cdna|chromosome	WBcel235	V	13019068	13033373	WBGene00001475.1|gene_biotype	protein_coding|transcript_biotype	fmi-1	CDS	23
1111	HSL-273	K08C7.2.4|cdna|chromosome	WBcel235	IV	10662047	10664404	WBGene00001476.1|gene_biotype	protein_coding|transcript_biotype	fmo-1	CDS	12
1113	HSL-273	Y39A1A.19a.1|cdna|chromosome	WBcel235	III	10694590	10698861	WBGene00001478.1|gene_biotype	protein_coding|transcript_biotype	fmo-3	CDS	6
1114	HSL-273	F53F4.5a.1|cdna|chromosome	WBcel235	V	13603276	13606701	WBGene00001479.1|gene_biotype	protein_coding|transcript_biotype	fmo-4	CDS	15
1115	HSL-273	H24K24.5a.1|cdna|chromosome	WBcel235	V	899310	903665	WBGene00001480.1|gene_biotype	protein_coding|transcript_biotype	fmo-5	CDS	6
1119	HSL-273	T07D1.4d.1|cdna|chromosome	WBcel235	X	2446075	2455949	WBGene00001484.1|gene_biotype	protein_coding|transcript_biotype	fox-1	CDS	12
1120	HSL-273	Y113G7A.8b.1|cdna|chromosome	WBcel235	V	20075941	20087733	WBGene00001485.1|gene_biotype	protein_coding|transcript_biotype	fre-1	CDS	4
1123	HSL-273	ZK270.2d.1|cdna|chromosome	WBcel235	I	14875784	14897367	WBGene00001488.1|gene_biotype	protein_coding|transcript_biotype	frm-1	CDS	390
1124	HSL-273	T04C9.6b.1|cdna|chromosome	WBcel235	III	5976781	5981473	WBGene00001489.1|gene_biotype	protein_coding|transcript_biotype	frm-2	CDS	3
1126	HSL-273	C24A11.8c.1|cdna|chromosome	WBcel235	I	5402895	5408344	WBGene00001491.1|gene_biotype	protein_coding|transcript_biotype	frm-4	CDS	15
1127	HSL-273	Y38C1AB.8b.1|cdna|chromosome	WBcel235	IV	32481	48880	WBGene00001492.1|gene_biotype	protein_coding|transcript_biotype	frm-5.1	CDS	8
1128	HSL-273	C51F7.1.1|cdna|chromosome	WBcel235	V	12302484	12306978	WBGene00001493.1|gene_biotype	protein_coding|transcript_biotype	frm-7	CDS	49
1129	HSL-273	H09G03.2b.1|cdna|chromosome	WBcel235	III	3200795	3219150	WBGene00001494.1|gene_biotype	protein_coding|transcript_biotype	frm-8	CDS	12
1130	HSL-273	F31B12.3a.1|cdna|chromosome	WBcel235	X	10816968	10838650	WBGene00001495.1|gene_biotype	protein_coding|transcript_biotype	frm-9	CDS	11
1131	HSL-273	F25H9.5a.2|cdna|chromosome	WBcel235	V	13463128	13467131	WBGene00001496.1|gene_biotype	protein_coding|transcript_biotype	frm-10	CDS	12
1132	HSL-273	T08B2.9a.2|cdna|chromosome	WBcel235	I	6211986	6214586	WBGene00001497.1|gene_biotype	protein_coding|transcript_biotype	fars-1	CDS	16
1133	HSL-273	F22B5.9.1|cdna|chromosome	WBcel235	II	8464848	8467072	WBGene00001498.1|gene_biotype	protein_coding|transcript_biotype	fars-3	CDS	17
1134	HSL-273	C26E6.5.1|cdna|chromosome	WBcel235	III	4937322	4939453	WBGene00001499.1|gene_biotype	protein_coding|transcript_biotype	fsn-1	CDS	3
1136	HSL-273	D1037.3.1|cdna|chromosome	WBcel235	I	3680180	3680944	WBGene00001501.1|gene_biotype	protein_coding|transcript_biotype	ftn-2	CDS	130
1137	HSL-273	F52D10.3a.3|cdna|chromosome	WBcel235	X	11603709	11605451	WBGene00001502.1|gene_biotype	protein_coding|transcript_biotype	ftt-2	CDS	147
1138	HSL-273	H14A12.2a.1|cdna|chromosome	WBcel235	III	7465605	7467633	WBGene00001503.1|gene_biotype	protein_coding|transcript_biotype	fum-1	CDS	49
1143	HSL-273	ZK1248.14.1|cdna|chromosome	WBcel235	II	5833328	5836203	WBGene00001509.1|gene_biotype	protein_coding|transcript_biotype	fzo-1	CDS	10
1144	HSL-273	ZK1307.6.1|cdna|chromosome	WBcel235	II	9640167	9644466	WBGene00001510.1|gene_biotype	protein_coding|transcript_biotype	fzr-1	CDS	9
1146	HSL-273	ZC482.1.1|cdna|chromosome	WBcel235	III	12771878	12779726	WBGene00001512.1|gene_biotype	protein_coding|transcript_biotype	gab-1	CDS	7
1147	HSL-273	T05H4.14.1|cdna|chromosome	WBcel235	V	6431331	6433496	WBGene00001513.1|gene_biotype	protein_coding|transcript_biotype	gad-1	CDS	9
1149	HSL-273	T24C12.2.1|cdna|chromosome	WBcel235	X	2192504	2195348	WBGene00001515.1|gene_biotype	protein_coding|transcript_biotype	gap-1	CDS	12
1150	HSL-273	ZK899.8c.1|cdna|chromosome	WBcel235	X	9479009	9516440	WBGene00001516.1|gene_biotype	protein_coding|transcript_biotype	gap-2	CDS	17
1152	HSL-273	F47D12.1c.1|cdna|chromosome	WBcel235	III	6309378	6320871	WBGene00001518.1|gene_biotype	protein_coding|transcript_biotype	gar-2	CDS	41
1153	HSL-273	Y40H4A.1b.1|cdna|chromosome	WBcel235	V	14564752	14569994	WBGene00001519.1|gene_biotype	protein_coding|transcript_biotype	gar-3	CDS	13
1154	HSL-273	K09A9.5.1|cdna|chromosome	WBcel235	X	15586812	15590397	WBGene00001520.1|gene_biotype	protein_coding|transcript_biotype	gas-1	CDS	26
1155	HSL-273	D2089.5.1|cdna|chromosome	WBcel235	II	10690452	10693863	WBGene00001522.1|gene_biotype	protein_coding|transcript_biotype	gbh-1	CDS	9
1156	HSL-273	M05D6.7.1|cdna|chromosome	WBcel235	II	8485879	8487571	WBGene00001523.1|gene_biotype	protein_coding|transcript_biotype	gbh-2	CDS	7
1158	HSL-273	F37B12.2.1|cdna|chromosome	WBcel235	II	9035562	9038301	WBGene00001527.1|gene_biotype	protein_coding|transcript_biotype	gcs-1	CDS	11
1168	HSL-273	C30G4.3.1|cdna|chromosome	WBcel235	X	17046261	17055581	WBGene00001537.1|gene_biotype	protein_coding|transcript_biotype	gcy-11	CDS	5
1169	HSL-273	F08B1.2a.1|cdna|chromosome	WBcel235	II	5312046	5319234	WBGene00001538.1|gene_biotype	protein_coding|transcript_biotype	gcy-12	CDS	49
1171	HSL-273	ZC412.2.1|cdna|chromosome	WBcel235	V	14863168	14867992	WBGene00001540.1|gene_biotype	protein_coding|transcript_biotype	gcy-14	CDS	5
1173	HSL-273	W03F11.2a.1|cdna|chromosome	WBcel235	I	2223307	2233099	WBGene00001542.1|gene_biotype	protein_coding|transcript_biotype	gcy-17	CDS	6
1175	HSL-273	C17F4.6c.1|cdna|chromosome	WBcel235	II	3250985	3259354	WBGene00001544.1|gene_biotype	protein_coding|transcript_biotype	gcy-19	CDS	7
1177	HSL-273	F22E5.3.1|cdna|chromosome	WBcel235	II	2659670	2665022	WBGene00001546.1|gene_biotype	protein_coding|transcript_biotype	gcy-21	CDS	8
1178	HSL-273	T03D8.5a.1|cdna|chromosome	WBcel235	V	20820366	20825028	WBGene00001547.1|gene_biotype	protein_coding|transcript_biotype	gcy-22	CDS	6
1184	HSL-273	F57F5.2c.1|cdna|chromosome	WBcel235	V	11995868	12001965	WBGene00001553.1|gene_biotype	protein_coding|transcript_biotype	gcy-33	CDS	3
1187	HSL-273	C46E1.2.1|cdna|chromosome	WBcel235	X	15479017	15485700	WBGene00001556.1|gene_biotype	protein_coding|transcript_biotype	gcy-36	CDS	4
1189	HSL-273	Y57G11C.10a.2|cdna|chromosome	WBcel235	IV	14790818	14792887	WBGene00001558.1|gene_biotype	protein_coding|transcript_biotype	gdi-1	CDS	60
1190	HSL-273	F45H7.2a.1|cdna|chromosome	WBcel235	III	3344875	3363409	WBGene00001559.1|gene_biotype	protein_coding|transcript_biotype	gei-1	CDS	8
1191	HSL-273	T22H6.6a.1|cdna|chromosome	WBcel235	X	12795238	12813947	WBGene00001560.1|gene_biotype	protein_coding|transcript_biotype	gei-3	CDS	13
1192	HSL-273	W07B3.2b.2|cdna|chromosome	WBcel235	III	344315	378250	WBGene00001561.1|gene_biotype	protein_coding|transcript_biotype	gei-4	CDS	62
1193	HSL-273	B0513.1a.1|cdna|chromosome	WBcel235	IV	13888089	13893985	WBGene00001562.1|gene_biotype	protein_coding|transcript_biotype	lin-66	CDS	37
1194	HSL-273	C05C8.4.1|cdna|chromosome	WBcel235	V	7226376	7230848	WBGene00001563.1|gene_biotype	protein_coding|transcript_biotype	gei-6	CDS	17
1195	HSL-273	C05E4.9a.2|cdna|chromosome	WBcel235	V	724207	728103	WBGene00001564.1|gene_biotype	protein_coding|transcript_biotype	icl-1	CDS	710
1196	HSL-273	C14B9.6a.3|cdna|chromosome	WBcel235	III	8111168	8126222	WBGene00001565.1|gene_biotype	protein_coding|transcript_biotype	gei-8	CDS	46
1197	HSL-273	C28C12.9.2|cdna|chromosome	WBcel235	IV	8496486	8498871	WBGene00001566.1|gene_biotype	protein_coding|transcript_biotype	acdh-13	CDS	7
1198	HSL-273	F32H2.1a.1|cdna|chromosome	WBcel235	I	8962322	8966129	WBGene00001568.1|gene_biotype	protein_coding|transcript_biotype	snpc-4	CDS	7
1200	HSL-273	F58A4.11.1|cdna|chromosome	WBcel235	III	9631994	9637116	WBGene00001570.1|gene_biotype	protein_coding|transcript_biotype	gei-13	CDS	16
1202	HSL-273	M03A8.4.1|cdna|chromosome	WBcel235	X	6820005	6823268	WBGene00001572.1|gene_biotype	protein_coding|transcript_biotype	gei-15	CDS	34
1203	HSL-273	W10D5.3c.3|cdna|chromosome	WBcel235	I	9100854	9107939	WBGene00001574.1|gene_biotype	protein_coding|transcript_biotype	gei-17	CDS	34
1205	HSL-273	T12A7.1.2|cdna|chromosome	WBcel235	IV	11745640	11748627	WBGene00001577.1|gene_biotype	protein_coding|transcript_biotype	gem-4	CDS	3
1206	HSL-273	R12A1.4.1|cdna|chromosome	WBcel235	V	1427653	1432137	WBGene00001578.1|gene_biotype	protein_coding|transcript_biotype	ges-1	CDS	10
1208	HSL-273	F28D1.10.2|cdna|chromosome	WBcel235	IV	12404374	12408697	WBGene00001580.1|gene_biotype	protein_coding|transcript_biotype	gex-3	CDS	10
1209	HSL-273	F57F4.3.1|cdna|chromosome	WBcel235	V	6392541	6399921	WBGene00001581.1|gene_biotype	protein_coding|transcript_biotype	gfi-1	CDS	266
1210	HSL-273	K02A11.1b.1|cdna|chromosome	WBcel235	I	9737823	9744190	WBGene00001582.1|gene_biotype	protein_coding|transcript_biotype	gfi-2	CDS	23
1212	HSL-273	F45E4.10b.1|cdna|chromosome	WBcel235	IV	7646323	7654262	WBGene00001584.1|gene_biotype	protein_coding|transcript_biotype	nrde-4	CDS	4
1215	HSL-273	C45B2.4a.1|cdna|chromosome	WBcel235	X	6070497	6081833	WBGene00001587.1|gene_biotype	protein_coding|transcript_biotype	ggr-2	CDS	6
1217	HSL-273	H04J21.3b.1|cdna|chromosome	WBcel235	III	2347591	2362052	WBGene00001589.1|gene_biotype	protein_coding|transcript_biotype	gip-1	CDS	10
1219	HSL-273	F11A5.10.2|cdna|chromosome	WBcel235	V	16219541	16221948	WBGene00001591.1|gene_biotype	protein_coding|transcript_biotype	glc-1	CDS	3
1220	HSL-273	F25F8.2.1|cdna|chromosome	WBcel235	I	4885062	4888002	WBGene00001592.1|gene_biotype	protein_coding|transcript_biotype	glc-2	CDS	6
1221	HSL-273	ZC317.3.1|cdna|chromosome	WBcel235	V	5449287	5453715	WBGene00001593.1|gene_biotype	protein_coding|transcript_biotype	glc-3	CDS	11
1222	HSL-273	C27H5.8.1|cdna|chromosome	WBcel235	II	7172204	7174936	WBGene00001594.1|gene_biotype	protein_coding|transcript_biotype	glc-4	CDS	10
1223	HSL-273	T23G11.3.1|cdna|chromosome	WBcel235	I	7695661	7698227	WBGene00001595.1|gene_biotype	protein_coding|transcript_biotype	gld-1	CDS	3
1224	HSL-273	ZC308.1a.1|cdna|chromosome	WBcel235	I	6369934	6385713	WBGene00001596.1|gene_biotype	protein_coding|transcript_biotype	gld-2	CDS	15
1226	HSL-273	T21G5.3.1|cdna|chromosome	WBcel235	I	6854688	6857529	WBGene00001598.1|gene_biotype	protein_coding|transcript_biotype	glh-1	CDS	14
1229	HSL-273	T12F5.3.1|cdna|chromosome	WBcel235	I	3726011	3731265	WBGene00001601.1|gene_biotype	protein_coding|transcript_biotype	glh-4	CDS	5
1230	HSL-273	C45B2.5.1|cdna|chromosome	WBcel235	X	6058255	6060242	WBGene00001602.1|gene_biotype	protein_coding|transcript_biotype	gln-1	CDS	10
1232	HSL-273	Y105C5B.28a.1|cdna|chromosome	WBcel235	IV	16167785	16170859	WBGene00001604.1|gene_biotype	protein_coding|transcript_biotype	gln-3	CDS	82
1236	HSL-273	F02A9.6.1|cdna|chromosome	WBcel235	III	9092241	9099698	WBGene00001609.1|gene_biotype	protein_coding|transcript_biotype	glp-1	CDS	6
1238	HSL-273	B0280.12b.1|cdna|chromosome	WBcel235	III	7138683	7144832	WBGene00001613.1|gene_biotype	protein_coding|transcript_biotype	glr-2	CDS	6
1240	HSL-273	C06A8.9a.1|cdna|chromosome	WBcel235	II	7785100	7794319	WBGene00001615.1|gene_biotype	protein_coding|transcript_biotype	glr-4	CDS	13
1241	HSL-273	ZC196.7.1|cdna|chromosome	WBcel235	V	8716495	8720893	WBGene00001616.1|gene_biotype	protein_coding|transcript_biotype	glr-5	CDS	10
1242	HSL-273	F41B4.4a.1|cdna|chromosome	WBcel235	X	6836386	6840615	WBGene00001617.1|gene_biotype	protein_coding|transcript_biotype	glr-6	CDS	3
1245	HSL-273	C12D12.2a.1|cdna|chromosome	WBcel235	X	3496026	3499165	WBGene00001620.1|gene_biotype	protein_coding|transcript_biotype	glt-1	CDS	149
1246	HSL-273	K08F4.4.1|cdna|chromosome	WBcel235	IV	10130257	10133283	WBGene00001621.1|gene_biotype	protein_coding|transcript_biotype	glt-3	CDS	11
1247	HSL-273	T22E5.2.1|cdna|chromosome	WBcel235	X	6403424	6406981	WBGene00001622.1|gene_biotype	protein_coding|transcript_biotype	glt-4	CDS	9
1248	HSL-273	Y53C12A.2.1|cdna|chromosome	WBcel235	II	9706483	9708885	WBGene00001623.1|gene_biotype	protein_coding|transcript_biotype	glt-5	CDS	3
1253	HSL-273	ZK688.8.1|cdna|chromosome	WBcel235	III	7914314	7917767	WBGene00001628.1|gene_biotype	protein_coding|transcript_biotype	gly-3	CDS	9
1255	HSL-273	Y39E4B.12a.1|cdna|chromosome	WBcel235	III	13187392	13204890	WBGene00001630.1|gene_biotype	protein_coding|transcript_biotype	gly-5	CDS	21
1256	HSL-273	H38K22.5a.2|cdna|chromosome	WBcel235	III	4324280	4331227	WBGene00001631.1|gene_biotype	protein_coding|transcript_biotype	gly-6	CDS	21
1257	HSL-273	Y46H3A.6a.1|cdna|chromosome	WBcel235	V	1815852	1821323	WBGene00001632.1|gene_biotype	protein_coding|transcript_biotype	gly-7	CDS	5
1258	HSL-273	Y66A7A.6.2|cdna|chromosome	WBcel235	III	11624991	11628238	WBGene00001633.1|gene_biotype	protein_coding|transcript_biotype	gly-8	CDS	8
1259	HSL-273	Y45F10D.3a.1|cdna|chromosome	WBcel235	IV	13778866	13782361	WBGene00001635.1|gene_biotype	protein_coding|transcript_biotype	gly-10	CDS	6
1261	HSL-273	F48E3.1b.1|cdna|chromosome	WBcel235	X	7486067	7489915	WBGene00001637.1|gene_biotype	protein_coding|transcript_biotype	gly-12	CDS	6
1269	HSL-273	C03E10.4.1|cdna|chromosome	WBcel235	V	11282572	11286039	WBGene00001645.1|gene_biotype	protein_coding|transcript_biotype	gly-20	CDS	17
1272	HSL-273	C26C6.2.1|cdna|chromosome	WBcel235	I	7522116	7526703	WBGene00001648.1|gene_biotype	protein_coding|transcript_biotype	goa-1	CDS	66
1273	HSL-273	H13N06.3a.1|cdna|chromosome	WBcel235	X	15493536	15497468	WBGene00001649.1|gene_biotype	protein_coding|transcript_biotype	gob-1	CDS	16
1274	HSL-273	F25H8.3a.1|cdna|chromosome	WBcel235	IV	9934767	9953433	WBGene00001650.1|gene_biotype	protein_coding|transcript_biotype	gon-1	CDS	24
1275	HSL-273	T01H8.5a.1|cdna|chromosome	WBcel235	I	8549513	8570998	WBGene00001651.1|gene_biotype	protein_coding|transcript_biotype	gon-2	CDS	29
1276	HSL-273	K04D7.5a.1|cdna|chromosome	WBcel235	IV	10197820	10202993	WBGene00001653.1|gene_biotype	protein_coding|transcript_biotype	gon-4	CDS	3
1277	HSL-273	C34E10.3.1|cdna|chromosome	WBcel235	III	5254438	5258922	WBGene00001660.1|gene_biotype	protein_coding|transcript_biotype	gop-1	CDS	5
1278	HSL-273	C34E10.2.1|cdna|chromosome	WBcel235	III	5259023	5260512	WBGene00001661.1|gene_biotype	protein_coding|transcript_biotype	gop-2	CDS	17
1279	HSL-273	C34E10.1.1|cdna|chromosome	WBcel235	III	5260694	5263837	WBGene00001662.1|gene_biotype	protein_coding|transcript_biotype	gop-3	CDS	9
1281	HSL-273	F38E1.5.1|cdna|chromosome	WBcel235	V	8371014	8374027	WBGene00001664.1|gene_biotype	protein_coding|transcript_biotype	gpa-2	CDS	5
1283	HSL-273	T07A9.7.1|cdna|chromosome	WBcel235	IV	401695	405346	WBGene00001666.1|gene_biotype	protein_coding|transcript_biotype	gpa-4	CDS	3
1286	HSL-273	R10H10.5.1|cdna|chromosome	WBcel235	IV	10404012	10408530	WBGene00001669.1|gene_biotype	protein_coding|transcript_biotype	gpa-7	CDS	11
1287	HSL-273	F56H9.3.1|cdna|chromosome	WBcel235	V	12638852	12640470	WBGene00001670.1|gene_biotype	protein_coding|transcript_biotype	gpa-8	CDS	3
1296	HSL-273	F13D12.7a.1|cdna|chromosome	WBcel235	II	11742814	11748603	WBGene00001679.1|gene_biotype	protein_coding|transcript_biotype	gpb-1	CDS	49
1297	HSL-273	F52A8.2a.1|cdna|chromosome	WBcel235	I	7318290	7321085	WBGene00001680.1|gene_biotype	protein_coding|transcript_biotype	gpb-2	CDS	6
1301	HSL-273	K10B3.8.2|cdna|chromosome	WBcel235	X	3113434	3114771	WBGene00001684.1|gene_biotype	protein_coding|transcript_biotype	gpd-2	CDS	66
1302	HSL-273	K10B3.7.2|cdna|chromosome	WBcel235	X	3112083	3113382	WBGene00001685.1|gene_biotype	protein_coding|transcript_biotype	gpd-3	CDS	58
1309	HSL-273	W05E7.1.1|cdna|chromosome	WBcel235	IV	3439655	3440453	WBGene00001692.1|gene_biotype	protein_coding|transcript_biotype	grd-3	CDS	3
1311	HSL-273	F41E6.2.1|cdna|chromosome	WBcel235	V	8619032	8619869	WBGene00001694.1|gene_biotype	protein_coding|transcript_biotype	grd-5	CDS	4
1312	HSL-273	T18H9.1b.1|cdna|chromosome	WBcel235	V	9221917	9224354	WBGene00001695.1|gene_biotype	protein_coding|transcript_biotype	grd-6	CDS	3
1316	HSL-273	F09D12.1.1|cdna|chromosome	WBcel235	IV	3441055	3441770	WBGene00001699.1|gene_biotype	protein_coding|transcript_biotype	grd-10	CDS	35
1319	HSL-273	W05E7.3.1|cdna|chromosome	WBcel235	IV	3438312	3439503	WBGene00001702.1|gene_biotype	protein_coding|transcript_biotype	grd-13	CDS	46
1323	HSL-273	Y48G8AR.1a.1|cdna|chromosome	WBcel235	I	1259374	1268155	WBGene00001707.1|gene_biotype	protein_coding|transcript_biotype	grh-1	CDS	10
1324	HSL-273	F19C6.1.1|cdna|chromosome	WBcel235	X	9991255	9999178	WBGene00001708.1|gene_biotype	protein_coding|transcript_biotype	grk-1	CDS	4
1325	HSL-273	W02B3.2.1|cdna|chromosome	WBcel235	III	676122	680253	WBGene00001709.1|gene_biotype	protein_coding|transcript_biotype	grk-2	CDS	23
1329	HSL-273	F42C5.7.1|cdna|chromosome	WBcel235	IV	7309838	7310760	WBGene00001713.1|gene_biotype	protein_coding|transcript_biotype	grl-4	CDS	95
1331	HSL-273	K10C2.5.1|cdna|chromosome	WBcel235	X	6449959	6450939	WBGene00001715.1|gene_biotype	protein_coding|transcript_biotype	grl-6	CDS	3
1332	HSL-273	T02E9.2a.1|cdna|chromosome	WBcel235	V	11344831	11347012	WBGene00001716.1|gene_biotype	protein_coding|transcript_biotype	grl-7	CDS	16
1335	HSL-273	C26F1.5.1|cdna|chromosome	WBcel235	V	7774441	7775759	WBGene00001719.1|gene_biotype	protein_coding|transcript_biotype	grl-10	CDS	6
1336	HSL-273	ZK512.9.1|cdna|chromosome	WBcel235	III	9117349	9118364	WBGene00001720.1|gene_biotype	protein_coding|transcript_biotype	grl-11	CDS	3
1341	HSL-273	Y65B4BR.6b.1|cdna|chromosome	WBcel235	I	572177	575120	WBGene00001725.1|gene_biotype	protein_coding|transcript_biotype	grl-16	CDS	10
1346	HSL-273	ZC168.5.1|cdna|chromosome	WBcel235	IV	10737474	10738189	WBGene00001730.1|gene_biotype	protein_coding|transcript_biotype	grl-21	CDS	40
1356	HSL-273	ZC395.6.1|cdna|chromosome	WBcel235	III	5265113	5267204	WBGene00001740.1|gene_biotype	protein_coding|transcript_biotype	gro-1	CDS	3
1358	HSL-273	T10F2.1a.1|cdna|chromosome	WBcel235	III	5159729	5163627	WBGene00001744.1|gene_biotype	protein_coding|transcript_biotype	gars-1	CDS	22
1359	HSL-273	R06A10.2a.1|cdna|chromosome	WBcel235	I	1068484	1075010	WBGene00001745.1|gene_biotype	protein_coding|transcript_biotype	gsa-1	CDS	25
1360	HSL-273	Y18D10A.5.1|cdna|chromosome	WBcel235	I	12819216	12825562	WBGene00001746.1|gene_biotype	protein_coding|transcript_biotype	gsk-3	CDS	17
1361	HSL-273	F29F11.6.1|cdna|chromosome	WBcel235	V	10682422	10686537	WBGene00001747.1|gene_biotype	protein_coding|transcript_biotype	gsp-1	CDS	23
1362	HSL-273	F56C9.1.1|cdna|chromosome	WBcel235	III	7336587	7338765	WBGene00001748.1|gene_biotype	protein_coding|transcript_biotype	gsp-2	CDS	72
1363	HSL-273	R107.7.2|cdna|chromosome	WBcel235	III	9059314	9060181	WBGene00001749.1|gene_biotype	protein_coding|transcript_biotype	gst-1	CDS	40
1367	HSL-273	R03D7.6a.1|cdna|chromosome	WBcel235	II	10950350	10951603	WBGene00001753.1|gene_biotype	protein_coding|transcript_biotype	gst-5	CDS	32
1368	HSL-273	F11G11.3.1|cdna|chromosome	WBcel235	II	4879885	4881105	WBGene00001754.1|gene_biotype	protein_coding|transcript_biotype	gst-6	CDS	5
1369	HSL-273	F11G11.2.1|cdna|chromosome	WBcel235	II	4882062	4883358	WBGene00001755.1|gene_biotype	protein_coding|transcript_biotype	gst-7	CDS	24
1372	HSL-273	Y45G12C.2a.1|cdna|chromosome	WBcel235	V	2561690	2564701	WBGene00001758.1|gene_biotype	protein_coding|transcript_biotype	gst-10	CDS	15
1374	HSL-273	F37B1.2.1|cdna|chromosome	WBcel235	II	13616685	13618061	WBGene00001760.1|gene_biotype	protein_coding|transcript_biotype	gst-12	CDS	11
1375	HSL-273	T26C5.1.1|cdna|chromosome	WBcel235	II	9231457	9232340	WBGene00001761.1|gene_biotype	protein_coding|transcript_biotype	gst-13	CDS	7
1376	HSL-273	F37B1.3.1|cdna|chromosome	WBcel235	II	13614788	13616100	WBGene00001762.1|gene_biotype	protein_coding|transcript_biotype	gst-14	CDS	25
1378	HSL-273	F37B1.5.1|cdna|chromosome	WBcel235	II	13622967	13624502	WBGene00001764.1|gene_biotype	protein_coding|transcript_biotype	gst-16	CDS	4
1382	HSL-273	Y48E1B.10.1|cdna|chromosome	WBcel235	II	13608154	13609824	WBGene00001768.1|gene_biotype	protein_coding|transcript_biotype	gst-20	CDS	37
1383	HSL-273	ZK697.6b.1|cdna|chromosome	WBcel235	V	1730759	1732000	WBGene00001769.1|gene_biotype	protein_coding|transcript_biotype	gst-21	CDS	14
1388	HSL-273	Y53F4B.29.2|cdna|chromosome	WBcel235	II	15163808	15164646	WBGene00001774.1|gene_biotype	protein_coding|transcript_biotype	gst-26	CDS	32
1389	HSL-273	Y53F4B.30.1|cdna|chromosome	WBcel235	II	15164890	15165731	WBGene00001775.1|gene_biotype	protein_coding|transcript_biotype	gst-27	CDS	31
1390	HSL-273	Y53F4B.31.1|cdna|chromosome	WBcel235	II	15166194	15167406	WBGene00001776.1|gene_biotype	protein_coding|transcript_biotype	gst-28	CDS	14
1395	HSL-273	C02A12.1.1|cdna|chromosome	WBcel235	V	3467453	3468545	WBGene00001781.1|gene_biotype	protein_coding|transcript_biotype	gst-33	CDS	14
1398	HSL-273	R07B1.4.1|cdna|chromosome	WBcel235	X	9861646	9862960	WBGene00001784.1|gene_biotype	protein_coding|transcript_biotype	gst-36	CDS	47
1400	HSL-273	F35E8.8.1|cdna|chromosome	WBcel235	V	15915216	15916079	WBGene00001786.1|gene_biotype	protein_coding|transcript_biotype	gst-38	CDS	7
1401	HSL-273	Y53F4B.33.1|cdna|chromosome	WBcel235	II	15171163	15171912	WBGene00001787.1|gene_biotype	protein_coding|transcript_biotype	gst-39	CDS	6
1404	HSL-273	D1053.1.1|cdna|chromosome	WBcel235	X	11726271	11727936	WBGene00001790.1|gene_biotype	protein_coding|transcript_biotype	gst-42	CDS	10
1407	HSL-273	Y46G5A.31.1|cdna|chromosome	WBcel235	II	12866448	12878116	WBGene00001793.1|gene_biotype	protein_coding|transcript_biotype	gsy-1	CDS	28
1408	HSL-273	K04D7.3a.1|cdna|chromosome	WBcel235	IV	10180660	10183939	WBGene00001794.1|gene_biotype	protein_coding|transcript_biotype	gta-1	CDS	62
1409	HSL-273	C05C12.3.1|cdna|chromosome	WBcel235	IV	11248884	11259535	WBGene00001795.1|gene_biotype	protein_coding|transcript_biotype	gtl-1	CDS	44
1410	HSL-273	F54D1.5.1|cdna|chromosome	WBcel235	IV	11273483	11281924	WBGene00001796.1|gene_biotype	protein_coding|transcript_biotype	gtl-2	CDS	16
1411	HSL-273	C14F11.3.1|cdna|chromosome	WBcel235	X	6226131	6230701	WBGene00001803.1|gene_biotype	protein_coding|transcript_biotype	lite-1	CDS	5
1413	HSL-273	K09E4.5.1|cdna|chromosome	WBcel235	II	14104773	14108072	WBGene00001805.1|gene_biotype	protein_coding|transcript_biotype	gur-4	CDS	3
1418	HSL-273	F57A10.3.1|cdna|chromosome	WBcel235	V	15760426	15766172	WBGene00001813.1|gene_biotype	protein_coding|transcript_biotype	haf-3	CDS	16
1419	HSL-273	W04C9.1a.1|cdna|chromosome	WBcel235	I	489969	496150	WBGene00001814.1|gene_biotype	protein_coding|transcript_biotype	haf-4	CDS	151
1420	HSL-273	W09D6.6.1|cdna|chromosome	WBcel235	III	11091548	11099964	WBGene00001815.1|gene_biotype	protein_coding|transcript_biotype	hmt-1	CDS	18
1421	HSL-273	Y48G8AL.11a.1|cdna|chromosome	WBcel235	I	1162880	1175868	WBGene00001816.1|gene_biotype	protein_coding|transcript_biotype	haf-6	CDS	6
1424	HSL-273	ZK484.2a.2|cdna|chromosome	WBcel235	I	6081782	6085962	WBGene00001819.1|gene_biotype	protein_coding|transcript_biotype	haf-9	CDS	93
1428	HSL-273	F13D11.2a.1|cdna|chromosome	WBcel235	X	5822277	5826434	WBGene00001824.1|gene_biotype	protein_coding|transcript_biotype	hbl-1	CDS	10
1429	HSL-273	C46A5.9.1|cdna|chromosome	WBcel235	IV	7770770	7774275	WBGene00001827.1|gene_biotype	protein_coding|transcript_biotype	hcf-1	CDS	6
1431	HSL-273	ZK1055.1.1|cdna|chromosome	WBcel235	V	6594194	6599208	WBGene00001829.1|gene_biotype	protein_coding|transcript_biotype	hcp-1	CDS	21
1434	HSL-273	T03F1.9.2|cdna|chromosome	WBcel235	I	3862775	3865938	WBGene00001832.1|gene_biotype	protein_coding|transcript_biotype	hcp-4	CDS	7
1435	HSL-273	Y110A7A.1b.1|cdna|chromosome	WBcel235	I	5165152	5171301	WBGene00001833.1|gene_biotype	protein_coding|transcript_biotype	hcp-6	CDS	14
1436	HSL-273	C53A5.3.1|cdna|chromosome	WBcel235	V	14525389	14527411	WBGene00001834.1|gene_biotype	protein_coding|transcript_biotype	hda-1	CDS	8
1438	HSL-273	R06C1.1.1|cdna|chromosome	WBcel235	I	11912791	11917719	WBGene00001836.1|gene_biotype	protein_coding|transcript_biotype	hda-3	CDS	7
1439	HSL-273	C10E2.3a.1|cdna|chromosome	WBcel235	X	16729559	16744190	WBGene00001837.1|gene_biotype	protein_coding|transcript_biotype	hda-4	CDS	34
1440	HSL-273	Y51H1A.5.1|cdna|chromosome	WBcel235	II	13882705	13888031	WBGene00001838.1|gene_biotype	protein_coding|transcript_biotype	hda-10	CDS	4
1442	HSL-273	C26D10.2a.1|cdna|chromosome	WBcel235	II	8326852	8328870	WBGene00001840.1|gene_biotype	protein_coding|transcript_biotype	hel-1	CDS	48
1445	HSL-273	W06D4.1.1|cdna|chromosome	WBcel235	I	9049460	9055457	WBGene00001843.1|gene_biotype	protein_coding|transcript_biotype	hgo-1	CDS	7
1446	HSL-273	K02E10.2a.1|cdna|chromosome	WBcel235	X	2489044	2494339	WBGene00001844.1|gene_biotype	protein_coding|transcript_biotype	hid-1	CDS	7
1447	HSL-273	F38A6.3b.1|cdna|chromosome	WBcel235	V	20780413	20785259	WBGene00001851.1|gene_biotype	protein_coding|transcript_biotype	hif-1	CDS	272
1449	HSL-273	Y73B6BL.9a.1|cdna|chromosome	WBcel235	IV	6294234	6295219	WBGene00001853.1|gene_biotype	protein_coding|transcript_biotype	hil-2	CDS	12
1450	HSL-273	F22F1.1.1|cdna|chromosome	WBcel235	X	8159153	8160084	WBGene00001854.1|gene_biotype	protein_coding|transcript_biotype	hil-3	CDS	12
1452	HSL-273	B0414.3.1|cdna|chromosome	WBcel235	I	5774585	5775610	WBGene00001856.1|gene_biotype	protein_coding|transcript_biotype	hil-5	CDS	4
1456	HSL-273	F28B3.7a.1|cdna|chromosome	WBcel235	I	4951570	4957667	WBGene00001860.1|gene_biotype	protein_coding|transcript_biotype	him-1	CDS	16
1458	HSL-273	F15G9.4d.1|cdna|chromosome	WBcel235	X	9717589	9753764	WBGene00001863.1|gene_biotype	protein_coding|transcript_biotype	him-4	CDS	217
1462	HSL-273	R12B2.4.1|cdna|chromosome	WBcel235	III	5803260	5805112	WBGene00001869.1|gene_biotype	protein_coding|transcript_biotype	him-10	CDS	7
1464	HSL-273	T09E8.2.1|cdna|chromosome	WBcel235	V	13176711	13180189	WBGene00001874.1|gene_biotype	protein_coding|transcript_biotype	him-17	CDS	16
1465	HSL-273	T10C6.14.1|cdna|chromosome	WBcel235	V	16042486	16043013	WBGene00001875.1|gene_biotype	protein_coding|transcript_biotype	his-1	CDS	8
1466	HSL-273	T10C6.13.1|cdna|chromosome	WBcel235	V	16041828	16042283	WBGene00001876.1|gene_biotype	protein_coding|transcript_biotype	his-2	CDS	7
1467	HSL-273	T10C6.12.1|cdna|chromosome	WBcel235	V	16040771	16041288	WBGene00001877.1|gene_biotype	protein_coding|transcript_biotype	his-3	CDS	3
1468	HSL-273	T10C6.11.1|cdna|chromosome	WBcel235	V	16040029	16040548	WBGene00001878.1|gene_biotype	protein_coding|transcript_biotype	his-4	CDS	7
1487	HSL-273	M163.3.1|cdna|chromosome	WBcel235	X	14490094	14491115	WBGene00001898.1|gene_biotype	protein_coding|transcript_biotype	his-24	CDS	33
1495	HSL-273	F17E9.10.1|cdna|chromosome	WBcel235	IV	8334298	8334862	WBGene00001906.1|gene_biotype	protein_coding|transcript_biotype	his-32	CDS	12
1500	HSL-273	C50F4.7.1|cdna|chromosome	WBcel235	V	9547083	9547607	WBGene00001911.1|gene_biotype	protein_coding|transcript_biotype	his-37	CDS	10
1503	HSL-273	K03A1.1.1|cdna|chromosome	WBcel235	X	7310110	7310698	WBGene00001914.1|gene_biotype	protein_coding|transcript_biotype	his-40	CDS	3
1504	HSL-273	C50F4.5.1|cdna|chromosome	WBcel235	V	9545494	9546264	WBGene00001915.1|gene_biotype	protein_coding|transcript_biotype	his-41	CDS	35
1511	HSL-273	B0035.8.1|cdna|chromosome	WBcel235	IV	11324719	11325222	WBGene00001922.1|gene_biotype	protein_coding|transcript_biotype	his-48	CDS	8
1522	HSL-273	F55G1.2.1|cdna|chromosome	WBcel235	IV	7488216	7488956	WBGene00001933.1|gene_biotype	protein_coding|transcript_biotype	his-59	CDS	20
1523	HSL-273	F55G1.11.1|cdna|chromosome	WBcel235	IV	7487560	7488025	WBGene00001934.1|gene_biotype	protein_coding|transcript_biotype	his-60	CDS	9
1527	HSL-273	F22B3.1.1|cdna|chromosome	WBcel235	IV	11407084	11407496	WBGene00001938.1|gene_biotype	protein_coding|transcript_biotype	his-64	CDS	16
1530	HSL-273	T23D8.5.1|cdna|chromosome	WBcel235	I	9988341	9988826	WBGene00001941.1|gene_biotype	protein_coding|transcript_biotype	his-67	CDS	12
1534	HSL-273	F45E1.6.1|cdna|chromosome	WBcel235	X	7981382	7982070	WBGene00001945.1|gene_biotype	protein_coding|transcript_biotype	his-71	CDS	4
1535	HSL-273	Y49E10.6a.1|cdna|chromosome	WBcel235	III	12367475	12368164	WBGene00001946.1|gene_biotype	protein_coding|transcript_biotype	his-72	CDS	12
1537	HSL-273	B0304.1b.2|cdna|chromosome	WBcel235	II	4518560	4522523	WBGene00001948.1|gene_biotype	protein_coding|transcript_biotype	hlh-1	CDS	6
1538	HSL-273	M05B5.5a.1|cdna|chromosome	WBcel235	I	7190834	7193924	WBGene00001949.1|gene_biotype	protein_coding|transcript_biotype	hlh-2	CDS	4
1544	HSL-273	F58A4.7b.3|cdna|chromosome	WBcel235	III	9619711	9626528	WBGene00001955.1|gene_biotype	protein_coding|transcript_biotype	hlh-11	CDS	39
1557	HSL-273	Y48B6A.14.2|cdna|chromosome	WBcel235	II	14250683	14251448	WBGene00001971.1|gene_biotype	protein_coding|transcript_biotype	hmg-1.1	CDS	36
1558	HSL-273	F47D12.4a.1|cdna|chromosome	WBcel235	III	6280383	6282411	WBGene00001972.1|gene_biotype	protein_coding|transcript_biotype	hmg-1.2	CDS	31
1560	HSL-273	T20B12.8.1|cdna|chromosome	WBcel235	III	7379143	7381609	WBGene00001974.1|gene_biotype	protein_coding|transcript_biotype	hmg-4	CDS	19
1561	HSL-273	F45E4.9.1|cdna|chromosome	WBcel235	IV	7644895	7646219	WBGene00001975.1|gene_biotype	protein_coding|transcript_biotype	hmg-5	CDS	4
1562	HSL-273	T05A7.4.2|cdna|chromosome	WBcel235	II	4672798	4673746	WBGene00001976.1|gene_biotype	protein_coding|transcript_biotype	hmg-11	CDS	7
1563	HSL-273	Y17G7A.1.1|cdna|chromosome	WBcel235	II	11916513	11917643	WBGene00001977.1|gene_biotype	protein_coding|transcript_biotype	hmg-12	CDS	4
1564	HSL-273	R13H4.4b.1|cdna|chromosome	WBcel235	V	11845877	11852165	WBGene00001978.1|gene_biotype	protein_coding|transcript_biotype	hmp-1	CDS	18
1565	HSL-273	K05C4.6b.1|cdna|chromosome	WBcel235	I	14738882	14742657	WBGene00001979.1|gene_biotype	protein_coding|transcript_biotype	hmp-2	CDS	12
1566	HSL-273	W02B9.1b.1|cdna|chromosome	WBcel235	I	11075758	11134667	WBGene00001980.1|gene_biotype	protein_coding|transcript_biotype	hmr-1	CDS	49
1568	HSL-273	E04A4.4a.1|cdna|chromosome	WBcel235	IV	4739490	4744267	WBGene00001983.1|gene_biotype	protein_coding|transcript_biotype	hoe-1	CDS	4
1573	HSL-273	W02B8.5.1|cdna|chromosome	WBcel235	II	13930648	13931997	WBGene00001988.1|gene_biotype	protein_coding|transcript_biotype	hot-3	CDS	3
1575	HSL-273	K07A12.6.1|cdna|chromosome	WBcel235	I	8683220	8687217	WBGene00001990.1|gene_biotype	protein_coding|transcript_biotype	hot-5	CDS	3
1578	HSL-273	T21C12.2.1|cdna|chromosome	WBcel235	III	10535526	10537682	WBGene00001993.1|gene_biotype	protein_coding|transcript_biotype	hpd-1	CDS	76
1579	HSL-273	F20B6.8b.1|cdna|chromosome	WBcel235	X	4210573	4217290	WBGene00001994.1|gene_biotype	protein_coding|transcript_biotype	hpk-1	CDS	46
1580	HSL-273	K08H2.6.1|cdna|chromosome	WBcel235	X	13245390	13247044	WBGene00001995.1|gene_biotype	protein_coding|transcript_biotype	hpl-1	CDS	3
1584	HSL-273	F42A6.7d.2|cdna|chromosome	WBcel235	IV	3336927	3338867	WBGene00001999.1|gene_biotype	protein_coding|transcript_biotype	hrp-1	CDS	20
1585	HSL-273	F58D5.1a.1|cdna|chromosome	WBcel235	I	12060271	12064897	WBGene00002000.1|gene_biotype	protein_coding|transcript_biotype	hrp-2	CDS	30
1586	HSL-273	T11G6.1a.1|cdna|chromosome	WBcel235	IV	10858957	10861284	WBGene00002001.1|gene_biotype	protein_coding|transcript_biotype	hars-1	CDS	10
1589	HSL-273	Y53C10A.12.1|cdna|chromosome	WBcel235	I	11953512	11961984	WBGene00002004.1|gene_biotype	protein_coding|transcript_biotype	hsf-1	CDS	10
1590	HSL-273	F26D10.3.1|cdna|chromosome	WBcel235	IV	17278959	17281330	WBGene00002005.1|gene_biotype	protein_coding|transcript_biotype	hsp-1	CDS	1126
1591	HSL-273	C15H9.6a.5|cdna|chromosome	WBcel235	X	6089034	6092124	WBGene00002007.1|gene_biotype	protein_coding|transcript_biotype	hsp-3	CDS	341
1592	HSL-273	F43E2.8a.2|cdna|chromosome	WBcel235	II	7350121	7352636	WBGene00002008.1|gene_biotype	protein_coding|transcript_biotype	hsp-4	CDS	61
1593	HSL-273	C37H5.8.1|cdna|chromosome	WBcel235	V	4824130	4826760	WBGene00002010.1|gene_biotype	protein_coding|transcript_biotype	hsp-6	CDS	186
1594	HSL-273	C14B9.1.2|cdna|chromosome	WBcel235	III	8138090	8139631	WBGene00002011.1|gene_biotype	protein_coding|transcript_biotype	hsp-12.2	CDS	22
1598	HSL-273	Y46H3A.3a.1|cdna|chromosome	WBcel235	V	1804334	1804971	WBGene00002016.1|gene_biotype	protein_coding|transcript_biotype	hsp-16.2	CDS	3
1600	HSL-273	Y46H3A.2.1|cdna|chromosome	WBcel235	V	1805178	1805875	WBGene00002018.1|gene_biotype	protein_coding|transcript_biotype	hsp-16.41	CDS	3
1603	HSL-273	F52E1.7a.2|cdna|chromosome	WBcel235	V	8384818	8386268	WBGene00002021.1|gene_biotype	protein_coding|transcript_biotype	hsp-17	CDS	26
1604	HSL-273	C09B8.6a.1|cdna|chromosome	WBcel235	X	6034463	6039496	WBGene00002023.1|gene_biotype	protein_coding|transcript_biotype	hsp-25	CDS	17
1605	HSL-273	C14F11.5b.1|cdna|chromosome	WBcel235	X	6233215	6235541	WBGene00002024.1|gene_biotype	protein_coding|transcript_biotype	hsp-43	CDS	32
1606	HSL-273	Y22D7AL.5a.1|cdna|chromosome	WBcel235	III	1619742	1625797	WBGene00002025.1|gene_biotype	protein_coding|transcript_biotype	hsp-60	CDS	286
1608	HSL-273	T05F1.6.1|cdna|chromosome	WBcel235	I	9626241	9630848	WBGene00002027.1|gene_biotype	protein_coding|transcript_biotype	hsr-9	CDS	30
1609	HSL-273	F08B4.6.1|cdna|chromosome	WBcel235	IV	8688273	8691513	WBGene00002028.1|gene_biotype	protein_coding|transcript_biotype	hst-1	CDS	3
1612	HSL-273	Y34B4A.3.1|cdna|chromosome	WBcel235	X	5275567	5278813	WBGene00002031.1|gene_biotype	protein_coding|transcript_biotype	hst-6	CDS	5
1616	HSL-273	F29D10.4.1|cdna|chromosome	WBcel235	I	8845809	8851116	WBGene00002035.1|gene_biotype	protein_coding|transcript_biotype	hum-1	CDS	39
1617	HSL-273	F36D4.3b.1|cdna|chromosome	WBcel235	V	9386230	9400059	WBGene00002036.1|gene_biotype	protein_coding|transcript_biotype	hum-2	CDS	12
1618	HSL-273	F46C3.3a.1|cdna|chromosome	WBcel235	X	11420477	11433524	WBGene00002037.1|gene_biotype	protein_coding|transcript_biotype	hum-4	CDS	53
1619	HSL-273	T02C12.1.1|cdna|chromosome	WBcel235	III	4029115	4036834	WBGene00002038.1|gene_biotype	protein_coding|transcript_biotype	hum-5	CDS	49
1620	HSL-273	T10H10.1.1|cdna|chromosome	WBcel235	X	2303082	2314914	WBGene00002039.1|gene_biotype	protein_coding|transcript_biotype	hum-6	CDS	36
1621	HSL-273	F56A6.2a.1|cdna|chromosome	WBcel235	I	585831	607601	WBGene00002040.1|gene_biotype	protein_coding|transcript_biotype	hum-7	CDS	54
1622	HSL-273	Y66H1A.6a.1|cdna|chromosome	WBcel235	IV	429214	440554	WBGene00002041.1|gene_biotype	protein_coding|transcript_biotype	hum-8	CDS	39
1625	HSL-273	K02G10.6.1|cdna|chromosome	WBcel235	X	4696952	4699461	WBGene00002044.1|gene_biotype	protein_coding|transcript_biotype	hyl-2	CDS	7
1626	HSL-273	C56C10.8.2|cdna|chromosome	WBcel235	II	6587578	6588679	WBGene00002045.1|gene_biotype	protein_coding|transcript_biotype	icd-1	CDS	123
1627	HSL-273	C01F6.8a.1|cdna|chromosome	WBcel235	IV	9094541	9095653	WBGene00002046.1|gene_biotype	protein_coding|transcript_biotype	icln-1	CDS	8
1628	HSL-273	Y39G10AR.13a.2|cdna|chromosome	WBcel235	I	2304513	2306816	WBGene00002047.1|gene_biotype	protein_coding|transcript_biotype	icp-1	CDS	6
1629	HSL-273	B0244.2.1|cdna|chromosome	WBcel235	III	5755496	5765815	WBGene00002048.1|gene_biotype	protein_coding|transcript_biotype	ida-1	CDS	88
1630	HSL-273	F38B2.1d.1|cdna|chromosome	WBcel235	X	11271248	11275482	WBGene00002050.1|gene_biotype	protein_coding|transcript_biotype	ifa-1	CDS	124
1632	HSL-273	K05B2.3.1|cdna|chromosome	WBcel235	X	4912308	4915979	WBGene00002052.1|gene_biotype	protein_coding|transcript_biotype	ifa-4	CDS	28
1633	HSL-273	F10C1.2b.1|cdna|chromosome	WBcel235	II	5765618	5772084	WBGene00002053.1|gene_biotype	protein_coding|transcript_biotype	ifb-1	CDS	170
1634	HSL-273	F10C1.7e.1|cdna|chromosome	WBcel235	II	5750190	5754140	WBGene00002054.1|gene_biotype	protein_coding|transcript_biotype	ifb-2	CDS	628
1635	HSL-273	F37B4.2.1|cdna|chromosome	WBcel235	V	2881393	2883753	WBGene00002055.1|gene_biotype	protein_coding|transcript_biotype	ifc-1	CDS	205
1636	HSL-273	M6.1b.1|cdna|chromosome	WBcel235	X	642161	654903	WBGene00002056.1|gene_biotype	protein_coding|transcript_biotype	ifc-2	CDS	144
1637	HSL-273	R04E5.10a.1|cdna|chromosome	WBcel235	X	8820703	8824448	WBGene00002057.1|gene_biotype	protein_coding|transcript_biotype	ifd-1	CDS	37
1638	HSL-273	F25E2.4.1|cdna|chromosome	WBcel235	X	813852	815929	WBGene00002058.1|gene_biotype	protein_coding|transcript_biotype	ifd-2	CDS	8
1639	HSL-273	F53A2.6a.2|cdna|chromosome	WBcel235	III	13343608	13344616	WBGene00002059.1|gene_biotype	protein_coding|transcript_biotype	ife-1	CDS	12
1640	HSL-273	R04A9.4.1|cdna|chromosome	WBcel235	X	381338	382709	WBGene00002060.1|gene_biotype	protein_coding|transcript_biotype	ife-2	CDS	10
1641	HSL-273	B0348.6b.1|cdna|chromosome	WBcel235	V	6588	7822	WBGene00002061.1|gene_biotype	protein_coding|transcript_biotype	ife-3	CDS	5
1645	HSL-273	F54C9.1.2|cdna|chromosome	WBcel235	II	8559394	8561352	WBGene00002065.1|gene_biotype	protein_coding|transcript_biotype	iff-2	CDS	78
1646	HSL-273	M110.4a.1|cdna|chromosome	WBcel235	II	8217231	8222395	WBGene00002066.1|gene_biotype	protein_coding|transcript_biotype	ifg-1	CDS	133
1647	HSL-273	C43C3.1.2|cdna|chromosome	WBcel235	X	9675844	9680169	WBGene00002067.1|gene_biotype	protein_coding|transcript_biotype	ifp-1	CDS	80
1649	HSL-273	C04F12.3.1|cdna|chromosome	WBcel235	I	9685398	9688653	WBGene00002069.1|gene_biotype	protein_coding|transcript_biotype	ikb-1	CDS	4
1650	HSL-273	K07A1.8.2|cdna|chromosome	WBcel235	I	9609501	9611620	WBGene00002070.1|gene_biotype	protein_coding|transcript_biotype	ile-1	CDS	9
1652	HSL-273	T19B10.7.2|cdna|chromosome	WBcel235	V	11239675	11241780	WBGene00002072.1|gene_biotype	protein_coding|transcript_biotype	ima-1	CDS	15
1653	HSL-273	F26B1.3.1|cdna|chromosome	WBcel235	I	6315233	6317267	WBGene00002073.1|gene_biotype	protein_coding|transcript_biotype	ima-2	CDS	9
1654	HSL-273	F32E10.4.1|cdna|chromosome	WBcel235	IV	7558726	7561664	WBGene00002074.1|gene_biotype	protein_coding|transcript_biotype	ima-3	CDS	43
1655	HSL-273	F28B3.8.1|cdna|chromosome	WBcel235	I	4920707	4926233	WBGene00002075.1|gene_biotype	protein_coding|transcript_biotype	imb-1	CDS	22
1656	HSL-273	R06A4.4c.1|cdna|chromosome	WBcel235	II	14365705	14373899	WBGene00002076.1|gene_biotype	protein_coding|transcript_biotype	imb-2	CDS	7
1657	HSL-273	C53D5.6.1|cdna|chromosome	WBcel235	I	310981	314989	WBGene00002077.1|gene_biotype	protein_coding|transcript_biotype	imb-3	CDS	239
1658	HSL-273	ZK742.1a.1|cdna|chromosome	WBcel235	V	7805064	7814656	WBGene00002078.1|gene_biotype	protein_coding|transcript_biotype	xpo-1	CDS	62
1659	HSL-273	Y48G1A.5a.1|cdna|chromosome	WBcel235	I	318390	323352	WBGene00002079.1|gene_biotype	protein_coding|transcript_biotype	xpo-2	CDS	26
1660	HSL-273	C49H3.10b.1|cdna|chromosome	WBcel235	IV	7916699	7924129	WBGene00002080.1|gene_biotype	protein_coding|transcript_biotype	xpo-3	CDS	11
1661	HSL-273	F54G8.3.1|cdna|chromosome	WBcel235	III	9168040	9172802	WBGene00002081.1|gene_biotype	protein_coding|transcript_biotype	ina-1	CDS	18
1662	HSL-273	F57B9.6a.2|cdna|chromosome	WBcel235	III	6930039	6931908	WBGene00002083.1|gene_biotype	protein_coding|transcript_biotype	inf-1	CDS	91
1679	HSL-273	F56F3.6.3|cdna|chromosome	WBcel235	III	4476888	4477572	WBGene00002100.1|gene_biotype	protein_coding|transcript_biotype	ins-17	CDS	9
1688	HSL-273	ZC334.1.1|cdna|chromosome	WBcel235	I	14037151	14037803	WBGene00002109.1|gene_biotype	protein_coding|transcript_biotype	ins-26	CDS	3
1689	HSL-273	ZC334.11.1|cdna|chromosome	WBcel235	I	14027236	14027588	WBGene00002110.1|gene_biotype	protein_coding|transcript_biotype	ins-27	CDS	3
1692	HSL-273	ZC334.2.1|cdna|chromosome	WBcel235	I	14035096	14036057	WBGene00002113.1|gene_biotype	protein_coding|transcript_biotype	ins-30	CDS	9
1701	HSL-273	C16E9.4a.1|cdna|chromosome	WBcel235	X	6943740	6956399	WBGene00002123.1|gene_biotype	protein_coding|transcript_biotype	inx-1	CDS	10
1702	HSL-273	F08G12.10.2|cdna|chromosome	WBcel235	X	11294962	11296731	WBGene00002124.1|gene_biotype	protein_coding|transcript_biotype	inx-2	CDS	5
1703	HSL-273	F22F4.2.1|cdna|chromosome	WBcel235	X	5996156	5998243	WBGene00002125.1|gene_biotype	protein_coding|transcript_biotype	inx-3	CDS	22
1704	HSL-273	R09F10.4.1|cdna|chromosome	WBcel235	X	8300030	8302395	WBGene00002127.1|gene_biotype	protein_coding|transcript_biotype	inx-5	CDS	44
1705	HSL-273	C36H8.2.1|cdna|chromosome	WBcel235	IV	12746584	12749721	WBGene00002128.1|gene_biotype	protein_coding|transcript_biotype	inx-6	CDS	6
1709	HSL-273	T18H9.5a.1|cdna|chromosome	WBcel235	V	9204703	9207467	WBGene00002132.1|gene_biotype	protein_coding|transcript_biotype	inx-10	CDS	7
1711	HSL-273	ZK770.3.2|cdna|chromosome	WBcel235	I	3755457	3759077	WBGene00002134.1|gene_biotype	protein_coding|transcript_biotype	inx-12	CDS	67
1712	HSL-273	Y8G1A.2.1|cdna|chromosome	WBcel235	I	3748523	3753958	WBGene00002135.1|gene_biotype	protein_coding|transcript_biotype	inx-13	CDS	51
1714	HSL-273	R12E2.9.2|cdna|chromosome	WBcel235	I	4159014	4161149	WBGene00002137.1|gene_biotype	protein_coding|transcript_biotype	inx-15	CDS	12
1715	HSL-273	R12E2.5.2|cdna|chromosome	WBcel235	I	4162035	4165015	WBGene00002138.1|gene_biotype	protein_coding|transcript_biotype	inx-16	CDS	36
1716	HSL-273	R12E2.4a.1|cdna|chromosome	WBcel235	I	4165135	4167229	WBGene00002139.1|gene_biotype	protein_coding|transcript_biotype	inx-17	CDS	3
1719	HSL-273	T23H4.1a.1|cdna|chromosome	WBcel235	I	9876528	9879119	WBGene00002142.1|gene_biotype	protein_coding|transcript_biotype	inx-20	CDS	4
1722	HSL-273	C09B8.1a.1|cdna|chromosome	WBcel235	X	6031469	6034525	WBGene00002146.1|gene_biotype	protein_coding|transcript_biotype	ipp-5	CDS	9
1723	HSL-273	C41C4.4a.1|cdna|chromosome	WBcel235	II	8112262	8124910	WBGene00002147.1|gene_biotype	protein_coding|transcript_biotype	ire-1	CDS	8
1724	HSL-273	F44C4.4a.1|cdna|chromosome	WBcel235	V	6606439	6611158	WBGene00002148.1|gene_biotype	protein_coding|transcript_biotype	gon-14	CDS	17
1726	HSL-273	M02A10.2e.1|cdna|chromosome	WBcel235	X	703029	714478	WBGene00002150.1|gene_biotype	protein_coding|transcript_biotype	irk-2	CDS	3
1727	HSL-273	K04G11.5c.1|cdna|chromosome	WBcel235	X	14353309	14370370	WBGene00002151.1|gene_biotype	protein_coding|transcript_biotype	irk-3	CDS	3
1728	HSL-273	R11A8.6.2|cdna|chromosome	WBcel235	IV	10368607	10372849	WBGene00002152.1|gene_biotype	protein_coding|transcript_biotype	iars-1	CDS	42
1729	HSL-273	C25A1.7.1|cdna|chromosome	WBcel235	I	10180249	10184075	WBGene00002153.1|gene_biotype	protein_coding|transcript_biotype	iars-2	CDS	10
1730	HSL-273	F42G8.12.1|cdna|chromosome	WBcel235	IV	8133789	8136055	WBGene00002162.1|gene_biotype	protein_coding|transcript_biotype	isp-1	CDS	137
1731	HSL-273	C54D1.3b.1|cdna|chromosome	WBcel235	X	7126648	7139646	WBGene00002163.1|gene_biotype	protein_coding|transcript_biotype	ist-1	CDS	27
1732	HSL-273	F37A4.8.1|cdna|chromosome	WBcel235	III	6703993	6710084	WBGene00002169.1|gene_biotype	protein_coding|transcript_biotype	isw-1	CDS	18
1733	HSL-273	F33D4.2a.1|cdna|chromosome	WBcel235	IV	7675174	7696921	WBGene00002173.1|gene_biotype	protein_coding|transcript_biotype	itr-1	CDS	153
1734	HSL-273	W03D8.6a.1|cdna|chromosome	WBcel235	I	2802822	2815786	WBGene00002174.1|gene_biotype	protein_coding|transcript_biotype	itx-1	CDS	35
1735	HSL-273	Y105C5B.21e.1|cdna|chromosome	WBcel235	IV	15997858	16026847	WBGene00002175.1|gene_biotype	protein_coding|transcript_biotype	jac-1	CDS	37
1736	HSL-273	F56D12.4b.1|cdna|chromosome	WBcel235	II	1337065	1350136	WBGene00002176.1|gene_biotype	protein_coding|transcript_biotype	jip-1	CDS	17
1737	HSL-273	F35C8.3.1|cdna|chromosome	WBcel235	X	5368468	5372059	WBGene00002177.1|gene_biotype	protein_coding|transcript_biotype	jkk-1	CDS	3
1738	HSL-273	B0478.1a.1|cdna|chromosome	WBcel235	IV	6957641	6963716	WBGene00002178.1|gene_biotype	protein_coding|transcript_biotype	jnk-1	CDS	8
1739	HSL-273	T22C1.7.1|cdna|chromosome	WBcel235	I	7946186	7951593	WBGene00002179.1|gene_biotype	protein_coding|transcript_biotype	jph-1	CDS	45
1741	HSL-273	K03D10.1.1|cdna|chromosome	WBcel235	I	14128594	14142207	WBGene00002181.1|gene_biotype	protein_coding|transcript_biotype	kal-1	CDS	6
1743	HSL-273	T02G5.8.2|cdna|chromosome	WBcel235	II	7073796	7075551	WBGene00002183.1|gene_biotype	protein_coding|transcript_biotype	kat-1	CDS	27
1747	HSL-273	T07A9.3.1|cdna|chromosome	WBcel235	IV	405621	410033	WBGene00002187.1|gene_biotype	protein_coding|transcript_biotype	kgb-1	CDS	15
1749	HSL-273	ZK909.2l.1|cdna|chromosome	WBcel235	I	14936987	14951567	WBGene00002189.1|gene_biotype	protein_coding|transcript_biotype	kin-1	CDS	145
1750	HSL-273	R07E4.6c.1|cdna|chromosome	WBcel235	X	5970707	5977854	WBGene00002190.1|gene_biotype	protein_coding|transcript_biotype	kin-2	CDS	67
1751	HSL-273	B0205.7.1|cdna|chromosome	WBcel235	I	10734022	10736615	WBGene00002191.1|gene_biotype	protein_coding|transcript_biotype	kin-3	CDS	13
1752	HSL-273	C10C6.1g.1|cdna|chromosome	WBcel235	IV	11425742	11447060	WBGene00002192.1|gene_biotype	protein_coding|transcript_biotype	kin-4	CDS	26
1755	HSL-273	F08F1.1b.1|cdna|chromosome	WBcel235	X	8432663	8437346	WBGene00002195.1|gene_biotype	protein_coding|transcript_biotype	kin-9	CDS	6
1756	HSL-273	T01G9.6b.2|cdna|chromosome	WBcel235	I	8288959	8291077	WBGene00002196.1|gene_biotype	protein_coding|transcript_biotype	kin-10	CDS	12
1758	HSL-273	M176.6a.1|cdna|chromosome	WBcel235	II	9431383	9433709	WBGene00002199.1|gene_biotype	protein_coding|transcript_biotype	kin-15	CDS	5
1759	HSL-273	M176.7.1|cdna|chromosome	WBcel235	II	9434021	9436109	WBGene00002200.1|gene_biotype	protein_coding|transcript_biotype	kin-16	CDS	17
1760	HSL-273	T17E9.1a.1|cdna|chromosome	WBcel235	III	6118627	6124055	WBGene00002201.1|gene_biotype	protein_coding|transcript_biotype	kin-18	CDS	32
1761	HSL-273	C03C10.1.1|cdna|chromosome	WBcel235	III	4084003	4086636	WBGene00002202.1|gene_biotype	protein_coding|transcript_biotype	kin-19	CDS	69
1762	HSL-273	F46F2.2c.2|cdna|chromosome	WBcel235	X	15269074	15273757	WBGene00002203.1|gene_biotype	protein_coding|transcript_biotype	kin-20	CDS	25
1766	HSL-273	B0302.1a.1|cdna|chromosome	WBcel235	X	17186380	17193289	WBGene00002207.1|gene_biotype	protein_coding|transcript_biotype	sid-3	CDS	15
1768	HSL-273	F58H12.1.1|cdna|chromosome	WBcel235	X	2843922	2852520	WBGene00002210.1|gene_biotype	protein_coding|transcript_biotype	kin-29	CDS	15
1770	HSL-273	C30F8.4a.1|cdna|chromosome	WBcel235	I	5086317	5093793	WBGene00002213.1|gene_biotype	protein_coding|transcript_biotype	kin-32	CDS	8
1771	HSL-273	M7.2b.1|cdna|chromosome	WBcel235	IV	11083735	11086048	WBGene00002214.1|gene_biotype	protein_coding|transcript_biotype	klc-1	CDS	3
1772	HSL-273	C18C4.10b.1|cdna|chromosome	WBcel235	V	5576735	5579529	WBGene00002215.1|gene_biotype	protein_coding|transcript_biotype	klc-2	CDS	11
1773	HSL-273	T09A5.2a.1|cdna|chromosome	WBcel235	II	7842353	7845653	WBGene00002216.1|gene_biotype	protein_coding|transcript_biotype	klp-3	CDS	12
1774	HSL-273	F56E3.3b.1|cdna|chromosome	WBcel235	X	3171424	3178695	WBGene00002217.1|gene_biotype	protein_coding|transcript_biotype	klp-4	CDS	53
1775	HSL-273	R144.1.1|cdna|chromosome	WBcel235	III	5030929	5036548	WBGene00002218.1|gene_biotype	protein_coding|transcript_biotype	klp-6	CDS	3
1776	HSL-273	K11D9.1a.1|cdna|chromosome	WBcel235	III	10805930	10810999	WBGene00002219.1|gene_biotype	protein_coding|transcript_biotype	klp-7	CDS	6
1778	HSL-273	F20C5.2a.1|cdna|chromosome	WBcel235	IV	8756735	8762057	WBGene00002222.1|gene_biotype	protein_coding|transcript_biotype	klp-11	CDS	6
1779	HSL-273	T01G1.1a.1|cdna|chromosome	WBcel235	IV	11341325	11359863	WBGene00002223.1|gene_biotype	protein_coding|transcript_biotype	klp-12	CDS	16
1782	HSL-273	C41G7.2.2|cdna|chromosome	WBcel235	I	9512452	9514755	WBGene00002226.1|gene_biotype	protein_coding|transcript_biotype	klp-16	CDS	12
1784	HSL-273	C06G3.2.1|cdna|chromosome	WBcel235	IV	7040211	7043694	WBGene00002228.1|gene_biotype	protein_coding|transcript_biotype	klp-18	CDS	5
1785	HSL-273	Y43F4B.6.1|cdna|chromosome	WBcel235	III	13302743	13307259	WBGene00002229.1|gene_biotype	protein_coding|transcript_biotype	klp-19	CDS	10
1787	HSL-273	C02F5.1.1|cdna|chromosome	WBcel235	III	8250636	8254286	WBGene00002231.1|gene_biotype	protein_coding|transcript_biotype	knl-1	CDS	4
1788	HSL-273	F11A6.1a.1|cdna|chromosome	WBcel235	I	11675945	11680975	WBGene00002232.1|gene_biotype	protein_coding|transcript_biotype	kpc-1	CDS	27
1789	HSL-273	C25B8.1b.1|cdna|chromosome	WBcel235	X	6619022	6628017	WBGene00002233.1|gene_biotype	protein_coding|transcript_biotype	kqt-1	CDS	3
1790	HSL-273	M60.5.1|cdna|chromosome	WBcel235	X	8243131	8246369	WBGene00002234.1|gene_biotype	protein_coding|transcript_biotype	kqt-2	CDS	4
1791	HSL-273	Y54G9A.3a.2|cdna|chromosome	WBcel235	II	13703877	13712911	WBGene00002235.1|gene_biotype	protein_coding|transcript_biotype	kqt-3	CDS	3
1792	HSL-273	T02G5.9b.1|cdna|chromosome	WBcel235	II	7070186	7072415	WBGene00002238.1|gene_biotype	protein_coding|transcript_biotype	kars-1	CDS	37
1793	HSL-273	F13B9.5.2|cdna|chromosome	WBcel235	X	8275158	8283301	WBGene00002239.1|gene_biotype	protein_coding|transcript_biotype	ksr-1	CDS	10
1794	HSL-273	F58D5.4a.1|cdna|chromosome	WBcel235	I	12047469	12059798	WBGene00002240.1|gene_biotype	protein_coding|transcript_biotype	ksr-2	CDS	4
1795	HSL-273	F10C2.2.1|cdna|chromosome	WBcel235	V	12032257	12040873	WBGene00002241.1|gene_biotype	protein_coding|transcript_biotype	kup-1	CDS	4
1797	HSL-273	Y54G2A.25a.1|cdna|chromosome	WBcel235	IV	2964365	2978461	WBGene00002243.1|gene_biotype	protein_coding|transcript_biotype	lad-2	CDS	15
1798	HSL-273	Y71H2AM.19b.1|cdna|chromosome	WBcel235	III	2769358	2779053	WBGene00002244.1|gene_biotype	protein_coding|transcript_biotype	laf-1	CDS	13
1799	HSL-273	K08B4.1d.1|cdna|chromosome	WBcel235	IV	6104337	6110632	WBGene00002245.1|gene_biotype	protein_coding|transcript_biotype	lag-1	CDS	7
1801	HSL-273	W03F8.5a.1|cdna|chromosome	WBcel235	IV	5173280	5183708	WBGene00002247.1|gene_biotype	protein_coding|transcript_biotype	lam-1	CDS	66
1803	HSL-273	ZK353.6.1|cdna|chromosome	WBcel235	III	8399190	8401928	WBGene00002249.1|gene_biotype	protein_coding|transcript_biotype	lap-1	CDS	12
1804	HSL-273	W07G4.4.1|cdna|chromosome	WBcel235	V	13043712	13046355	WBGene00002250.1|gene_biotype	protein_coding|transcript_biotype	lap-2	CDS	38
1805	HSL-273	B0457.1a.1|cdna|chromosome	WBcel235	II	8896841	8908666	WBGene00002251.1|gene_biotype	protein_coding|transcript_biotype	lat-1	CDS	22
1806	HSL-273	B0286.2a.1|cdna|chromosome	WBcel235	II	4359082	4368332	WBGene00002252.1|gene_biotype	protein_coding|transcript_biotype	lat-2	CDS	5
1807	HSL-273	F40F4.3.2|cdna|chromosome	WBcel235	X	3259087	3259855	WBGene00002253.1|gene_biotype	protein_coding|transcript_biotype	lbp-1	CDS	11
1808	HSL-273	F40F4.2.1|cdna|chromosome	WBcel235	X	3260610	3261470	WBGene00002254.1|gene_biotype	protein_coding|transcript_biotype	lbp-2	CDS	17
1809	HSL-273	F40F4.4a.1|cdna|chromosome	WBcel235	X	3257010	3258155	WBGene00002255.1|gene_biotype	protein_coding|transcript_biotype	lbp-3	CDS	3
1811	HSL-273	W02D3.7.1|cdna|chromosome	WBcel235	I	6731267	6732280	WBGene00002257.1|gene_biotype	protein_coding|transcript_biotype	lbp-5	CDS	11
1812	HSL-273	W02D3.5.1|cdna|chromosome	WBcel235	I	6728290	6729376	WBGene00002258.1|gene_biotype	protein_coding|transcript_biotype	lbp-6	CDS	27
1815	HSL-273	F58A3.1c.1|cdna|chromosome	WBcel235	X	11028917	11040605	WBGene00002261.1|gene_biotype	protein_coding|transcript_biotype	ldb-1	CDS	14
1816	HSL-273	F13D12.2b.1|cdna|chromosome	WBcel235	II	11724204	11726533	WBGene00002262.1|gene_biotype	protein_coding|transcript_biotype	ldh-1	CDS	95
1817	HSL-273	K08H10.1k.1|cdna|chromosome	WBcel235	V	10011873	10028158	WBGene00002263.1|gene_biotype	protein_coding|transcript_biotype	lea-1	CDS	89
1818	HSL-273	W09H1.6b.2|cdna|chromosome	WBcel235	II	13196946	13199603	WBGene00002264.1|gene_biotype	protein_coding|transcript_biotype	lec-1	CDS	297
1819	HSL-273	F52H3.7a.1|cdna|chromosome	WBcel235	II	10009608	10016183	WBGene00002265.1|gene_biotype	protein_coding|transcript_biotype	lec-2	CDS	202
1820	HSL-273	ZK892.1f.1|cdna|chromosome	WBcel235	II	9991160	10000337	WBGene00002266.1|gene_biotype	protein_coding|transcript_biotype	lec-3	CDS	96
1821	HSL-273	C44F1.3.2|cdna|chromosome	WBcel235	III	3771425	3773394	WBGene00002267.1|gene_biotype	protein_coding|transcript_biotype	lec-4	CDS	11
1822	HSL-273	ZK1248.16.2|cdna|chromosome	WBcel235	II	5839639	5841134	WBGene00002268.1|gene_biotype	protein_coding|transcript_biotype	lec-5	CDS	84
1823	HSL-273	Y55B1AR.1.1|cdna|chromosome	WBcel235	III	599509	600366	WBGene00002269.1|gene_biotype	protein_coding|transcript_biotype	lec-6	CDS	11
1825	HSL-273	R07B1.10.2|cdna|chromosome	WBcel235	X	9850209	9851375	WBGene00002271.1|gene_biotype	protein_coding|transcript_biotype	lec-8	CDS	21
1826	HSL-273	C16H3.2.1|cdna|chromosome	WBcel235	X	17600412	17601503	WBGene00002272.1|gene_biotype	protein_coding|transcript_biotype	lec-9	CDS	185
1827	HSL-273	W01A11.4.1|cdna|chromosome	WBcel235	V	6488203	6489120	WBGene00002273.1|gene_biotype	protein_coding|transcript_biotype	lec-10	CDS	156
1828	HSL-273	F38A5.3a.1|cdna|chromosome	WBcel235	IV	6588184	6590307	WBGene00002274.1|gene_biotype	protein_coding|transcript_biotype	lec-11	CDS	3
1830	HSL-273	F42H11.2.1|cdna|chromosome	WBcel235	I	9578526	9581267	WBGene00002276.1|gene_biotype	protein_coding|transcript_biotype	lem-3	CDS	3
1831	HSL-273	Y55F3AM.6a.2|cdna|chromosome	WBcel235	IV	992240	998348	WBGene00002278.1|gene_biotype	protein_coding|transcript_biotype	lep-2	CDS	5
1832	HSL-273	F01G12.5b.1|cdna|chromosome	WBcel235	X	16380597	16389371	WBGene00002280.1|gene_biotype	protein_coding|transcript_biotype	let-2	CDS	425
1833	HSL-273	C44H4.2.1|cdna|chromosome	WBcel235	X	14577935	14580921	WBGene00002282.1|gene_biotype	protein_coding|transcript_biotype	let-4	CDS	3
1834	HSL-273	K08F8.6.1|cdna|chromosome	WBcel235	II	8770975	8782020	WBGene00002295.1|gene_biotype	protein_coding|transcript_biotype	let-19	CDS	86
1836	HSL-273	ZK1067.1d.1|cdna|chromosome	WBcel235	II	9197518	9207210	WBGene00002299.1|gene_biotype	protein_coding|transcript_biotype	let-23	CDS	17
1838	HSL-273	ZK792.6.1|cdna|chromosome	WBcel235	IV	11688227	11691088	WBGene00002335.1|gene_biotype	protein_coding|transcript_biotype	let-60	CDS	8
1839	HSL-273	M7.1.1|cdna|chromosome	WBcel235	IV	11080989	11082253	WBGene00002344.1|gene_biotype	protein_coding|transcript_biotype	let-70	CDS	66
1840	HSL-273	R06C7.10.2|cdna|chromosome	WBcel235	I	7258915	7267117	WBGene00002348.1|gene_biotype	protein_coding|transcript_biotype	myo-1	CDS	914
1841	HSL-273	F38H4.9.2|cdna|chromosome	WBcel235	IV	11856629	11860450	WBGene00002363.1|gene_biotype	protein_coding|transcript_biotype	let-92	CDS	25
1845	HSL-273	B0261.2a.1|cdna|chromosome	WBcel235	I	5245743	5263413	WBGene00002583.1|gene_biotype	protein_coding|transcript_biotype	let-363	CDS	58
1846	HSL-273	F26B1.7.1|cdna|chromosome	WBcel235	I	6320289	6324018	WBGene00002601.1|gene_biotype	protein_coding|transcript_biotype	let-381	CDS	7
1847	HSL-273	F26D11.11b.1|cdna|chromosome	WBcel235	V	7972934	7977774	WBGene00002632.1|gene_biotype	protein_coding|transcript_biotype	let-413	CDS	5
1848	HSL-273	F26F12.7.1|cdna|chromosome	WBcel235	V	5826833	5832866	WBGene00002637.1|gene_biotype	protein_coding|transcript_biotype	let-418	CDS	40
1849	HSL-273	C10H11.9.1|cdna|chromosome	WBcel235	I	4738171	4744321	WBGene00002694.1|gene_biotype	protein_coding|transcript_biotype	let-502	CDS	15
1850	HSL-273	E01A2.4.2|cdna|chromosome	WBcel235	I	4129469	4132292	WBGene00002696.1|gene_biotype	protein_coding|transcript_biotype	let-504	CDS	6
1851	HSL-273	C01G8.9c.1|cdna|chromosome	WBcel235	I	5300901	5317392	WBGene00002717.1|gene_biotype	protein_coding|transcript_biotype	let-526	CDS	92
1852	HSL-273	F57B10.1.2|cdna|chromosome	WBcel235	I	6580022	6585510	WBGene00002783.1|gene_biotype	protein_coding|transcript_biotype	let-607	CDS	71
1853	HSL-273	Y110A7A.19.1|cdna|chromosome	WBcel235	I	5162599	5164884	WBGene00002804.1|gene_biotype	protein_coding|transcript_biotype	let-630	CDS	23
1855	HSL-273	F57B9.2a.1|cdna|chromosome	WBcel235	III	6946718	6958882	WBGene00002845.1|gene_biotype	protein_coding|transcript_biotype	let-711	CDS	109
1856	HSL-273	C16A3.3.1|cdna|chromosome	WBcel235	III	6383552	6389401	WBGene00002850.1|gene_biotype	protein_coding|transcript_biotype	let-716	CDS	102
1857	HSL-273	C05D11.12.2|cdna|chromosome	WBcel235	III	6444697	6446943	WBGene00002855.1|gene_biotype	protein_coding|transcript_biotype	let-721	CDS	41
1858	HSL-273	C29E4.8.2|cdna|chromosome	WBcel235	III	7949980	7951915	WBGene00002879.1|gene_biotype	protein_coding|transcript_biotype	let-754	CDS	15
1859	HSL-273	C05D11.4.1|cdna|chromosome	WBcel235	III	6407129	6410018	WBGene00002881.1|gene_biotype	protein_coding|transcript_biotype	let-756	CDS	19
1860	HSL-273	F20H11.2.1|cdna|chromosome	WBcel235	III	6592567	6601171	WBGene00002889.1|gene_biotype	protein_coding|transcript_biotype	let-765	CDS	77
1861	HSL-273	C56G2.6c.1|cdna|chromosome	WBcel235	III	6338508	6339955	WBGene00002891.1|gene_biotype	protein_coding|transcript_biotype	let-767	CDS	48
1862	HSL-273	H19M22.2b.1|cdna|chromosome	WBcel235	III	2658083	2681112	WBGene00002915.1|gene_biotype	protein_coding|transcript_biotype	let-805	CDS	1148
1863	HSL-273	F33A8.1.1|cdna|chromosome	WBcel235	II	11022370	11027909	WBGene00002957.1|gene_biotype	protein_coding|transcript_biotype	let-858	CDS	24
1864	HSL-273	F09E8.7a.1|cdna|chromosome	WBcel235	IV	13174157	13179457	WBGene00002974.1|gene_biotype	protein_coding|transcript_biotype	lev-1	CDS	5
1865	HSL-273	C35C5.5.1|cdna|chromosome	WBcel235	X	11560915	11563697	WBGene00002975.1|gene_biotype	protein_coding|transcript_biotype	lev-8	CDS	3
1866	HSL-273	T07H6.5b.1|cdna|chromosome	WBcel235	X	6281847	6291579	WBGene00002976.1|gene_biotype	protein_coding|transcript_biotype	lev-9	CDS	3
1867	HSL-273	Y105E8A.7a.1|cdna|chromosome	WBcel235	I	14390333	14400222	WBGene00002977.1|gene_biotype	protein_coding|transcript_biotype	lev-10	CDS	23
1868	HSL-273	Y105E8B.1o.1|cdna|chromosome	WBcel235	I	14621175	14631254	WBGene00002978.1|gene_biotype	protein_coding|transcript_biotype	lev-11	CDS	240
1869	HSL-273	C46H11.4a.1|cdna|chromosome	WBcel235	I	5037391	5041149	WBGene00002979.1|gene_biotype	protein_coding|transcript_biotype	lfe-2	CDS	21
1870	HSL-273	C32D5.9.1|cdna|chromosome	WBcel235	II	6346960	6347719	WBGene00002980.1|gene_biotype	protein_coding|transcript_biotype	lgg-1	CDS	129
1871	HSL-273	ZK593.6a.1|cdna|chromosome	WBcel235	IV	10934186	10935914	WBGene00002981.1|gene_biotype	protein_coding|transcript_biotype	lgg-2	CDS	9
1873	HSL-273	C54G7.3a.1|cdna|chromosome	WBcel235	X	5525199	5538514	WBGene00002983.1|gene_biotype	protein_coding|transcript_biotype	lgx-1	CDS	5
1878	HSL-273	C04F1.3.1|cdna|chromosome	WBcel235	I	5716574	5725772	WBGene00002989.1|gene_biotype	protein_coding|transcript_biotype	lim-7	CDS	12
1879	HSL-273	C37F5.1a.1|cdna|chromosome	WBcel235	IV	2275864	2300351	WBGene00002990.1|gene_biotype	protein_coding|transcript_biotype	lin-1	CDS	35
1880	HSL-273	F17E5.1a.1|cdna|chromosome	WBcel235	X	12399517	12414037	WBGene00002991.1|gene_biotype	protein_coding|transcript_biotype	lin-2	CDS	6
1881	HSL-273	F36H1.4f.1|cdna|chromosome	WBcel235	IV	11057670	11063520	WBGene00002992.1|gene_biotype	protein_coding|transcript_biotype	lin-3	CDS	3
1882	HSL-273	T09A5.10.2|cdna|chromosome	WBcel235	II	7860574	7863563	WBGene00002994.1|gene_biotype	protein_coding|transcript_biotype	lin-5	CDS	11
1883	HSL-273	Y54G11A.10a.1|cdna|chromosome	WBcel235	II	14346877	14348792	WBGene00002996.1|gene_biotype	protein_coding|transcript_biotype	lin-7	CDS	4
1885	HSL-273	ZK637.7b.1|cdna|chromosome	WBcel235	III	8900238	8904160	WBGene00002998.1|gene_biotype	protein_coding|transcript_biotype	lin-9	CDS	5
1886	HSL-273	C09H6.2a.1|cdna|chromosome	WBcel235	I	8109746	8119314	WBGene00002999.1|gene_biotype	protein_coding|transcript_biotype	lin-10	CDS	14
1889	HSL-273	C03B8.4.1|cdna|chromosome	WBcel235	III	7700338	7709491	WBGene00003002.1|gene_biotype	protein_coding|transcript_biotype	lin-13	CDS	42
1890	HSL-273	T25C12.1a.1|cdna|chromosome	WBcel235	X	11465557	11484368	WBGene00003003.1|gene_biotype	protein_coding|transcript_biotype	lin-14	CDS	52
1891	HSL-273	Y71F9B.5a.2|cdna|chromosome	WBcel235	I	2706883	2717533	WBGene00003006.1|gene_biotype	protein_coding|transcript_biotype	lin-17	CDS	5
1892	HSL-273	C16B8.1.2|cdna|chromosome	WBcel235	X	3958497	3961907	WBGene00003007.1|gene_biotype	protein_coding|transcript_biotype	lin-18	CDS	9
1894	HSL-273	K10B2.1b.2|cdna|chromosome	WBcel235	II	6371295	6374534	WBGene00003009.1|gene_biotype	protein_coding|transcript_biotype	lin-23	CDS	6
1895	HSL-273	B0001.1a.1|cdna|chromosome	WBcel235	IV	12129504	12135096	WBGene00003010.1|gene_biotype	protein_coding|transcript_biotype	lin-24	CDS	9
1896	HSL-273	F56H9.5.2|cdna|chromosome	WBcel235	V	12649858	12658717	WBGene00003011.1|gene_biotype	protein_coding|transcript_biotype	lin-25	CDS	16
1897	HSL-273	F18A1.2d.1|cdna|chromosome	WBcel235	II	7682198	7684757	WBGene00003012.1|gene_biotype	protein_coding|transcript_biotype	lin-26	CDS	5
1898	HSL-273	F02E9.2a.1|cdna|chromosome	WBcel235	I	8407802	8410804	WBGene00003014.1|gene_biotype	protein_coding|transcript_biotype	lin-28	CDS	4
1902	HSL-273	H32C10.2a.1|cdna|chromosome	WBcel235	IV	5930645	5933326	WBGene00003019.1|gene_biotype	protein_coding|transcript_biotype	lin-33	CDS	7
1903	HSL-273	C32F10.2.1|cdna|chromosome	WBcel235	I	5807709	5815637	WBGene00003020.1|gene_biotype	protein_coding|transcript_biotype	lin-35	CDS	3
1904	HSL-273	F44B9.6.1|cdna|chromosome	WBcel235	III	8016648	8020873	WBGene00003021.1|gene_biotype	protein_coding|transcript_biotype	lin-36	CDS	33
1907	HSL-273	T27C4.4a.1|cdna|chromosome	WBcel235	V	3704995	3712785	WBGene00003025.1|gene_biotype	protein_coding|transcript_biotype	lin-40	CDS	22
1908	HSL-273	C12C8.3a.1|cdna|chromosome	WBcel235	I	9334812	9342496	WBGene00003026.1|gene_biotype	protein_coding|transcript_biotype	lin-41	CDS	56
1910	HSL-273	Y73B6A.5b.1|cdna|chromosome	WBcel235	IV	6742538	6748424	WBGene00003030.1|gene_biotype	protein_coding|transcript_biotype	lin-45	CDS	11
1913	HSL-273	F42A9.2.1|cdna|chromosome	WBcel235	IV	8620683	8626149	WBGene00003034.1|gene_biotype	protein_coding|transcript_biotype	lin-49	CDS	32
1914	HSL-273	ZK632.13a.1|cdna|chromosome	WBcel235	III	9824083	9824750	WBGene00003035.1|gene_biotype	protein_coding|transcript_biotype	lin-52	CDS	4
1915	HSL-273	K07A1.12.1|cdna|chromosome	WBcel235	I	9618207	9619760	WBGene00003036.1|gene_biotype	protein_coding|transcript_biotype	lin-53	CDS	12
1917	HSL-273	ZK673.3.1|cdna|chromosome	WBcel235	II	10450607	10452004	WBGene00003038.1|gene_biotype	protein_coding|transcript_biotype	lin-56	CDS	3
1918	HSL-273	T12F5.4.1|cdna|chromosome	WBcel235	I	3713142	3721157	WBGene00003040.1|gene_biotype	protein_coding|transcript_biotype	lin-59	CDS	65
1919	HSL-273	R06C7.7b.1|cdna|chromosome	WBcel235	I	7248828	7251282	WBGene00003041.1|gene_biotype	protein_coding|transcript_biotype	lin-61	CDS	5
1920	HSL-273	C05B10.1b.1|cdna|chromosome	WBcel235	IV	6842964	6845805	WBGene00003043.1|gene_biotype	protein_coding|transcript_biotype	lip-1	CDS	19
1921	HSL-273	F18A1.3b.1|cdna|chromosome	WBcel235	II	7672010	7682311	WBGene00003044.1|gene_biotype	protein_coding|transcript_biotype	lir-1	CDS	3
1922	HSL-273	F18A1.4a.1|cdna|chromosome	WBcel235	II	7667993	7671905	WBGene00003045.1|gene_biotype	protein_coding|transcript_biotype	lir-2	CDS	4
1924	HSL-273	T03F6.5.1|cdna|chromosome	WBcel235	III	13371175	13376710	WBGene00003047.1|gene_biotype	protein_coding|transcript_biotype	lis-1	CDS	18
1925	HSL-273	W06F12.1a.1|cdna|chromosome	WBcel235	III	13714045	13724073	WBGene00003048.1|gene_biotype	protein_coding|transcript_biotype	lit-1	CDS	17
1926	HSL-273	DY3.2.2|cdna|chromosome	WBcel235	I	8762986	8765633	WBGene00003052.1|gene_biotype	protein_coding|transcript_biotype	lmn-1	CDS	100
1927	HSL-273	C03B1.12.1|cdna|chromosome	WBcel235	X	6376459	6377684	WBGene00003053.1|gene_biotype	protein_coding|transcript_biotype	lmp-1	CDS	27
1928	HSL-273	F48E8.1a.1|cdna|chromosome	WBcel235	III	5474478	5478005	WBGene00003055.1|gene_biotype	protein_coding|transcript_biotype	lon-1	CDS	6
1929	HSL-273	C39E6.1.1|cdna|chromosome	WBcel235	X	4738964	4749083	WBGene00003056.1|gene_biotype	protein_coding|transcript_biotype	lon-2	CDS	3
1930	HSL-273	ZK836.1.1|cdna|chromosome	WBcel235	V	12197437	12198645	WBGene00003057.1|gene_biotype	protein_coding|transcript_biotype	lon-3	CDS	7
1932	HSL-273	C48E7.3.1|cdna|chromosome	WBcel235	I	6253701	6254947	WBGene00003059.1|gene_biotype	protein_coding|transcript_biotype	lpd-2	CDS	7
1933	HSL-273	Y47G6A.23d.1|cdna|chromosome	WBcel235	I	3565012	3600729	WBGene00003060.1|gene_biotype	protein_coding|transcript_biotype	lpd-3	CDS	60
1934	HSL-273	ZK973.10.1|cdna|chromosome	WBcel235	I	4372255	4373018	WBGene00003061.1|gene_biotype	protein_coding|transcript_biotype	lpd-5	CDS	6
1935	HSL-273	K09H9.6.1|cdna|chromosome	WBcel235	I	3144410	3147793	WBGene00003062.1|gene_biotype	protein_coding|transcript_biotype	lpd-6	CDS	21
1936	HSL-273	R13A5.12.1|cdna|chromosome	WBcel235	III	7573350	7575263	WBGene00003063.1|gene_biotype	protein_coding|transcript_biotype	lpd-7	CDS	103
1937	HSL-273	R10H10.1.1|cdna|chromosome	WBcel235	IV	10387413	10388345	WBGene00003064.1|gene_biotype	protein_coding|transcript_biotype	lpd-8	CDS	7
1939	HSL-273	ZC410.7.1|cdna|chromosome	WBcel235	IV	9092281	9093975	WBGene00003066.1|gene_biotype	protein_coding|transcript_biotype	lpl-1	CDS	6
1940	HSL-273	T27C10.6.1|cdna|chromosome	WBcel235	I	10879769	10894239	WBGene00003068.1|gene_biotype	protein_coding|transcript_biotype	lrk-1	CDS	32
1941	HSL-273	F29D11.1.1|cdna|chromosome	WBcel235	I	7614176	7634135	WBGene00003071.1|gene_biotype	protein_coding|transcript_biotype	lrp-1	CDS	132
1942	HSL-273	T21E3.3.1|cdna|chromosome	WBcel235	I	3935272	3953991	WBGene00003072.1|gene_biotype	protein_coding|transcript_biotype	lrp-2	CDS	64
1943	HSL-273	R74.1.1|cdna|chromosome	WBcel235	III	4181543	4186825	WBGene00003073.1|gene_biotype	protein_coding|transcript_biotype	lars-1	CDS	62
1944	HSL-273	ZK524.3a.1|cdna|chromosome	WBcel235	I	7457153	7460756	WBGene00003074.1|gene_biotype	protein_coding|transcript_biotype	lars-2	CDS	7
1948	HSL-273	F32A5.7.1|cdna|chromosome	WBcel235	II	7252232	7253222	WBGene00003078.1|gene_biotype	protein_coding|transcript_biotype	lsm-4	CDS	3
1949	HSL-273	F28F8.3.2|cdna|chromosome	WBcel235	V	15570026	15570742	WBGene00003079.1|gene_biotype	protein_coding|transcript_biotype	lsm-5	CDS	3
1951	HSL-273	ZK593.7.1|cdna|chromosome	WBcel235	IV	10933502	10934200	WBGene00003081.1|gene_biotype	protein_coding|transcript_biotype	lsm-7	CDS	4
1954	HSL-273	R160.7.1|cdna|chromosome	WBcel235	X	4378004	4383366	WBGene00003084.1|gene_biotype	protein_coding|transcript_biotype	lst-2	CDS	16
1955	HSL-273	Y37A1B.1a.1|cdna|chromosome	WBcel235	IV	14071503	14076743	WBGene00003085.1|gene_biotype	protein_coding|transcript_biotype	ccar-1	CDS	75
1956	HSL-273	Y37A1B.2c.1|cdna|chromosome	WBcel235	IV	14061005	14069854	WBGene00003086.1|gene_biotype	protein_coding|transcript_biotype	lst-4	CDS	18
1957	HSL-273	F49H12.1a.1|cdna|chromosome	WBcel235	X	2089659	2093253	WBGene00003087.1|gene_biotype	protein_coding|transcript_biotype	lsy-2	CDS	4
1958	HSL-273	K02C4.4a.1|cdna|chromosome	WBcel235	II	8088427	8092754	WBGene00003089.1|gene_biotype	protein_coding|transcript_biotype	ltd-1	CDS	10
1959	HSL-273	Y22F5A.4.2|cdna|chromosome	WBcel235	V	10277827	10279127	WBGene00003090.1|gene_biotype	protein_coding|transcript_biotype	lys-1	CDS	104
1960	HSL-273	Y22F5A.5.1|cdna|chromosome	WBcel235	V	10280310	10281474	WBGene00003091.1|gene_biotype	protein_coding|transcript_biotype	lys-2	CDS	19
1962	HSL-273	F58B3.1.1|cdna|chromosome	WBcel235	IV	11621443	11623174	WBGene00003093.1|gene_biotype	protein_coding|transcript_biotype	lys-4	CDS	16
1965	HSL-273	C02A12.4.1|cdna|chromosome	WBcel235	V	3481421	3482600	WBGene00003096.1|gene_biotype	protein_coding|transcript_biotype	lys-7	CDS	8
1966	HSL-273	C17G10.5.2|cdna|chromosome	WBcel235	II	5586165	5587648	WBGene00003097.1|gene_biotype	protein_coding|transcript_biotype	lys-8	CDS	22
1972	HSL-273	T27A1.6.1|cdna|chromosome	WBcel235	II	516014	521605	WBGene00003106.1|gene_biotype	protein_coding|transcript_biotype	mab-9	CDS	4
1974	HSL-273	Y71G12B.20a.1|cdna|chromosome	WBcel235	I	1644588	1651394	WBGene00003111.1|gene_biotype	protein_coding|transcript_biotype	mab-20	CDS	3
1975	HSL-273	F35G12.6.1|cdna|chromosome	WBcel235	III	4600737	4603052	WBGene00003112.1|gene_biotype	protein_coding|transcript_biotype	mab-21	CDS	3
1977	HSL-273	Y48C3A.7.1|cdna|chromosome	WBcel235	II	13311459	13320911	WBGene00003119.1|gene_biotype	protein_coding|transcript_biotype	mac-1	CDS	21
1979	HSL-273	K10B3.9.2|cdna|chromosome	WBcel235	X	3114668	3116538	WBGene00003124.1|gene_biotype	protein_coding|transcript_biotype	mai-1	CDS	3
1980	HSL-273	Y37E11AL.7a.1|cdna|chromosome	WBcel235	IV	3683537	3686865	WBGene00003129.1|gene_biotype	protein_coding|transcript_biotype	map-1	CDS	3
1981	HSL-273	Y116A8A.9b.2|cdna|chromosome	WBcel235	IV	16848209	16854882	WBGene00003130.1|gene_biotype	protein_coding|transcript_biotype	map-2	CDS	22
1982	HSL-273	Y110A7A.17a.1|cdna|chromosome	WBcel235	I	5123916	5127199	WBGene00003132.1|gene_biotype	protein_coding|transcript_biotype	mat-1	CDS	14
1983	HSL-273	W10C6.1.1|cdna|chromosome	WBcel235	II	11112719	11120788	WBGene00003133.1|gene_biotype	protein_coding|transcript_biotype	mat-2	CDS	23
1987	HSL-273	C34B4.1b.1|cdna|chromosome	WBcel235	V	13098910	13110337	WBGene00003143.1|gene_biotype	protein_coding|transcript_biotype	max-1	CDS	19
1988	HSL-273	Y38F1A.10e.1|cdna|chromosome	WBcel235	II	13015047	13025838	WBGene00003144.1|gene_biotype	protein_coding|transcript_biotype	max-2	CDS	8
1989	HSL-273	H21P03.1.1|cdna|chromosome	WBcel235	IV	11479358	11480369	WBGene00003148.1|gene_biotype	protein_coding|transcript_biotype	mbf-1	CDS	20
1990	HSL-273	T04C10.1.1|cdna|chromosome	WBcel235	X	14819909	14824540	WBGene00003149.1|gene_biotype	protein_coding|transcript_biotype	mbk-1	CDS	14
1991	HSL-273	F49E11.1b.1|cdna|chromosome	WBcel235	IV	13009116	13035955	WBGene00003150.1|gene_biotype	protein_coding|transcript_biotype	mbk-2	CDS	29
1992	HSL-273	W09C2.3a.1|cdna|chromosome	WBcel235	IV	9625911	9634948	WBGene00003151.1|gene_biotype	protein_coding|transcript_biotype	mca-1	CDS	113
1993	HSL-273	Y67D8C.10b.1|cdna|chromosome	WBcel235	IV	3111374	3133147	WBGene00003153.1|gene_biotype	protein_coding|transcript_biotype	mca-3	CDS	347
1994	HSL-273	Y17G7B.5a.1|cdna|chromosome	WBcel235	II	12001510	12006625	WBGene00003154.1|gene_biotype	protein_coding|transcript_biotype	mcm-2	CDS	21
1995	HSL-273	C25D7.6.1|cdna|chromosome	WBcel235	V	15056719	15059599	WBGene00003155.1|gene_biotype	protein_coding|transcript_biotype	mcm-3	CDS	4
1996	HSL-273	Y39G10AR.14a.2|cdna|chromosome	WBcel235	I	2318292	2321847	WBGene00003156.1|gene_biotype	protein_coding|transcript_biotype	mcm-4	CDS	15
1997	HSL-273	R10E4.4.2|cdna|chromosome	WBcel235	III	4288264	4291283	WBGene00003157.1|gene_biotype	protein_coding|transcript_biotype	mcm-5	CDS	14
1998	HSL-273	ZK632.1a.1|cdna|chromosome	WBcel235	III	9794367	9798643	WBGene00003158.1|gene_biotype	protein_coding|transcript_biotype	mcm-6	CDS	10
1999	HSL-273	F32D1.10.1|cdna|chromosome	WBcel235	V	4347166	4349768	WBGene00003159.1|gene_biotype	protein_coding|transcript_biotype	mcm-7	CDS	9
2000	HSL-273	C50F4.11.1|cdna|chromosome	WBcel235	V	9541782	9544226	WBGene00003160.1|gene_biotype	protein_coding|transcript_biotype	mdf-1	CDS	5
2001	HSL-273	Y69A2AR.30a.3|cdna|chromosome	WBcel235	IV	2636228	2641088	WBGene00003161.1|gene_biotype	protein_coding|transcript_biotype	mdf-2	CDS	3
2002	HSL-273	F20H11.3.1|cdna|chromosome	WBcel235	III	6606247	6608106	WBGene00003162.1|gene_biotype	protein_coding|transcript_biotype	mdh-2	CDS	114
2003	HSL-273	R03E9.1.1|cdna|chromosome	WBcel235	X	6742351	6743899	WBGene00003163.1|gene_biotype	protein_coding|transcript_biotype	mdl-1	CDS	81
2005	HSL-273	T07H8.4a.1|cdna|chromosome	WBcel235	V	6956537	6966422	WBGene00003165.1|gene_biotype	protein_coding|transcript_biotype	mec-1	CDS	31
2006	HSL-273	F14D12.4e.1|cdna|chromosome	WBcel235	X	5575969	5590278	WBGene00003166.1|gene_biotype	protein_coding|transcript_biotype	mec-2	CDS	10
2007	HSL-273	F01D4.6a.1|cdna|chromosome	WBcel235	IV	10458863	10461766	WBGene00003167.1|gene_biotype	protein_coding|transcript_biotype	mec-3	CDS	3
2008	HSL-273	T01C8.7.2|cdna|chromosome	WBcel235	X	16803368	16807125	WBGene00003168.1|gene_biotype	protein_coding|transcript_biotype	mec-4	CDS	5
2009	HSL-273	E03G2.3.1|cdna|chromosome	WBcel235	X	15944009	15948951	WBGene00003169.1|gene_biotype	protein_coding|transcript_biotype	mec-5	CDS	24
2011	HSL-273	ZK154.3.1|cdna|chromosome	WBcel235	X	7774859	7776689	WBGene00003171.1|gene_biotype	protein_coding|transcript_biotype	mec-7	CDS	41
2012	HSL-273	F46A9.6.3|cdna|chromosome	WBcel235	I	9441014	9450731	WBGene00003172.1|gene_biotype	protein_coding|transcript_biotype	mec-8	CDS	10
2013	HSL-273	C50H2.3a.1|cdna|chromosome	WBcel235	V	9907632	9915103	WBGene00003173.1|gene_biotype	protein_coding|transcript_biotype	mec-9	CDS	6
2015	HSL-273	C44B11.3.1|cdna|chromosome	WBcel235	III	3131574	3139234	WBGene00003175.1|gene_biotype	protein_coding|transcript_biotype	mec-12	CDS	49
2018	HSL-273	F57H12.7a.1|cdna|chromosome	WBcel235	IV	7983854	7987183	WBGene00003178.1|gene_biotype	protein_coding|transcript_biotype	mec-17	CDS	25
2019	HSL-273	C52B9.9.1|cdna|chromosome	WBcel235	X	4271169	4274229	WBGene00003179.1|gene_biotype	protein_coding|transcript_biotype	mec-18	CDS	4
2022	HSL-273	W10D5.1.1|cdna|chromosome	WBcel235	I	9095957	9100862	WBGene00003182.1|gene_biotype	protein_coding|transcript_biotype	mef-2	CDS	46
2025	HSL-273	K08A8.1a.1|cdna|chromosome	WBcel235	X	7479248	7481010	WBGene00003185.1|gene_biotype	protein_coding|transcript_biotype	mek-1	CDS	5
2026	HSL-273	Y54E10BL.6.1|cdna|chromosome	WBcel235	I	3005403	3013448	WBGene00003186.1|gene_biotype	protein_coding|transcript_biotype	mek-2	CDS	13
2027	HSL-273	C06C3.1c.1|cdna|chromosome	WBcel235	II	9358533	9369082	WBGene00003196.1|gene_biotype	protein_coding|transcript_biotype	mel-11	CDS	23
2028	HSL-273	ZK858.4b.1|cdna|chromosome	WBcel235	I	9132538	9135753	WBGene00003209.1|gene_biotype	protein_coding|transcript_biotype	mel-26	CDS	5
2029	HSL-273	C38D4.3.1|cdna|chromosome	WBcel235	III	4786080	4792391	WBGene00003210.1|gene_biotype	protein_coding|transcript_biotype	mel-28	CDS	13
2030	HSL-273	C05D11.11b.2|cdna|chromosome	WBcel235	III	6440145	6443000	WBGene00003214.1|gene_biotype	protein_coding|transcript_biotype	mel-32	CDS	48
2032	HSL-273	M04B2.1.1|cdna|chromosome	WBcel235	IV	11524642	11527954	WBGene00003218.1|gene_biotype	protein_coding|transcript_biotype	mep-1	CDS	25
2034	HSL-273	R06A4.7.1|cdna|chromosome	WBcel235	II	14383973	14388454	WBGene00003220.1|gene_biotype	protein_coding|transcript_biotype	mes-2	CDS	3
2035	HSL-273	F54C1.3a.1|cdna|chromosome	WBcel235	I	4996839	5003161	WBGene00003221.1|gene_biotype	protein_coding|transcript_biotype	mes-3	CDS	21
2036	HSL-273	Y2H9A.1.1|cdna|chromosome	WBcel235	V	13433050	13437545	WBGene00003222.1|gene_biotype	protein_coding|transcript_biotype	mes-4	CDS	8
2037	HSL-273	C09G4.5.1|cdna|chromosome	WBcel235	IV	8511284	8513476	WBGene00003224.1|gene_biotype	protein_coding|transcript_biotype	mes-6	CDS	3
2038	HSL-273	T07C4.7a.2|cdna|chromosome	WBcel235	III	10334267	10335171	WBGene00003225.1|gene_biotype	protein_coding|transcript_biotype	mev-1	CDS	19
2040	HSL-273	F53G12.5b.1|cdna|chromosome	WBcel235	I	127297	134065	WBGene00003229.1|gene_biotype	protein_coding|transcript_biotype	mex-3	CDS	5
2043	HSL-273	ZC506.4c.1|cdna|chromosome	WBcel235	X	9968517	9976306	WBGene00003232.1|gene_biotype	protein_coding|transcript_biotype	mgl-1	CDS	5
2044	HSL-273	F45H11.4a.1|cdna|chromosome	WBcel235	I	10384219	10391388	WBGene00003233.1|gene_biotype	protein_coding|transcript_biotype	mgl-2	CDS	19
2045	HSL-273	Y56A3A.3.1|cdna|chromosome	WBcel235	III	11848152	11849522	WBGene00003234.1|gene_biotype	protein_coding|transcript_biotype	mif-1	CDS	3
2049	HSL-273	Y34D9B.1b.1|cdna|chromosome	WBcel235	I	948569	957373	WBGene00003238.1|gene_biotype	protein_coding|transcript_biotype	mig-1	CDS	8
2051	HSL-273	T05C12.6a.1|cdna|chromosome	WBcel235	II	8182323	8185023	WBGene00003241.1|gene_biotype	protein_coding|transcript_biotype	mig-5	CDS	3
2052	HSL-273	C37C3.6b.1|cdna|chromosome	WBcel235	V	7827232	7842388	WBGene00003242.1|gene_biotype	protein_coding|transcript_biotype	mig-6	CDS	271
2053	HSL-273	F10E9.6c.2|cdna|chromosome	WBcel235	III	8279108	8305832	WBGene00003243.1|gene_biotype	protein_coding|transcript_biotype	mig-10	CDS	18
2055	HSL-273	R06B9.6.1|cdna|chromosome	WBcel235	II	13741742	13749983	WBGene00003246.1|gene_biotype	protein_coding|transcript_biotype	mig-14	CDS	4
2056	HSL-273	ZC504.4c.1|cdna|chromosome	WBcel235	X	10421655	10428650	WBGene00003247.1|gene_biotype	protein_coding|transcript_biotype	mig-15	CDS	31
2060	HSL-273	PAR2.4a.3|cdna|chromosome	WBcel235	III	8763291	8767342	WBGene00003253.1|gene_biotype	protein_coding|transcript_biotype	mig-22	CDS	13
2061	HSL-273	R07E4.4.1|cdna|chromosome	WBcel235	X	5945821	5948869	WBGene00003254.1|gene_biotype	protein_coding|transcript_biotype	mig-23	CDS	3
2062	HSL-273	Y54E10A.2.1|cdna|chromosome	WBcel235	I	3233391	3255678	WBGene00003258.1|gene_biotype	protein_coding|transcript_biotype	cogc-1	CDS	6
2063	HSL-273	M106.1.1|cdna|chromosome	WBcel235	II	10824294	10841424	WBGene00003367.1|gene_biotype	protein_coding|transcript_biotype	mix-1	CDS	37
2064	HSL-273	F42G10.2.1|cdna|chromosome	WBcel235	X	10027856	10030130	WBGene00003368.1|gene_biotype	protein_coding|transcript_biotype	mkk-4	CDS	3
2065	HSL-273	C36E6.3.1|cdna|chromosome	WBcel235	X	17459115	17460778	WBGene00003369.1|gene_biotype	protein_coding|transcript_biotype	mlc-1	CDS	244
2066	HSL-273	C36E6.5.1|cdna|chromosome	WBcel235	X	17455779	17456586	WBGene00003370.1|gene_biotype	protein_coding|transcript_biotype	mlc-2	CDS	304
2067	HSL-273	F09F7.2a.1|cdna|chromosome	WBcel235	III	5565025	5567382	WBGene00003371.1|gene_biotype	protein_coding|transcript_biotype	mlc-3	CDS	215
2070	HSL-273	K11D12.10c.1|cdna|chromosome	WBcel235	V	5056378	5064803	WBGene00003374.1|gene_biotype	protein_coding|transcript_biotype	mlk-1	CDS	14
2073	HSL-273	C39E6.4.1|cdna|chromosome	WBcel235	X	4758804	4761612	WBGene00003377.1|gene_biotype	protein_coding|transcript_biotype	mls-2	CDS	3
2074	HSL-273	T20B12.6a.1|cdna|chromosome	WBcel235	III	7370131	7374731	WBGene00003378.1|gene_biotype	protein_coding|transcript_biotype	mml-1	CDS	48
2075	HSL-273	C10A4.8.1|cdna|chromosome	WBcel235	X	7422641	7424881	WBGene00003380.1|gene_biotype	protein_coding|transcript_biotype	mnm-2	CDS	7
2080	HSL-273	F32A11.6.1|cdna|chromosome	WBcel235	II	13160545	13165733	WBGene00003388.1|gene_biotype	protein_coding|transcript_biotype	moe-3	CDS	4
2081	HSL-273	K03H1.2.2|cdna|chromosome	WBcel235	III	9952056	9956271	WBGene00003389.1|gene_biotype	protein_coding|transcript_biotype	mog-1	CDS	40
2082	HSL-273	H20J04.8.2|cdna|chromosome	WBcel235	II	4324361	4326089	WBGene00003390.1|gene_biotype	protein_coding|transcript_biotype	mog-2	CDS	7
2083	HSL-273	F52C9.7.2|cdna|chromosome	WBcel235	III	5308600	5311140	WBGene00003391.1|gene_biotype	protein_coding|transcript_biotype	mog-3	CDS	4
2084	HSL-273	C04H5.6a.1|cdna|chromosome	WBcel235	II	14552501	14561599	WBGene00003392.1|gene_biotype	protein_coding|transcript_biotype	mog-4	CDS	19
2085	HSL-273	EEED8.5.1|cdna|chromosome	WBcel235	II	5399538	5405810	WBGene00003393.1|gene_biotype	protein_coding|transcript_biotype	mog-5	CDS	22
2088	HSL-273	F52F12.3.1|cdna|chromosome	WBcel235	I	9895693	9900817	WBGene00003396.1|gene_biotype	protein_coding|transcript_biotype	mom-4	CDS	5
2090	HSL-273	K12C11.4a.1|cdna|chromosome	WBcel235	I	1305562	1328348	WBGene00003400.1|gene_biotype	protein_coding|transcript_biotype	dapk-1	CDS	39
2091	HSL-273	F43C1.2b.1|cdna|chromosome	WBcel235	III	4216764	4228108	WBGene00003401.1|gene_biotype	protein_coding|transcript_biotype	mpk-1	CDS	24
2092	HSL-273	C04G6.1a.1|cdna|chromosome	WBcel235	II	5104430	5108901	WBGene00003402.1|gene_biotype	protein_coding|transcript_biotype	mpk-2	CDS	3
2094	HSL-273	C52A11.4d.1|cdna|chromosome	WBcel235	II	10738635	10775061	WBGene00003404.1|gene_biotype	protein_coding|transcript_biotype	mpz-1	CDS	117
2096	HSL-273	Y37D8A.9b.1|cdna|chromosome	WBcel235	III	12871195	12874654	WBGene00003406.1|gene_biotype	protein_coding|transcript_biotype	mrg-1	CDS	5
2097	HSL-273	F57C12.5d.1|cdna|chromosome	WBcel235	X	576318	587483	WBGene00003407.1|gene_biotype	protein_coding|transcript_biotype	mrp-1	CDS	76
2098	HSL-273	F57C12.4.1|cdna|chromosome	WBcel235	X	563719	572701	WBGene00003408.1|gene_biotype	protein_coding|transcript_biotype	mrp-2	CDS	36
2099	HSL-273	E03G2.2.1|cdna|chromosome	WBcel235	X	15929958	15939324	WBGene00003409.1|gene_biotype	protein_coding|transcript_biotype	mrp-3	CDS	15
2100	HSL-273	F21G4.2.1|cdna|chromosome	WBcel235	X	9884278	9889704	WBGene00003410.1|gene_biotype	protein_coding|transcript_biotype	mrp-4	CDS	33
2101	HSL-273	F14F4.3.1|cdna|chromosome	WBcel235	X	14938502	14946317	WBGene00003411.1|gene_biotype	protein_coding|transcript_biotype	mrp-5	CDS	25
2103	HSL-273	Y43F8C.12.1|cdna|chromosome	WBcel235	V	19674843	19693043	WBGene00003413.1|gene_biotype	protein_coding|transcript_biotype	mrp-7	CDS	32
2104	HSL-273	Y75B8A.26.1|cdna|chromosome	WBcel235	III	12283208	12303216	WBGene00003414.1|gene_biotype	protein_coding|transcript_biotype	mrp-8	CDS	22
2105	HSL-273	F58B3.5a.1|cdna|chromosome	WBcel235	IV	11631941	11635487	WBGene00003415.1|gene_biotype	protein_coding|transcript_biotype	mars-1	CDS	21
2110	HSL-273	R10E9.1.1|cdna|chromosome	WBcel235	III	3964663	3976391	WBGene00003423.1|gene_biotype	protein_coding|transcript_biotype	msi-1	CDS	5
2142	HSL-273	ZK337.5.1|cdna|chromosome	WBcel235	I	15001854	15005608	WBGene00003471.1|gene_biotype	protein_coding|transcript_biotype	mtd-1	CDS	4
2143	HSL-273	B0414.7b.1|cdna|chromosome	WBcel235	I	5795404	5801299	WBGene00003472.1|gene_biotype	protein_coding|transcript_biotype	mtk-1	CDS	31
2147	HSL-273	T24A11.1a.1|cdna|chromosome	WBcel235	III	3789982	3800547	WBGene00003476.1|gene_biotype	protein_coding|transcript_biotype	mtm-3	CDS	91
2148	HSL-273	H28G03.6.1|cdna|chromosome	WBcel235	X	5234669	5243408	WBGene00003477.1|gene_biotype	protein_coding|transcript_biotype	mtm-5	CDS	7
2149	HSL-273	F53A2.8b.2|cdna|chromosome	WBcel235	III	13351326	13355675	WBGene00003478.1|gene_biotype	protein_coding|transcript_biotype	mtm-6	CDS	8
2150	HSL-273	Y39H10A.3a.1|cdna|chromosome	WBcel235	V	3743576	3749401	WBGene00003479.1|gene_biotype	protein_coding|transcript_biotype	mtm-9	CDS	7
2152	HSL-273	K08E5.3a.1|cdna|chromosome	WBcel235	III	10160697	10183529	WBGene00003482.1|gene_biotype	protein_coding|transcript_biotype	mua-3	CDS	53
2153	HSL-273	W10G6.3.1|cdna|chromosome	WBcel235	X	16262295	16265686	WBGene00003485.1|gene_biotype	protein_coding|transcript_biotype	mua-6	CDS	64
2154	HSL-273	T22E5.5.1|cdna|chromosome	WBcel235	X	6408471	6410359	WBGene00003495.1|gene_biotype	protein_coding|transcript_biotype	mup-2	CDS	530
2155	HSL-273	K07D8.1.1|cdna|chromosome	WBcel235	III	7479680	7489075	WBGene00003497.1|gene_biotype	protein_coding|transcript_biotype	mup-4	CDS	259
2159	HSL-273	B0379.3a.1|cdna|chromosome	WBcel235	I	10080159	10085777	WBGene00003508.1|gene_biotype	protein_coding|transcript_biotype	mut-16	CDS	24
2162	HSL-273	F46G10.6.1|cdna|chromosome	WBcel235	X	13349639	13350804	WBGene00003511.1|gene_biotype	protein_coding|transcript_biotype	mxl-3	CDS	19
2163	HSL-273	T18D3.4.1|cdna|chromosome	WBcel235	X	12468061	12475348	WBGene00003514.1|gene_biotype	protein_coding|transcript_biotype	myo-2	CDS	813
2164	HSL-273	K12F2.1.1|cdna|chromosome	WBcel235	V	12226816	12234343	WBGene00003515.1|gene_biotype	protein_coding|transcript_biotype	myo-3	CDS	678
2165	HSL-273	C43E11.6a.1|cdna|chromosome	WBcel235	I	4229577	4236039	WBGene00003516.1|gene_biotype	protein_coding|transcript_biotype	nab-1	CDS	10
2166	HSL-273	F31F6.6.1|cdna|chromosome	WBcel235	X	14895145	14898449	WBGene00003517.1|gene_biotype	protein_coding|transcript_biotype	nac-1	CDS	6
2168	HSL-273	K08E5.2a.1|cdna|chromosome	WBcel235	III	10152795	10157923	WBGene00003519.1|gene_biotype	protein_coding|transcript_biotype	nac-3	CDS	14
2169	HSL-273	F45G2.1.1|cdna|chromosome	WBcel235	III	13405965	13409292	WBGene00003520.1|gene_biotype	protein_coding|transcript_biotype	nas-1	CDS	7
2173	HSL-273	T23H4.3.1|cdna|chromosome	WBcel235	I	9886200	9888154	WBGene00003524.1|gene_biotype	protein_coding|transcript_biotype	nas-5	CDS	7
2177	HSL-273	C37H5.9b.1|cdna|chromosome	WBcel235	V	4836027	4840010	WBGene00003528.1|gene_biotype	protein_coding|transcript_biotype	nas-9	CDS	20
2179	HSL-273	K11G12.1a.1|cdna|chromosome	WBcel235	X	6713577	6716381	WBGene00003530.1|gene_biotype	protein_coding|transcript_biotype	nas-11	CDS	10
2197	HSL-273	Y95B8A.1.1|cdna|chromosome	WBcel235	I	943664	947710	WBGene00003548.1|gene_biotype	protein_coding|transcript_biotype	nas-30	CDS	4
2198	HSL-273	F58B4.1a.1|cdna|chromosome	WBcel235	V	10918874	10921847	WBGene00003549.1|gene_biotype	protein_coding|transcript_biotype	nas-31	CDS	3
2200	HSL-273	K04E7.3.1|cdna|chromosome	WBcel235	X	6451800	6455179	WBGene00003551.1|gene_biotype	protein_coding|transcript_biotype	nas-33	CDS	3
2202	HSL-273	C17G1.6a.1|cdna|chromosome	WBcel235	X	9944844	9949060	WBGene00003553.1|gene_biotype	protein_coding|transcript_biotype	nas-37	CDS	4
2203	HSL-273	F57C12.1.1|cdna|chromosome	WBcel235	X	558141	563657	WBGene00003554.1|gene_biotype	protein_coding|transcript_biotype	nas-38	CDS	8
2205	HSL-273	C27F2.2a.1|cdna|chromosome	WBcel235	III	4965571	4979729	WBGene00003558.1|gene_biotype	protein_coding|transcript_biotype	nca-2	CDS	15
2206	HSL-273	ZK112.2b.1|cdna|chromosome	WBcel235	III	7719791	7736452	WBGene00003559.1|gene_biotype	protein_coding|transcript_biotype	ncl-1	CDS	92
2207	HSL-273	F02E8.6.1|cdna|chromosome	WBcel235	X	4472244	4488851	WBGene00003561.1|gene_biotype	protein_coding|transcript_biotype	ncr-1	CDS	13
2210	HSL-273	F10G8.5.1|cdna|chromosome	WBcel235	I	10033461	10034816	WBGene00003564.1|gene_biotype	protein_coding|transcript_biotype	ncs-2	CDS	28
2212	HSL-273	Y113G7A.4a.1|cdna|chromosome	WBcel235	V	20105633	20120675	WBGene00003566.1|gene_biotype	protein_coding|transcript_biotype	ncx-1	CDS	58
2213	HSL-273	C10G8.5a.1|cdna|chromosome	WBcel235	V	5303689	5311242	WBGene00003567.1|gene_biotype	protein_coding|transcript_biotype	ncx-2	CDS	358
2214	HSL-273	ZC168.1.1|cdna|chromosome	WBcel235	IV	10716648	10721755	WBGene00003568.1|gene_biotype	protein_coding|transcript_biotype	ncx-3	CDS	14
2215	HSL-273	F35C12.2a.1|cdna|chromosome	WBcel235	I	9808904	9813075	WBGene00003569.1|gene_biotype	protein_coding|transcript_biotype	ncx-4	CDS	21
2218	HSL-273	C07A9.11.1|cdna|chromosome	WBcel235	III	9715883	9720291	WBGene00003572.1|gene_biotype	protein_coding|transcript_biotype	ncx-7	CDS	3
2221	HSL-273	Y97E10B.7a.1|cdna|chromosome	WBcel235	V	7930475	7933022	WBGene00003575.1|gene_biotype	protein_coding|transcript_biotype	ncx-10	CDS	4
2223	HSL-273	F56F3.2a.1|cdna|chromosome	WBcel235	III	4462869	4467377	WBGene00003577.1|gene_biotype	protein_coding|transcript_biotype	ndg-4	CDS	6
2224	HSL-273	T26E3.2.1|cdna|chromosome	WBcel235	I	12679207	12681816	WBGene00003578.1|gene_biotype	protein_coding|transcript_biotype	ndx-1	CDS	4
2228	HSL-273	F52G2.1b.1|cdna|chromosome	WBcel235	IV	13513430	13520789	WBGene00003582.1|gene_biotype	protein_coding|transcript_biotype	dcap-2	CDS	21
2230	HSL-273	C43E11.7.1|cdna|chromosome	WBcel235	I	4239088	4242727	WBGene00003584.1|gene_biotype	protein_coding|transcript_biotype	ndx-7	CDS	5
2232	HSL-273	F13H10.2a.1|cdna|chromosome	WBcel235	IV	11009981	11012020	WBGene00003586.1|gene_biotype	protein_coding|transcript_biotype	ndx-9	CDS	6
2234	HSL-273	ZC155.1.2|cdna|chromosome	WBcel235	III	5225621	5226801	WBGene00003588.1|gene_biotype	protein_coding|transcript_biotype	nex-1	CDS	28
2235	HSL-273	T07C4.9a.1|cdna|chromosome	WBcel235	III	10325613	10330422	WBGene00003589.1|gene_biotype	protein_coding|transcript_biotype	nex-2	CDS	11
2236	HSL-273	C28A5.3.1|cdna|chromosome	WBcel235	III	4442081	4444237	WBGene00003590.1|gene_biotype	protein_coding|transcript_biotype	nex-3	CDS	4
2237	HSL-273	C37H5.1c.1|cdna|chromosome	WBcel235	V	4853644	4857260	WBGene00003591.1|gene_biotype	protein_coding|transcript_biotype	nex-4	CDS	8
2238	HSL-273	ZK1290.4c.1|cdna|chromosome	WBcel235	II	7538194	7543000	WBGene00003592.1|gene_biotype	protein_coding|transcript_biotype	nfi-1	CDS	14
2239	HSL-273	F42A10.2b.1|cdna|chromosome	WBcel235	III	6159842	6164515	WBGene00003593.1|gene_biotype	protein_coding|transcript_biotype	nfm-1	CDS	10
2242	HSL-273	T19A6.2a.1|cdna|chromosome	WBcel235	I	8394728	8398626	WBGene00003596.1|gene_biotype	protein_coding|transcript_biotype	ngp-1	CDS	70
2243	HSL-273	F54G8.4a.1|cdna|chromosome	WBcel235	III	9147395	9153909	WBGene00003597.1|gene_biotype	protein_coding|transcript_biotype	nhl-1	CDS	13
2244	HSL-273	F26F4.7.1|cdna|chromosome	WBcel235	III	4894647	4899085	WBGene00003598.1|gene_biotype	protein_coding|transcript_biotype	nhl-2	CDS	73
2245	HSL-273	W04H10.3a.1|cdna|chromosome	WBcel235	II	595207	602120	WBGene00003599.1|gene_biotype	protein_coding|transcript_biotype	nhl-3	CDS	11
2246	HSL-273	R09G11.2a.1|cdna|chromosome	WBcel235	X	17519735	17528197	WBGene00003600.1|gene_biotype	protein_coding|transcript_biotype	nhr-1	CDS	31
2248	HSL-273	H01A20.1.1|cdna|chromosome	WBcel235	X	14558504	14561425	WBGene00003602.1|gene_biotype	protein_coding|transcript_biotype	nhr-3	CDS	5
2249	HSL-273	F32B6.1.1|cdna|chromosome	WBcel235	IV	9879329	9882152	WBGene00003603.1|gene_biotype	protein_coding|transcript_biotype	nhr-4	CDS	18
2250	HSL-273	Y73F8A.21c.1|cdna|chromosome	WBcel235	IV	15400284	15407160	WBGene00003604.1|gene_biotype	protein_coding|transcript_biotype	nhr-5	CDS	11
2251	HSL-273	C48D5.1a.1|cdna|chromosome	WBcel235	III	3573585	3578771	WBGene00003605.1|gene_biotype	protein_coding|transcript_biotype	nhr-6	CDS	22
2252	HSL-273	F54D1.4a.1|cdna|chromosome	WBcel235	IV	11266290	11268855	WBGene00003606.1|gene_biotype	protein_coding|transcript_biotype	nhr-7	CDS	19
2253	HSL-273	F33D4.1a.1|cdna|chromosome	WBcel235	IV	7710975	7714198	WBGene00003607.1|gene_biotype	protein_coding|transcript_biotype	nhr-8	CDS	3
2255	HSL-273	B0280.8.1|cdna|chromosome	WBcel235	III	7112300	7115438	WBGene00003609.1|gene_biotype	protein_coding|transcript_biotype	nhr-10	CDS	5
2256	HSL-273	ZC410.1a.1|cdna|chromosome	WBcel235	IV	9070010	9073622	WBGene00003610.1|gene_biotype	protein_coding|transcript_biotype	nhr-11	CDS	7
2259	HSL-273	T01B10.4a.2|cdna|chromosome	WBcel235	X	8473733	8476176	WBGene00003613.1|gene_biotype	protein_coding|transcript_biotype	nhr-14	CDS	7
2261	HSL-273	T12C9.6.1|cdna|chromosome	WBcel235	II	4438867	4440867	WBGene00003615.1|gene_biotype	protein_coding|transcript_biotype	nhr-16	CDS	3
2262	HSL-273	C02B4.2.1|cdna|chromosome	WBcel235	X	12663760	12667854	WBGene00003616.1|gene_biotype	protein_coding|transcript_biotype	nhr-17	CDS	9
2264	HSL-273	E02H1.7.1|cdna|chromosome	WBcel235	II	9598197	9605526	WBGene00003618.1|gene_biotype	protein_coding|transcript_biotype	nhr-19	CDS	12
2265	HSL-273	F43C1.4.1|cdna|chromosome	WBcel235	III	4230436	4233219	WBGene00003619.1|gene_biotype	protein_coding|transcript_biotype	nhr-20	CDS	13
2266	HSL-273	F21D12.1e.1|cdna|chromosome	WBcel235	II	7339229	7349122	WBGene00003620.1|gene_biotype	protein_coding|transcript_biotype	nhr-21	CDS	29
2267	HSL-273	K06A1.4.2|cdna|chromosome	WBcel235	II	6446079	6449819	WBGene00003621.1|gene_biotype	protein_coding|transcript_biotype	nhr-22	CDS	9
2268	HSL-273	C01H6.5a.1|cdna|chromosome	WBcel235	I	7216725	7221359	WBGene00003622.1|gene_biotype	protein_coding|transcript_biotype	nhr-23	CDS	3
2269	HSL-273	F11C1.6a.1|cdna|chromosome	WBcel235	X	13008493	13013962	WBGene00003623.1|gene_biotype	protein_coding|transcript_biotype	nhr-25	CDS	25
2270	HSL-273	C11G6.4a.1|cdna|chromosome	WBcel235	X	16354976	16359654	WBGene00003624.1|gene_biotype	protein_coding|transcript_biotype	nhr-28	CDS	6
2271	HSL-273	C26B2.3a.1|cdna|chromosome	WBcel235	IV	8022656	8029513	WBGene00003625.1|gene_biotype	protein_coding|transcript_biotype	nhr-31	CDS	36
2272	HSL-273	K08H2.8.1|cdna|chromosome	WBcel235	X	13251964	13256282	WBGene00003626.1|gene_biotype	protein_coding|transcript_biotype	nhr-32	CDS	8
2273	HSL-273	F58G6.5c.1|cdna|chromosome	WBcel235	IV	9664370	9672670	WBGene00003627.1|gene_biotype	protein_coding|transcript_biotype	nhr-34	CDS	36
2274	HSL-273	C07A12.3a.1|cdna|chromosome	WBcel235	X	4532691	4537534	WBGene00003628.1|gene_biotype	protein_coding|transcript_biotype	nhr-35	CDS	8
2276	HSL-273	T03G6.2c.1|cdna|chromosome	WBcel235	X	2599408	2606722	WBGene00003630.1|gene_biotype	protein_coding|transcript_biotype	nhr-40	CDS	26
2277	HSL-273	C33G8.6.1|cdna|chromosome	WBcel235	V	6998819	7000651	WBGene00003632.1|gene_biotype	protein_coding|transcript_biotype	nhr-42	CDS	5
2278	HSL-273	C29E6.5a.1|cdna|chromosome	WBcel235	IV	11899683	11902910	WBGene00003633.1|gene_biotype	protein_coding|transcript_biotype	nhr-43	CDS	3
2279	HSL-273	T19A5.4.1|cdna|chromosome	WBcel235	V	8961915	8964099	WBGene00003634.1|gene_biotype	protein_coding|transcript_biotype	nhr-44	CDS	5
2280	HSL-273	F16H11.5.1|cdna|chromosome	WBcel235	X	4656433	4660318	WBGene00003635.1|gene_biotype	protein_coding|transcript_biotype	nhr-45	CDS	15
2281	HSL-273	C45E5.6b.1|cdna|chromosome	WBcel235	IV	5747382	5757862	WBGene00003636.1|gene_biotype	protein_coding|transcript_biotype	nhr-46	CDS	22
2282	HSL-273	C24G6.4.1|cdna|chromosome	WBcel235	V	5505253	5509956	WBGene00003637.1|gene_biotype	protein_coding|transcript_biotype	nhr-47	CDS	11
2283	HSL-273	ZK662.3b.2|cdna|chromosome	WBcel235	X	15708195	15716444	WBGene00003638.1|gene_biotype	protein_coding|transcript_biotype	nhr-48	CDS	29
2284	HSL-273	K10C3.6c.2|cdna|chromosome	WBcel235	I	9869632	9874676	WBGene00003639.1|gene_biotype	protein_coding|transcript_biotype	nhr-49	CDS	34
2296	HSL-273	W01D2.2b.3|cdna|chromosome	WBcel235	II	14816136	14823419	WBGene00003651.1|gene_biotype	protein_coding|transcript_biotype	nhr-61	CDS	3
2297	HSL-273	Y67A6A.2a.1|cdna|chromosome	WBcel235	I	9839598	9844809	WBGene00003652.1|gene_biotype	protein_coding|transcript_biotype	nhr-62	CDS	9
2298	HSL-273	C06C6.4.1|cdna|chromosome	WBcel235	V	16002588	16004728	WBGene00003653.1|gene_biotype	protein_coding|transcript_biotype	nhr-63	CDS	3
2299	HSL-273	C45E1.1c.1|cdna|chromosome	WBcel235	I	3101964	3109596	WBGene00003654.1|gene_biotype	protein_coding|transcript_biotype	nhr-64	CDS	3
2301	HSL-273	T09A12.4c.1|cdna|chromosome	WBcel235	IV	8226341	8236602	WBGene00003656.1|gene_biotype	protein_coding|transcript_biotype	nhr-66	CDS	16
2303	HSL-273	H12C20.3a.1|cdna|chromosome	WBcel235	V	11573440	11575708	WBGene00003658.1|gene_biotype	protein_coding|transcript_biotype	nhr-68	CDS	17
2304	HSL-273	T23H4.2.1|cdna|chromosome	WBcel235	I	9879183	9881504	WBGene00003659.1|gene_biotype	protein_coding|transcript_biotype	nhr-69	CDS	8
2305	HSL-273	Y51A2D.17.1|cdna|chromosome	WBcel235	V	18616599	18620043	WBGene00003660.1|gene_biotype	protein_coding|transcript_biotype	nhr-70	CDS	6
2306	HSL-273	K11E4.5b.1|cdna|chromosome	WBcel235	X	13747447	13751777	WBGene00003661.1|gene_biotype	protein_coding|transcript_biotype	nhr-71	CDS	6
2312	HSL-273	T26H2.9a.1|cdna|chromosome	WBcel235	V	19207684	19211895	WBGene00003669.1|gene_biotype	protein_coding|transcript_biotype	nhr-79	CDS	8
2313	HSL-273	H10E21.3b.1|cdna|chromosome	WBcel235	III	12170	14753	WBGene00003670.1|gene_biotype	protein_coding|transcript_biotype	nhr-80	CDS	7
2316	HSL-273	T06C12.7.1|cdna|chromosome	WBcel235	V	15876732	15879619	WBGene00003674.1|gene_biotype	protein_coding|transcript_biotype	nhr-84	CDS	12
2317	HSL-273	W05B5.3a.1|cdna|chromosome	WBcel235	I	13055664	13062122	WBGene00003675.1|gene_biotype	protein_coding|transcript_biotype	nhr-85	CDS	8
2319	HSL-273	Y41D4B.7.1|cdna|chromosome	WBcel235	IV	1624064	1626666	WBGene00003677.1|gene_biotype	protein_coding|transcript_biotype	nhr-87	CDS	4
2320	HSL-273	K08A2.5a.1|cdna|chromosome	WBcel235	II	2976639	2987023	WBGene00003678.1|gene_biotype	protein_coding|transcript_biotype	nhr-88	CDS	47
2323	HSL-273	Y15E3A.1a.2|cdna|chromosome	WBcel235	X	15309374	15314899	WBGene00003681.1|gene_biotype	protein_coding|transcript_biotype	nhr-91	CDS	3
2327	HSL-273	Y39B6A.17a.1|cdna|chromosome	WBcel235	V	19076654	19082641	WBGene00003685.1|gene_biotype	protein_coding|transcript_biotype	nhr-95	CDS	4
2328	HSL-273	F44C8.11.1|cdna|chromosome	WBcel235	V	2233482	2235138	WBGene00003686.1|gene_biotype	protein_coding|transcript_biotype	nhr-96	CDS	3
2329	HSL-273	H27C11.1a.1|cdna|chromosome	WBcel235	IV	9757648	9764494	WBGene00003687.1|gene_biotype	protein_coding|transcript_biotype	nhr-97	CDS	78
2330	HSL-273	M02H5.6a.1|cdna|chromosome	WBcel235	V	454324	456772	WBGene00003688.1|gene_biotype	protein_coding|transcript_biotype	nhr-98	CDS	7
2331	HSL-273	M02H5.1.1|cdna|chromosome	WBcel235	V	474791	477150	WBGene00003689.1|gene_biotype	protein_coding|transcript_biotype	nhr-99	CDS	3
2332	HSL-273	C28D4.1.1|cdna|chromosome	WBcel235	IV	9728676	9731314	WBGene00003690.1|gene_biotype	protein_coding|transcript_biotype	nhr-100	CDS	10
2333	HSL-273	H12C20.6a.1|cdna|chromosome	WBcel235	V	11570400	11572370	WBGene00003691.1|gene_biotype	protein_coding|transcript_biotype	nhr-101	CDS	4
2334	HSL-273	T06C12.6.1|cdna|chromosome	WBcel235	V	15874093	15876408	WBGene00003692.1|gene_biotype	protein_coding|transcript_biotype	nhr-102	CDS	3
2337	HSL-273	C06G3.1a.1|cdna|chromosome	WBcel235	IV	7049954	7053450	WBGene00003695.1|gene_biotype	protein_coding|transcript_biotype	nhr-105	CDS	13
2339	HSL-273	C33G8.11.2|cdna|chromosome	WBcel235	V	6995215	6997123	WBGene00003697.1|gene_biotype	protein_coding|transcript_biotype	nhr-107	CDS	6
2340	HSL-273	F35E8.12.1|cdna|chromosome	WBcel235	V	15922939	15924471	WBGene00003698.1|gene_biotype	protein_coding|transcript_biotype	nhr-108	CDS	4
2344	HSL-273	Y70C5C.6.1|cdna|chromosome	WBcel235	V	16722061	16723844	WBGene00003702.1|gene_biotype	protein_coding|transcript_biotype	nhr-112	CDS	4
2346	HSL-273	Y45G5AM.1a.2|cdna|chromosome	WBcel235	V	4187185	4190006	WBGene00003704.1|gene_biotype	protein_coding|transcript_biotype	nhr-114	CDS	44
2349	HSL-273	F16B4.12b.2|cdna|chromosome	WBcel235	V	1619194	1621520	WBGene00003707.1|gene_biotype	protein_coding|transcript_biotype	nhr-117	CDS	6
2351	HSL-273	K12H6.1.1|cdna|chromosome	WBcel235	II	2794974	2800600	WBGene00003709.1|gene_biotype	protein_coding|transcript_biotype	nhr-119	CDS	17
2352	HSL-273	C25B8.6.1|cdna|chromosome	WBcel235	X	6636561	6640620	WBGene00003710.1|gene_biotype	protein_coding|transcript_biotype	nhr-120	CDS	8
2354	HSL-273	Y41D4B.9.1|cdna|chromosome	WBcel235	IV	1613897	1616766	WBGene00003712.1|gene_biotype	protein_coding|transcript_biotype	nhr-122	CDS	3
2357	HSL-273	R02D1.1a.1|cdna|chromosome	WBcel235	V	4322121	4325515	WBGene00003715.1|gene_biotype	protein_coding|transcript_biotype	nhr-125	CDS	3
2358	HSL-273	F44C8.10.1|cdna|chromosome	WBcel235	V	2229081	2230984	WBGene00003716.1|gene_biotype	protein_coding|transcript_biotype	nhr-126	CDS	3
2364	HSL-273	R11G11.1.1|cdna|chromosome	WBcel235	V	534446	536226	WBGene00003722.1|gene_biotype	protein_coding|transcript_biotype	nhr-132	CDS	4
2365	HSL-273	F44C8.8a.1|cdna|chromosome	WBcel235	V	2210517	2212114	WBGene00003723.1|gene_biotype	protein_coding|transcript_biotype	nhr-133	CDS	15
2366	HSL-273	F44C8.2.2|cdna|chromosome	WBcel235	V	2231124	2233381	WBGene00003724.1|gene_biotype	protein_coding|transcript_biotype	nhr-134	CDS	7
2368	HSL-273	C13C4.3a.1|cdna|chromosome	WBcel235	V	12107142	12109201	WBGene00003726.1|gene_biotype	protein_coding|transcript_biotype	nhr-136	CDS	4
2370	HSL-273	C28D4.9.1|cdna|chromosome	WBcel235	IV	9725251	9728576	WBGene00003728.1|gene_biotype	protein_coding|transcript_biotype	nhr-138	CDS	9
2372	HSL-273	B0495.4.1|cdna|chromosome	WBcel235	II	7690711	7693957	WBGene00003730.1|gene_biotype	protein_coding|transcript_biotype	nhx-2	CDS	17
2373	HSL-273	C54F6.13a.1|cdna|chromosome	WBcel235	V	7540890	7544838	WBGene00003731.1|gene_biotype	protein_coding|transcript_biotype	nhx-3	CDS	8
2374	HSL-273	F14B8.1a.2|cdna|chromosome	WBcel235	X	6914254	6921126	WBGene00003732.1|gene_biotype	protein_coding|transcript_biotype	nhx-4	CDS	9
2377	HSL-273	Y18D10A.6a.1|cdna|chromosome	WBcel235	I	12825664	12834143	WBGene00003735.1|gene_biotype	protein_coding|transcript_biotype	nhx-8	CDS	19
2379	HSL-273	F54F3.1a.1|cdna|chromosome	WBcel235	V	12910113	12917198	WBGene00003738.1|gene_biotype	protein_coding|transcript_biotype	nid-1	CDS	22
2380	HSL-273	C01C4.1.1|cdna|chromosome	WBcel235	X	3727553	3728446	WBGene00003739.1|gene_biotype	protein_coding|transcript_biotype	nlp-1	CDS	5
2382	HSL-273	F48C11.3.1|cdna|chromosome	WBcel235	X	13177856	13178447	WBGene00003741.1|gene_biotype	protein_coding|transcript_biotype	nlp-3	CDS	5
2385	HSL-273	T23E7.4b.1|cdna|chromosome	WBcel235	X	17662458	17665357	WBGene00003744.1|gene_biotype	protein_coding|transcript_biotype	nlp-6	CDS	3
2387	HSL-273	D2005.2.1|cdna|chromosome	WBcel235	I	7800458	7801822	WBGene00003746.1|gene_biotype	protein_coding|transcript_biotype	nlp-8	CDS	14
2388	HSL-273	E03D2.2a.1|cdna|chromosome	WBcel235	V	4219643	4222197	WBGene00003747.1|gene_biotype	protein_coding|transcript_biotype	nlp-9	CDS	3
2389	HSL-273	F37A8.4.1|cdna|chromosome	WBcel235	III	3933577	3935908	WBGene00003748.1|gene_biotype	protein_coding|transcript_biotype	nlp-10	CDS	7
2391	HSL-273	M01D7.5.1|cdna|chromosome	WBcel235	I	1843384	1843899	WBGene00003750.1|gene_biotype	protein_coding|transcript_biotype	nlp-12	CDS	3
2392	HSL-273	E03D2.1.1|cdna|chromosome	WBcel235	V	4236418	4238056	WBGene00003751.1|gene_biotype	protein_coding|transcript_biotype	nlp-13	CDS	6
2393	HSL-273	D1009.4a.1|cdna|chromosome	WBcel235	X	8917421	8919423	WBGene00003752.1|gene_biotype	protein_coding|transcript_biotype	nlp-14	CDS	4
2395	HSL-273	T13A10.5a.1|cdna|chromosome	WBcel235	IV	6255071	6259858	WBGene00003754.1|gene_biotype	protein_coding|transcript_biotype	nlp-16	CDS	32
2397	HSL-273	F33A8.2.1|cdna|chromosome	WBcel235	II	11027962	11030397	WBGene00003756.1|gene_biotype	protein_coding|transcript_biotype	nlp-18	CDS	10
2400	HSL-273	Y47D3B.2a.1|cdna|chromosome	WBcel235	III	11388715	11393260	WBGene00003759.1|gene_biotype	protein_coding|transcript_biotype	nlp-21	CDS	19
2403	HSL-273	F35B12.7.2|cdna|chromosome	WBcel235	V	11616283	11616829	WBGene00003762.1|gene_biotype	protein_coding|transcript_biotype	nlp-24	CDS	76
2405	HSL-273	Y43F8C.2.1|cdna|chromosome	WBcel235	V	19613461	19614533	WBGene00003764.1|gene_biotype	protein_coding|transcript_biotype	nlp-26	CDS	4
2412	HSL-273	T19C4.7.1|cdna|chromosome	WBcel235	V	11147336	11147737	WBGene00003771.1|gene_biotype	protein_coding|transcript_biotype	nlp-33	CDS	8
2413	HSL-273	F20B10.1.1|cdna|chromosome	WBcel235	IV	12170824	12178335	WBGene00003772.1|gene_biotype	protein_coding|transcript_biotype	nlr-1	CDS	9
2414	HSL-273	ZK892.2.1|cdna|chromosome	WBcel235	II	10000335	10001198	WBGene00003773.1|gene_biotype	protein_coding|transcript_biotype	nlt-1	CDS	13
2415	HSL-273	F07F6.6.2|cdna|chromosome	WBcel235	II	5440243	5446705	WBGene00003774.1|gene_biotype	protein_coding|transcript_biotype	nmr-1	CDS	4
2416	HSL-273	T01C3.10a.1|cdna|chromosome	WBcel235	V	15006412	15011660	WBGene00003775.1|gene_biotype	protein_coding|transcript_biotype	nmr-2	CDS	3
2417	HSL-273	F52B10.1.1|cdna|chromosome	WBcel235	X	2909536	2918038	WBGene00003776.1|gene_biotype	protein_coding|transcript_biotype	nmy-1	CDS	27
2418	HSL-273	F20G4.3.1|cdna|chromosome	WBcel235	I	7926623	7934577	WBGene00003777.1|gene_biotype	protein_coding|transcript_biotype	nmy-2	CDS	72
2423	HSL-273	Y53C12B.3b.1|cdna|chromosome	WBcel235	II	9746718	9750439	WBGene00003785.1|gene_biotype	protein_coding|transcript_biotype	nos-3	CDS	12
2424	HSL-273	VC5.3a.1|cdna|chromosome	WBcel235	V	7075877	7081569	WBGene00003786.1|gene_biotype	protein_coding|transcript_biotype	npa-1	CDS	316
2425	HSL-273	K07F5.13c.1|cdna|chromosome	WBcel235	IV	9858488	9862107	WBGene00003787.1|gene_biotype	protein_coding|transcript_biotype	npp-1	CDS	6
2426	HSL-273	T01G9.4.2|cdna|chromosome	WBcel235	I	8291289	8293640	WBGene00003788.1|gene_biotype	protein_coding|transcript_biotype	npp-2	CDS	3
2427	HSL-273	K12D12.2.1|cdna|chromosome	WBcel235	II	11865523	11874702	WBGene00003789.1|gene_biotype	protein_coding|transcript_biotype	npp-3	CDS	36
2428	HSL-273	Y54E5A.4.1|cdna|chromosome	WBcel235	I	14701122	14706522	WBGene00003790.1|gene_biotype	protein_coding|transcript_biotype	npp-4	CDS	5
2429	HSL-273	F07A11.3.1|cdna|chromosome	WBcel235	II	11596767	11599809	WBGene00003791.1|gene_biotype	protein_coding|transcript_biotype	npp-5	CDS	11
2430	HSL-273	F56A3.3a.3|cdna|chromosome	WBcel235	I	5176466	5182662	WBGene00003792.1|gene_biotype	protein_coding|transcript_biotype	npp-6	CDS	21
2431	HSL-273	T19B4.2.2|cdna|chromosome	WBcel235	I	5691838	5697506	WBGene00003793.1|gene_biotype	protein_coding|transcript_biotype	npp-7	CDS	35
2432	HSL-273	Y41D4B.19b.1|cdna|chromosome	WBcel235	IV	1567921	1595824	WBGene00003794.1|gene_biotype	protein_coding|transcript_biotype	npp-8	CDS	33
2433	HSL-273	F59A2.1a.3|cdna|chromosome	WBcel235	III	3400644	3404370	WBGene00003795.1|gene_biotype	protein_coding|transcript_biotype	npp-9	CDS	35
2434	HSL-273	ZK328.5b.1|cdna|chromosome	WBcel235	III	6013536	6019552	WBGene00003796.1|gene_biotype	protein_coding|transcript_biotype	npp-10	CDS	31
2435	HSL-273	F53F10.5.2|cdna|chromosome	WBcel235	I	3817996	3821505	WBGene00003797.1|gene_biotype	protein_coding|transcript_biotype	npp-11	CDS	9
2436	HSL-273	T23H2.1.1|cdna|chromosome	WBcel235	I	6447304	6453933	WBGene00003798.1|gene_biotype	protein_coding|transcript_biotype	npp-12	CDS	22
2437	HSL-273	Y37E3.15a.1|cdna|chromosome	WBcel235	I	2097346	2123443	WBGene00003799.1|gene_biotype	protein_coding|transcript_biotype	npp-13	CDS	6
2438	HSL-273	C03D6.4.1|cdna|chromosome	WBcel235	I	9660174	9664915	WBGene00003800.1|gene_biotype	protein_coding|transcript_biotype	npp-14	CDS	10
2439	HSL-273	C29E4.4.1|cdna|chromosome	WBcel235	III	7929013	7932993	WBGene00003801.1|gene_biotype	protein_coding|transcript_biotype	npp-15	CDS	17
2440	HSL-273	Y56A3A.17.2|cdna|chromosome	WBcel235	III	11915891	11917876	WBGene00003802.1|gene_biotype	protein_coding|transcript_biotype	npp-16	CDS	5
2441	HSL-273	F10G8.3.2|cdna|chromosome	WBcel235	I	10026188	10030057	WBGene00003803.1|gene_biotype	protein_coding|transcript_biotype	rae-1	CDS	4
2442	HSL-273	Y43F4B.4.1|cdna|chromosome	WBcel235	III	13296853	13299122	WBGene00003804.1|gene_biotype	protein_coding|transcript_biotype	npp-18	CDS	12
2443	HSL-273	R06F6.5b.1|cdna|chromosome	WBcel235	II	10796646	10798479	WBGene00003805.1|gene_biotype	protein_coding|transcript_biotype	npp-19	CDS	3
2444	HSL-273	Y77E11A.13a.1|cdna|chromosome	WBcel235	IV	1490653	1496022	WBGene00003806.1|gene_biotype	protein_coding|transcript_biotype	npp-20	CDS	5
2446	HSL-273	T05A1.1a.1|cdna|chromosome	WBcel235	IV	9568828	9580071	WBGene00003808.1|gene_biotype	protein_coding|transcript_biotype	npr-2	CDS	7
2447	HSL-273	F55B12.5.2|cdna|chromosome	WBcel235	V	13828208	13831040	WBGene00003812.1|gene_biotype	protein_coding|transcript_biotype	nrf-5	CDS	3
2448	HSL-273	C08B11.4.1|cdna|chromosome	WBcel235	II	8028953	8032742	WBGene00003813.1|gene_biotype	protein_coding|transcript_biotype	nrf-6	CDS	12
2449	HSL-273	F22D6.3a.1|cdna|chromosome	WBcel235	I	7088030	7090062	WBGene00003815.1|gene_biotype	protein_coding|transcript_biotype	nars-1	CDS	6
2451	HSL-273	H15N14.2a.1|cdna|chromosome	WBcel235	I	7766532	7772231	WBGene00003818.1|gene_biotype	protein_coding|transcript_biotype	nsf-1	CDS	30
2452	HSL-273	K01C8.9.2|cdna|chromosome	WBcel235	II	8280855	8283208	WBGene00003821.1|gene_biotype	protein_coding|transcript_biotype	nst-1	CDS	35
2453	HSL-273	F59A6.1a.1|cdna|chromosome	WBcel235	II	5022764	5029982	WBGene00003822.1|gene_biotype	protein_coding|transcript_biotype	nsy-1	CDS	69
2454	HSL-273	B0286.4a.2|cdna|chromosome	WBcel235	II	4372740	4376742	WBGene00003825.1|gene_biotype	protein_coding|transcript_biotype	ntl-2	CDS	34
2455	HSL-273	Y56A3A.1a.1|cdna|chromosome	WBcel235	III	11831183	11846465	WBGene00003826.1|gene_biotype	protein_coding|transcript_biotype	ntl-3	CDS	20
2456	HSL-273	C49H3.5d.2|cdna|chromosome	WBcel235	IV	7910575	7915184	WBGene00003827.1|gene_biotype	protein_coding|transcript_biotype	ntl-4	CDS	58
2457	HSL-273	C07B5.5.1|cdna|chromosome	WBcel235	X	9539905	9542430	WBGene00003828.1|gene_biotype	protein_coding|transcript_biotype	nuc-1	CDS	7
2459	HSL-273	T03D8.1d.1|cdna|chromosome	WBcel235	V	20829811	20837489	WBGene00003830.1|gene_biotype	protein_coding|transcript_biotype	num-1	CDS	10
2460	HSL-273	C09H10.3.1|cdna|chromosome	WBcel235	II	11097841	11100146	WBGene00003831.1|gene_biotype	protein_coding|transcript_biotype	nuo-1	CDS	136
2461	HSL-273	C15H11.3.1|cdna|chromosome	WBcel235	V	14412400	14415014	WBGene00003834.1|gene_biotype	protein_coding|transcript_biotype	nxf-1	CDS	25
2464	HSL-273	T01B11.7.1|cdna|chromosome	WBcel235	IV	8464752	8472593	WBGene00003837.1|gene_biotype	protein_coding|transcript_biotype	oat-1	CDS	3
2466	HSL-273	T09A12.3a.1|cdna|chromosome	WBcel235	IV	8213826	8220036	WBGene00003839.1|gene_biotype	protein_coding|transcript_biotype	ocr-2	CDS	3
2471	HSL-273	K11C4.4.1|cdna|chromosome	WBcel235	V	6898540	6900223	WBGene00003844.1|gene_biotype	protein_coding|transcript_biotype	odc-1	CDS	34
2474	HSL-273	F25D7.3a.1|cdna|chromosome	WBcel235	I	10409302	10414109	WBGene00003847.1|gene_biotype	protein_coding|transcript_biotype	blmp-1	CDS	14
2477	HSL-273	C34D1.3.1|cdna|chromosome	WBcel235	V	13246591	13249536	WBGene00003850.1|gene_biotype	protein_coding|transcript_biotype	odr-3	CDS	4
2478	HSL-273	Y102E9.1b.1|cdna|chromosome	WBcel235	III	6730781	6733928	WBGene00003851.1|gene_biotype	protein_coding|transcript_biotype	odr-4	CDS	8
2481	HSL-273	K04G7.3a.2|cdna|chromosome	WBcel235	III	7145816	7153770	WBGene00003858.1|gene_biotype	protein_coding|transcript_biotype	ogt-1	CDS	111
2483	HSL-273	Y38F1A.9.1|cdna|chromosome	WBcel235	II	13006610	13008164	WBGene00003860.1|gene_biotype	protein_coding|transcript_biotype	oig-2	CDS	3
2484	HSL-273	Y50E8A.3.1|cdna|chromosome	WBcel235	V	14729643	14731129	WBGene00003861.1|gene_biotype	protein_coding|transcript_biotype	oig-3	CDS	4
2489	HSL-273	B0334.11a.1|cdna|chromosome	WBcel235	II	11493231	11495321	WBGene00003868.1|gene_biotype	protein_coding|transcript_biotype	ooc-3	CDS	4
2491	HSL-273	C06G8.2.2|cdna|chromosome	WBcel235	IV	10790598	10794597	WBGene00003876.1|gene_biotype	protein_coding|transcript_biotype	pept-2	CDS	4
2492	HSL-273	K04E7.2.1|cdna|chromosome	WBcel235	X	6456687	6461767	WBGene00003877.1|gene_biotype	protein_coding|transcript_biotype	pept-1	CDS	133
2493	HSL-273	F56F4.5.1|cdna|chromosome	WBcel235	I	6133245	6137978	WBGene00003878.1|gene_biotype	protein_coding|transcript_biotype	pept-3	CDS	5
2494	HSL-273	F57H12.3.1|cdna|chromosome	WBcel235	IV	7977836	7979014	WBGene00003879.1|gene_biotype	protein_coding|transcript_biotype	ora-1	CDS	4
2496	HSL-273	T27B1.1.1|cdna|chromosome	WBcel235	X	16541330	16551211	WBGene00003883.1|gene_biotype	protein_coding|transcript_biotype	osm-1	CDS	4
2500	HSL-273	T05D4.4a.1|cdna|chromosome	WBcel235	III	13576188	13580662	WBGene00003887.1|gene_biotype	protein_coding|transcript_biotype	osm-7	CDS	9
2501	HSL-273	R07G3.6.1|cdna|chromosome	WBcel235	II	7604193	7605401	WBGene00003888.1|gene_biotype	protein_coding|transcript_biotype	osm-8	CDS	3
2502	HSL-273	B0212.5.1|cdna|chromosome	WBcel235	IV	3551090	3557431	WBGene00003889.1|gene_biotype	protein_coding|transcript_biotype	osm-9	CDS	9
2503	HSL-273	T20H4.1a.1|cdna|chromosome	WBcel235	III	7243305	7245743	WBGene00003890.1|gene_biotype	protein_coding|transcript_biotype	osm-10	CDS	7
2504	HSL-273	F11C7.5.1|cdna|chromosome	WBcel235	X	17420211	17421468	WBGene00003891.1|gene_biotype	protein_coding|transcript_biotype	osm-11	CDS	20
2506	HSL-273	C44B12.2a.1|cdna|chromosome	WBcel235	IV	1107396	1110856	WBGene00003893.1|gene_biotype	protein_coding|transcript_biotype	ost-1	CDS	233
2507	HSL-273	Y39A1C.2.1|cdna|chromosome	WBcel235	III	10858284	10866994	WBGene00003898.1|gene_biotype	protein_coding|transcript_biotype	oxi-1	CDS	4
2508	HSL-273	F48E8.5.2|cdna|chromosome	WBcel235	III	5450106	5453132	WBGene00003901.1|gene_biotype	protein_coding|transcript_biotype	paa-1	CDS	71
2509	HSL-273	Y106G6H.2a.2|cdna|chromosome	WBcel235	I	10432815	10435882	WBGene00003902.1|gene_biotype	protein_coding|transcript_biotype	pab-1	CDS	440
2510	HSL-273	F18H3.3a.1|cdna|chromosome	WBcel235	X	13522264	13527483	WBGene00003903.1|gene_biotype	protein_coding|transcript_biotype	pab-2	CDS	66
2511	HSL-273	C17E4.5.1|cdna|chromosome	WBcel235	I	9420907	9421992	WBGene00003904.1|gene_biotype	protein_coding|transcript_biotype	pabp-2	CDS	11
2512	HSL-273	Y18D10A.13.2|cdna|chromosome	WBcel235	I	12878595	12902806	WBGene00003905.1|gene_biotype	protein_coding|transcript_biotype	pad-1	CDS	63
2514	HSL-273	C52B9.7a.1|cdna|chromosome	WBcel235	X	4291475	4297630	WBGene00003907.1|gene_biotype	protein_coding|transcript_biotype	paf-2	CDS	5
2516	HSL-273	C09B8.7a.1|cdna|chromosome	WBcel235	X	6044309	6048608	WBGene00003911.1|gene_biotype	protein_coding|transcript_biotype	pak-1	CDS	4
2518	HSL-273	F49E8.3b.1|cdna|chromosome	WBcel235	IV	7543986	7550812	WBGene00003914.1|gene_biotype	protein_coding|transcript_biotype	pam-1	CDS	13
2519	HSL-273	M88.6b.1|cdna|chromosome	WBcel235	III	4562738	4566276	WBGene00003915.1|gene_biotype	protein_coding|transcript_biotype	pan-1	CDS	6
2520	HSL-273	H39E23.1d.1|cdna|chromosome	WBcel235	V	14112802	14126538	WBGene00003916.1|gene_biotype	protein_coding|transcript_biotype	par-1	CDS	62
2522	HSL-273	F54E7.3i.1|cdna|chromosome	WBcel235	III	5664372	5676732	WBGene00003918.1|gene_biotype	protein_coding|transcript_biotype	par-3	CDS	13
2524	HSL-273	M117.2a.1|cdna|chromosome	WBcel235	IV	11820506	11821917	WBGene00003920.1|gene_biotype	protein_coding|transcript_biotype	par-5	CDS	103
2526	HSL-273	C15H11.7.1|cdna|chromosome	WBcel235	V	14421566	14422618	WBGene00003922.1|gene_biotype	protein_coding|transcript_biotype	pas-1	CDS	3
2527	HSL-273	D1054.2.2|cdna|chromosome	WBcel235	V	10770321	10771351	WBGene00003923.1|gene_biotype	protein_coding|transcript_biotype	pas-2	CDS	7
2528	HSL-273	Y110A7A.14.2|cdna|chromosome	WBcel235	I	5105110	5106204	WBGene00003924.1|gene_biotype	protein_coding|transcript_biotype	pas-3	CDS	8
2529	HSL-273	C36B1.4.2|cdna|chromosome	WBcel235	I	8727214	8728497	WBGene00003925.1|gene_biotype	protein_coding|transcript_biotype	pas-4	CDS	7
2530	HSL-273	F25H2.9.1|cdna|chromosome	WBcel235	I	10566350	10567300	WBGene00003926.1|gene_biotype	protein_coding|transcript_biotype	pas-5	CDS	12
2531	HSL-273	CD4.6.1|cdna|chromosome	WBcel235	V	5583161	5584343	WBGene00003927.1|gene_biotype	protein_coding|transcript_biotype	pas-6	CDS	13
2532	HSL-273	ZK945.2.1|cdna|chromosome	WBcel235	II	10098782	10099854	WBGene00003928.1|gene_biotype	protein_coding|transcript_biotype	pas-7	CDS	15
2533	HSL-273	F54F2.1.1|cdna|chromosome	WBcel235	III	8818899	8825270	WBGene00003929.1|gene_biotype	protein_coding|transcript_biotype	pat-2	CDS	48
2534	HSL-273	ZK1058.2.1|cdna|chromosome	WBcel235	III	3908929	3914149	WBGene00003930.1|gene_biotype	protein_coding|transcript_biotype	pat-3	CDS	72
2535	HSL-273	C29F9.7.1|cdna|chromosome	WBcel235	III	89453	94809	WBGene00003931.1|gene_biotype	protein_coding|transcript_biotype	pat-4	CDS	17
2536	HSL-273	T21D12.4.1|cdna|chromosome	WBcel235	IV	261886	264232	WBGene00003932.1|gene_biotype	protein_coding|transcript_biotype	pat-6	CDS	24
2537	HSL-273	T27B1.2.1|cdna|chromosome	WBcel235	X	16536837	16540207	WBGene00003933.1|gene_biotype	protein_coding|transcript_biotype	pat-9	CDS	3
2538	HSL-273	F54C1.7.2|cdna|chromosome	WBcel235	I	5018770	5020166	WBGene00003934.1|gene_biotype	protein_coding|transcript_biotype	pat-10	CDS	179
2539	HSL-273	T17H7.4d.1|cdna|chromosome	WBcel235	III	728363	738978	WBGene00003936.1|gene_biotype	protein_coding|transcript_biotype	pat-12	CDS	51
2543	HSL-273	Y71H2AL.1.1|cdna|chromosome	WBcel235	III	2681451	2686463	WBGene00003941.1|gene_biotype	protein_coding|transcript_biotype	pbo-1	CDS	8
2544	HSL-273	K09C8.1.1|cdna|chromosome	WBcel235	X	10954134	10958236	WBGene00003943.1|gene_biotype	protein_coding|transcript_biotype	pbo-4	CDS	11
2545	HSL-273	K08D12.1.1|cdna|chromosome	WBcel235	IV	1708804	1709745	WBGene00003947.1|gene_biotype	protein_coding|transcript_biotype	pbs-1	CDS	16
2546	HSL-273	C47B2.4.1|cdna|chromosome	WBcel235	I	12967216	12968280	WBGene00003948.1|gene_biotype	protein_coding|transcript_biotype	pbs-2	CDS	15
2547	HSL-273	Y38A8.2.1|cdna|chromosome	WBcel235	II	4954480	4955427	WBGene00003949.1|gene_biotype	protein_coding|transcript_biotype	pbs-3	CDS	10
2548	HSL-273	T20F5.2.1|cdna|chromosome	WBcel235	I	3908747	3909701	WBGene00003950.1|gene_biotype	protein_coding|transcript_biotype	pbs-4	CDS	5
2549	HSL-273	K05C4.1.1|cdna|chromosome	WBcel235	I	14719167	14720477	WBGene00003951.1|gene_biotype	protein_coding|transcript_biotype	pbs-5	CDS	16
2550	HSL-273	C02F5.9.1|cdna|chromosome	WBcel235	III	8243122	8244092	WBGene00003952.1|gene_biotype	protein_coding|transcript_biotype	pbs-6	CDS	6
2551	HSL-273	F39H11.5.1|cdna|chromosome	WBcel235	I	8695205	8696376	WBGene00003953.1|gene_biotype	protein_coding|transcript_biotype	pbs-7	CDS	7
2554	HSL-273	ZK112.1.2|cdna|chromosome	WBcel235	III	7758730	7761273	WBGene00003956.1|gene_biotype	protein_coding|transcript_biotype	pcp-1	CDS	27
2555	HSL-273	F23B2.12.1|cdna|chromosome	WBcel235	IV	9160640	9165127	WBGene00003957.1|gene_biotype	protein_coding|transcript_biotype	pcp-2	CDS	27
2556	HSL-273	F23B2.11.2|cdna|chromosome	WBcel235	IV	9155152	9159019	WBGene00003958.1|gene_biotype	protein_coding|transcript_biotype	pcp-3	CDS	51
2557	HSL-273	Y116F11B.3.1|cdna|chromosome	WBcel235	V	19822748	19830099	WBGene00003959.1|gene_biotype	protein_coding|transcript_biotype	pcp-4	CDS	6
2558	HSL-273	F54D5.1a.1|cdna|chromosome	WBcel235	II	11574940	11577258	WBGene00003960.1|gene_biotype	protein_coding|transcript_biotype	pcs-1	CDS	12
2559	HSL-273	C07G1.3c.2|cdna|chromosome	WBcel235	IV	8178621	8188870	WBGene00003961.1|gene_biotype	protein_coding|transcript_biotype	pct-1	CDS	20
2560	HSL-273	C14B1.1.2|cdna|chromosome	WBcel235	III	3699740	3701476	WBGene00003962.1|gene_biotype	protein_coding|transcript_biotype	pdi-1	CDS	52
2561	HSL-273	C07A12.4a.1|cdna|chromosome	WBcel235	X	4524155	4526536	WBGene00003963.1|gene_biotype	protein_coding|transcript_biotype	pdi-2	CDS	180
2562	HSL-273	H06O01.1.3|cdna|chromosome	WBcel235	I	7015912	7021743	WBGene00003964.1|gene_biotype	protein_coding|transcript_biotype	pdi-3	CDS	77
2563	HSL-273	H42K12.1b.1|cdna|chromosome	WBcel235	X	1321353	1327985	WBGene00003965.1|gene_biotype	protein_coding|transcript_biotype	pdk-1	CDS	7
2565	HSL-273	K08E3.7a.2|cdna|chromosome	WBcel235	III	13771448	13773348	WBGene00003967.1|gene_biotype	protein_coding|transcript_biotype	pdr-1	CDS	11
2567	HSL-273	F23H11.8a.1|cdna|chromosome	WBcel235	III	919528	926314	WBGene00003969.1|gene_biotype	protein_coding|transcript_biotype	pef-1	CDS	6
2568	HSL-273	F46C3.1.1|cdna|chromosome	WBcel235	X	11410181	11414887	WBGene00003970.1|gene_biotype	protein_coding|transcript_biotype	pek-1	CDS	21
2572	HSL-273	Y119D3B.17.1|cdna|chromosome	WBcel235	III	1216116	1222072	WBGene00003978.1|gene_biotype	protein_coding|transcript_biotype	pes-4	CDS	21
2573	HSL-273	T27D12.4a.1|cdna|chromosome	WBcel235	II	11827933	11830020	WBGene00003979.1|gene_biotype	protein_coding|transcript_biotype	pes-5	CDS	5
2574	HSL-273	F09C3.1.1|cdna|chromosome	WBcel235	I	14263301	14271321	WBGene00003980.1|gene_biotype	protein_coding|transcript_biotype	pes-7	CDS	58
2576	HSL-273	R11H6.1.3|cdna|chromosome	WBcel235	V	14595268	14597067	WBGene00003982.1|gene_biotype	protein_coding|transcript_biotype	pes-9	CDS	28
2578	HSL-273	K05B2.5b.1|cdna|chromosome	WBcel235	X	4921252	4929751	WBGene00003986.1|gene_biotype	protein_coding|transcript_biotype	mct-4	CDS	36
2582	HSL-273	K03E6.6.1|cdna|chromosome	WBcel235	X	1079446	1080653	WBGene00003991.1|gene_biotype	protein_coding|transcript_biotype	pfn-3	CDS	6
2583	HSL-273	ZK381.4b.1|cdna|chromosome	WBcel235	IV	6974401	6977318	WBGene00003992.1|gene_biotype	protein_coding|transcript_biotype	pgl-1	CDS	9
2584	HSL-273	B0523.3.1|cdna|chromosome	WBcel235	III	8670543	8675051	WBGene00003993.1|gene_biotype	protein_coding|transcript_biotype	pgl-2	CDS	3
2586	HSL-273	K08E7.9.1|cdna|chromosome	WBcel235	IV	12591697	12599169	WBGene00003995.1|gene_biotype	protein_coding|transcript_biotype	pgp-1	CDS	28
2587	HSL-273	C34G6.4b.1|cdna|chromosome	WBcel235	I	5886613	5895939	WBGene00003996.1|gene_biotype	protein_coding|transcript_biotype	pgp-2	CDS	12
2588	HSL-273	ZK455.7.2|cdna|chromosome	WBcel235	X	11352136	11357094	WBGene00003997.1|gene_biotype	protein_coding|transcript_biotype	pgp-3	CDS	32
2589	HSL-273	F42E11.1a.1|cdna|chromosome	WBcel235	X	11358395	11364049	WBGene00003998.1|gene_biotype	protein_coding|transcript_biotype	pgp-4	CDS	31
2590	HSL-273	C05A9.1a.1|cdna|chromosome	WBcel235	X	10854320	10859297	WBGene00003999.1|gene_biotype	protein_coding|transcript_biotype	pgp-5	CDS	7
2591	HSL-273	T21E8.1a.1|cdna|chromosome	WBcel235	X	10871181	10876301	WBGene00004000.1|gene_biotype	protein_coding|transcript_biotype	pgp-6	CDS	4
2594	HSL-273	C47A10.1.1|cdna|chromosome	WBcel235	V	17755892	17764751	WBGene00004003.1|gene_biotype	protein_coding|transcript_biotype	pgp-9	CDS	43
2595	HSL-273	C54D1.1.1|cdna|chromosome	WBcel235	X	7159036	7166021	WBGene00004004.1|gene_biotype	protein_coding|transcript_biotype	pgp-10	CDS	27
2596	HSL-273	DH11.3.1|cdna|chromosome	WBcel235	II	7995587	8003152	WBGene00004005.1|gene_biotype	protein_coding|transcript_biotype	pgp-11	CDS	4
2597	HSL-273	F22E10.1.1|cdna|chromosome	WBcel235	X	12731850	12737440	WBGene00004006.1|gene_biotype	protein_coding|transcript_biotype	pgp-12	CDS	19
2599	HSL-273	F22E10.3.1|cdna|chromosome	WBcel235	X	12744723	12749580	WBGene00004008.1|gene_biotype	protein_coding|transcript_biotype	pgp-14	CDS	249
2600	HSL-273	Y48A6C.5a.1|cdna|chromosome	WBcel235	III	11131799	11135982	WBGene00004010.1|gene_biotype	protein_coding|transcript_biotype	pha-1	CDS	3
2602	HSL-273	F38A6.1a.1|cdna|chromosome	WBcel235	V	20752883	20760317	WBGene00004013.1|gene_biotype	protein_coding|transcript_biotype	pha-4	CDS	26
2603	HSL-273	Y37E3.9.1|cdna|chromosome	WBcel235	I	2071352	2072547	WBGene00004014.1|gene_biotype	protein_coding|transcript_biotype	phb-1	CDS	44
2604	HSL-273	T24H7.1.2|cdna|chromosome	WBcel235	II	6251411	6252797	WBGene00004015.1|gene_biotype	protein_coding|transcript_biotype	phb-2	CDS	55
2606	HSL-273	F27E5.4.1|cdna|chromosome	WBcel235	II	10137658	10139216	WBGene00004017.1|gene_biotype	protein_coding|transcript_biotype	phg-1	CDS	3
2607	HSL-273	EGAP2.3.2|cdna|chromosome	WBcel235	II	5233154	5235926	WBGene00004020.1|gene_biotype	protein_coding|transcript_biotype	pho-1	CDS	24
2608	HSL-273	T16D1.2.2|cdna|chromosome	WBcel235	II	5236258	5238514	WBGene00004023.1|gene_biotype	protein_coding|transcript_biotype	pho-4	CDS	8
2610	HSL-273	F35G2.4.1|cdna|chromosome	WBcel235	IV	12211098	12215987	WBGene00004025.1|gene_biotype	protein_coding|transcript_biotype	phy-2	CDS	4
2616	HSL-273	T13F2.3b.1|cdna|chromosome	WBcel235	IV	9791945	9796592	WBGene00004031.1|gene_biotype	protein_coding|transcript_biotype	pis-1	CDS	9
2617	HSL-273	F57F5.5c.1|cdna|chromosome	WBcel235	V	12015142	12032131	WBGene00004032.1|gene_biotype	protein_coding|transcript_biotype	pkc-1	CDS	38
2618	HSL-273	E01H11.1c.1|cdna|chromosome	WBcel235	X	9376271	9386009	WBGene00004033.1|gene_biotype	protein_coding|transcript_biotype	pkc-2	CDS	37
2619	HSL-273	F09E5.1.1|cdna|chromosome	WBcel235	II	5380027	5384169	WBGene00004034.1|gene_biotype	protein_coding|transcript_biotype	pkc-3	CDS	13
2621	HSL-273	F31B12.1a.1|cdna|chromosome	WBcel235	X	10795747	10812572	WBGene00004036.1|gene_biotype	protein_coding|transcript_biotype	plc-1	CDS	38
2622	HSL-273	Y75B12B.6.2|cdna|chromosome	WBcel235	V	15192572	15197661	WBGene00004037.1|gene_biotype	protein_coding|transcript_biotype	plc-2	CDS	21
2623	HSL-273	T01E8.3.1|cdna|chromosome	WBcel235	II	10222877	10229440	WBGene00004038.1|gene_biotype	protein_coding|transcript_biotype	plc-3	CDS	17
2624	HSL-273	R05G6.8.1|cdna|chromosome	WBcel235	IV	7509479	7512667	WBGene00004039.1|gene_biotype	protein_coding|transcript_biotype	plc-4	CDS	15
2625	HSL-273	C04G6.3.1|cdna|chromosome	WBcel235	II	5083848	5091690	WBGene00004040.1|gene_biotype	protein_coding|transcript_biotype	pld-1	CDS	42
2626	HSL-273	C14B9.4b.1|cdna|chromosome	WBcel235	III	8101348	8104076	WBGene00004042.1|gene_biotype	protein_coding|transcript_biotype	plk-1	CDS	3
2629	HSL-273	K10F12.3a.1|cdna|chromosome	WBcel235	III	367326	377560	WBGene00004045.1|gene_biotype	protein_coding|transcript_biotype	pll-1	CDS	17
2630	HSL-273	F45E4.2.1|cdna|chromosome	WBcel235	IV	7633360	7634657	WBGene00004046.1|gene_biotype	protein_coding|transcript_biotype	plp-1	CDS	6
2631	HSL-273	Y55F3AL.1b.1|cdna|chromosome	WBcel235	IV	959452	984060	WBGene00004047.1|gene_biotype	protein_coding|transcript_biotype	plx-1	CDS	28
2632	HSL-273	K04B12.1.1|cdna|chromosome	WBcel235	II	14417889	14424891	WBGene00004048.1|gene_biotype	protein_coding|transcript_biotype	plx-2	CDS	20
2633	HSL-273	Y71F9AL.18a.1|cdna|chromosome	WBcel235	I	2907730	2924713	WBGene00004049.1|gene_biotype	protein_coding|transcript_biotype	parp-1	CDS	4
2634	HSL-273	E02H1.4.1|cdna|chromosome	WBcel235	II	9593037	9595128	WBGene00004050.1|gene_biotype	protein_coding|transcript_biotype	parp-2	CDS	6
2637	HSL-273	ZK1005.1a.1|cdna|chromosome	WBcel235	V	1276420	1285700	WBGene00004053.1|gene_biotype	protein_coding|transcript_biotype	tank-1	CDS	229
2638	HSL-273	B0218.3.1|cdna|chromosome	WBcel235	IV	8148794	8151156	WBGene00004055.1|gene_biotype	protein_coding|transcript_biotype	pmk-1	CDS	8
2639	HSL-273	F42G8.3a.1|cdna|chromosome	WBcel235	IV	8143500	8148647	WBGene00004056.1|gene_biotype	protein_coding|transcript_biotype	pmk-2	CDS	3
2640	HSL-273	F42G8.4a.1|cdna|chromosome	WBcel235	IV	8139219	8143151	WBGene00004057.1|gene_biotype	protein_coding|transcript_biotype	pmk-3	CDS	5
2641	HSL-273	C44B7.8.1|cdna|chromosome	WBcel235	II	6880701	6883754	WBGene00004058.1|gene_biotype	protein_coding|transcript_biotype	pmp-1	CDS	19
2642	HSL-273	C44B7.9.1|cdna|chromosome	WBcel235	II	6884049	6887805	WBGene00004059.1|gene_biotype	protein_coding|transcript_biotype	pmp-2	CDS	15
2643	HSL-273	C54G10.3b.1|cdna|chromosome	WBcel235	V	14646739	14653464	WBGene00004060.1|gene_biotype	protein_coding|transcript_biotype	pmp-3	CDS	22
2644	HSL-273	T02D1.5.1|cdna|chromosome	WBcel235	IV	17402463	17405630	WBGene00004061.1|gene_biotype	protein_coding|transcript_biotype	pmp-4	CDS	3
2645	HSL-273	T10H9.5a.1|cdna|chromosome	WBcel235	V	6662191	6665813	WBGene00004062.1|gene_biotype	protein_coding|transcript_biotype	pmp-5	CDS	61
2646	HSL-273	ZK256.1c.1|cdna|chromosome	WBcel235	I	13011462	13023572	WBGene00004063.1|gene_biotype	protein_coding|transcript_biotype	pmr-1	CDS	20
2647	HSL-273	H12C20.2a.1|cdna|chromosome	WBcel235	V	11566804	11570207	WBGene00004064.1|gene_biotype	protein_coding|transcript_biotype	pms-2	CDS	3
2648	HSL-273	C10G11.5a.1|cdna|chromosome	WBcel235	I	6295069	6297625	WBGene00004068.1|gene_biotype	protein_coding|transcript_biotype	pnk-1	CDS	7
2649	HSL-273	Y76A2B.1d.1|cdna|chromosome	WBcel235	III	13514945	13524093	WBGene00004075.1|gene_biotype	protein_coding|transcript_biotype	pod-1	CDS	20
2650	HSL-273	W09B6.1c.1|cdna|chromosome	WBcel235	II	1136781	1152701	WBGene00004076.1|gene_biotype	protein_coding|transcript_biotype	pod-2	CDS	223
2651	HSL-273	W10C8.2.1|cdna|chromosome	WBcel235	I	2823254	2830311	WBGene00004077.1|gene_biotype	protein_coding|transcript_biotype	pop-1	CDS	4
2653	HSL-273	C05A2.1.1|cdna|chromosome	WBcel235	V	10702549	10704906	WBGene00004083.1|gene_biotype	protein_coding|transcript_biotype	pph-1	CDS	4
2655	HSL-273	Y75B8A.30.1|cdna|chromosome	WBcel235	III	12345323	12351336	WBGene00004085.1|gene_biotype	protein_coding|transcript_biotype	pph-4.1	CDS	8
2657	HSL-273	F55A12.3.1|cdna|chromosome	WBcel235	I	5358522	5365170	WBGene00004087.1|gene_biotype	protein_coding|transcript_biotype	ppk-1	CDS	19
2658	HSL-273	Y48G9A.8.1|cdna|chromosome	WBcel235	III	2102295	2107497	WBGene00004088.1|gene_biotype	protein_coding|transcript_biotype	ppk-2	CDS	16
2659	HSL-273	VF11C1L.1.1|cdna|chromosome	WBcel235	X	12968950	12975643	WBGene00004089.1|gene_biotype	protein_coding|transcript_biotype	ppk-3	CDS	10
2660	HSL-273	C15F1.4.1|cdna|chromosome	WBcel235	II	6965800	6967648	WBGene00004090.1|gene_biotype	protein_coding|transcript_biotype	eif-2Bgamma	CDS	4
2661	HSL-273	T14G10.1b.1|cdna|chromosome	WBcel235	IV	10162008	10164390	WBGene00004091.1|gene_biotype	protein_coding|transcript_biotype	pps-1	CDS	9
2664	HSL-273	Y110A7A.18.1|cdna|chromosome	WBcel235	I	5158511	5162231	WBGene00004094.1|gene_biotype	protein_coding|transcript_biotype	ppw-2	CDS	10
2665	HSL-273	F52C9.8b.1|cdna|chromosome	WBcel235	III	5311246	5321732	WBGene00004095.1|gene_biotype	protein_coding|transcript_biotype	pqe-1	CDS	52
2666	HSL-273	F40F8.7.1|cdna|chromosome	WBcel235	II	11150299	11152600	WBGene00004096.1|gene_biotype	protein_coding|transcript_biotype	pqm-1	CDS	15
2669	HSL-273	C03A7.4.1|cdna|chromosome	WBcel235	V	5158623	5159907	WBGene00004099.1|gene_biotype	protein_coding|transcript_biotype	abu-15	CDS	3
2670	HSL-273	C05B5.3.1|cdna|chromosome	WBcel235	III	9996205	9997955	WBGene00004100.1|gene_biotype	protein_coding|transcript_biotype	pqn-8	CDS	4
2671	HSL-273	C07G1.5.2|cdna|chromosome	WBcel235	IV	8201378	8206048	WBGene00004101.1|gene_biotype	protein_coding|transcript_biotype	hgrs-1	CDS	8
2675	HSL-273	C18E9.3d.1|cdna|chromosome	WBcel235	II	8966921	8969325	WBGene00004105.1|gene_biotype	protein_coding|transcript_biotype	szy-20	CDS	6
2676	HSL-273	C24A8.3.1|cdna|chromosome	WBcel235	X	4297860	4307574	WBGene00004106.1|gene_biotype	protein_coding|transcript_biotype	pqn-15	CDS	54
2678	HSL-273	C34E7.1a.1|cdna|chromosome	WBcel235	X	12907832	12920176	WBGene00004108.1|gene_biotype	protein_coding|transcript_biotype	pqn-18	CDS	16
2679	HSL-273	C34G6.7a.1|cdna|chromosome	WBcel235	I	5902106	5904695	WBGene00004109.1|gene_biotype	protein_coding|transcript_biotype	stam-1	CDS	3
2680	HSL-273	C37A2.2.1|cdna|chromosome	WBcel235	I	6791025	6797470	WBGene00004110.1|gene_biotype	protein_coding|transcript_biotype	pqn-20	CDS	30
2681	HSL-273	C37A2.5b.2|cdna|chromosome	WBcel235	I	6773994	6780151	WBGene00004111.1|gene_biotype	protein_coding|transcript_biotype	pqn-21	CDS	7
2682	HSL-273	C46G7.4a.1|cdna|chromosome	WBcel235	IV	6019705	6033639	WBGene00004112.1|gene_biotype	protein_coding|transcript_biotype	pqn-22	CDS	51
2683	HSL-273	D1007.14.1|cdna|chromosome	WBcel235	I	4564035	4565976	WBGene00004113.1|gene_biotype	protein_coding|transcript_biotype	pqn-24	CDS	4
2684	HSL-273	D1044.3.1|cdna|chromosome	WBcel235	III	5509189	5512602	WBGene00004114.1|gene_biotype	protein_coding|transcript_biotype	pqn-25	CDS	23
2686	HSL-273	E01G4.4a.1|cdna|chromosome	WBcel235	II	13448835	13460642	WBGene00004116.1|gene_biotype	protein_coding|transcript_biotype	pqn-27	CDS	12
2687	HSL-273	F02E9.4b.1|cdna|chromosome	WBcel235	I	8416831	8425039	WBGene00004117.1|gene_biotype	protein_coding|transcript_biotype	sin-3	CDS	19
2689	HSL-273	F21C10.8a.1|cdna|chromosome	WBcel235	V	9109584	9111013	WBGene00004119.1|gene_biotype	protein_coding|transcript_biotype	pqn-31	CDS	13
2690	HSL-273	F29C12.1a.1|cdna|chromosome	WBcel235	II	13108019	13110169	WBGene00004120.1|gene_biotype	protein_coding|transcript_biotype	pqn-32	CDS	20
2691	HSL-273	F35B3.5c.1|cdna|chromosome	WBcel235	X	17022057	17030219	WBGene00004121.1|gene_biotype	protein_coding|transcript_biotype	ptrn-1	CDS	6
2692	HSL-273	F35D11.2b.1|cdna|chromosome	WBcel235	II	4612989	4626094	WBGene00004122.1|gene_biotype	protein_coding|transcript_biotype	pqn-35	CDS	13
2693	HSL-273	F39D8.1a.1|cdna|chromosome	WBcel235	X	15409175	15413621	WBGene00004123.1|gene_biotype	protein_coding|transcript_biotype	pqn-36	CDS	8
2694	HSL-273	F40F4.8.1|cdna|chromosome	WBcel235	X	3247045	3250529	WBGene00004124.1|gene_biotype	protein_coding|transcript_biotype	pqn-37	CDS	4
2695	HSL-273	F44B9.7.1|cdna|chromosome	WBcel235	III	8025210	8028042	WBGene00004125.1|gene_biotype	protein_coding|transcript_biotype	mdt-30	CDS	8
2696	HSL-273	F48F7.4.1|cdna|chromosome	WBcel235	X	13965676	13968672	WBGene00004126.1|gene_biotype	protein_coding|transcript_biotype	pqn-39	CDS	10
2698	HSL-273	F53A3.4b.1|cdna|chromosome	WBcel235	III	1905962	1939568	WBGene00004128.1|gene_biotype	protein_coding|transcript_biotype	pqn-41	CDS	47
2700	HSL-273	F54E2.3g.1|cdna|chromosome	WBcel235	V	2781943	2807934	WBGene00004130.1|gene_biotype	protein_coding|transcript_biotype	ketn-1	CDS	414
2701	HSL-273	F55A12.9a.1|cdna|chromosome	WBcel235	I	5372854	5377481	WBGene00004131.1|gene_biotype	protein_coding|transcript_biotype	pqn-44	CDS	54
2702	HSL-273	F56F3.1.1|cdna|chromosome	WBcel235	III	4471407	4475150	WBGene00004132.1|gene_biotype	protein_coding|transcript_biotype	ifet-1	CDS	48
2703	HSL-273	F57B9.9.1|cdna|chromosome	WBcel235	III	6941889	6945895	WBGene00004133.1|gene_biotype	protein_coding|transcript_biotype	abu-13	CDS	4
2704	HSL-273	F59B10.1.1|cdna|chromosome	WBcel235	II	10496987	10502541	WBGene00004134.1|gene_biotype	protein_coding|transcript_biotype	myrf-1	CDS	29
2705	HSL-273	K07D4.8.1|cdna|chromosome	WBcel235	II	4038868	4043070	WBGene00004135.1|gene_biotype	protein_coding|transcript_biotype	pqn-48	CDS	15
2706	HSL-273	K11D12.2.1|cdna|chromosome	WBcel235	V	5049541	5052214	WBGene00004136.1|gene_biotype	protein_coding|transcript_biotype	pqn-51	CDS	3
2707	HSL-273	R07B7.3a.1|cdna|chromosome	WBcel235	V	12063432	12065391	WBGene00004138.1|gene_biotype	protein_coding|transcript_biotype	pqn-53	CDS	22
2709	HSL-273	R09E10.7.1|cdna|chromosome	WBcel235	IV	10286955	10293013	WBGene00004140.1|gene_biotype	protein_coding|transcript_biotype	ebax-1	CDS	3
2711	HSL-273	R119.4.1|cdna|chromosome	WBcel235	I	379071	381902	WBGene00004143.1|gene_biotype	protein_coding|transcript_biotype	pqn-59	CDS	53
2712	HSL-273	R11G11.7.1|cdna|chromosome	WBcel235	V	504028	504616	WBGene00004144.1|gene_biotype	protein_coding|transcript_biotype	pqn-60	CDS	7
2713	HSL-273	T03G11.1c.1|cdna|chromosome	WBcel235	X	5196110	5204250	WBGene00004145.1|gene_biotype	protein_coding|transcript_biotype	pqn-62	CDS	21
2715	HSL-273	T12F5.5a.1|cdna|chromosome	WBcel235	I	3733028	3740479	WBGene00004147.1|gene_biotype	protein_coding|transcript_biotype	larp-5	CDS	34
2716	HSL-273	T13H2.4a.1|cdna|chromosome	WBcel235	X	4610926	4620423	WBGene00004148.1|gene_biotype	protein_coding|transcript_biotype	pqn-65	CDS	39
2720	HSL-273	T19B10.4a.1|cdna|chromosome	WBcel235	V	11226316	11228703	WBGene00004152.1|gene_biotype	protein_coding|transcript_biotype	pqn-70	CDS	19
2721	HSL-273	T23F1.6.1|cdna|chromosome	WBcel235	V	15465677	15467099	WBGene00004153.1|gene_biotype	protein_coding|transcript_biotype	pqn-71	CDS	7
2722	HSL-273	W01B11.5d.1|cdna|chromosome	WBcel235	I	3269406	3280476	WBGene00004154.1|gene_biotype	protein_coding|transcript_biotype	pqn-72	CDS	24
2724	HSL-273	W02A2.3a.1|cdna|chromosome	WBcel235	IV	13329508	13331406	WBGene00004156.1|gene_biotype	protein_coding|transcript_biotype	pqn-74	CDS	9
2725	HSL-273	W03D2.1c.1|cdna|chromosome	WBcel235	IV	4075711	4077644	WBGene00004157.1|gene_biotype	protein_coding|transcript_biotype	pqn-75	CDS	6
2729	HSL-273	Y111B2A.14c.1|cdna|chromosome	WBcel235	III	12626568	12651757	WBGene00004161.1|gene_biotype	protein_coding|transcript_biotype	pqn-80	CDS	6
2731	HSL-273	Y39E4B.3a.1|cdna|chromosome	WBcel235	III	13087479	13099455	WBGene00004164.1|gene_biotype	protein_coding|transcript_biotype	pqn-83	CDS	24
2733	HSL-273	Y43H11AL.3a.1|cdna|chromosome	WBcel235	II	240722	255182	WBGene00004166.1|gene_biotype	protein_coding|transcript_biotype	pqn-85	CDS	32
2734	HSL-273	Y57A10A.18c.1|cdna|chromosome	WBcel235	II	12209228	12221788	WBGene00004167.1|gene_biotype	protein_coding|transcript_biotype	pqn-87	CDS	144
2736	HSL-273	Y73B6BR.1a.1|cdna|chromosome	WBcel235	IV	6506726	6511042	WBGene00004169.1|gene_biotype	protein_coding|transcript_biotype	pqn-89	CDS	16
2740	HSL-273	ZC15.8.1|cdna|chromosome	WBcel235	V	20278160	20279861	WBGene00004173.1|gene_biotype	protein_coding|transcript_biotype	pqn-94	CDS	35
2741	HSL-273	ZK1067.7.1|cdna|chromosome	WBcel235	II	9225186	9227261	WBGene00004174.1|gene_biotype	protein_coding|transcript_biotype	abu-14	CDS	12
2742	HSL-273	ZK1236.6.1|cdna|chromosome	WBcel235	III	8438061	8439412	WBGene00004175.1|gene_biotype	protein_coding|transcript_biotype	pqn-96	CDS	4
2745	HSL-273	D2030.6.1|cdna|chromosome	WBcel235	I	7585324	7588367	WBGene00004178.1|gene_biotype	protein_coding|transcript_biotype	prg-1	CDS	9
2747	HSL-273	W02D9.1a.2|cdna|chromosome	WBcel235	I	12528312	12532182	WBGene00004181.1|gene_biotype	protein_coding|transcript_biotype	pri-2	CDS	7
2748	HSL-273	C06E8.3d.1|cdna|chromosome	WBcel235	III	6990168	7002310	WBGene00004182.1|gene_biotype	protein_coding|transcript_biotype	prk-1	CDS	18
2749	HSL-273	F45H7.4.2|cdna|chromosome	WBcel235	III	3363668	3370209	WBGene00004183.1|gene_biotype	protein_coding|transcript_biotype	prk-2	CDS	9
2750	HSL-273	T19D2.2.1|cdna|chromosome	WBcel235	X	3940141	3943313	WBGene00004184.1|gene_biotype	protein_coding|transcript_biotype	T19D2.2	CDS	40
2751	HSL-273	R166.4.1|cdna|chromosome	WBcel235	II	10539438	10541996	WBGene00004185.1|gene_biotype	protein_coding|transcript_biotype	pro-1	CDS	5
2752	HSL-273	F22D6.5a.1|cdna|chromosome	WBcel235	I	7091309	7094537	WBGene00004186.1|gene_biotype	protein_coding|transcript_biotype	prpf-4	CDS	13
2753	HSL-273	C50C3.6.1|cdna|chromosome	WBcel235	III	8164373	8172702	WBGene00004187.1|gene_biotype	protein_coding|transcript_biotype	prp-8	CDS	113
2754	HSL-273	W07E6.4.1|cdna|chromosome	WBcel235	II	484866	490403	WBGene00004188.1|gene_biotype	protein_coding|transcript_biotype	prp-21	CDS	8
2755	HSL-273	T20H4.3a.2|cdna|chromosome	WBcel235	III	7238607	7241284	WBGene00004189.1|gene_biotype	protein_coding|transcript_biotype	pars-1	CDS	30
2760	HSL-273	C34C6.6a.1|cdna|chromosome	WBcel235	II	8704824	8706768	WBGene00004194.1|gene_biotype	protein_coding|transcript_biotype	prx-5	CDS	3
2761	HSL-273	F39G3.7.1|cdna|chromosome	WBcel235	V	4715388	4720148	WBGene00004195.1|gene_biotype	protein_coding|transcript_biotype	prx-6	CDS	6
2762	HSL-273	C47B2.8.1|cdna|chromosome	WBcel235	I	12971120	12972347	WBGene00004196.1|gene_biotype	protein_coding|transcript_biotype	prx-11	CDS	6
2763	HSL-273	F08B12.2.1|cdna|chromosome	WBcel235	X	11393293	11394619	WBGene00004197.1|gene_biotype	protein_coding|transcript_biotype	prx-12	CDS	6
2766	HSL-273	F54F2.8.2|cdna|chromosome	WBcel235	III	8807482	8809329	WBGene00004201.1|gene_biotype	protein_coding|transcript_biotype	prx-19	CDS	3
2767	HSL-273	C37A5.9.1|cdna|chromosome	WBcel235	I	14172840	14179360	WBGene00004202.1|gene_biotype	protein_coding|transcript_biotype	pry-1	CDS	10
2768	HSL-273	Y113G7B.23c.1|cdna|chromosome	WBcel235	V	20239180	20249482	WBGene00004203.1|gene_biotype	protein_coding|transcript_biotype	swsn-1	CDS	20
2769	HSL-273	F01G4.1.1|cdna|chromosome	WBcel235	IV	11126024	11131162	WBGene00004204.1|gene_biotype	protein_coding|transcript_biotype	swsn-4	CDS	40
2770	HSL-273	F29B9.4c.1|cdna|chromosome	WBcel235	IV	4653293	4655831	WBGene00004205.1|gene_biotype	protein_coding|transcript_biotype	psr-1	CDS	3
2771	HSL-273	M03F8.2b.1|cdna|chromosome	WBcel235	V	5944422	5949562	WBGene00004206.1|gene_biotype	protein_coding|transcript_biotype	pst-1	CDS	5
2772	HSL-273	D2089.4a.1|cdna|chromosome	WBcel235	II	10675602	10690271	WBGene00004207.1|gene_biotype	protein_coding|transcript_biotype	ptb-1	CDS	13
2773	HSL-273	ZK675.1a.1|cdna|chromosome	WBcel235	II	7893229	7900510	WBGene00004208.1|gene_biotype	protein_coding|transcript_biotype	ptc-1	CDS	96
2775	HSL-273	Y110A2AL.8c.2|cdna|chromosome	WBcel235	II	2845384	2852128	WBGene00004210.1|gene_biotype	protein_coding|transcript_biotype	ptc-3	CDS	56
2777	HSL-273	F42G9.9a.1|cdna|chromosome	WBcel235	III	763810	770919	WBGene00004212.1|gene_biotype	protein_coding|transcript_biotype	ptl-1	CDS	31
2778	HSL-273	C48D5.2a.2|cdna|chromosome	WBcel235	III	3590734	3611993	WBGene00004213.1|gene_biotype	protein_coding|transcript_biotype	ptp-1	CDS	24
2779	HSL-273	F59G1.5.2|cdna|chromosome	WBcel235	II	5918626	5921617	WBGene00004214.1|gene_biotype	protein_coding|transcript_biotype	ptp-2	CDS	19
2780	HSL-273	C09D8.1j.1|cdna|chromosome	WBcel235	II	10975569	11012247	WBGene00004215.1|gene_biotype	protein_coding|transcript_biotype	ptp-3	CDS	63
2781	HSL-273	C24B5.3.1|cdna|chromosome	WBcel235	V	9177949	9181719	WBGene00004216.1|gene_biotype	protein_coding|transcript_biotype	ptr-1	CDS	3
2783	HSL-273	C41D7.2.1|cdna|chromosome	WBcel235	II	362495	367553	WBGene00004218.1|gene_biotype	protein_coding|transcript_biotype	ptr-3	CDS	5
2784	HSL-273	C45B2.7.1|cdna|chromosome	WBcel235	X	6060754	6065986	WBGene00004219.1|gene_biotype	protein_coding|transcript_biotype	ptr-4	CDS	15
2785	HSL-273	C53C11.3.1|cdna|chromosome	WBcel235	X	17318584	17326603	WBGene00004220.1|gene_biotype	protein_coding|transcript_biotype	ptr-5	CDS	22
2786	HSL-273	C54A12.1.1|cdna|chromosome	WBcel235	II	5242452	5246837	WBGene00004221.1|gene_biotype	protein_coding|transcript_biotype	ptr-6	CDS	5
2787	HSL-273	F44F4.4.1|cdna|chromosome	WBcel235	II	10889279	10893288	WBGene00004222.1|gene_biotype	protein_coding|transcript_biotype	ptr-8	CDS	40
2789	HSL-273	F55F8.1.2|cdna|chromosome	WBcel235	I	5662143	5667160	WBGene00004224.1|gene_biotype	protein_coding|transcript_biotype	ptr-10	CDS	3
2790	HSL-273	F56C11.2a.2|cdna|chromosome	WBcel235	I	160172	166819	WBGene00004225.1|gene_biotype	protein_coding|transcript_biotype	ptr-11	CDS	3
2791	HSL-273	K07A3.2a.1|cdna|chromosome	WBcel235	I	2587527	2595294	WBGene00004226.1|gene_biotype	protein_coding|transcript_biotype	ptr-12	CDS	41
2793	HSL-273	R09H10.4.1|cdna|chromosome	WBcel235	IV	10615427	10620958	WBGene00004228.1|gene_biotype	protein_coding|transcript_biotype	ptr-14	CDS	20
2797	HSL-273	Y38F1A.3.1|cdna|chromosome	WBcel235	II	12965546	12978168	WBGene00004232.1|gene_biotype	protein_coding|transcript_biotype	ptr-18	CDS	6
2799	HSL-273	Y53F4B.28.1|cdna|chromosome	WBcel235	II	15158180	15163614	WBGene00004234.1|gene_biotype	protein_coding|transcript_biotype	ptr-20	CDS	7
2800	HSL-273	Y65B4BR.3.1|cdna|chromosome	WBcel235	I	550696	556638	WBGene00004235.1|gene_biotype	protein_coding|transcript_biotype	ptr-21	CDS	15
2802	HSL-273	ZK270.1.1|cdna|chromosome	WBcel235	I	14909240	14913083	WBGene00004237.1|gene_biotype	protein_coding|transcript_biotype	ptr-23	CDS	9
2803	HSL-273	F46G10.5b.1|cdna|chromosome	WBcel235	X	13338052	13348110	WBGene00004238.1|gene_biotype	protein_coding|transcript_biotype	ptr-24	CDS	24
2808	HSL-273	C30G12.7.1|cdna|chromosome	WBcel235	II	7296110	7298247	WBGene00004244.1|gene_biotype	protein_coding|transcript_biotype	puf-8	CDS	4
2809	HSL-273	W06B11.2.1|cdna|chromosome	WBcel235	X	5841592	5845987	WBGene00004245.1|gene_biotype	protein_coding|transcript_biotype	puf-9	CDS	38
2810	HSL-273	W06H3.2a.1|cdna|chromosome	WBcel235	V	16792764	16795007	WBGene00004248.1|gene_biotype	protein_coding|transcript_biotype	pus-1	CDS	5
2811	HSL-273	Y39A3CL.6.1|cdna|chromosome	WBcel235	III	1821150	1824180	WBGene00004249.1|gene_biotype	protein_coding|transcript_biotype	pvf-1	CDS	6
2812	HSL-273	T14G10.2a.1|cdna|chromosome	WBcel235	IV	10164331	10174341	WBGene00004254.1|gene_biotype	protein_coding|transcript_biotype	pxf-1	CDS	11
2813	HSL-273	T20G5.5.1|cdna|chromosome	WBcel235	III	10189218	10195399	WBGene00004255.1|gene_biotype	protein_coding|transcript_biotype	epac-1	CDS	6
2814	HSL-273	ZK994.3.1|cdna|chromosome	WBcel235	V	8494889	8502336	WBGene00004256.1|gene_biotype	protein_coding|transcript_biotype	pxn-1	CDS	13
2815	HSL-273	K09C8.5.1|cdna|chromosome	WBcel235	X	10972172	10979265	WBGene00004257.1|gene_biotype	protein_coding|transcript_biotype	pxn-2	CDS	12
2816	HSL-273	D2023.2a.2|cdna|chromosome	WBcel235	V	11817783	11822529	WBGene00004258.1|gene_biotype	protein_coding|transcript_biotype	pyc-1	CDS	188
2817	HSL-273	D2085.1.1|cdna|chromosome	WBcel235	II	8651109	8658808	WBGene00004259.1|gene_biotype	protein_coding|transcript_biotype	pyr-1	CDS	49
2818	HSL-273	T05C12.10.1|cdna|chromosome	WBcel235	II	8198803	8204001	WBGene00004264.1|gene_biotype	protein_coding|transcript_biotype	qua-1	CDS	8
2819	HSL-273	Y45F10B.10a.1|cdna|chromosome	WBcel235	IV	13561873	13574440	WBGene00004265.1|gene_biotype	protein_coding|transcript_biotype	qui-1	CDS	9
2820	HSL-273	C39F7.4.1|cdna|chromosome	WBcel235	V	1262628	1263989	WBGene00004266.1|gene_biotype	protein_coding|transcript_biotype	rab-1	CDS	13
2821	HSL-273	C18A3.6a.1|cdna|chromosome	WBcel235	II	5721791	5727651	WBGene00004267.1|gene_biotype	protein_coding|transcript_biotype	rab-3	CDS	33
2822	HSL-273	F26H9.6.1|cdna|chromosome	WBcel235	I	9308442	9310221	WBGene00004268.1|gene_biotype	protein_coding|transcript_biotype	rab-5	CDS	12
2823	HSL-273	F59B2.7.1|cdna|chromosome	WBcel235	III	9004821	9005955	WBGene00004269.1|gene_biotype	protein_coding|transcript_biotype	rab-6.1	CDS	6
2825	HSL-273	W03C9.3.2|cdna|chromosome	WBcel235	II	11965339	11966931	WBGene00004271.1|gene_biotype	protein_coding|transcript_biotype	rab-7	CDS	33
2826	HSL-273	D1037.4.2|cdna|chromosome	WBcel235	I	3682772	3684118	WBGene00004272.1|gene_biotype	protein_coding|transcript_biotype	rab-8	CDS	12
2827	HSL-273	T23H2.5.2|cdna|chromosome	WBcel235	I	6457061	6458479	WBGene00004273.1|gene_biotype	protein_coding|transcript_biotype	rab-10	CDS	14
2828	HSL-273	F53G12.1.2|cdna|chromosome	WBcel235	I	108670	110107	WBGene00004274.1|gene_biotype	protein_coding|transcript_biotype	rab-11.1	CDS	35
2830	HSL-273	K09A9.2.1|cdna|chromosome	WBcel235	X	15604635	15606635	WBGene00004276.1|gene_biotype	protein_coding|transcript_biotype	rab-14	CDS	8
2832	HSL-273	Y62E10A.9.2|cdna|chromosome	WBcel235	IV	13382055	13384316	WBGene00004278.1|gene_biotype	protein_coding|transcript_biotype	rab-19	CDS	10
2833	HSL-273	T01B7.3.1|cdna|chromosome	WBcel235	II	8713992	8715013	WBGene00004279.1|gene_biotype	protein_coding|transcript_biotype	rab-21	CDS	4
2836	HSL-273	F43D9.2.1|cdna|chromosome	WBcel235	III	10500284	10503853	WBGene00004283.1|gene_biotype	protein_coding|transcript_biotype	rab-33	CDS	4
2837	HSL-273	Y47D3A.25.1|cdna|chromosome	WBcel235	III	11306560	11311566	WBGene00004284.1|gene_biotype	protein_coding|transcript_biotype	rab-35	CDS	3
2844	HSL-273	F38A3.2.1|cdna|chromosome	WBcel235	II	11015588	11016881	WBGene00004300.1|gene_biotype	protein_coding|transcript_biotype	ram-2	CDS	201
2846	HSL-273	K01G5.4.1|cdna|chromosome	WBcel235	III	10746581	10747728	WBGene00004302.1|gene_biotype	protein_coding|transcript_biotype	ran-1	CDS	17
2847	HSL-273	C29E4.3a.1|cdna|chromosome	WBcel235	III	7933535	7937708	WBGene00004303.1|gene_biotype	protein_coding|transcript_biotype	ran-2	CDS	14
2848	HSL-273	C26D10.1.1|cdna|chromosome	WBcel235	II	8322612	8325052	WBGene00004304.1|gene_biotype	protein_coding|transcript_biotype	ran-3	CDS	12
2849	HSL-273	R05D11.3.1|cdna|chromosome	WBcel235	I	8591215	8591978	WBGene00004305.1|gene_biotype	protein_coding|transcript_biotype	ran-4	CDS	4
2850	HSL-273	R12C12.2.1|cdna|chromosome	WBcel235	II	6048109	6049686	WBGene00004306.1|gene_biotype	protein_coding|transcript_biotype	ran-5	CDS	9
2851	HSL-273	C27B7.8.1|cdna|chromosome	WBcel235	IV	8916408	8918890	WBGene00004307.1|gene_biotype	protein_coding|transcript_biotype	rap-1	CDS	3
2852	HSL-273	C25D7.7.1|cdna|chromosome	WBcel235	V	15061488	15064087	WBGene00004308.1|gene_biotype	protein_coding|transcript_biotype	rap-2	CDS	4
2854	HSL-273	C44C11.1a.1|cdna|chromosome	WBcel235	II	12345285	12352243	WBGene00004310.1|gene_biotype	protein_coding|transcript_biotype	ras-1	CDS	9
2855	HSL-273	F17C8.4.1|cdna|chromosome	WBcel235	III	4737589	4740075	WBGene00004311.1|gene_biotype	protein_coding|transcript_biotype	ras-2	CDS	3
2856	HSL-273	K07A1.11.1|cdna|chromosome	WBcel235	I	9616508	9618107	WBGene00004312.1|gene_biotype	protein_coding|transcript_biotype	rba-1	CDS	3
2857	HSL-273	F54E4.1b.1|cdna|chromosome	WBcel235	X	14611380	14624824	WBGene00004313.1|gene_biotype	protein_coding|transcript_biotype	rbc-1	CDS	162
2858	HSL-273	Y54F10AM.10.1|cdna|chromosome	WBcel235	III	2512283	2528628	WBGene00004314.1|gene_biotype	protein_coding|transcript_biotype	rbc-2	CDS	19
2859	HSL-273	T23F6.4a.2|cdna|chromosome	WBcel235	IV	12724948	12730095	WBGene00004315.1|gene_biotype	protein_coding|transcript_biotype	rbd-1	CDS	35
2860	HSL-273	F37A4.7d.1|cdna|chromosome	WBcel235	III	6675801	6703974	WBGene00004316.1|gene_biotype	protein_coding|transcript_biotype	rbf-1	CDS	35
2861	HSL-273	F20D1.6.1|cdna|chromosome	WBcel235	X	14983533	14987365	WBGene00004317.1|gene_biotype	protein_coding|transcript_biotype	rbg-1	CDS	17
2862	HSL-273	T22C1.10a.1|cdna|chromosome	WBcel235	I	7962052	7972443	WBGene00004318.1|gene_biotype	protein_coding|transcript_biotype	rbg-2	CDS	26
2863	HSL-273	ZK593.4a.1|cdna|chromosome	WBcel235	IV	10920075	10926807	WBGene00004319.1|gene_biotype	protein_coding|transcript_biotype	rbr-2	CDS	31
2865	HSL-273	F54E7.7.1|cdna|chromosome	WBcel235	III	5682310	5684098	WBGene00004321.1|gene_biotype	protein_coding|transcript_biotype	rcan-1	CDS	4
2866	HSL-273	E03A3.2.1|cdna|chromosome	WBcel235	III	4052807	4057976	WBGene00004322.1|gene_biotype	protein_coding|transcript_biotype	rcq-5	CDS	8
2867	HSL-273	K08H10.7.1|cdna|chromosome	WBcel235	V	9987916	9991642	WBGene00004323.1|gene_biotype	protein_coding|transcript_biotype	rde-1	CDS	12
2868	HSL-273	F21C3.4a.1|cdna|chromosome	WBcel235	I	7280552	7282871	WBGene00004324.1|gene_biotype	protein_coding|transcript_biotype	rde-2	CDS	4
2869	HSL-273	T20G5.11.1|cdna|chromosome	WBcel235	III	10217302	10218646	WBGene00004326.1|gene_biotype	protein_coding|transcript_biotype	rde-4	CDS	4
2875	HSL-273	W06A7.3f.1|cdna|chromosome	WBcel235	V	14829177	14847413	WBGene00004336.1|gene_biotype	protein_coding|transcript_biotype	ret-1	CDS	152
2876	HSL-273	C54G10.2a.1|cdna|chromosome	WBcel235	V	14642739	14645979	WBGene00004337.1|gene_biotype	protein_coding|transcript_biotype	rfc-1	CDS	4
2879	HSL-273	F31E3.3.1|cdna|chromosome	WBcel235	III	6972210	6973717	WBGene00004340.1|gene_biotype	protein_coding|transcript_biotype	rfc-4	CDS	3
2882	HSL-273	C38C10.5b.1|cdna|chromosome	WBcel235	III	9393981	9404532	WBGene00004343.1|gene_biotype	protein_coding|transcript_biotype	rgr-1	CDS	19
2883	HSL-273	C05B5.7b.1|cdna|chromosome	WBcel235	III	10014593	10016534	WBGene00004344.1|gene_biotype	protein_coding|transcript_biotype	rgs-1	CDS	6
2885	HSL-273	C29H12.3a.1|cdna|chromosome	WBcel235	II	6100060	6110122	WBGene00004346.1|gene_biotype	protein_coding|transcript_biotype	rgs-3	CDS	8
2886	HSL-273	Y38E10A.21a.1|cdna|chromosome	WBcel235	II	12667698	12671623	WBGene00004347.1|gene_biotype	protein_coding|transcript_biotype	rgs-4	CDS	5
2887	HSL-273	B0336.4a.1|cdna|chromosome	WBcel235	III	5698430	5702304	WBGene00004348.1|gene_biotype	protein_coding|transcript_biotype	rgs-5	CDS	3
2888	HSL-273	C41G11.3a.1|cdna|chromosome	WBcel235	X	5720438	5728656	WBGene00004349.1|gene_biotype	protein_coding|transcript_biotype	rgs-6	CDS	16
2889	HSL-273	F56B6.2a.1|cdna|chromosome	WBcel235	X	3542558	3557594	WBGene00004350.1|gene_biotype	protein_coding|transcript_biotype	rgs-7	CDS	5
2894	HSL-273	T07D4.3.1|cdna|chromosome	WBcel235	II	8878496	8883659	WBGene00004355.1|gene_biotype	protein_coding|transcript_biotype	rha-1	CDS	13
2896	HSL-273	Y51H4A.3a.1|cdna|chromosome	WBcel235	IV	16482784	16489021	WBGene00004357.1|gene_biotype	protein_coding|transcript_biotype	rho-1	CDS	93
2897	HSL-273	F08F3.3.2|cdna|chromosome	WBcel235	V	5428197	5430431	WBGene00004358.1|gene_biotype	protein_coding|transcript_biotype	rhr-1	CDS	37
2899	HSL-273	F12F6.3a.1|cdna|chromosome	WBcel235	IV	11578792	11584066	WBGene00004360.1|gene_biotype	protein_coding|transcript_biotype	rib-1	CDS	3
2900	HSL-273	K01G5.6.2|cdna|chromosome	WBcel235	III	10742777	10746675	WBGene00004361.1|gene_biotype	protein_coding|transcript_biotype	rib-2	CDS	4
2901	HSL-273	T14A8.1.1|cdna|chromosome	WBcel235	IV	7818251	7821195	WBGene00004363.1|gene_biotype	protein_coding|transcript_biotype	ric-3	CDS	17
2902	HSL-273	Y22F5A.3b.1|cdna|chromosome	WBcel235	V	10261131	10262743	WBGene00004364.1|gene_biotype	protein_coding|transcript_biotype	ric-4	CDS	31
2903	HSL-273	Y69A2AR.2a.1|cdna|chromosome	WBcel235	IV	2642979	2650104	WBGene00004367.1|gene_biotype	protein_coding|transcript_biotype	ric-8	CDS	7
2904	HSL-273	C32E8.7.1|cdna|chromosome	WBcel235	I	3778089	3781690	WBGene00004368.1|gene_biotype	protein_coding|transcript_biotype	ric-19	CDS	7
2905	HSL-273	K09E2.4a.1|cdna|chromosome	WBcel235	X	8660619	8671753	WBGene00004369.1|gene_biotype	protein_coding|transcript_biotype	rig-1	CDS	9
2906	HSL-273	C53B7.1.1|cdna|chromosome	WBcel235	X	6853618	6860922	WBGene00004370.1|gene_biotype	protein_coding|transcript_biotype	rig-3	CDS	8
2907	HSL-273	Y42H9B.2.2|cdna|chromosome	WBcel235	IV	7991410	8004136	WBGene00004371.1|gene_biotype	protein_coding|transcript_biotype	rig-4	CDS	45
2909	HSL-273	W06H8.1b.2|cdna|chromosome	WBcel235	V	6210099	6217641	WBGene00004373.1|gene_biotype	protein_coding|transcript_biotype	rme-1	CDS	43
2912	HSL-273	F49E7.1a.1|cdna|chromosome	WBcel235	X	1097152	1103320	WBGene00004377.1|gene_biotype	protein_coding|transcript_biotype	rme-6	CDS	4
2913	HSL-273	F18C12.2a.1|cdna|chromosome	WBcel235	I	8083583	8095574	WBGene00004378.1|gene_biotype	protein_coding|transcript_biotype	rme-8	CDS	46
2915	HSL-273	C16C10.7a.1|cdna|chromosome	WBcel235	III	4164275	4166845	WBGene00004381.1|gene_biotype	protein_coding|transcript_biotype	rnf-5	CDS	6
2916	HSL-273	F59A6.6c.1|cdna|chromosome	WBcel235	II	4996397	4998035	WBGene00004382.1|gene_biotype	protein_coding|transcript_biotype	rnh-1.0	CDS	10
2918	HSL-273	ZK863.7a.1|cdna|chromosome	WBcel235	V	12192275	12194366	WBGene00004384.1|gene_biotype	protein_coding|transcript_biotype	rnp-1	CDS	5
2921	HSL-273	R07E5.14.1|cdna|chromosome	WBcel235	III	4406286	4407323	WBGene00004387.1|gene_biotype	protein_coding|transcript_biotype	rnp-4	CDS	3
2922	HSL-273	K02F3.11.1|cdna|chromosome	WBcel235	III	852801	853909	WBGene00004388.1|gene_biotype	protein_coding|transcript_biotype	rnp-5	CDS	9
2923	HSL-273	Y47G6A.20b.1|cdna|chromosome	WBcel235	I	3539554	3546904	WBGene00004389.1|gene_biotype	protein_coding|transcript_biotype	rnp-6	CDS	6
2924	HSL-273	K04G7.10.1|cdna|chromosome	WBcel235	III	7158912	7161155	WBGene00004390.1|gene_biotype	protein_coding|transcript_biotype	rnp-7	CDS	3
2925	HSL-273	T23G5.1.2|cdna|chromosome	WBcel235	III	9225374	9228786	WBGene00004391.1|gene_biotype	protein_coding|transcript_biotype	rnr-1	CDS	17
2926	HSL-273	C03C10.3.1|cdna|chromosome	WBcel235	III	4093306	4094921	WBGene00004392.1|gene_biotype	protein_coding|transcript_biotype	rnr-2	CDS	6
2929	HSL-273	C16D9.2.1|cdna|chromosome	WBcel235	V	8228300	8238409	WBGene00004395.1|gene_biotype	protein_coding|transcript_biotype	rol-3	CDS	7
2930	HSL-273	T01B7.7.2|cdna|chromosome	WBcel235	II	8733050	8734314	WBGene00004397.1|gene_biotype	protein_coding|transcript_biotype	rol-6	CDS	9
2931	HSL-273	ZK1290.3a.1|cdna|chromosome	WBcel235	II	7544069	7545335	WBGene00004398.1|gene_biotype	protein_coding|transcript_biotype	rol-8	CDS	35
2935	HSL-273	Y116A8C.16c.1|cdna|chromosome	WBcel235	IV	16995777	17014901	WBGene00004403.1|gene_biotype	protein_coding|transcript_biotype	rom-4	CDS	4
2937	HSL-273	C12D8.11.2|cdna|chromosome	WBcel235	V	10252821	10255055	WBGene00004405.1|gene_biotype	protein_coding|transcript_biotype	rop-1	CDS	21
2938	HSL-273	F25H2.10.1|cdna|chromosome	WBcel235	I	10567894	10569019	WBGene00004408.1|gene_biotype	protein_coding|transcript_biotype	rla-0	CDS	1009
2939	HSL-273	Y37E3.7.3|cdna|chromosome	WBcel235	I	2069088	2069587	WBGene00004409.1|gene_biotype	protein_coding|transcript_biotype	rla-1	CDS	173
2940	HSL-273	Y62E10A.1.2|cdna|chromosome	WBcel235	IV	13369424	13370285	WBGene00004410.1|gene_biotype	protein_coding|transcript_biotype	rla-2	CDS	59
2941	HSL-273	C42D4.8.1|cdna|chromosome	WBcel235	IV	7160135	7165748	WBGene00004411.1|gene_biotype	protein_coding|transcript_biotype	rpc-1	CDS	23
2942	HSL-273	Y71F9AL.13a.2|cdna|chromosome	WBcel235	I	2875398	2876324	WBGene00004412.1|gene_biotype	protein_coding|transcript_biotype	rpl-1	CDS	186
2943	HSL-273	B0250.1.1|cdna|chromosome	WBcel235	V	20479689	20480846	WBGene00004413.1|gene_biotype	protein_coding|transcript_biotype	rpl-2	CDS	677
2944	HSL-273	F13B10.2a.1|cdna|chromosome	WBcel235	III	3867854	3869587	WBGene00004414.1|gene_biotype	protein_coding|transcript_biotype	rpl-3	CDS	845
2945	HSL-273	B0041.4.1|cdna|chromosome	WBcel235	I	4645641	4646963	WBGene00004415.1|gene_biotype	protein_coding|transcript_biotype	rpl-4	CDS	942
2946	HSL-273	F54C9.5.1|cdna|chromosome	WBcel235	II	8569927	8571100	WBGene00004416.1|gene_biotype	protein_coding|transcript_biotype	rpl-5	CDS	420
2947	HSL-273	R151.3.4|cdna|chromosome	WBcel235	III	7208432	7209863	WBGene00004417.1|gene_biotype	protein_coding|transcript_biotype	rpl-6	CDS	556
2948	HSL-273	F53G12.10.3|cdna|chromosome	WBcel235	I	111038	112295	WBGene00004418.1|gene_biotype	protein_coding|transcript_biotype	rpl-7	CDS	304
2949	HSL-273	Y24D9A.4a.1|cdna|chromosome	WBcel235	IV	4389143	4390649	WBGene00004419.1|gene_biotype	protein_coding|transcript_biotype	rpl-7A	CDS	188
2950	HSL-273	R13A5.8.1|cdna|chromosome	WBcel235	III	7572105	7572831	WBGene00004420.1|gene_biotype	protein_coding|transcript_biotype	rpl-9	CDS	200
2951	HSL-273	F10B5.1.2|cdna|chromosome	WBcel235	II	8143863	8144671	WBGene00004421.1|gene_biotype	protein_coding|transcript_biotype	rpl-10	CDS	323
2952	HSL-273	T22F3.4a.1|cdna|chromosome	WBcel235	V	3585313	3586064	WBGene00004422.1|gene_biotype	protein_coding|transcript_biotype	rpl-11.1	CDS	4
2953	HSL-273	F07D10.1.1|cdna|chromosome	WBcel235	X	2241738	2242618	WBGene00004423.1|gene_biotype	protein_coding|transcript_biotype	rpl-11.2	CDS	351
2954	HSL-273	JC8.3a.1|cdna|chromosome	WBcel235	IV	13239588	13240651	WBGene00004424.1|gene_biotype	protein_coding|transcript_biotype	rpl-12	CDS	165
2955	HSL-273	C32E8.2a.2|cdna|chromosome	WBcel235	I	3788036	3788909	WBGene00004425.1|gene_biotype	protein_coding|transcript_biotype	rpl-13	CDS	389
2956	HSL-273	C04F12.4.2|cdna|chromosome	WBcel235	I	9689185	9690078	WBGene00004426.1|gene_biotype	protein_coding|transcript_biotype	rpl-14	CDS	74
2957	HSL-273	K11H12.2.1|cdna|chromosome	WBcel235	IV	653436	654576	WBGene00004427.1|gene_biotype	protein_coding|transcript_biotype	rpl-15	CDS	464
2958	HSL-273	M01F1.2.2|cdna|chromosome	WBcel235	III	3502841	3503724	WBGene00004428.1|gene_biotype	protein_coding|transcript_biotype	rpl-16	CDS	343
2959	HSL-273	Y48G8AL.8.1|cdna|chromosome	WBcel235	I	1156579	1157474	WBGene00004429.1|gene_biotype	protein_coding|transcript_biotype	rpl-17	CDS	383
2960	HSL-273	Y45F10D.12.2|cdna|chromosome	WBcel235	IV	13777808	13778812	WBGene00004430.1|gene_biotype	protein_coding|transcript_biotype	rpl-18	CDS	240
2961	HSL-273	C09D4.5.2|cdna|chromosome	WBcel235	I	5484779	5486354	WBGene00004431.1|gene_biotype	protein_coding|transcript_biotype	rpl-19	CDS	196
2962	HSL-273	E04A4.8.1|cdna|chromosome	WBcel235	IV	4749012	4749778	WBGene00004432.1|gene_biotype	protein_coding|transcript_biotype	rpl-20	CDS	225
2963	HSL-273	C14B9.7.1|cdna|chromosome	WBcel235	III	8129551	8130227	WBGene00004433.1|gene_biotype	protein_coding|transcript_biotype	rpl-21	CDS	261
2964	HSL-273	C27A2.2a.1|cdna|chromosome	WBcel235	II	5055616	5056214	WBGene00004434.1|gene_biotype	protein_coding|transcript_biotype	rpl-22	CDS	96
2965	HSL-273	B0336.10.3|cdna|chromosome	WBcel235	III	5705521	5706127	WBGene00004435.1|gene_biotype	protein_coding|transcript_biotype	rpl-23	CDS	83
2966	HSL-273	D1007.12.1|cdna|chromosome	WBcel235	I	4585115	4586177	WBGene00004436.1|gene_biotype	protein_coding|transcript_biotype	rpl-24.1	CDS	247
2967	HSL-273	C03D6.8.1|cdna|chromosome	WBcel235	I	9669415	9670098	WBGene00004437.1|gene_biotype	protein_coding|transcript_biotype	rpl-24.2	CDS	40
2968	HSL-273	F55D10.2.1|cdna|chromosome	WBcel235	X	4715178	4715801	WBGene00004438.1|gene_biotype	protein_coding|transcript_biotype	rpl-25.1	CDS	191
2969	HSL-273	F52B5.6.5|cdna|chromosome	WBcel235	I	8329065	8329684	WBGene00004439.1|gene_biotype	protein_coding|transcript_biotype	rpl-25.2	CDS	488
2970	HSL-273	F28C6.7a.1|cdna|chromosome	WBcel235	II	8602787	8603581	WBGene00004440.1|gene_biotype	protein_coding|transcript_biotype	rpl-26	CDS	506
2971	HSL-273	C53H9.1.1|cdna|chromosome	WBcel235	I	1834881	1835438	WBGene00004441.1|gene_biotype	protein_coding|transcript_biotype	rpl-27	CDS	149
2972	HSL-273	R11D1.8.2|cdna|chromosome	WBcel235	V	12727593	12728112	WBGene00004442.1|gene_biotype	protein_coding|transcript_biotype	rpl-28	CDS	134
2973	HSL-273	B0513.3a.1|cdna|chromosome	WBcel235	IV	13882225	13882618	WBGene00004443.1|gene_biotype	protein_coding|transcript_biotype	rpl-29	CDS	45
2974	HSL-273	Y106G6H.3a.1|cdna|chromosome	WBcel235	I	10436254	10436884	WBGene00004444.1|gene_biotype	protein_coding|transcript_biotype	rpl-30	CDS	105
2975	HSL-273	W09C5.6a.1|cdna|chromosome	WBcel235	I	13652939	13653704	WBGene00004445.1|gene_biotype	protein_coding|transcript_biotype	rpl-31	CDS	69
2976	HSL-273	T24B8.1a.3|cdna|chromosome	WBcel235	II	9056502	9057111	WBGene00004446.1|gene_biotype	protein_coding|transcript_biotype	rpl-32	CDS	408
2977	HSL-273	F10E7.7.3|cdna|chromosome	WBcel235	II	7105556	7106462	WBGene00004447.1|gene_biotype	protein_coding|transcript_biotype	rpl-33	CDS	95
2978	HSL-273	C42C1.14.1|cdna|chromosome	WBcel235	IV	12268995	12269533	WBGene00004448.1|gene_biotype	protein_coding|transcript_biotype	rpl-34	CDS	92
2979	HSL-273	ZK652.4.3|cdna|chromosome	WBcel235	III	7855134	7855680	WBGene00004449.1|gene_biotype	protein_coding|transcript_biotype	rpl-35	CDS	78
2980	HSL-273	F37C12.4.2|cdna|chromosome	WBcel235	III	7180251	7180677	WBGene00004450.1|gene_biotype	protein_coding|transcript_biotype	rpl-36	CDS	57
2982	HSL-273	C06B8.8.6|cdna|chromosome	WBcel235	V	15512166	15512780	WBGene00004452.1|gene_biotype	protein_coding|transcript_biotype	rpl-38	CDS	64
2983	HSL-273	C26F1.9.1|cdna|chromosome	WBcel235	V	7775742	7776079	WBGene00004453.1|gene_biotype	protein_coding|transcript_biotype	rpl-39	CDS	23
2984	HSL-273	C09H10.2.1|cdna|chromosome	WBcel235	II	11096542	11097204	WBGene00004454.1|gene_biotype	protein_coding|transcript_biotype	rpl-36.A	CDS	82
2986	HSL-273	Y48B6A.2.3|cdna|chromosome	WBcel235	II	14155280	14155660	WBGene00004456.1|gene_biotype	protein_coding|transcript_biotype	rpl-43	CDS	122
2987	HSL-273	C01B7.6.1|cdna|chromosome	WBcel235	V	8805416	8819955	WBGene00004457.1|gene_biotype	protein_coding|transcript_biotype	rpm-1	CDS	18
2988	HSL-273	T22D1.9.1|cdna|chromosome	WBcel235	IV	6906415	6909913	WBGene00004458.1|gene_biotype	protein_coding|transcript_biotype	rpn-1	CDS	24
2989	HSL-273	C23G10.4b.1|cdna|chromosome	WBcel235	III	6199153	6202594	WBGene00004459.1|gene_biotype	protein_coding|transcript_biotype	rpn-2	CDS	43
2990	HSL-273	C30C11.2.1|cdna|chromosome	WBcel235	III	8447353	8449346	WBGene00004460.1|gene_biotype	protein_coding|transcript_biotype	rpn-3	CDS	16
2991	HSL-273	F10G7.8.2|cdna|chromosome	WBcel235	II	4696419	4698427	WBGene00004461.1|gene_biotype	protein_coding|transcript_biotype	rpn-5	CDS	15
2992	HSL-273	F57B9.10a.1|cdna|chromosome	WBcel235	III	6959110	6962027	WBGene00004462.1|gene_biotype	protein_coding|transcript_biotype	rpn-6.1	CDS	12
2993	HSL-273	F49C12.8.1|cdna|chromosome	WBcel235	IV	9316639	9318632	WBGene00004463.1|gene_biotype	protein_coding|transcript_biotype	rpn-7	CDS	5
2994	HSL-273	R12E2.3.1|cdna|chromosome	WBcel235	I	4175319	4177271	WBGene00004464.1|gene_biotype	protein_coding|transcript_biotype	rpn-8	CDS	14
2995	HSL-273	T06D8.8.2|cdna|chromosome	WBcel235	II	11237447	11239092	WBGene00004465.1|gene_biotype	protein_coding|transcript_biotype	rpn-9	CDS	17
2996	HSL-273	B0205.3.2|cdna|chromosome	WBcel235	I	10730729	10732448	WBGene00004466.1|gene_biotype	protein_coding|transcript_biotype	rpn-10	CDS	8
2997	HSL-273	K07D4.3.1|cdna|chromosome	WBcel235	II	4043059	4044330	WBGene00004467.1|gene_biotype	protein_coding|transcript_biotype	rpn-11	CDS	8
2999	HSL-273	B0393.1.2|cdna|chromosome	WBcel235	III	4752998	4754083	WBGene00004469.1|gene_biotype	protein_coding|transcript_biotype	rps-0	CDS	639
3000	HSL-273	F56F3.5.2|cdna|chromosome	WBcel235	III	4475918	4476887	WBGene00004470.1|gene_biotype	protein_coding|transcript_biotype	rps-1	CDS	420
3001	HSL-273	C49H3.11.1|cdna|chromosome	WBcel235	IV	7925298	7926391	WBGene00004471.1|gene_biotype	protein_coding|transcript_biotype	rps-2	CDS	443
3002	HSL-273	C23G10.3.1|cdna|chromosome	WBcel235	III	6206803	6207971	WBGene00004472.1|gene_biotype	protein_coding|transcript_biotype	rps-3	CDS	491
3003	HSL-273	Y43B11AR.4.1|cdna|chromosome	WBcel235	IV	7083694	7084682	WBGene00004473.1|gene_biotype	protein_coding|transcript_biotype	rps-4	CDS	856
3004	HSL-273	T05E11.1.1|cdna|chromosome	WBcel235	IV	11110102	11111045	WBGene00004474.1|gene_biotype	protein_coding|transcript_biotype	rps-5	CDS	470
3005	HSL-273	Y71A12B.1a.1|cdna|chromosome	WBcel235	I	13952161	13953194	WBGene00004475.1|gene_biotype	protein_coding|transcript_biotype	rps-6	CDS	559
3006	HSL-273	ZC434.2.1|cdna|chromosome	WBcel235	I	10330879	10331808	WBGene00004476.1|gene_biotype	protein_coding|transcript_biotype	rps-7	CDS	367
3007	HSL-273	F42C5.8a.1|cdna|chromosome	WBcel235	IV	7312981	7313860	WBGene00004477.1|gene_biotype	protein_coding|transcript_biotype	rps-8	CDS	600
3008	HSL-273	F40F8.10.1|cdna|chromosome	WBcel235	II	11125371	11126362	WBGene00004478.1|gene_biotype	protein_coding|transcript_biotype	rps-9	CDS	166
3009	HSL-273	D1007.6.1|cdna|chromosome	WBcel235	I	4583873	4584505	WBGene00004479.1|gene_biotype	protein_coding|transcript_biotype	rps-10	CDS	241
3010	HSL-273	F40F11.1.1|cdna|chromosome	WBcel235	IV	11602641	11603283	WBGene00004480.1|gene_biotype	protein_coding|transcript_biotype	rps-11	CDS	197
3011	HSL-273	F54E7.2.1|cdna|chromosome	WBcel235	III	5679298	5680187	WBGene00004481.1|gene_biotype	protein_coding|transcript_biotype	rps-12	CDS	167
3012	HSL-273	C16A3.9.1|cdna|chromosome	WBcel235	III	6374048	6374997	WBGene00004482.1|gene_biotype	protein_coding|transcript_biotype	rps-13	CDS	70
3013	HSL-273	F37C12.9.2|cdna|chromosome	WBcel235	III	7178984	7179606	WBGene00004483.1|gene_biotype	protein_coding|transcript_biotype	rps-14	CDS	314
3014	HSL-273	F36A2.6.1|cdna|chromosome	WBcel235	I	8815554	8816193	WBGene00004484.1|gene_biotype	protein_coding|transcript_biotype	rps-15	CDS	157
3015	HSL-273	T01C3.6.1|cdna|chromosome	WBcel235	V	15000018	15000594	WBGene00004485.1|gene_biotype	protein_coding|transcript_biotype	rps-16	CDS	126
3016	HSL-273	T08B2.10.2|cdna|chromosome	WBcel235	I	6220090	6220764	WBGene00004486.1|gene_biotype	protein_coding|transcript_biotype	rps-17	CDS	90
3017	HSL-273	Y57G11C.16.1|cdna|chromosome	WBcel235	IV	14825679	14826448	WBGene00004487.1|gene_biotype	protein_coding|transcript_biotype	rps-18	CDS	143
3018	HSL-273	T05F1.3.1|cdna|chromosome	WBcel235	I	9621160	9625796	WBGene00004488.1|gene_biotype	protein_coding|transcript_biotype	rps-19	CDS	121
3019	HSL-273	Y105E8A.16.1|cdna|chromosome	WBcel235	I	14468332	14469354	WBGene00004489.1|gene_biotype	protein_coding|transcript_biotype	rps-20	CDS	62
3020	HSL-273	F37C12.11.1|cdna|chromosome	WBcel235	III	7189142	7189631	WBGene00004490.1|gene_biotype	protein_coding|transcript_biotype	rps-21	CDS	226
3021	HSL-273	F53A3.3a.2|cdna|chromosome	WBcel235	III	1950492	1951426	WBGene00004491.1|gene_biotype	protein_coding|transcript_biotype	rps-22	CDS	129
3022	HSL-273	F28D1.7a.2|cdna|chromosome	WBcel235	IV	12390264	12391396	WBGene00004492.1|gene_biotype	protein_coding|transcript_biotype	rps-23	CDS	169
3023	HSL-273	T07A9.11.1|cdna|chromosome	WBcel235	IV	385894	386607	WBGene00004493.1|gene_biotype	protein_coding|transcript_biotype	rps-24	CDS	185
3024	HSL-273	K02B2.5.2|cdna|chromosome	WBcel235	IV	5947036	5947605	WBGene00004494.1|gene_biotype	protein_coding|transcript_biotype	rps-25	CDS	102
3025	HSL-273	F39B2.6.3|cdna|chromosome	WBcel235	I	14759918	14760654	WBGene00004495.1|gene_biotype	protein_coding|transcript_biotype	rps-26	CDS	452
3026	HSL-273	F56E10.4.1|cdna|chromosome	WBcel235	V	103394	104064	WBGene00004496.1|gene_biotype	protein_coding|transcript_biotype	rps-27	CDS	18
3027	HSL-273	Y41D4B.5.1|cdna|chromosome	WBcel235	IV	1659691	1660011	WBGene00004497.1|gene_biotype	protein_coding|transcript_biotype	rps-28	CDS	14
3028	HSL-273	B0412.4.1|cdna|chromosome	WBcel235	III	794300	795120	WBGene00004498.1|gene_biotype	protein_coding|transcript_biotype	rps-29	CDS	19
3029	HSL-273	C26F1.4.3|cdna|chromosome	WBcel235	V	7776576	7777236	WBGene00004499.1|gene_biotype	protein_coding|transcript_biotype	rps-30	CDS	145
3030	HSL-273	C52E4.4.2|cdna|chromosome	WBcel235	V	11980502	11982450	WBGene00004501.1|gene_biotype	protein_coding|transcript_biotype	rpt-1	CDS	4
3031	HSL-273	F29G9.5.1|cdna|chromosome	WBcel235	V	6016049	6017669	WBGene00004502.1|gene_biotype	protein_coding|transcript_biotype	rpt-2	CDS	23
3032	HSL-273	F23F12.6.2|cdna|chromosome	WBcel235	III	6489793	6491282	WBGene00004503.1|gene_biotype	protein_coding|transcript_biotype	rpt-3	CDS	5
3033	HSL-273	F23F1.8a.1|cdna|chromosome	WBcel235	II	42207	46216	WBGene00004504.1|gene_biotype	protein_coding|transcript_biotype	rpt-4	CDS	10
3034	HSL-273	F56H1.4.1|cdna|chromosome	WBcel235	I	5741868	5743571	WBGene00004505.1|gene_biotype	protein_coding|transcript_biotype	rpt-5	CDS	13
3035	HSL-273	Y49E10.1.1|cdna|chromosome	WBcel235	III	12370456	12372625	WBGene00004506.1|gene_biotype	protein_coding|transcript_biotype	rpt-6	CDS	20
3036	HSL-273	C18H9.7.1|cdna|chromosome	WBcel235	II	6702233	6705643	WBGene00004507.1|gene_biotype	protein_coding|transcript_biotype	rpy-1	CDS	17
3037	HSL-273	F26A3.8a.1|cdna|chromosome	WBcel235	I	7643431	7649777	WBGene00004508.1|gene_biotype	protein_coding|transcript_biotype	rrf-1	CDS	16
3038	HSL-273	M01G12.12.1|cdna|chromosome	WBcel235	I	12098671	12106112	WBGene00004509.1|gene_biotype	protein_coding|transcript_biotype	rrf-2	CDS	3
3039	HSL-273	F10B5.7.1|cdna|chromosome	WBcel235	II	8162465	8168644	WBGene00004510.1|gene_biotype	protein_coding|transcript_biotype	rrf-3	CDS	10
3040	HSL-273	F26F4.10a.2|cdna|chromosome	WBcel235	III	4914100	4917129	WBGene00004679.1|gene_biotype	protein_coding|transcript_biotype	rars-1	CDS	18
3042	HSL-273	F52G2.2a.1|cdna|chromosome	WBcel235	IV	13521970	13540271	WBGene00004681.1|gene_biotype	protein_coding|transcript_biotype	rsd-2	CDS	33
3043	HSL-273	C34E11.1.1|cdna|chromosome	WBcel235	X	11798505	11803656	WBGene00004682.1|gene_biotype	protein_coding|transcript_biotype	rsd-3	CDS	7
3044	HSL-273	F16D3.2.1|cdna|chromosome	WBcel235	I	8358254	8363858	WBGene00004684.1|gene_biotype	protein_coding|transcript_biotype	rsd-6	CDS	13
3045	HSL-273	W02B12.3a.1|cdna|chromosome	WBcel235	II	11453980	11455864	WBGene00004698.1|gene_biotype	protein_coding|transcript_biotype	rsp-1	CDS	12
3046	HSL-273	W02B12.2.1|cdna|chromosome	WBcel235	II	11451444	11452955	WBGene00004699.1|gene_biotype	protein_coding|transcript_biotype	rsp-2	CDS	9
3047	HSL-273	Y111B2A.18.3|cdna|chromosome	WBcel235	III	12686461	12687916	WBGene00004700.1|gene_biotype	protein_coding|transcript_biotype	rsp-3	CDS	20
3048	HSL-273	EEED8.7a.1|cdna|chromosome	WBcel235	II	5387411	5388830	WBGene00004701.1|gene_biotype	protein_coding|transcript_biotype	rsp-4	CDS	4
3049	HSL-273	T28D9.2a.1|cdna|chromosome	WBcel235	II	6490158	6491340	WBGene00004702.1|gene_biotype	protein_coding|transcript_biotype	rsp-5	CDS	4
3050	HSL-273	C33H5.12a.1|cdna|chromosome	WBcel235	IV	7789847	7791229	WBGene00004703.1|gene_biotype	protein_coding|transcript_biotype	rsp-6	CDS	18
3051	HSL-273	D2089.1a.1|cdna|chromosome	WBcel235	II	10659208	10662317	WBGene00004704.1|gene_biotype	protein_coding|transcript_biotype	rsp-7	CDS	11
3053	HSL-273	F28D9.1.2|cdna|chromosome	WBcel235	I	11177805	11182115	WBGene00004706.1|gene_biotype	protein_coding|transcript_biotype	rsr-1	CDS	13
3054	HSL-273	F15A2.6a.1|cdna|chromosome	WBcel235	X	13487555	13500662	WBGene00004719.1|gene_biotype	protein_coding|transcript_biotype	sad-1	CDS	26
3056	HSL-273	C08B11.5.1|cdna|chromosome	WBcel235	II	8034250	8035767	WBGene00004723.1|gene_biotype	protein_coding|transcript_biotype	sap-49	CDS	5
3057	HSL-273	F10E9.8.1|cdna|chromosome	WBcel235	III	8314349	8318588	WBGene00004726.1|gene_biotype	protein_coding|transcript_biotype	sas-4	CDS	18
3058	HSL-273	R11G1.4a.1|cdna|chromosome	WBcel235	X	3646320	3650150	WBGene00004727.1|gene_biotype	protein_coding|transcript_biotype	sax-1	CDS	10
3059	HSL-273	F21H11.2a.1|cdna|chromosome	WBcel235	III	5109701	5130673	WBGene00004728.1|gene_biotype	protein_coding|transcript_biotype	sax-2	CDS	29
3060	HSL-273	ZK377.2b.1|cdna|chromosome	WBcel235	X	3451945	3465925	WBGene00004729.1|gene_biotype	protein_coding|transcript_biotype	sax-3	CDS	12
3061	HSL-273	C18F3.2c.1|cdna|chromosome	WBcel235	IV	8062669	8084087	WBGene00004732.1|gene_biotype	protein_coding|transcript_biotype	sax-7	CDS	97
3062	HSL-273	Y47D3B.7.1|cdna|chromosome	WBcel235	III	11428367	11442566	WBGene00004735.1|gene_biotype	protein_coding|transcript_biotype	sbp-1	CDS	15
3063	HSL-273	K11D9.2a.1|cdna|chromosome	WBcel235	III	10812300	10816844	WBGene00004736.1|gene_biotype	protein_coding|transcript_biotype	sca-1	CDS	1055
3064	HSL-273	F10G7.4.1|cdna|chromosome	WBcel235	II	4698721	4700994	WBGene00004737.1|gene_biotype	protein_coding|transcript_biotype	scc-1	CDS	4
3065	HSL-273	F18E2.3.1|cdna|chromosome	WBcel235	V	12763945	12767933	WBGene00004738.1|gene_biotype	protein_coding|transcript_biotype	scc-3	CDS	24
3066	HSL-273	H20J18.1a.1|cdna|chromosome	WBcel235	X	12503885	12514048	WBGene00004739.1|gene_biotype	protein_coding|transcript_biotype	scd-1	CDS	133
3067	HSL-273	T10H9.2.1|cdna|chromosome	WBcel235	V	6633269	6639665	WBGene00004740.1|gene_biotype	protein_coding|transcript_biotype	scd-2	CDS	24
3069	HSL-273	M01D7.2a.1|cdna|chromosome	WBcel235	I	1862607	1872306	WBGene00004743.1|gene_biotype	protein_coding|transcript_biotype	scm-1	CDS	7
3070	HSL-273	D2013.8a.1|cdna|chromosome	WBcel235	II	9334014	9338896	WBGene00004744.1|gene_biotype	protein_coding|transcript_biotype	scp-1	CDS	18
3071	HSL-273	F52E10.1.1|cdna|chromosome	WBcel235	X	16275769	16282436	WBGene00004745.1|gene_biotype	protein_coding|transcript_biotype	sdc-1	CDS	5
3072	HSL-273	C35C5.1.2|cdna|chromosome	WBcel235	X	11522707	11533450	WBGene00004746.1|gene_biotype	protein_coding|transcript_biotype	sdc-2	CDS	25
3073	HSL-273	C25D7.3.1|cdna|chromosome	WBcel235	V	15039152	15048207	WBGene00004747.1|gene_biotype	protein_coding|transcript_biotype	sdc-3	CDS	16
3075	HSL-273	F57C7.3a.1|cdna|chromosome	WBcel235	X	10589780	10593334	WBGene00004749.1|gene_biotype	protein_coding|transcript_biotype	sdn-1	CDS	3
3077	HSL-273	K10G6.3g.1|cdna|chromosome	WBcel235	II	3950145	3972137	WBGene00004751.1|gene_biotype	protein_coding|transcript_biotype	sea-2	CDS	87
3078	HSL-273	T23G7.4.1|cdna|chromosome	WBcel235	II	9173175	9177152	WBGene00004752.1|gene_biotype	protein_coding|transcript_biotype	sec-5	CDS	17
3079	HSL-273	Y106G6H.7.1|cdna|chromosome	WBcel235	I	10446661	10452071	WBGene00004753.1|gene_biotype	protein_coding|transcript_biotype	sec-8	CDS	13
3080	HSL-273	Y113G7A.3.1|cdna|chromosome	WBcel235	V	20091263	20105685	WBGene00004754.1|gene_biotype	protein_coding|transcript_biotype	sec-23	CDS	24
3081	HSL-273	F12F6.6.1|cdna|chromosome	WBcel235	IV	11561986	11566194	WBGene00004755.1|gene_biotype	protein_coding|transcript_biotype	sec-24.1	CDS	44
3082	HSL-273	ZC518.2.1|cdna|chromosome	WBcel235	IV	12355604	12360792	WBGene00004756.1|gene_biotype	protein_coding|transcript_biotype	sec-24.2	CDS	33
3083	HSL-273	R03G5.2.1|cdna|chromosome	WBcel235	X	7816734	7821045	WBGene00004758.1|gene_biotype	protein_coding|transcript_biotype	sek-1	CDS	4
3084	HSL-273	F45D3.5.2|cdna|chromosome	WBcel235	V	12560710	12563383	WBGene00004759.1|gene_biotype	protein_coding|transcript_biotype	sel-1	CDS	20
3085	HSL-273	F10F2.1.1|cdna|chromosome	WBcel235	III	4596134	4612384	WBGene00004760.1|gene_biotype	protein_coding|transcript_biotype	sel-2	CDS	87
3086	HSL-273	F35G12.3a.2|cdna|chromosome	WBcel235	III	4571753	4578437	WBGene00004762.1|gene_biotype	protein_coding|transcript_biotype	sel-5	CDS	12
3088	HSL-273	C32A3.1a.1|cdna|chromosome	WBcel235	III	3612951	3627142	WBGene00004765.1|gene_biotype	protein_coding|transcript_biotype	sel-8	CDS	13
3090	HSL-273	F55B12.3a.1|cdna|chromosome	WBcel235	V	13819361	13822980	WBGene00004767.1|gene_biotype	protein_coding|transcript_biotype	sel-10	CDS	7
3091	HSL-273	F55A11.3.1|cdna|chromosome	WBcel235	V	11767328	11769899	WBGene00004768.1|gene_biotype	protein_coding|transcript_biotype	sel-11	CDS	22
3093	HSL-273	C32E12.5.2|cdna|chromosome	WBcel235	I	5204540	5215218	WBGene00004771.1|gene_biotype	protein_coding|transcript_biotype	sem-2	CDS	5
3094	HSL-273	F15C11.1.1|cdna|chromosome	WBcel235	I	7038900	7048832	WBGene00004773.1|gene_biotype	protein_coding|transcript_biotype	sem-4	CDS	47
3095	HSL-273	C14F5.5.1|cdna|chromosome	WBcel235	X	7959452	7961723	WBGene00004774.1|gene_biotype	protein_coding|transcript_biotype	sem-5	CDS	4
3097	HSL-273	F59C12.2a.1|cdna|chromosome	WBcel235	X	16579745	16587624	WBGene00004776.1|gene_biotype	protein_coding|transcript_biotype	ser-1	CDS	3
3098	HSL-273	C02D4.2e.1|cdna|chromosome	WBcel235	X	15286579	15294871	WBGene00004777.1|gene_biotype	protein_coding|transcript_biotype	ser-2	CDS	3
3100	HSL-273	Y22D7AR.13.2|cdna|chromosome	WBcel235	III	1723194	1733101	WBGene00004779.1|gene_biotype	protein_coding|transcript_biotype	ser-4	CDS	5
3102	HSL-273	T26A5.7a.1|cdna|chromosome	WBcel235	III	6450792	6452372	WBGene00004781.1|gene_biotype	protein_coding|transcript_biotype	set-1	CDS	8
3103	HSL-273	C26E6.9c.1|cdna|chromosome	WBcel235	III	4922512	4930204	WBGene00004782.1|gene_biotype	protein_coding|transcript_biotype	set-2	CDS	27
3104	HSL-273	Y73B6BL.5d.2|cdna|chromosome	WBcel235	IV	6329578	6333235	WBGene00004783.1|gene_biotype	protein_coding|transcript_biotype	seu-1	CDS	49
3107	HSL-273	C54H2.5.1|cdna|chromosome	WBcel235	X	5778875	5780758	WBGene00004788.1|gene_biotype	protein_coding|transcript_biotype	sft-4	CDS	20
3108	HSL-273	W10G6.2b.1|cdna|chromosome	WBcel235	X	16254843	16262151	WBGene00004789.1|gene_biotype	protein_coding|transcript_biotype	sgk-1	CDS	15
3112	HSL-273	ZK520.2.1|cdna|chromosome	WBcel235	III	13679445	13682450	WBGene00004796.1|gene_biotype	protein_coding|transcript_biotype	sid-2	CDS	3
3113	HSL-273	F43D9.4.1|cdna|chromosome	WBcel235	III	10506106	10506801	WBGene00004798.1|gene_biotype	protein_coding|transcript_biotype	sip-1	CDS	11
3114	HSL-273	R11A8.4a.1|cdna|chromosome	WBcel235	IV	10363318	10366249	WBGene00004800.1|gene_biotype	protein_coding|transcript_biotype	sir-2.1	CDS	10
3115	HSL-273	F46G10.7c.1|cdna|chromosome	WBcel235	X	13328252	13331248	WBGene00004801.1|gene_biotype	protein_coding|transcript_biotype	sir-2.2	CDS	5
3117	HSL-273	C06A5.11a.1|cdna|chromosome	WBcel235	I	5990741	5992658	WBGene00004803.1|gene_biotype	protein_coding|transcript_biotype	sir-2.4	CDS	4
3118	HSL-273	T19E7.2a.1|cdna|chromosome	WBcel235	IV	5651087	5660523	WBGene00004804.1|gene_biotype	protein_coding|transcript_biotype	skn-1	CDS	43
3119	HSL-273	T27F2.1.1|cdna|chromosome	WBcel235	V	11645481	11650090	WBGene00004806.1|gene_biotype	protein_coding|transcript_biotype	skp-1	CDS	22
3120	HSL-273	F46A9.5.4|cdna|chromosome	WBcel235	I	9471341	9472642	WBGene00004807.1|gene_biotype	protein_coding|transcript_biotype	skr-1	CDS	64
3134	HSL-273	C42D4.6.1|cdna|chromosome	WBcel235	IV	7168710	7169346	WBGene00004822.1|gene_biotype	protein_coding|transcript_biotype	skr-16	CDS	3
3136	HSL-273	F56B3.4a.2|cdna|chromosome	WBcel235	IV	786274	794326	WBGene00004824.1|gene_biotype	protein_coding|transcript_biotype	F56B3.4	CDS	4
3137	HSL-273	R12H7.3.1|cdna|chromosome	WBcel235	X	13223644	13224712	WBGene00004825.1|gene_biotype	protein_coding|transcript_biotype	skr-19	CDS	20
3138	HSL-273	R12H7.5.1|cdna|chromosome	WBcel235	X	13222920	13223546	WBGene00004826.1|gene_biotype	protein_coding|transcript_biotype	skr-20	CDS	5
3140	HSL-273	M02A10.3a.1|cdna|chromosome	WBcel235	X	720330	725957	WBGene00004829.1|gene_biotype	protein_coding|transcript_biotype	sli-1	CDS	6
3141	HSL-273	Y51A2D.19d.1|cdna|chromosome	WBcel235	V	18492267	18508137	WBGene00004830.1|gene_biotype	protein_coding|transcript_biotype	slo-1	CDS	20
3142	HSL-273	F08B12.3g.1|cdna|chromosome	WBcel235	X	11394605	11404200	WBGene00004831.1|gene_biotype	protein_coding|transcript_biotype	slo-2	CDS	24
3143	HSL-273	F40E10.4.1|cdna|chromosome	WBcel235	X	14674328	14683326	WBGene00004854.1|gene_biotype	protein_coding|transcript_biotype	slt-1	CDS	7
3144	HSL-273	R31.1a.1|cdna|chromosome	WBcel235	V	11899072	11916610	WBGene00004855.1|gene_biotype	protein_coding|transcript_biotype	sma-1	CDS	133
3147	HSL-273	R12B2.1a.1|cdna|chromosome	WBcel235	III	5816203	5820197	WBGene00004858.1|gene_biotype	protein_coding|transcript_biotype	sma-4	CDS	15
3148	HSL-273	W06B3.2c.1|cdna|chromosome	WBcel235	X	11997527	12005092	WBGene00004859.1|gene_biotype	protein_coding|transcript_biotype	sma-5	CDS	3
3149	HSL-273	C32D5.2.1|cdna|chromosome	WBcel235	II	6324484	6327355	WBGene00004860.1|gene_biotype	protein_coding|transcript_biotype	sma-6	CDS	6
3150	HSL-273	T05A10.1m.1|cdna|chromosome	WBcel235	X	10769288	10782973	WBGene00004862.1|gene_biotype	protein_coding|transcript_biotype	sma-9	CDS	119
3151	HSL-273	Y47D3A.26b.1|cdna|chromosome	WBcel235	III	11290911	11306145	WBGene00004873.1|gene_biotype	protein_coding|transcript_biotype	smc-3	CDS	3
3152	HSL-273	F35G12.8.2|cdna|chromosome	WBcel235	III	4587415	4593124	WBGene00004874.1|gene_biotype	protein_coding|transcript_biotype	smc-4	CDS	17
3153	HSL-273	F47G4.7.1|cdna|chromosome	WBcel235	I	14048085	14051003	WBGene00004875.1|gene_biotype	protein_coding|transcript_biotype	smd-1	CDS	24
3157	HSL-273	C48B6.6a.1|cdna|chromosome	WBcel235	I	6900947	6913579	WBGene00004879.1|gene_biotype	protein_coding|transcript_biotype	smg-1	CDS	41
3158	HSL-273	Y48G8AL.6.2|cdna|chromosome	WBcel235	I	1176471	1190829	WBGene00004880.1|gene_biotype	protein_coding|transcript_biotype	smg-2	CDS	39
3159	HSL-273	Y73B6BL.18b.1|cdna|chromosome	WBcel235	IV	6362395	6373087	WBGene00004881.1|gene_biotype	protein_coding|transcript_biotype	smg-3	CDS	14
3162	HSL-273	Y54F10AL.2a.1|cdna|chromosome	WBcel235	III	2473868	2486620	WBGene00004884.1|gene_biotype	protein_coding|transcript_biotype	smg-6	CDS	38
3166	HSL-273	K12C11.2.1|cdna|chromosome	WBcel235	I	1340678	1341258	WBGene00004888.1|gene_biotype	protein_coding|transcript_biotype	smo-1	CDS	6
3167	HSL-273	Y54E5B.1a.1|cdna|chromosome	WBcel235	I	14807468	14815714	WBGene00004889.1|gene_biotype	protein_coding|transcript_biotype	smp-1	CDS	13
3168	HSL-273	D1037.2.1|cdna|chromosome	WBcel235	I	3666923	3671700	WBGene00004890.1|gene_biotype	protein_coding|transcript_biotype	smp-2	CDS	8
3169	HSL-273	Y71D11A.2.1|cdna|chromosome	WBcel235	III	1143172	1145211	WBGene00004891.1|gene_biotype	protein_coding|transcript_biotype	smr-1	CDS	5
3170	HSL-273	H21P03.3b.1|cdna|chromosome	WBcel235	IV	11482668	11498167	WBGene00004892.1|gene_biotype	protein_coding|transcript_biotype	sms-1	CDS	24
3172	HSL-273	Y22D7AL.8b.1|cdna|chromosome	WBcel235	III	1583155	1601140	WBGene00004894.1|gene_biotype	protein_coding|transcript_biotype	sms-3	CDS	5
3174	HSL-273	Y49F6B.4.1|cdna|chromosome	WBcel235	II	3482408	3490143	WBGene00004896.1|gene_biotype	protein_coding|transcript_biotype	smu-2	CDS	6
3175	HSL-273	T10H9.4.1|cdna|chromosome	WBcel235	V	6655562	6656501	WBGene00004897.1|gene_biotype	protein_coding|transcript_biotype	snb-1	CDS	9
3178	HSL-273	W03G9.1.1|cdna|chromosome	WBcel235	I	4980307	4983958	WBGene00004900.1|gene_biotype	protein_coding|transcript_biotype	snf-1	CDS	10
3180	HSL-273	T13B5.1.1|cdna|chromosome	WBcel235	II	1092006	1097899	WBGene00004902.1|gene_biotype	protein_coding|transcript_biotype	snf-3	CDS	72
3186	HSL-273	T03F7.1.1|cdna|chromosome	WBcel235	V	11305070	11308446	WBGene00004910.1|gene_biotype	protein_coding|transcript_biotype	snf-11	CDS	14
3187	HSL-273	T25B6.7.1|cdna|chromosome	WBcel235	X	9029478	9033955	WBGene00004911.1|gene_biotype	protein_coding|transcript_biotype	snf-12	CDS	7
3188	HSL-273	T08A9.3.1|cdna|chromosome	WBcel235	X	7327605	7329677	WBGene00004912.1|gene_biotype	protein_coding|transcript_biotype	sng-1	CDS	21
3189	HSL-273	Y38C1BA.2b.1|cdna|chromosome	WBcel235	IV	1805037	1815099	WBGene00004913.1|gene_biotype	protein_coding|transcript_biotype	snn-1	CDS	14
3190	HSL-273	Y116A8C.42.1|cdna|chromosome	WBcel235	IV	17088058	17088834	WBGene00004914.1|gene_biotype	protein_coding|transcript_biotype	snr-1	CDS	42
3191	HSL-273	W08E3.1.1|cdna|chromosome	WBcel235	I	13339397	13340224	WBGene00004915.1|gene_biotype	protein_coding|transcript_biotype	snr-2	CDS	6
3193	HSL-273	C52E4.3.2|cdna|chromosome	WBcel235	V	11978518	11979970	WBGene00004917.1|gene_biotype	protein_coding|transcript_biotype	snr-4	CDS	3
3195	HSL-273	Y49E10.15.1|cdna|chromosome	WBcel235	III	12429172	12429630	WBGene00004919.1|gene_biotype	protein_coding|transcript_biotype	snr-6	CDS	16
3197	HSL-273	F31E8.2b.1|cdna|chromosome	WBcel235	II	6810963	6816398	WBGene00004921.1|gene_biotype	protein_coding|transcript_biotype	snt-1	CDS	29
3198	HSL-273	F42G9.7.1|cdna|chromosome	WBcel235	III	786532	793733	WBGene00004922.1|gene_biotype	protein_coding|transcript_biotype	snt-2	CDS	7
3199	HSL-273	Y75B7AL.3.1|cdna|chromosome	WBcel235	V	1358187	1363784	WBGene00004923.1|gene_biotype	protein_coding|transcript_biotype	snt-3	CDS	14
3200	HSL-273	T23H2.2.1|cdna|chromosome	WBcel235	I	6436058	6441192	WBGene00004924.1|gene_biotype	protein_coding|transcript_biotype	snt-4	CDS	41
3203	HSL-273	C05D9.1.1|cdna|chromosome	WBcel235	X	1128986	1132711	WBGene00004927.1|gene_biotype	protein_coding|transcript_biotype	snx-1	CDS	7
3205	HSL-273	AC7.2c.1|cdna|chromosome	WBcel235	IV	5127006	5152485	WBGene00004929.1|gene_biotype	protein_coding|transcript_biotype	soc-2	CDS	19
3206	HSL-273	C15F1.7a.1|cdna|chromosome	WBcel235	II	6972712	6973892	WBGene00004930.1|gene_biotype	protein_coding|transcript_biotype	sod-1	CDS	20
3207	HSL-273	F10D11.1.2|cdna|chromosome	WBcel235	I	8417124	8435811	WBGene00004931.1|gene_biotype	protein_coding|transcript_biotype	sod-2	CDS	3
3210	HSL-273	C15A11.3.1|cdna|chromosome	WBcel235	I	7389049	7395918	WBGene00004944.1|gene_biotype	protein_coding|transcript_biotype	sol-1	CDS	12
3211	HSL-273	C50E10.4b.1|cdna|chromosome	WBcel235	II	12339944	12344795	WBGene00004945.1|gene_biotype	protein_coding|transcript_biotype	sop-2	CDS	17
3212	HSL-273	Y71F9B.10c.1|cdna|chromosome	WBcel235	I	2761158	2776097	WBGene00004946.1|gene_biotype	protein_coding|transcript_biotype	sop-3	CDS	14
3213	HSL-273	T28F12.3.1|cdna|chromosome	WBcel235	V	4517643	4549291	WBGene00004947.1|gene_biotype	protein_coding|transcript_biotype	sos-1	CDS	22
3214	HSL-273	K08A8.2a.2|cdna|chromosome	WBcel235	X	7458293	7463736	WBGene00004949.1|gene_biotype	protein_coding|transcript_biotype	sox-2	CDS	23
3215	HSL-273	F40E10.2.1|cdna|chromosome	WBcel235	X	14690846	14692999	WBGene00004950.1|gene_biotype	protein_coding|transcript_biotype	sox-3	CDS	4
3216	HSL-273	K10B3.10b.1|cdna|chromosome	WBcel235	X	3117455	3127073	WBGene00004951.1|gene_biotype	protein_coding|transcript_biotype	spc-1	CDS	363
3217	HSL-273	Y34D9A.4.1|cdna|chromosome	WBcel235	I	1030629	1033436	WBGene00004952.1|gene_biotype	protein_coding|transcript_biotype	spd-1	CDS	7
3218	HSL-273	F32H2.3.1|cdna|chromosome	WBcel235	I	8966985	8970158	WBGene00004953.1|gene_biotype	protein_coding|transcript_biotype	spd-2	CDS	8
3220	HSL-273	F56A3.4.1|cdna|chromosome	WBcel235	I	5171285	5176664	WBGene00004955.1|gene_biotype	protein_coding|transcript_biotype	spd-5	CDS	9
3229	HSL-273	F47G6.4a.1|cdna|chromosome	WBcel235	I	1446497	1465358	WBGene00004969.1|gene_biotype	protein_coding|transcript_biotype	spe-15	CDS	4
3234	HSL-273	ZC404.3a.2|cdna|chromosome	WBcel235	V	6785457	6787866	WBGene00004975.1|gene_biotype	protein_coding|transcript_biotype	spe-39	CDS	4
3236	HSL-273	Y47G6A.10.1|cdna|chromosome	WBcel235	I	3467132	3478515	WBGene00004978.1|gene_biotype	protein_coding|transcript_biotype	spg-7	CDS	36
3237	HSL-273	F42G8.11.1|cdna|chromosome	WBcel235	IV	8132175	8133692	WBGene00004979.1|gene_biotype	protein_coding|transcript_biotype	sph-1	CDS	5
3238	HSL-273	B0464.5a.2|cdna|chromosome	WBcel235	III	9457630	9462692	WBGene00004980.1|gene_biotype	protein_coding|transcript_biotype	spk-1	CDS	44
3239	HSL-273	Y66H1B.4.1|cdna|chromosome	WBcel235	IV	379898	383185	WBGene00004981.1|gene_biotype	protein_coding|transcript_biotype	spl-1	CDS	16
3240	HSL-273	ZC404.8.2|cdna|chromosome	WBcel235	V	6783187	6784922	WBGene00004984.1|gene_biotype	protein_coding|transcript_biotype	spn-4	CDS	3
3242	HSL-273	T07C4.4.2|cdna|chromosome	WBcel235	III	10355124	10355668	WBGene00004986.1|gene_biotype	protein_coding|transcript_biotype	spp-1	CDS	22
3244	HSL-273	T08A9.7.1|cdna|chromosome	WBcel235	X	7314969	7315353	WBGene00004988.1|gene_biotype	protein_coding|transcript_biotype	spp-3	CDS	40
3246	HSL-273	T08A9.9.2|cdna|chromosome	WBcel235	X	7319935	7320384	WBGene00004990.1|gene_biotype	protein_coding|transcript_biotype	spp-5	CDS	39
3249	HSL-273	C28C12.5.1|cdna|chromosome	WBcel235	IV	8481664	8483710	WBGene00004993.1|gene_biotype	protein_coding|transcript_biotype	spp-8	CDS	24
3251	HSL-273	C28C12.7b.1|cdna|chromosome	WBcel235	IV	8477182	8480656	WBGene00004995.1|gene_biotype	protein_coding|transcript_biotype	spp-10	CDS	7
3255	HSL-273	K09F5.3.2|cdna|chromosome	WBcel235	X	7725955	7726383	WBGene00004999.1|gene_biotype	protein_coding|transcript_biotype	spp-14	CDS	26
3256	HSL-273	C48E7.10.1|cdna|chromosome	WBcel235	I	6249556	6250197	WBGene00005000.1|gene_biotype	protein_coding|transcript_biotype	spp-15	CDS	3
3257	HSL-273	F32D8.9.1|cdna|chromosome	WBcel235	V	10900563	10901303	WBGene00005001.1|gene_biotype	protein_coding|transcript_biotype	spp-16	CDS	9
3258	HSL-273	C54G6.5.2|cdna|chromosome	WBcel235	I	1016405	1017180	WBGene00005002.1|gene_biotype	protein_coding|transcript_biotype	spp-17	CDS	24
3259	HSL-273	F27C8.4a.2|cdna|chromosome	WBcel235	IV	9593667	9594425	WBGene00005003.1|gene_biotype	protein_coding|transcript_biotype	spp-18	CDS	16
3262	HSL-273	D1014.8.1|cdna|chromosome	WBcel235	V	8126663	8129352	WBGene00005006.1|gene_biotype	protein_coding|transcript_biotype	spr-1	CDS	9
3263	HSL-273	C27B7.1b.1|cdna|chromosome	WBcel235	IV	8891470	8892743	WBGene00005007.1|gene_biotype	protein_coding|transcript_biotype	spr-2	CDS	3
3265	HSL-273	C09H6.1a.1|cdna|chromosome	WBcel235	I	8103601	8109221	WBGene00005009.1|gene_biotype	protein_coding|transcript_biotype	spr-4	CDS	19
3266	HSL-273	Y40B1B.6.1|cdna|chromosome	WBcel235	I	13438058	13450216	WBGene00005010.1|gene_biotype	protein_coding|transcript_biotype	spr-5	CDS	9
3271	HSL-273	K08E4.1.2|cdna|chromosome	WBcel235	IV	12051484	12055785	WBGene00005015.1|gene_biotype	protein_coding|transcript_biotype	spt-5	CDS	38
3272	HSL-273	B0491.2.1|cdna|chromosome	WBcel235	II	11336693	11337837	WBGene00005016.1|gene_biotype	protein_coding|transcript_biotype	sqt-1	CDS	30
3273	HSL-273	C01B12.1.1|cdna|chromosome	WBcel235	II	23328	24458	WBGene00005017.1|gene_biotype	protein_coding|transcript_biotype	sqt-2	CDS	6
3274	HSL-273	F23H12.4a.1|cdna|chromosome	WBcel235	V	12352994	12354314	WBGene00005018.1|gene_biotype	protein_coding|transcript_biotype	sqt-3	CDS	33
3275	HSL-273	D2096.4a.1|cdna|chromosome	WBcel235	IV	8361089	8363370	WBGene00005019.1|gene_biotype	protein_coding|transcript_biotype	sqv-1	CDS	12
3276	HSL-273	Y110A2AL.14.1|cdna|chromosome	WBcel235	II	2889104	2894395	WBGene00005020.1|gene_biotype	protein_coding|transcript_biotype	sqv-2	CDS	3
3279	HSL-273	T24D1.1c.1|cdna|chromosome	WBcel235	I	9947812	9953387	WBGene00005023.1|gene_biotype	protein_coding|transcript_biotype	sqv-5	CDS	13
3280	HSL-273	Y50D4C.4a.1|cdna|chromosome	WBcel235	V	951454	964789	WBGene00005024.1|gene_biotype	protein_coding|transcript_biotype	sqv-6	CDS	3
3281	HSL-273	C52E12.3.1|cdna|chromosome	WBcel235	II	7010811	7012690	WBGene00005025.1|gene_biotype	protein_coding|transcript_biotype	sqv-7	CDS	6
3282	HSL-273	ZK1307.5.1|cdna|chromosome	WBcel235	II	9647887	9649367	WBGene00005026.1|gene_biotype	protein_coding|transcript_biotype	sqv-8	CDS	5
3310	HSL-273	B0304.5.1|cdna|chromosome	WBcel235	II	4529636	4531964	WBGene00005058.1|gene_biotype	protein_coding|transcript_biotype	sra-32	CDS	3
3326	HSL-273	Y92H12A.1b.2|cdna|chromosome	WBcel235	I	1566929	1580069	WBGene00005077.1|gene_biotype	protein_coding|transcript_biotype	src-1	CDS	3
3781	HSL-273	C03G6.19.1|cdna|chromosome	WBcel235	V	7384232	7386173	WBGene00005647.1|gene_biotype	protein_coding|transcript_biotype	srp-6	CDS	7
3782	HSL-273	F20D6.4d.1|cdna|chromosome	WBcel235	V	8179131	8183005	WBGene00005648.1|gene_biotype	protein_coding|transcript_biotype	srp-7	CDS	26
3787	HSL-273	K11D12.3a.1|cdna|chromosome	WBcel235	V	5019224	5022369	WBGene00005655.1|gene_biotype	protein_coding|transcript_biotype	srr-4	CDS	26
3793	HSL-273	W03B1.4a.1|cdna|chromosome	WBcel235	IV	4357631	4359936	WBGene00005662.1|gene_biotype	protein_coding|transcript_biotype	sars-2	CDS	5
3794	HSL-273	C47E12.1.1|cdna|chromosome	WBcel235	IV	10003726	10005599	WBGene00005663.1|gene_biotype	protein_coding|transcript_biotype	sars-1	CDS	36
3927	HSL-273	C25F9.1a.1|cdna|chromosome	WBcel235	V	19429440	19431687	WBGene00005832.1|gene_biotype	protein_coding|transcript_biotype	srw-85	CDS	7
4063	HSL-273	C04E12.8.1|cdna|chromosome	WBcel235	V	3370942	3372773	WBGene00006012.1|gene_biotype	protein_coding|transcript_biotype	srx-121	CDS	3
4086	HSL-273	C14A11.7.1|cdna|chromosome	WBcel235	X	2823501	2826827	WBGene00006055.1|gene_biotype	protein_coding|transcript_biotype	ssr-2	CDS	4
4089	HSL-273	F54C9.2.1|cdna|chromosome	WBcel235	II	8563714	8566139	WBGene00006059.1|gene_biotype	protein_coding|transcript_biotype	stc-1	CDS	4
4092	HSL-273	F30A10.8.1|cdna|chromosome	WBcel235	I	9501268	9505173	WBGene00006062.1|gene_biotype	protein_coding|transcript_biotype	stn-1	CDS	4
4094	HSL-273	F32A6.5c.1|cdna|chromosome	WBcel235	X	5307489	5315288	WBGene00006064.1|gene_biotype	protein_coding|transcript_biotype	sto-2	CDS	3
4096	HSL-273	Y71H9A.3.1|cdna|chromosome	WBcel235	X	11644143	11647425	WBGene00006066.1|gene_biotype	protein_coding|transcript_biotype	sto-4	CDS	6
4216	HSL-273	ZK697.10.1|cdna|chromosome	WBcel235	V	1734869	1736767	WBGene00006205.1|gene_biotype	protein_coding|transcript_biotype	str-160	CDS	4
4231	HSL-273	T01B11.5a.1|cdna|chromosome	WBcel235	IV	8460999	8463816	WBGene00006220.1|gene_biotype	protein_coding|transcript_biotype	str-176	CDS	8
4289	HSL-273	F07A5.5.1|cdna|chromosome	WBcel235	I	7360199	7371534	WBGene00006306.1|gene_biotype	protein_coding|transcript_biotype	sue-1	CDS	31
4290	HSL-273	F28C6.6.2|cdna|chromosome	WBcel235	II	8603846	8606744	WBGene00006307.1|gene_biotype	protein_coding|transcript_biotype	suf-1	CDS	8
4292	HSL-273	D1014.1.1|cdna|chromosome	WBcel235	V	8157746	8159844	WBGene00006309.1|gene_biotype	protein_coding|transcript_biotype	sul-2	CDS	22
4293	HSL-273	C54D2.4a.1|cdna|chromosome	WBcel235	X	7827085	7834535	WBGene00006310.1|gene_biotype	protein_coding|transcript_biotype	sul-3	CDS	3
4296	HSL-273	R09G11.1.1|cdna|chromosome	WBcel235	X	17528344	17531980	WBGene00006319.1|gene_biotype	protein_coding|transcript_biotype	sup-10	CDS	3
4297	HSL-273	T22B2.4a.1|cdna|chromosome	WBcel235	X	3904591	3907671	WBGene00006321.1|gene_biotype	protein_coding|transcript_biotype	sup-12	CDS	13
4298	HSL-273	DY3.7.1|cdna|chromosome	WBcel235	I	8792965	8797293	WBGene00006324.1|gene_biotype	protein_coding|transcript_biotype	sup-17	CDS	18
4299	HSL-273	R10E4.2q.1|cdna|chromosome	WBcel235	III	4276806	4279459	WBGene00006331.1|gene_biotype	protein_coding|transcript_biotype	sup-26	CDS	37
4300	HSL-273	C01B7.1c.1|cdna|chromosome	WBcel235	V	8786551	8792771	WBGene00006342.1|gene_biotype	protein_coding|transcript_biotype	sup-37	CDS	25
4301	HSL-273	F39B2.4b.1|cdna|chromosome	WBcel235	I	14777139	14787804	WBGene00006349.1|gene_biotype	protein_coding|transcript_biotype	sur-2	CDS	8
4302	HSL-273	K03A1.5.2|cdna|chromosome	WBcel235	X	7301357	7305570	WBGene00006351.1|gene_biotype	protein_coding|transcript_biotype	sur-5	CDS	18
4303	HSL-273	F26E4.1.1|cdna|chromosome	WBcel235	I	9754122	9757898	WBGene00006352.1|gene_biotype	protein_coding|transcript_biotype	sur-6	CDS	28
4304	HSL-273	F01G12.2b.1|cdna|chromosome	WBcel235	X	16376595	16380047	WBGene00006353.1|gene_biotype	protein_coding|transcript_biotype	sur-7	CDS	3
4305	HSL-273	B0336.9d.1|cdna|chromosome	WBcel235	III	5702248	5705464	WBGene00006359.1|gene_biotype	protein_coding|transcript_biotype	swp-1	CDS	11
4307	HSL-273	F59F5.6.1|cdna|chromosome	WBcel235	X	10549123	10555239	WBGene00006364.1|gene_biotype	protein_coding|transcript_biotype	syd-2	CDS	8
4308	HSL-273	K02E10.8b.1|cdna|chromosome	WBcel235	X	2509608	2515317	WBGene00006365.1|gene_biotype	protein_coding|transcript_biotype	syg-1	CDS	6
4309	HSL-273	C44H4.3.1|cdna|chromosome	WBcel235	X	14581654	14584374	WBGene00006366.1|gene_biotype	protein_coding|transcript_biotype	sym-1	CDS	40
4310	HSL-273	ZK1067.6a.1|cdna|chromosome	WBcel235	II	9178514	9188331	WBGene00006367.1|gene_biotype	protein_coding|transcript_biotype	sym-2	CDS	4
4312	HSL-273	R03E1.1.2|cdna|chromosome	WBcel235	X	14164634	14169779	WBGene00006369.1|gene_biotype	protein_coding|transcript_biotype	sym-4	CDS	24
4314	HSL-273	F48F7.2.2|cdna|chromosome	WBcel235	X	13960064	13962830	WBGene00006372.1|gene_biotype	protein_coding|transcript_biotype	syx-2	CDS	5
4315	HSL-273	F55A11.2.1|cdna|chromosome	WBcel235	V	11764904	11767222	WBGene00006373.1|gene_biotype	protein_coding|transcript_biotype	syx-5	CDS	6
4323	HSL-273	W04A8.7.1|cdna|chromosome	WBcel235	I	13861472	13887468	WBGene00006382.1|gene_biotype	protein_coding|transcript_biotype	taf-1	CDS	36
4324	HSL-273	Y37E11B.4.1|cdna|chromosome	WBcel235	IV	3584314	3593613	WBGene00006383.1|gene_biotype	protein_coding|transcript_biotype	taf-2	CDS	4
4325	HSL-273	C11G6.1a.1|cdna|chromosome	WBcel235	X	16332440	16346027	WBGene00006384.1|gene_biotype	protein_coding|transcript_biotype	taf-3	CDS	10
4328	HSL-273	W09B6.2a.1|cdna|chromosome	WBcel235	II	1127976	1132352	WBGene00006387.1|gene_biotype	protein_coding|transcript_biotype	taf-6.1	CDS	4
4331	HSL-273	ZK1320.12b.1|cdna|chromosome	WBcel235	II	9669324	9671499	WBGene00006390.1|gene_biotype	protein_coding|transcript_biotype	taf-8	CDS	6
4341	HSL-273	C31C9.1a.1|cdna|chromosome	WBcel235	II	13632655	13636986	WBGene00006404.1|gene_biotype	protein_coding|transcript_biotype	tag-10	CDS	45
4342	HSL-273	Y116A8C.36d.1|cdna|chromosome	WBcel235	IV	17119684	17126238	WBGene00006405.1|gene_biotype	protein_coding|transcript_biotype	itsn-1	CDS	56
4343	HSL-273	F12F6.5a.1|cdna|chromosome	WBcel235	IV	11570500	11578699	WBGene00006406.1|gene_biotype	protein_coding|transcript_biotype	srgp-1	CDS	16
4344	HSL-273	F25H5.1i.1|cdna|chromosome	WBcel235	I	9181819	9220766	WBGene00006407.1|gene_biotype	protein_coding|transcript_biotype	lim-9	CDS	33
4345	HSL-273	T14G12.3.1|cdna|chromosome	WBcel235	X	3731894	3733457	WBGene00006408.1|gene_biotype	protein_coding|transcript_biotype	tag-18	CDS	49
4347	HSL-273	ZK470.5a.1|cdna|chromosome	WBcel235	X	4148648	4153443	WBGene00006410.1|gene_biotype	protein_coding|transcript_biotype	nck-1	CDS	12
4349	HSL-273	C40C9.5e.1|cdna|chromosome	WBcel235	X	13625410	13631095	WBGene00006412.1|gene_biotype	protein_coding|transcript_biotype	nlg-1	CDS	14
4351	HSL-273	F38H4.7.2|cdna|chromosome	WBcel235	IV	11850950	11854946	WBGene00006415.1|gene_biotype	protein_coding|transcript_biotype	tag-30	CDS	24
4353	HSL-273	B0222.4.1|cdna|chromosome	WBcel235	V	9144630	9146899	WBGene00006418.1|gene_biotype	protein_coding|transcript_biotype	spl-2	CDS	5
4355	HSL-273	T21G5.5d.1|cdna|chromosome	WBcel235	I	6877080	6888217	WBGene00006423.1|gene_biotype	protein_coding|transcript_biotype	asd-2	CDS	31
4356	HSL-273	F49E10.5a.1|cdna|chromosome	WBcel235	X	5862708	5873320	WBGene00006424.1|gene_biotype	protein_coding|transcript_biotype	ctbp-1	CDS	4
4360	HSL-273	C02F12.4.1|cdna|chromosome	WBcel235	X	3674041	3678557	WBGene00006431.1|gene_biotype	protein_coding|transcript_biotype	tag-52	CDS	9
4361	HSL-273	F33C8.1.1|cdna|chromosome	WBcel235	X	14711579	14718787	WBGene00006432.1|gene_biotype	protein_coding|transcript_biotype	atrn-1	CDS	14
4362	HSL-273	F42A8.2.2|cdna|chromosome	WBcel235	II	9350648	9352801	WBGene00006433.1|gene_biotype	protein_coding|transcript_biotype	sdhb-1	CDS	45
4363	HSL-273	F09E5.15c.1|cdna|chromosome	WBcel235	II	5378423	5379632	WBGene00006434.1|gene_biotype	protein_coding|transcript_biotype	prdx-2	CDS	447
4365	HSL-273	W06H8.8f.1|cdna|chromosome	WBcel235	V	6121287	6202626	WBGene00006436.1|gene_biotype	protein_coding|transcript_biotype	ttn-1	CDS	554
4366	HSL-273	K08B12.5a.2|cdna|chromosome	WBcel235	V	6257401	6267191	WBGene00006437.1|gene_biotype	protein_coding|transcript_biotype	mrck-1	CDS	30
4367	HSL-273	C01F6.6h.1|cdna|chromosome	WBcel235	IV	9119098	9130370	WBGene00006438.1|gene_biotype	protein_coding|transcript_biotype	nrfl-1	CDS	46
4368	HSL-273	T27E9.1a.1|cdna|chromosome	WBcel235	III	13463163	13464657	WBGene00006439.1|gene_biotype	protein_coding|transcript_biotype	ant-1.1	CDS	1399
4370	HSL-273	Y73F8A.19.1|cdna|chromosome	WBcel235	IV	15361555	15368260	WBGene00006441.1|gene_biotype	protein_coding|transcript_biotype	cpna-4	CDS	11
4371	HSL-273	F58G11.5.3|cdna|chromosome	WBcel235	V	13675988	13678598	WBGene00006442.1|gene_biotype	protein_coding|transcript_biotype	tag-65	CDS	3
4372	HSL-273	C45B11.1a.1|cdna|chromosome	WBcel235	V	11036462	11039423	WBGene00006443.1|gene_biotype	protein_coding|transcript_biotype	pak-2	CDS	4
4373	HSL-273	C33B4.3c.1|cdna|chromosome	WBcel235	II	11384594	11390862	WBGene00006444.1|gene_biotype	protein_coding|transcript_biotype	shn-1	CDS	10
4374	HSL-273	F37D6.6.1|cdna|chromosome	WBcel235	I	10501585	10505949	WBGene00006445.1|gene_biotype	protein_coding|transcript_biotype	tag-68	CDS	5
4376	HSL-273	C25A1.3.1|cdna|chromosome	WBcel235	I	10159982	10161883	WBGene00006447.1|gene_biotype	protein_coding|transcript_biotype	tag-72	CDS	8
[truncated: 84,606 more rows]

## Sheet: Global RPOA-2 Deseq2 FC
	baseMean	log2FoldChange (global RPOA-2 depletion/control)	lfcSE	pvalue	padj
WBGene00007063	3.66908	0.111301	0.508074	0.505063	0.824424
WBGene00007064	27.3824	-0.307691	0.361709	0.165697	0.519026
WBGene00007065	1.93807	0.00317732	0.556955	0.979318	NA
WBGene00007067	1.90087	0.12246	0.553812	0.409267	NA
WBGene00007069	0.187927	0.0217955	0.620313	0.81261	NA
WBGene00004964	0.250569	0.0313435	0.622805	0.734764	NA
WBGene00007070	15.7968	-0.292638	0.375512	0.188972	0.55326
WBGene00007071	97.3456	0.00763586	0.201744	0.960336	0.991643
WBGene00000724	0.205119	0	0.621979	1	NA
WBGene00007072	13.4417	0.500708	0.480415	0.0487531	0.269531
WBGene00007073	19.7523	0.10821	0.393557	0.599289	0.873606
WBGene00006428	1.4652	0.2686	0.662116	0.115628	NA
WBGene00004929	52.2412	-0.120653	0.230567	0.475629	0.80462
WBGene00007082	0.580972	0.0450955	0.628504	0.629265	NA
WBGene00005033	0.136746	0	0.621979	1	NA
WBGene00007080	0.102559	0	0.621979	1	NA
WBGene00003231	0.897677	-0.0250952	0.596371	0.809196	NA
WBGene00005029	0.102559	0	0.621979	1	NA
WBGene00014998	1.33046	-0.0428408	0.597526	0.688193	NA
WBGene00000797	1.71991	-0.235261	0.735507	0.11011	NA
WBGene00014999	1.73598	-0.0857723	0.555333	0.531552	NA
WBGene00015000	0.754425	-0.0153474	0.599573	0.879466	NA
WBGene00044701	10.5716	-0.204002	0.39906	0.342431	0.716318
WBGene00003010	30.6614	-0.245412	0.326633	0.242536	0.616655
WBGene00007087	6.05162	-0.173411	0.442472	0.397161	0.757671
WBGene00007088	22.3017	0.338676	0.402699	0.141173	0.479616
WBGene00007089	11.2107	0.0621732	0.493026	0.708512	0.914838
WBGene00007090	24.8975	-0.0202571	0.362095	0.920804	0.980694
WBGene00007091	123.175	0.742888	0.215736	7.50098e-05	0.00251658
WBGene00007092	2.78952	0.0388549	0.502134	0.805969	0.948553
WBGene00007093	6.88302	0.323688	0.56081	0.118616	0.439113
WBGene00000138	17.3717	0.0199441	0.394023	0.921172	0.980694
WBGene00007094	8.58276	0.064144	0.420552	0.745839	0.927133
WBGene00000722	13.5125	-6.33964	1.65682	8.26562e-07	5.3183e-05
WBGene00007100	13.8211	0.337232	0.457919	0.142016	0.480929
WBGene00007101	58.7824	0.551493	0.338146	0.0188002	0.151898
WBGene00001646	1.00894	0.136575	0.647283	0.26747	NA
WBGene00007102	3.38886	0.0899426	0.502681	0.586579	0.868163
WBGene00007103	61.5116	-0.0292909	0.272845	0.875623	0.968521
WBGene00007104	0.561546	0.0681281	0.620229	0.514319	NA
WBGene00000723	1.12819	-0.031215	0.567593	0.793154	NA
WBGene00007096	0.937186	0.0300921	0.59773	0.772483	NA
WBGene00007097	0.277541	0	0.621979	1	NA
WBGene00001533	0.48266	0	0.621979	1	NA
WBGene00000491	16.1861	0.297271	0.469098	0.179087	0.537489
WBGene00007099	11.6912	0.227476	0.499539	0.252302	0.62756
WBGene00006932	75.0938	0.343453	0.295888	0.0952493	0.393653
WBGene00000814	18.0405	0.54125	0.450332	0.0356117	0.22362
WBGene00015001	4.74945	0.165918	0.473541	0.392282	0.753154
WBGene00194700	0.170932	0	0.621979	1	NA
WBGene00015002	3.01864	0.702497	1.05123	0.010805	0.104857
WBGene00000403	341.775	0.105351	0.146556	0.365833	0.73601
WBGene00015005	1.20412	0.15893	0.623499	0.25046	NA
WBGene00044394	0.299382	0.0173786	0.619585	0.849659	NA
WBGene00007110	41.425	0.182312	0.356413	0.38835	0.749879
WBGene00007111	67.4566	0.448746	0.307831	0.03874	0.235089
WBGene00007112	16.7123	-0.229504	0.430967	0.286931	0.664553
WBGene00001019	16.3388	0.145734	0.380743	0.487075	0.81113
WBGene00007113	6.53279	-0.0219374	0.44924	0.90602	0.976406
WBGene00007114	1.54224	0.161377	0.628067	0.24249	NA
WBGene00007105	16.7147	0.324886	0.434784	0.156291	0.503197
WBGene00001020	12.6608	0.0496935	0.389314	0.806592	0.948553
WBGene00235095	0.250569	0.0313435	0.622805	0.734764	NA
WBGene00007106	5.78178	-0.102554	0.523249	0.514158	0.830896
WBGene00007107	19.9153	-0.0216643	0.362208	0.91533	0.979898
WBGene00007108	73.8012	-0.251993	0.250369	0.16579	0.519034
WBGene00007109	6.16906	0.0434148	0.469035	0.806824	0.948553
WBGene00001922	17.1602	-0.0390282	0.345952	0.847832	0.961858
WBGene00206362	0.187927	0.0217955	0.620313	0.81261	NA
WBGene00015007	97.9338	0.372361	0.22578	0.0343215	0.218884
WBGene00015008	3.97822	0.027888	0.496425	0.862314	0.964728
WBGene00004415	3016.5	-0.204044	0.209724	0.198154	0.565106
WBGene00015009	21.8181	-0.390084	0.383989	0.0941908	0.390911
WBGene00015010	0.857763	0.090127	0.624635	0.416828	NA
WBGene00006961	135.261	0.214908	0.260931	0.246601	0.620299
WBGene00015011	2.71276	-0.350275	0.851855	0.0493993	0.270973
WBGene00006646	1.34999	0.0673859	0.607525	0.537618	NA
WBGene00007115	1.71828	0.0125499	0.558244	0.918185	NA
WBGene00007116	12.5379	-0.184999	0.435543	0.374054	0.741321
WBGene00015024	0.27106	0.0341824	0.623781	0.712295	NA
WBGene00015025	37.2602	0.556463	0.428896	0.0300887	0.201607
WBGene00044413	1.28899	0.0418443	0.591775	0.701495	NA
WBGene00044644	8.48355	3.64252	1.85424	4.27509e-05	0.00156265
WBGene00044646	1.15037	0.103171	0.594462	0.414546	NA
WBGene00015017	14.7207	0.373655	0.594848	0.0815907	0.359673
WBGene00004466	33.3909	0.599834	0.419155	0.0206614	0.161341
WBGene00015019	0.250569	0.0313435	0.622805	0.734764	NA
WBGene00015021	32.9971	0.712486	0.600473	0.0129104	0.118236
WBGene00002191	98.1395	0.177864	0.298347	0.370635	0.739637
WBGene00015022	0.670731	0.0589271	0.61546	0.568533	NA
WBGene00015023	11.2333	0.0348909	0.426745	0.85769	0.963708
WBGene00000232	18.184	0.0529652	0.348479	0.795047	0.945528
WBGene00015027	1.55488	0.107361	0.622166	0.365252	NA
WBGene00001676	9.06717	-0.0742957	0.424935	0.706714	0.914824
WBGene00000099	6.0386	-0.0138817	0.46212	0.938395	0.985388
WBGene00015028	1.82906	0.01266	0.556007	0.918302	NA
WBGene00015029	2.6169	0.15533	0.530626	0.354625	0.726754
WBGene00015035	1.16904	0	0.578014	1	NA
WBGene00015036	0.541055	0.0504195	0.631354	0.590867	NA
WBGene00015037	2.60897	0.525893	0.904702	0.023036	0.173259
WBGene00015038	0.881236	0	0.582711	1	NA
WBGene00003889	16.1432	-0.146298	0.405304	0.48209	0.809284
WBGene00015040	1.40382	-0.169567	0.712919	0.165985	NA
WBGene00015041	0.855184	0.0367084	0.566369	0.760681	NA
WBGene00015042	5.92543	-0.152678	0.48947	0.408936	0.762869
WBGene00015043	5.19862	-0.212587	0.563149	0.220777	0.591382
WBGene00015044	22.3066	-0.440321	0.454217	0.0725264	0.335292
WBGene00015045	0.187927	0.0217955	0.620313	0.81261	NA
WBGene00015046	0.244075	0	0.621979	1	NA
WBGene00003765	2.01879	0.0998018	0.543794	0.495239	NA
WBGene00003767	1.72405	0.230108	0.676498	0.13637	NA
WBGene00003768	0.277541	0	0.621979	1	NA
WBGene00003769	1.2734	0.10991	0.634315	0.342312	NA
WBGene00015047	78.5302	-0.306475	0.310498	0.142235	0.481499
WBGene00015048	46.0779	-0.348213	0.309091	0.0987147	0.401962
WBGene00004055	27.276	0.3763	0.342858	0.0916147	0.38404
WBGene00015049	0.102559	0	0.621979	1	NA
WBGene00015050	11.3541	-0.153963	0.480227	0.415227	0.766281
WBGene00015052	83.3085	0.892896	0.267455	5.88203e-05	0.00204497
WBGene00015053	2.61481	0.0677203	0.535253	0.63571	0.889199
WBGene00044582	3.85089	0.0092013	0.523536	0.948594	0.988416
WBGene00235316	0.250569	0.0313435	0.622805	0.734764	NA
WBGene00015055	0.584603	0.0455737	0.628745	0.625756	NA
WBGene00006418	8.00234	0.231472	0.513487	0.235635	0.608207
WBGene00015056	4.73816	-0.0690365	0.512645	0.658082	0.897194
WBGene00000717	172.528	-0.757786	0.359756	0.00311879	0.0437283
WBGene00000718	9.72718	-0.589283	0.770004	0.0204651	0.160249
WBGene00000599	449.15	-1.0655	0.234893	2.335e-07	1.6873e-05
WBGene00015057	20.8618	0.236314	0.463376	0.262286	0.635918
WBGene00015059	5.26308	0.00675756	0.505018	0.965109	0.992364
WBGene00015061	947.25	-0.116824	0.193012	0.428747	0.775086
WBGene00015062	0.250569	0.0313435	0.622805	0.734764	NA
WBGene00015063	12.9938	0.0526199	0.358775	0.796826	0.946319
WBGene00015064	23.2497	0.0271666	0.308892	0.890661	0.973552
WBGene00015066	0.291247	0	0.621979	1	NA
WBGene00015067	14.7142	-0.101782	0.40073	0.618852	0.882409
WBGene00015074	36.4427	-0.533593	0.402212	0.0326521	0.212774
WBGene00015075	29.2752	0.48038	0.385914	0.0468439	0.262202
WBGene00015076	4.46097	0.713052	1.02865	0.0104994	0.102634
WBGene00015073	3.71177	0.0823099	0.544586	0.560496	0.853244
WBGene00004359	2.06943	0.291244	0.732609	0.0848846	NA
WBGene00000907	11.9687	0.0857788	0.417627	0.668332	0.900582
WBGene00007118	20.8339	0.422703	0.507029	0.0782475	0.352376
WBGene00015085	1.00667	0.122688	0.641717	0.301933	NA
WBGene00271577	0.555082	0	0.621979	1	NA
WBGene00271715	0.290486	0.0217957	0.620313	0.812608	NA
WBGene00002048	258.924	-0.0311839	0.155962	0.801858	0.948515
WBGene00015080	0.638349	0.0709377	0.619561	0.502243	NA
WBGene00015081	0.162636	0.0173783	0.619585	0.849661	NA
WBGene00004413	3464.26	0.171331	0.18693	0.234024	0.606507
WBGene00007119	1.79604	-0.0406718	0.540821	0.763189	NA
WBGene00007122	22.126	0.00538267	0.340206	0.978797	0.998582
WBGene00007126	12.599	-0.130131	0.356386	0.5313	0.840728
WBGene00015087	6.32534	-0.0398422	0.466209	0.823601	0.950947
WBGene00000211	4.79196	0.0255541	0.458772	0.888105	0.973042
WBGene00015088	13.6223	-0.225843	0.424024	0.295343	0.674228
WBGene00000886	1.66357	0.208525	0.670796	0.156715	NA
WBGene00015091	31.4361	0.285808	0.385837	0.200398	0.567826
WBGene00002583	192.615	0.11948	0.172828	0.374559	0.741697
WBGene00015092	25.2227	0.0713025	0.302663	0.717067	0.917221
WBGene00015094	0.472614	0	0.621979	1	NA
WBGene00015095	1.10999	0.153674	0.624235	0.258789	NA
WBGene00015096	5.42131	0.569045	0.75824	0.022717	0.1721
WBGene00006538	11.4413	0.375348	0.426686	0.111527	0.427799
WBGene00007128	2.50963	0.100622	0.511169	0.537111	0.842407
WBGene00007129	44.2344	-0.641062	0.362061	0.00997022	0.0990066
WBGene00007130	4.5235	-0.146381	0.510581	0.400579	0.759153
WBGene00004243	0.170932	0	0.621979	1	NA
WBGene00015098	0.187927	0.0217955	0.620313	0.81261	NA
WBGene00006745	30.6902	0.456895	0.359096	0.0504101	0.273692
WBGene00015105	5.56522	-0.272753	0.491235	0.197481	0.564134
WBGene00001613	6.99138	-0.149201	0.455145	0.44953	0.789089
WBGene00015107	7.26319	0.0526608	0.437695	0.783737	0.941797
WBGene00044674	0.188687	0	0.621979	1	NA
WBGene00015099	22.785	0.00481553	0.326459	0.980868	0.998624
WBGene00015101	12.3508	0.182471	0.397577	0.390742	0.752333
WBGene00015102	2.30467	-0.0654813	0.56183	0.611057	0.878523
WBGene00015103	0.571269	-0.0789575	0.65984	0.397443	NA
WBGene00003609	16.3862	-0.220668	0.359081	0.303693	0.681018
WBGene00015104	33.4937	0.619907	0.355279	0.0114476	0.109472
WBGene00015110	4.32819	0.159891	0.568056	0.302128	0.680132
WBGene00015113	0.141516	0	0.621979	1	NA
WBGene00007131	0.939682	0.0485782	0.602205	0.646921	NA
WBGene00007132	0.188687	0	0.621979	1	NA
WBGene00000513	1.27326	-0.138966	0.679551	0.230126	NA
WBGene00007135	48.8527	0.479109	0.314674	0.0306566	0.203813
WBGene00007136	0.501138	0.0550781	0.634135	0.558493	NA
WBGene00007137	4.57277	1.61262	1.64548	0.00105016	0.0201331
WBGene00002003	9.77737	0.314888	0.483746	0.156376	0.503197
WBGene00007138	4.98877	0.0406016	0.450487	0.827315	0.953115
WBGene00007139	41.5003	0.0198428	0.269022	0.914912	0.979898
WBGene00000511	3.04909	-0.0927363	0.546192	0.517528	0.831759
WBGene00000512	13.9324	-0.566598	0.720651	0.0241574	0.179111
WBGene00015115	5.52148	0.214735	0.475103	0.29116	0.669561
WBGene00002252	19.779	0.254351	0.350216	0.23838	0.61084
WBGene00015116	27.2998	-0.310591	0.417106	0.172139	0.527672
WBGene00003825	80.1928	-0.219757	0.239109	0.209524	0.579239
WBGene00015117	15.5155	-0.124446	0.407306	0.545098	0.844434
WBGene00015118	0.102559	0	0.621979	1	NA
WBGene00002207	43.0099	-0.0180565	0.255378	0.920253	0.980694
WBGene00015122	4.62715	0.11169	0.473703	0.54346	0.844233
WBGene00015131	16.2974	-0.0100676	0.329511	0.960107	0.991643
WBGene00015132	7.55838	0.173202	0.452506	0.391498	0.752412
WBGene00015133	36.7092	-0.141934	0.282199	0.460035	0.793531
WBGene00015124	1.97857	-0.0656903	0.573975	0.593645	NA
WBGene00015125	98.0227	-0.773427	0.260607	0.00031618	0.00798991
WBGene00015126	43.0116	-0.255127	0.283523	0.194154	0.560504
WBGene00015128	30.3544	0.301931	0.346369	0.166922	0.520432
WBGene00015130	15.1789	0.039051	0.345828	0.847738	0.961858
WBGene00001948	16.3573	0.328767	0.406961	0.1517	0.496194
WBGene00015134	0.580772	0.0313439	0.622805	0.734761	NA
WBGene00015135	1.31694	-0.131064	0.703088	0.214	NA
WBGene00005058	1.17807	-0.0407706	0.616625	0.67616	NA
WBGene00015137	37.1366	-0.444818	0.320527	0.0443837	0.252289
WBGene00015138	4.51283	-0.0201434	0.526127	0.886895	0.97251
WBGene00015139	0.338419	0	0.621979	1	NA
WBGene00015141	64.1103	-0.42123	0.355997	0.0669169	0.321051
WBGene00015142	0.187927	0.0217955	0.620313	0.81261	NA
WBGene00007140	2.505	-0.0376952	0.532541	0.786871	0.942865
WBGene00007141	0.283031	0	0.621979	1	NA
WBGene00007142	80.7421	-0.599851	0.399997	0.0187987	0.151898
WBGene00003868	12.6137	-0.00453635	0.348334	0.982187	0.998624
WBGene00007149	0.188687	0	0.621979	1	NA
WBGene00195248	5.00143	0.244961	0.546164	0.194073	0.560504
WBGene00006660	1.64739	0.219274	0.598724	0.18693	NA
WBGene00007143	164.65	-0.866745	0.283097	0.000162424	0.00481328
WBGene00007144	2.87244	0.241293	0.56766	0.18338	0.546012
WBGene00007145	28.1224	-0.130659	0.324288	0.520813	0.834075
WBGene00007146	1.50681	0.0340221	0.535543	0.804126	NA
WBGene00005267	0.566499	-0.0789575	0.65984	0.397443	NA
WBGene00000090	35.3307	0.215796	0.364785	0.315104	0.691665
WBGene00004435	399.044	0.167831	0.203278	0.275996	0.651407
WBGene00015148	18.3826	0.118229	0.351987	0.567596	0.858062
WBGene00015150	0.438495	0.0504193	0.631354	0.590869	NA
WBGene00006943	18.7911	0.233164	0.386658	0.28471	0.662183
WBGene00000182	59.8473	-0.106019	0.236915	0.538314	0.84268
WBGene00015143	53.4714	0.0363569	0.261865	0.842554	0.960086
WBGene00004348	5.03275	0.0577278	0.448599	0.758905	0.932632
WBGene00015145	2.30563	0.0536371	0.535337	0.702061	0.913746
WBGene00015146	13.3784	-0.178855	0.409287	0.397306	0.757671
WBGene00015147	3.62344	0.232081	0.543843	0.210994	0.580869
WBGene00002982	0.680005	0.0799082	0.623412	0.45741	NA
WBGene00006359	51.895	0.00947817	0.303973	0.961505	0.991643
WBGene00006955	4.60294	-0.0436349	0.456419	0.812231	0.948553
WBGene00015152	0.141516	0	0.621979	1	NA
WBGene00001177	274.628	0.105889	0.193045	0.473472	0.802813
WBGene00015153	0.429753	-0.0789579	0.65984	0.397441	NA
WBGene00002061	14.5192	-0.073591	0.365696	0.719926	0.917464
WBGene00006780	1448.07	0.178986	0.212179	0.261732	0.635491
WBGene00015155	33.5617	-0.0123139	0.291918	0.949181	0.988647
WBGene00015164	25.2156	-0.492556	0.42556	0.0482501	0.267885
WBGene00015156	12.1062	0.173046	0.398739	0.413332	0.76479
WBGene00015157	17.2478	0.0465065	0.328349	0.817492	0.949702
WBGene00015158	4.54602	0.230991	0.537317	0.217433	0.587618
WBGene00015159	10.7747	0.114799	0.381615	0.579694	0.865212
WBGene00015160	6.50859	0.817561	0.952685	0.00718063	0.0795458
WBGene00015161	9.11005	0.0949336	0.386611	0.644296	0.893358
WBGene00015162	28.5845	-0.126685	0.313123	0.52828	0.838666
WBGene00015163	8.4413	0.0994471	0.397435	0.627342	0.8866
WBGene00007150	39.2906	0.297548	0.330172	0.164739	0.516542
WBGene00001137	1580.6	-0.542751	0.17422	0.000487043	0.0110514
WBGene00007152	0.351323	0.0173787	0.619585	0.849658	NA
WBGene00007153	104.32	0.610587	0.296997	0.00635974	0.0730727
WBGene00007154	3.35829	0.133256	0.553148	0.380581	0.744907
WBGene00007155	17.3982	-0.188567	0.434171	0.366753	0.73601
WBGene00003508	57.3133	-0.0843048	0.24714	0.633926	0.889129
WBGene00007054	53.6769	-0.0341787	0.239433	0.843675	0.960432
WBGene00007158	0.421967	0.0267693	0.621457	0.771644	NA
WBGene00007166	1.08107	0.143401	0.619714	0.282197	NA
WBGene00007162	1.31628	0.15814	0.61654	0.258011	NA
WBGene00004469	2654.6	-0.0331669	0.159777	0.793747	0.945412
WBGene00007167	25.0194	0.059301	0.304591	0.76343	0.933936
WBGene00007168	6.32469	0.554793	0.725675	0.0253276	0.182881
WBGene00007169	0.102559	0	0.621979	1	NA
WBGene00007170	0.74967	0.0341828	0.623781	0.712292	NA
WBGene00007171	1.10654	-0.0268758	0.611829	0.781404	NA
WBGene00007172	0.304152	0.0173786	0.619585	0.849659	NA
WBGene00044636	1.92275	-0.029687	0.527748	0.833717	NA
WBGene00003729	3.00723	0.172896	0.588874	0.257831	0.630746
WBGene00007174	1.6924	-0.123279	0.709953	0.213558	NA
WBGene00007175	40.7415	-0.145069	0.283116	0.451142	0.790265
WBGene00007176	44.234	-0.182313	0.318572	0.372805	0.74036
WBGene00006712	10.925	-0.245895	0.395866	0.262717	0.636115
WBGene00015167	2.35264	0.138155	0.594149	0.320084	0.697488
WBGene00015168	129.126	-0.353866	0.193169	0.0240702	0.178606
WBGene00015169	7.27806	-0.340276	0.476398	0.135908	0.468864
WBGene00043982	0.475084	0.0197063	0.610991	0.837628	NA
WBGene00015171	1.13236	0.152243	0.616374	0.268656	NA
WBGene00015172	10.4742	-0.664959	0.527186	0.0169034	0.141261
WBGene00000895	8.54547	0.00406284	0.447693	0.982586	0.998624
WBGene00000903	41.3813	0.107125	0.293412	0.58268	0.866622
WBGene00015173	61.3562	0.279986	0.276664	0.150749	0.494978
WBGene00004498	64.5793	-0.0315875	0.262563	0.863178	0.964728
WBGene00015175	1.37581	0.237807	0.684314	0.127655	NA
WBGene00004393	1.28711	0.210942	0.609273	0.189477	NA
WBGene00001856	4.71203	0.0133677	0.490221	0.934999	0.983889
WBGene00000772	1.10229	0.0348461	0.563891	0.774273	NA
WBGene00001600	0.631389	0.0391804	0.608582	0.697725	NA
WBGene00003472	101.483	0.183019	0.195773	0.221528	0.592085
WBGene00015176	24.5921	0.497014	0.458151	0.049308	0.270837
WBGene00015177	28.0921	0.289739	0.319987	0.169314	0.523815
WBGene00015181	57.7168	-0.0435489	0.286134	0.820267	0.950244
WBGene00001638	5.81442	0.429783	0.624816	0.0563668	0.291711
WBGene00015182	2.47658	0.552188	0.914195	0.0205987	0.161119
WBGene00015191	0.439256	0.0313438	0.622805	0.734762	NA
WBGene00015194	3.73346	-0.00781428	0.505181	0.959636	0.991643
WBGene00044640	5.04717	0.0646106	0.466958	0.720387	0.917567
WBGene00015184	2.38511	0.123846	0.557373	0.400669	0.759153
WBGene00015185	11.7111	0.122632	0.424962	0.544041	0.844434
WBGene00015186	20.941	-0.186931	0.377651	0.380652	0.744907
WBGene00000296	2.64432	-0.0665596	0.537284	0.638342	0.889965
WBGene00015188	7.02139	0.105589	0.441149	0.58943	0.869706
WBGene00015189	0.708014	-0.110599	0.661685	0.303802	NA
WBGene00015190	0.971252	0.130033	0.611348	0.319678	NA
WBGene00002997	4.32214	0.225827	0.531411	0.228975	0.599162
WBGene00005542	0.205119	0	0.621979	1	NA
WBGene00005543	0.187927	0.0217955	0.620313	0.81261	NA
WBGene00015196	0.393806	0	0.621979	1	NA
WBGene00015197	4.48247	0.00965139	0.46023	0.957348	0.991643
WBGene00015200	5.17949	0.162901	0.473939	0.399135	0.758497
WBGene00002251	53.7182	0.154914	0.273434	0.412795	0.764248
WBGene00007178	17.2872	-0.107958	0.449191	0.576335	0.863354
WBGene00007180	6.68902	0.0753929	0.458123	0.684797	0.907848
WBGene00194695	0.392084	0.0313438	0.622805	0.734762	NA
WBGene00001094	96.063	0.309156	0.333094	0.151816	0.496362
WBGene00007184	82.4869	0.574014	0.352456	0.0171563	0.142625
WBGene00007185	8.69659	0.0382877	0.440211	0.840403	0.959031
WBGene00000268	77.7622	0.02788	0.219005	0.864269	0.965
WBGene00004980	163.194	0.115771	0.188447	0.423872	0.771826
WBGene00007186	67.2012	0.717326	0.279264	0.00122303	0.0224397
WBGene00000235	24.5254	1.50106	0.806644	0.000236865	0.00635746
WBGene00007187	3.99096	0.216385	0.529849	0.243571	0.617522
WBGene00007188	7.85793	0.184155	0.455406	0.364804	0.73601
WBGene00002178	18.1934	0.379434	0.393616	0.104132	0.411526
WBGene00007189	5.48748	0.0219359	0.489104	0.894187	0.97385
WBGene00005016	45.6079	-2.48177	2.10947	0.000337925	0.00828844
WBGene00007191	2.34656	0.503119	0.83712	0.0273529	0.191756
WBGene00007192	117.58	-0.114677	0.222706	0.486919	0.81113
WBGene00007193	20.0266	-0.0847341	0.31188	0.670708	0.90112
WBGene00007194	24.524	0.362193	0.401339	0.119429	0.44014
WBGene00000529	18.7666	0.201665	0.394632	0.3477	0.720538
WBGene00005149	0.170932	0	0.621979	1	NA
WBGene00007044	61.8214	-0.0430572	0.243956	0.806118	0.948553
WBGene00015203	32.3429	0.430921	0.407931	0.073298	0.338027
WBGene00003730	37.9114	-1.36473	0.536077	9.39761e-05	0.00305322
WBGene00015204	11.0396	0.0576169	0.370232	0.778207	0.939495
WBGene00015205	1.51841	0.236589	0.61461	0.160119	NA
WBGene00015206	130.091	-0.0435983	0.226494	0.794015	0.945528
WBGene00015207	16.9318	0.0332988	0.373997	0.870159	0.9673
WBGene00015208	7.62437	0.0938713	0.418024	0.640167	0.890746
WBGene00194883	0.141516	0	0.621979	1	NA
WBGene00006814	140.382	0.214293	0.217085	0.188826	0.553114
WBGene00015216	0.277541	0	0.621979	1	NA
WBGene00015217	15.0158	-0.523578	0.479573	0.0418227	0.244018
WBGene00015218	1.45801	0.0239908	0.564077	0.841497	NA
WBGene00015227	0.658884	0.0450955	0.628504	0.629264	NA
WBGene00015219	21.8999	0.0883328	0.353188	0.667248	0.90017
WBGene00015220	5.28872	-0.0437742	0.466271	0.806783	0.948553
WBGene00015222	0.370055	0	0.621979	1	NA
WBGene00015223	1.07658	0.0898836	0.588384	0.469366	NA
WBGene00015225	0.946978	0.0243798	0.595889	0.81476	NA
WBGene00001432	1.78646	0.154933	0.665228	0.220646	NA
WBGene00001228	77.8342	0.0635959	0.238351	0.712935	0.916191
WBGene00015236	0.820012	0.051425	0.609312	0.620002	NA
WBGene00015237	99.6766	0.120423	0.205791	0.438307	0.783246
WBGene00015238	2.88276	0.074847	0.495464	0.653549	0.896455
WBGene00015228	1.52485	-0.137958	0.710833	0.197204	NA
WBGene00015230	0.216848	0.026769	0.621457	0.771647	NA
WBGene00015231	1.28951	0.0634605	0.597072	0.572417	NA
WBGene00015232	170.665	0.42492	0.205657	0.0117604	0.111368
WBGene00015233	9.24297	0.158718	0.47371	0.409556	0.762869
WBGene00044321	61.5381	-0.427294	0.29582	0.0430373	0.247361
WBGene00015235	11.6413	0.145852	0.389358	0.486156	0.810797
WBGene00001562	103.314	-0.0901778	0.239094	0.602785	0.875703
WBGene00007195	7.82205	0.30713	0.516431	0.150311	0.494317
WBGene00004443	123.618	0.0793121	0.249945	0.656388	0.896832
WBGene00007197	73.9763	-0.0748729	0.260906	0.682277	0.906166
WBGene00007200	2.34094	-0.0158575	0.492881	0.922196	0.980988
WBGene00003993	4.08198	-0.193273	0.562629	0.248868	0.62393
WBGene00001443	57.7273	0.334017	0.275996	0.0906205	0.38271
WBGene00015245	8.01715	0.172682	0.47995	0.37087	0.739849
WBGene00006599	91.4466	-0.0684253	0.276576	0.717005	0.917221
WBGene00015246	0.568788	0	0.600574	1	NA
WBGene00015248	89.1644	0.0299474	0.242966	0.86409	0.965
WBGene00015249	12.3745	-0.00284795	0.351406	0.988826	0.998893
WBGene00015250	28.7515	-0.0217011	0.361607	0.915185	0.979898
WBGene00015251	7.21894	0.00302899	0.495469	0.98494	0.998624
WBGene00000817	10.0089	0.0384769	0.376275	0.850196	0.96254
WBGene00015258	1.70572	0.204371	0.595792	0.206529	NA
WBGene00015259	0.809549	0.0844778	0.643522	0.407329	NA
WBGene00015260	0.412576	0.0341826	0.623781	0.712293	NA
WBGene00006637	5.14002	0.0170349	0.46482	0.923899	0.981118
WBGene00006479	34.7495	-0.00335521	0.292906	0.986163	0.998893
WBGene00015263	5.20774	0.157715	0.490289	0.395615	0.755674
WBGene00015264	0.544552	0.0341827	0.623781	0.712292	NA
WBGene00006766	1.76271	0.031056	0.527125	0.826794	NA
WBGene00023421	15.28	-0.0849536	0.407847	0.674329	0.902886
WBGene00007201	4.15851	0.0993838	0.4979	0.558237	0.85165
WBGene00044083	4.57988	0.170837	0.513018	0.340893	0.714791
WBGene00007202	1.81436	0.262593	0.634501	0.129818	NA
WBGene00007203	10.1203	-0.147063	0.406815	0.479584	0.807348
WBGene00007207	17.1538	0.098408	0.344424	0.631469	0.888559
WBGene00015266	14.6225	0.118272	0.376569	0.569016	0.859241
WBGene00015267	5.70091	0.107282	0.424393	0.592781	0.871062
WBGene00015268	1.27519	0.179753	0.635834	0.209631	NA
WBGene00007210	5.62873	-0.169597	0.472427	0.384636	0.746632
WBGene00007212	8.4544	-1.0546	0.827183	0.00242381	0.0365478
WBGene00007213	0.162636	0.0173783	0.619585	0.849661	NA
WBGene00007214	6.78546	-0.252731	0.461804	0.238134	0.610543
WBGene00007215	16.8891	0.0303939	0.380539	0.881123	0.970627
WBGene00007216	5.53751	0.150011	0.460899	0.442889	0.784736
WBGene00007217	10.1618	0.0575196	0.447101	0.760472	0.932719
WBGene00007219	2.40319	0.509833	0.878758	0.0252822	0.182693
WBGene00015284	5.30053	0.245808	0.49087	0.231997	0.603896
WBGene00044294	61.5566	-0.140845	0.318229	0.486987	0.81113
WBGene00015278	23.382	-0.0799078	0.38231	0.696726	0.911774
WBGene00015279	0.624896	0	0.621979	1	NA
WBGene00001858	0.406792	0	0.621979	1	NA
WBGene00015280	132.165	-0.584875	0.290204	0.00767567	0.0829291
WBGene00015281	0.216848	0.026769	0.621457	0.771647	NA
WBGene00015282	60.5135	0.328068	0.264023	0.0872571	0.373803
WBGene00015283	22.1097	0.268717	0.389118	0.225523	0.594767
WBGene00005017	11.5421	-0.359161	1.08331	0.0217133	0.167467
WBGene00015285	10.1275	-0.362046	0.473355	0.119333	0.440133
WBGene00015286	19.62	-0.490092	0.413984	0.0477263	0.265605
WBGene00015287	1.87952	-0.0506176	0.574416	0.671181	NA
WBGene00015288	1.92483	0.280915	0.664873	0.107471	NA
WBGene00015291	0.283031	0	0.621979	1	NA
WBGene00006342	96.9846	0.230351	0.267493	0.222666	0.593241
WBGene00006467	34.077	0.208654	0.305553	0.302056	0.680132
WBGene00004457	71.9701	0.120855	0.239952	0.486999	0.81113
WBGene00007220	27.1674	-0.199873	0.330964	0.337392	0.710244
WBGene00000523	2.42049	0.0361906	0.526235	0.800249	0.947987
WBGene00015294	2.94949	0.0864598	0.533471	0.559313	0.852537
WBGene00015295	13.8469	-0.263054	0.396343	0.234886	0.607393
WBGene00000526	5.26657	-0.238787	0.473016	0.253145	0.627784
WBGene00003739	9.84045	0.0740375	0.447569	0.69668	0.911774
WBGene00015292	0.370055	0	0.621979	1	NA
WBGene00015293	24.4004	0.0647152	0.299244	0.740938	0.924998
WBGene00000186	79.3629	0.334326	0.286747	0.0975897	0.400331
WBGene00015296	52.9713	1.60294	0.370776	1.00338e-07	8.05618e-06
WBGene00015297	35.0627	1.00929	0.396374	0.000398525	0.00938282
WBGene00015298	14.8265	-0.153619	0.429359	0.453571	0.790836
WBGene00015299	0.489874	0.0313439	0.622805	0.734761	NA
WBGene00015301	17.1319	0.251818	0.406701	0.252883	0.62756
WBGene00015303	25.1238	-0.0075572	0.347543	0.970324	0.99426
WBGene00007221	6.63443	0.494237	0.67389	0.0367708	0.227703
WBGene00007222	0.358364	0.0267692	0.621457	0.771645	NA
WBGene00001413	0.141516	0	0.621979	1	NA
WBGene00000120	27.453	2.40414	1.26978	5.4763e-05	0.00192675
WBGene00006438	115.281	-0.178501	0.255884	0.327326	0.700666
WBGene00002046	40.4866	0.544187	0.317539	0.0166249	0.139941
WBGene00007223	14.3161	0.338449	0.532934	0.119644	0.440242
WBGene00007237	2.72571	0.116003	0.546084	0.438761	0.783449
WBGene00006808	28.4882	0.480749	0.395707	0.0484449	0.268332
WBGene00001021	1.46324	0.221546	0.615551	0.174186	NA
WBGene00007240	10.1078	0.211818	0.466646	0.302066	0.680132
WBGene00007241	0.304152	0.0173786	0.619585	0.849659	NA
WBGene00044658	0.277541	0	0.621979	1	NA
WBGene00007231	2.8673	0.0223275	0.549057	0.861595	0.964728
WBGene00007232	2.21004	0.0523524	0.510969	0.734523	0.922228
WBGene00007233	5.33641	0.149	0.500484	0.405929	0.761193
WBGene00007234	2.57796	-0.0427583	0.53241	0.760346	0.932709
WBGene00007235	63.3122	0.0985113	0.216493	0.54201	0.844233
WBGene00007236	8.30095	-0.0367599	0.452486	0.842527	0.960086
WBGene00007242	21.2284	0.0368343	0.354636	0.856613	0.963485
WBGene00044333	0.27106	0.0341824	0.623781	0.712295	NA
WBGene00007245	0.102559	0	0.621979	1	NA
WBGene00007247	12.2003	-0.227617	0.441353	0.286792	0.664553
WBGene00007248	2.13682	0.222367	0.660489	0.149777	0.493859
WBGene00235291	0.604084	0	0.621979	1	NA
WBGene00015307	1.25779	0.0844908	0.569504	0.516831	NA
WBGene00015308	7.86944	0.229607	0.519017	0.233844	0.606497
WBGene00015309	0	0	0.712073	NA	NA
WBGene00015310	6.45331	0.176013	0.467554	0.374032	0.741321
WBGene00000170	218.656	-0.464364	0.232632	0.0122896	0.115157
WBGene00007225	0.942116	0.0807247	0.618586	0.461551	NA
WBGene00007226	7.05598	-0.109173	0.482246	0.542893	0.844233
WBGene00007227	212.865	0.0318491	0.169172	0.810999	0.948553
WBGene00006510	57.6933	-1.40212	0.35483	9.834e-07	6.15676e-05
WBGene00007228	30.9197	-1.75791	0.72572	3.07588e-05	0.00117458
WBGene00000289	44.9334	0.0902933	0.249912	0.612615	0.879581
WBGene00015312	0.235859	0	0.621979	1	NA
WBGene00000540	10.2043	-0.082288	0.415952	0.681224	0.905676
WBGene00000965	7.70059	-0.128546	0.424509	0.526389	0.836842
WBGene00001022	4.58453	-0.0235691	0.487502	0.88707	0.972588
WBGene00001333	247.715	-0.496093	0.143552	0.000182171	0.00518701
WBGene00015313	1.0531	0.0739011	0.613299	0.498609	NA
WBGene00002717	266.465	0.132452	0.188091	0.35925	0.730482
WBGene00000637	0.521629	0.0565431	0.635065	0.548557	NA
WBGene00007252	2.44626	0.456735	0.863566	0.0318866	0.209324
WBGene00007253	2.4279	-0.0774188	0.512553	0.623171	0.884293
WBGene00007254	7.86487	0.0314145	0.407325	0.874851	0.968399
WBGene00003622	9.06701	0.0944803	0.401631	0.643108	0.893164
WBGene00007255	0.981993	0.152546	0.585162	0.298911	NA
WBGene00007256	31.3172	-0.181327	0.293845	0.358153	0.73014
WBGene00007257	3.82178	-0.128204	0.572883	0.369169	0.738181
WBGene00007258	5.74296	0.658896	0.824607	0.0143654	0.126238
WBGene00001781	21.6545	0.0878852	0.36074	0.66935	0.900686
WBGene00003096	34.5511	-0.491427	0.436577	0.049765	0.271876
WBGene00015326	141.248	-0.112994	0.245308	0.521765	0.834941
WBGene00015327	1.70567	0.301427	0.75452	0.0764756	NA
WBGene00015328	28.1837	-0.0779031	0.302415	0.692262	0.910162
WBGene00015329	33.0156	0.260926	0.3773	0.235666	0.608207
WBGene00015330	25.7387	0.0766481	0.302692	0.697039	0.911774
WBGene00000082	9.32111	-0.0218569	0.405276	0.91282	0.978777
WBGene00003616	40.3906	0.794361	0.41417	0.00387935	0.0519528
WBGene00045386	15.9865	-0.109657	0.396811	0.593999	0.871471
WBGene00219375	0.966049	-0.0249065	0.596853	0.810139	NA
WBGene00015322	3.33541	0.087231	0.50415	0.594984	0.871854
WBGene00015323	0.216848	0.026769	0.621457	0.771647	NA
WBGene00015324	3.07097	0.0976163	0.507133	0.552973	0.847963
WBGene00015332	17.6075	-0.245587	0.506203	0.221959	0.592691
WBGene00000845	5.07275	0.0258202	0.427093	0.894204	0.97385
WBGene00015333	5.42878	-0.175404	0.516293	0.327806	0.700821
WBGene00015334	3.64711	0.122121	0.519939	0.455572	0.790915
WBGene00001130	203.178	-0.165324	0.180606	0.23703	0.609543
WBGene00007260	54.5384	-0.622768	0.343578	0.00996357	0.0990066
WBGene00007261	26.7602	-0.143124	0.293923	0.465468	0.797484
WBGene00007262	0.102559	0	0.621979	1	NA
WBGene00004777	3.55702	0.0702745	0.498689	0.668715	0.900632
WBGene00015335	1.15129	0.139265	0.608104	0.302615	NA
WBGene00015336	4.42128	0.147386	0.476869	0.435509	0.780609
WBGene00015337	2.11659	0.290271	0.645166	0.10831	NA
WBGene00043097	26.4587	0.475811	0.388573	0.0490897	0.270468
WBGene00015344	170.785	0.0311751	0.23379	0.855024	0.963084
WBGene00015338	0.530552	0	0.621979	1	NA
WBGene00005247	0.102559	0	0.621979	1	NA
WBGene00005248	0.440177	0.0173787	0.619585	0.849658	NA
WBGene00015339	6.23181	-0.748962	0.77721	0.00990925	0.0990021
WBGene00015340	3.55836	-0.0515963	0.540562	0.706275	0.914515
WBGene00045215	0.162636	0.0173783	0.619585	0.849661	NA
WBGene00006643	1.05981	0.0492821	0.579277	0.67263	NA
WBGene00015354	24.9139	-0.110563	0.306775	0.578079	0.864417
WBGene00006431	24.849	-0.87158	0.443975	0.00253425	0.0379694
WBGene00015355	0.250569	0.0313435	0.622805	0.734764	NA
WBGene00015356	127.399	-0.250125	0.211532	0.120759	0.441577
WBGene00015357	3.34182	0.0863122	0.497249	0.606738	0.876802
WBGene00015358	0.333568	0.0173787	0.619585	0.849658	NA
WBGene00000419	81.1154	0.214342	0.279224	0.267201	0.641396
WBGene00006527	229.483	-0.241368	0.199075	0.115978	0.435799
WBGene00007264	1.11212	-0.107172	0.689465	0.268394	NA
WBGene00002231	28.8755	0.50246	0.358077	0.0339218	0.21722
WBGene00006628	0.644375	0.0397384	0.607662	0.69521	NA
WBGene00015352	7.19672	0.218481	0.431257	0.306947	0.684745
WBGene00015353	1.26785	0.198265	0.65312	0.17647	NA
WBGene00044445	0.943059	-0.0856954	0.666277	0.362169	NA
WBGene00015346	30.3072	0.510788	0.447788	0.0441363	0.251808
WBGene00015347	8.9332	0.0716646	0.433737	0.712704	0.916191
WBGene00015349	10.857	0.350496	0.517983	0.116665	0.437163
WBGene00015350	18.7358	-0.19604	0.328547	0.345021	0.718824
WBGene00006627	0.857771	-0.0932418	0.67285	0.328179	NA
WBGene00003952	43.491	0.696694	0.385697	0.00732704	0.0804602
WBGene00015362	7.27888	-0.207371	0.434152	0.327401	0.700666
WBGene00001127	4.83803	0.336737	0.585268	0.102023	0.407658
WBGene00015364	0.514121	0	0.621979	1	NA
WBGene00000086	65.9448	0.0433381	0.250429	0.807974	0.948553
WBGene00007266	2.61869	0.0155349	0.532667	0.909909	0.977699
WBGene00007267	49.244	-1.24189	0.441614	7.91203e-05	0.00263566
WBGene00007268	0.188687	0	0.621979	1	NA
WBGene00015369	2.72304	0.0979476	0.500305	0.56037	0.853244
WBGene00000031	24.1463	-1.20094	0.929759	0.00144488	0.0251823
WBGene00015366	0.592389	-0.0158445	0.618695	0.863169	NA
WBGene00004099	1.01544	-0.101923	0.683373	0.288951	NA
WBGene00005929	0.141516	0	0.621979	1	NA
WBGene00003053	97.2401	-0.588642	0.251158	0.00355777	0.0487197
WBGene00015381	17.1663	-0.114473	0.409923	0.575237	0.862258
WBGene00015382	1.38635	-0.00569433	0.560832	0.962298	NA
WBGene00015375	0.350563	0.0427812	0.627375	0.646403	NA
WBGene00015378	9.29256	0.402422	0.59691	0.0698756	0.328083
WBGene00015379	0.27106	0.0341824	0.623781	0.712295	NA
WBGene00003002	185.679	0.176101	0.204512	0.255638	0.628826
WBGene00002202	173.645	-0.160062	0.172537	0.233831	0.606497
WBGene00004392	26.7692	0.15523	0.338192	0.453707	0.790836
WBGene00007270	7.54277	-0.0971185	0.421331	0.627836	0.886767
WBGene00001483	1.2099	-0.108291	0.690803	0.264189	NA
WBGene00007275	1.17923	0.0640122	0.562411	0.617337	NA
WBGene00000466	32.3532	-0.0566004	0.29143	0.769812	0.936131
WBGene00003800	94.2747	0.932851	0.319671	0.000193954	0.00537463
WBGene00007277	0.535241	0.0207026	0.607542	0.832617	NA
WBGene00004437	127.828	0.229408	0.209127	0.149064	0.492977
WBGene00007281	0.404775	0.0477235	0.629866	0.610129	NA
WBGene00001645	37.0698	-0.0933164	0.270153	0.61729	0.882266
WBGene00015387	5.12356	0.00599291	0.460332	0.973494	0.995966
WBGene00015389	43.4968	-0.721845	0.371636	0.00508241	0.0626564
WBGene00015390	1.13624	0.153994	0.618781	0.263244	NA
WBGene00015391	291.943	-0.470048	0.192135	0.00408779	0.0540855
WBGene00044338	0.216848	0.026769	0.621457	0.771647	NA
WBGene00001448	7.61157	0.310467	0.563624	0.12628	0.452241
WBGene00015396	1.22435	-0.0411616	0.567599	0.733007	NA
WBGene00015398	0.325272	0.0403224	0.62625	0.664896	NA
WBGene00015399	1.33901	0.185617	0.685401	0.169835	NA
WBGene00015400	15.7328	-0.191412	0.39902	0.369952	0.739117
WBGene00015402	11.2996	-0.330907	0.459265	0.147569	0.490586
WBGene00005647	16.4077	0.108381	0.344631	0.598156	0.873341
WBGene00005947	0.216848	0.026769	0.621457	0.771647	NA
WBGene00235116	0.250569	0.0313435	0.622805	0.734764	NA
WBGene00005602	0.393806	0	0.621979	1	NA
WBGene00015393	6.30107	0.306042	0.541328	0.139598	0.476753
WBGene00005480	0.141516	0	0.621979	1	NA
WBGene00015395	0.663771	0.0226281	0.601237	0.823148	NA
WBGene00007284	16.8226	-1.20353	0.669639	0.000753465	0.0156248
WBGene00015403	14.7134	-0.258848	0.470152	0.225698	0.595062
WBGene00015404	25.2355	-0.331997	0.375899	0.142579	0.482315
WBGene00015405	11.455	1.15709	0.819205	0.00145873	0.0252829
WBGene00015407	11.1486	-0.0301777	0.462003	0.867048	0.96668
WBGene00015408	15.8183	-0.0847108	0.343226	0.678672	0.904996
WBGene00206366	0.324672	0.0217957	0.620313	0.812608	NA
WBGene00007285	5.64868	-0.0758895	0.439265	0.694386	0.911297
WBGene00007286	1.36001	0.153454	0.66532	0.222663	NA
WBGene00007287	64.7446	0.527203	0.277289	0.0121761	0.114727
WBGene00000074	29.5274	0.21341	0.350655	0.315975	0.6923
WBGene00015410	8.24511	-0.207496	0.416522	0.332512	0.705423
WBGene00001194	140.064	0.141031	0.221248	0.390524	0.752128
WBGene00001023	166.367	-0.138765	0.224182	0.40273	0.759184
WBGene00007295	2.47235	0.00782852	0.511314	0.958509	0.991643
WBGene00007296	153.095	-0.179009	0.253294	0.322803	0.698809
WBGene00015412	0.162636	0.0173783	0.619585	0.849661	NA
WBGene00015413	143.591	0.0327109	0.172614	0.809156	0.948553
WBGene00001119	2.20132	0.335451	0.779387	0.0618245	0.307921
WBGene00015418	179.701	-0.00255261	0.174049	0.985082	0.998624
WBGene00015434	16.7322	0.0978408	0.325143	0.628785	0.88735
WBGene00006012	1.01544	-0.101923	0.683373	0.288951	NA
WBGene00015425	25.3106	0.135326	0.371129	0.517084	0.831756
WBGene00015427	4.51105	-0.0171337	0.498333	0.914203	0.979697
WBGene00015422	1.2099	-0.108291	0.690803	0.264189	NA
WBGene00015423	3.57284	-0.0327609	0.494601	0.839999	0.958804
WBGene00015424	1.71276	-0.255922	0.777077	0.087678	NA
WBGene00005094	0.102559	0	0.621979	1	NA
WBGene00015429	6.22396	0.263656	0.482945	0.212952	0.582564
WBGene00015430	21.1109	-0.0170626	0.31675	0.931734	0.982126
WBGene00002989	12.8274	-0.0293119	0.4223	0.880937	0.970627
WBGene00007297	12.1996	0.0935614	0.435057	0.633531	0.889129
WBGene00001405	27.3742	0.130815	0.299363	0.507468	0.825887
WBGene00002069	15.0907	0.368992	0.429007	0.116583	0.437163
WBGene00004426	410.16	0.0914921	0.217472	0.572491	0.861095
WBGene00007299	1.68974	0.064987	0.536686	0.646304	NA
WBGene00007302	19.2243	0.0749694	0.39081	0.713257	0.916191
WBGene00007303	0.162636	0.0173783	0.619585	0.849661	NA
WBGene00005300	0.141516	0	0.621979	1	NA
WBGene00005437	0.136746	0	0.621979	1	NA
WBGene00004795	5.11911	0.248339	0.565554	0.177425	0.535737
WBGene00006782	0.789373	-0.115256	0.662558	0.292323	NA
WBGene00015449	13.4447	-0.267755	0.51912	0.186994	0.550839
WBGene00015450	14.8839	0.519004	0.476453	0.0430526	0.247361
WBGene00015451	8.88991	0.107978	0.41117	0.595633	0.871961
WBGene00000503	2.80958	0.343132	0.821479	0.0544221	0.285609
WBGene00006810	25.1858	-0.184817	0.318393	0.366454	0.73601
WBGene00000990	6.20427	-0.0998615	0.466126	0.590031	0.869706
WBGene00195081	0.393045	0.0217958	0.620313	0.812607	NA
WBGene00007304	1.79738	0.397937	0.762252	0.0484765	NA
WBGene00001001	99.658	1.56762	0.252983	6.40369e-12	1.25326e-09
WBGene00001204	1.52479	-0.176438	0.720228	0.155178	NA
WBGene00003402	13.8551	0.0049664	0.348655	0.980501	0.998624
WBGene00015453	0.162636	0.0173783	0.619585	0.849661	NA
WBGene00004040	123.86	0.138752	0.174192	0.305513	0.682681
WBGene00015454	9.58758	0.746246	0.827908	0.00983777	0.0987319
WBGene00015455	0.313211	0.0388679	0.625622	0.675969	NA
WBGene00007312	6.80891	0.13234	0.449665	0.500556	0.82178
WBGene00007314	3.4921	0.0918508	0.506445	0.5748	0.862151
WBGene00003392	46.3579	0.271145	0.291946	0.176163	0.533995
WBGene00007316	2.5286	0.448545	0.800561	0.0362981	0.225967
WBGene00004083	11.2586	-0.205358	0.450013	0.324112	0.698809
WBGene00003999	12.329	0.109028	0.396193	0.59615	0.872313
WBGene00007317	7.49286	-0.0360038	0.434589	0.851297	0.962693
WBGene00003043	39.338	-0.123698	0.30926	0.535913	0.84229
WBGene00004100	3.12274	0.0619655	0.532434	0.665607	0.899575
WBGene00007321	4.65657	0.122532	0.496801	0.483884	0.80969
WBGene00007322	0.930891	0.0212082	0.615196	0.822122	NA
WBGene00004344	20.8311	0.167302	0.336989	0.420429	0.769157
WBGene00007324	6.69069	0.159679	0.506338	0.373229	0.74036
WBGene00007329	83.9435	1.64606	0.328284	3.48968e-09	3.94964e-07
WBGene00007330	212.832	-0.670783	0.26023	0.00143696	0.0250907
WBGene00007331	76.6928	-0.492027	0.295604	0.0223973	0.17078
WBGene00007333	51.9215	0.798844	0.334126	0.00137656	0.0245744
WBGene00007334	0.707294	-0.0789573	0.65984	0.397444	NA
WBGene00001795	128.57	-0.758321	0.240611	0.000189097	0.005314
WBGene00007336	12.5151	-0.125054	0.423271	0.537433	0.842407
WBGene00007337	0.187927	0.0217955	0.620313	0.81261	NA
WBGene00007338	2.57351	0.00711063	0.531549	0.958799	0.991643
WBGene00015460	0.851617	0.124382	0.608392	0.336647	NA
WBGene00015461	23.6099	0.0714622	0.355144	0.727242	0.919533
WBGene00001428	7.90305	-0.137746	0.422462	0.500409	0.82178
WBGene00001563	51.5163	0.115817	0.264474	0.530908	0.840469
WBGene00015462	10.7987	0.309843	0.443708	0.171258	0.527128
WBGene00015463	4.7611	0.195647	0.584041	0.22709	0.597225
WBGene00015464	113.364	-0.332295	0.247741	0.07168	0.332524
WBGene00015465	0.277541	0	0.621979	1	NA
WBGene00015466	13.2229	-0.21697	0.381324	0.315451	0.691665
WBGene00007327	7.5742	0.130088	0.408718	0.527718	0.838387
WBGene00015477	48.4436	0.0380839	0.271633	0.838408	0.957802
WBGene00015478	10.5896	0.0838446	0.408547	0.678023	0.904993
WBGene00015479	5.1201	0.284958	0.554018	0.15031	0.494317
WBGene00015480	33.206	-0.116561	0.28813	0.546967	0.845506
WBGene00015481	175.858	0.637509	0.247655	0.00165041	0.0277849
WBGene00015487	35.8653	0.167472	0.307306	0.404586	0.760761
WBGene00003214	131.604	-0.811415	0.209921	1.14628e-05	0.000512955
WBGene00002855	84.4719	-0.445955	0.294993	0.0355152	0.223313
WBGene00015488	9.37658	0.156125	0.506928	0.38093	0.744921
WBGene00006516	38.4694	0.0581778	0.270029	0.75484	0.931061
WBGene00006515	14.6106	0.00611278	0.361261	0.976052	0.997285
WBGene00002881	33.6438	-0.50278	0.409818	0.0427713	0.247124
WBGene00015483	1.37096	0.163057	0.669751	0.206007	NA
WBGene00003523	1.00102	-0.106324	0.681834	0.282662	NA
WBGene00015484	66.9326	-0.627461	0.38696	0.0137116	0.12244
WBGene00015485	19.6925	0.166486	0.436181	0.417284	0.76687
WBGene00015486	19.5164	0.711805	0.533059	0.0124878	0.116264
WBGene00007339	2.22324	0.028746	0.526202	0.839875	0.958778
WBGene00007340	2.04109	0.220636	0.666028	0.148596	NA
WBGene00014666	78.4186	-0.0919337	0.223165	0.57785	0.864244
WBGene00007341	1.54876	0.154207	0.608817	0.272198	NA
WBGene00044029	9.87246	-0.0103585	0.418814	0.957908	0.991643
WBGene00015470	13.6173	-0.0350521	0.396797	0.861882	0.964728
WBGene00000900	67.0009	-0.13306	0.249423	0.456008	0.791088
WBGene00000239	18.3949	-0.310542	0.383271	0.168274	0.522568
WBGene00001514	2.50304	0.196236	0.624254	0.196878	0.563538
WBGene00015468	8.23279	0.186546	0.418368	0.377072	0.742315
WBGene00015469	23.1244	0.12667	0.365712	0.54283	0.844233
WBGene00004927	30.373	-0.0990687	0.342965	0.628966	0.88735
WBGene00015471	7.33041	-0.0741992	0.422115	0.708131	0.914838
WBGene00015472	39.8953	-0.020194	0.249281	0.909555	0.977699
WBGene00002062	2.77797	0.252215	0.690787	0.115968	0.435799
WBGene00015474	1.6292	0.198393	0.582859	0.224212	NA
WBGene00015476	0.187927	0.0217955	0.620313	0.81261	NA
WBGene00015492	13.217	0.0284582	0.42375	0.884117	0.971524
WBGene00015494	7.8123	-0.0392477	0.49165	0.811509	0.948553
WBGene00000133	3.64941	0.545984	0.833188	0.0229808	0.173196
WBGene00000136	24.7774	-0.635702	0.582243	0.0203159	0.159705
WBGene00015495	0.333568	0.0173787	0.619585	0.849658	NA
WBGene00015496	0.102559	0	0.621979	1	NA
WBGene00001455	6.55076	0.027238	0.413055	0.890616	0.973552
WBGene00005643	1.03574	0	0.578004	1	NA
WBGene00006288	0.162636	0.0173783	0.619585	0.849661	NA
WBGene00206359	0.376051	0	0.621979	1	NA
WBGene00005642	0.380821	0	0.621979	1	NA
WBGene00005516	0.250569	0.0313435	0.622805	0.734764	NA
WBGene00001564	1222.09	-2.11051	0.135343	4.93967e-58	4.64033e-54
WBGene00007344	0.509351	0	0.621979	1	NA
WBGene00007345	0.325272	0.0403224	0.62625	0.664896	NA
WBGene00007346	0.102559	0	0.621979	1	NA
WBGene00007347	10.2778	-0.0923135	0.404336	0.649812	0.895388
WBGene00007348	11.9762	-0.0565707	0.403232	0.778636	0.939499
WBGene00007349	6.14228	0.0652528	0.472823	0.713402	0.916191
WBGene00007350	137.569	-0.487661	0.27214	0.0176476	0.145678
WBGene00007351	1.23725	0.0197326	0.554131	0.874539	NA
WBGene00050939	0.889695	-0.0984145	0.67947	0.303479	NA
WBGene00015497	1.67474	0.248669	0.618441	0.14762	NA
WBGene00000518	27.3215	0.0263904	0.311286	0.894042	0.97385
WBGene00007352	316.557	0.0893119	0.180123	0.522515	0.834941
WBGene00007353	8.63298	0.105145	0.437543	0.593049	0.871165
WBGene00007354	0.205119	0	0.621979	1	NA
WBGene00007355	36.046	-0.43986	0.390987	0.0656196	0.316768
WBGene00007357	5.14245	-0.0673405	0.472381	0.705384	0.914515
WBGene00001550	0.265195	0.0173786	0.619585	0.849659	NA
WBGene00007358	0.847608	0.0573367	0.606392	0.590923	NA
WBGene00015499	78.931	0.553576	0.419924	0.029848	0.200712
WBGene00004803	3.03808	-0.0767325	0.50499	0.635135	0.889129
WBGene00015501	58.8196	-0.138167	0.246715	0.435793	0.780969
WBGene00015504	7.79168	-0.0745297	0.404929	0.71212	0.91615
WBGene00006823	82.7721	-0.202526	0.287173	0.3009	0.679525
WBGene00004380	0.713669	0.0225756	0.601404	0.823403	NA
WBGene00015507	15.6459	0.0822323	0.349509	0.688246	0.909081
WBGene00015508	11.5646	-0.266681	0.45749	0.22035	0.590918
WBGene00015509	34.4704	-0.468264	0.387529	0.0519243	0.277461
WBGene00015510	23.7563	-0.218694	0.351887	0.305432	0.682661
WBGene00015511	0.250569	0.0313435	0.622805	0.734764	NA
WBGene00015512	91.9343	-1.23449	0.305574	1.20788e-06	7.32052e-05
WBGene00015513	8.51668	0.268698	0.550508	0.166769	0.520181
WBGene00015514	246.717	-0.99566	0.294217	3.37718e-05	0.00127924
WBGene00004823	0.162636	0.0173783	0.619585	0.849661	NA
WBGene00015515	10.5128	0.419911	0.502873	0.0801102	0.356661
WBGene00015516	0.717356	0.0867968	0.624842	0.428551	NA
WBGene00015517	7.00161	0.0104541	0.40423	0.958245	0.991643
WBGene00001615	29.8726	0.343847	0.345283	0.120214	0.441107
WBGene00007361	0.856748	0.0548389	0.605546	0.605959	NA
WBGene00007362	35.0057	0.295827	0.367985	0.1827	0.544679
WBGene00007363	15.7798	-0.0332104	0.383067	0.870108	0.9673
WBGene00007365	33.3857	-0.0213855	0.277689	0.90981	0.977699
WBGene00007366	1.34443	0.069307	0.567505	0.585361	NA
WBGene00001552	3.28663	0.201732	0.535438	0.260798	0.634205
WBGene00007367	0.299382	0.0173786	0.619585	0.849659	NA
WBGene00007368	0.565128	0	0.621979	1	NA
WBGene00007372	25.0208	-0.127066	0.311063	0.526038	0.836683
WBGene00004452	184.192	-0.118013	0.225578	0.47846	0.806795
WBGene00175031	0.170932	0	0.621979	1	NA
WBGene00003196	75.2598	0.462405	0.274055	0.0238686	0.177613
WBGene00007374	0.456153	0.0267693	0.621457	0.771644	NA
WBGene00007375	0.330203	0	0.621979	1	NA
WBGene00005271	0.141516	0	0.621979	1	NA
WBGene00006264	0.188687	0	0.621979	1	NA
WBGene00003653	8.65566	-0.12424	0.535581	0.428387	0.775086
WBGene00003640	6.12469	0.0725717	0.421415	0.714332	0.916512
WBGene00007382	0.136746	0	0.621979	1	NA
WBGene00015518	1.26584	0.135753	0.615433	0.302399	NA
WBGene00015525	94.0417	0.600916	0.258849	0.00358658	0.0490427
WBGene00015519	3.5976	0.233473	0.546821	0.20702	0.576392
WBGene00001612	11.0436	0.0894049	0.428704	0.651111	0.895802
WBGene00015523	3.22714	-0.0947271	0.561271	0.489047	0.812824
WBGene00015524	24.4243	0.130652	0.318962	0.518541	0.832679
WBGene00015527	5.22694	0.412285	0.656778	0.0567375	0.292371
WBGene00006717	0.475847	0.0533074	0.633047	0.570661	NA
WBGene00002092	0.235859	0	0.621979	1	NA
WBGene00015531	1.22837	0.0472382	0.596346	0.662795	NA
WBGene00015532	3.11584	-0.0618945	0.52325	0.677041	0.904583
WBGene00015535	2.15036	0.247886	0.602026	0.156573	0.503197
WBGene00015536	3.38134	-0.075665	0.525935	0.613313	0.879882
WBGene00015538	36.846	-1.39906	0.390974	3.98668e-06	0.000204075
WBGene00015539	17.634	0.115449	0.349348	0.576036	0.863043
WBGene00015540	18.1525	-0.589578	0.46603	0.0259451	0.185486
WBGene00015541	15.9219	0.226623	0.480523	0.267471	0.641465
WBGene00004182	44.4939	-0.0789131	0.247968	0.656404	0.896832
WBGene00015544	12.4222	-0.770665	0.867096	0.0087634	0.0913444
WBGene00015545	4.96993	-0.0662684	0.486159	0.697856	0.911866
WBGene00015546	0.136746	0	0.621979	1	NA
WBGene00015547	116.902	0.0816541	0.213198	0.609296	0.877737
WBGene00000585	12.5691	-0.0662123	0.395444	0.744252	0.926517
WBGene00006572	13.9056	-0.40275	0.461831	0.0930318	0.387876
WBGene00003695	15.3535	-0.0185051	0.3966	0.926693	0.981714
WBGene00002228	17.0823	0.032027	0.35389	0.875089	0.968399
WBGene00015551	90.3153	0.14611	0.278811	0.444261	0.785195
WBGene00015552	30.9121	0.154172	0.386364	0.463482	0.795726
WBGene00015553	59.5343	0.244896	0.29195	0.218987	0.589166
WBGene00015554	2.44889	0.176097	0.536663	0.304263	0.681854
WBGene00015555	24.6938	0.437057	0.456741	0.0741935	0.340153
WBGene00015557	6.2064	0.470269	0.58161	0.0509814	0.274334
WBGene00000542	164.118	-0.160808	0.230667	0.342784	0.716488
WBGene00015559	0.991772	0.0885306	0.622825	0.425231	NA
WBGene00007384	47.1888	-0.474888	0.423045	0.0546819	0.286493
WBGene00003876	9.69799	-0.0559004	0.41977	0.777245	0.93897
WBGene00014669	11.1794	-0.0190082	0.383813	0.925307	0.981264
WBGene00007385	221.098	-0.202441	0.206141	0.195573	0.562527
WBGene00007386	8.10309	0.0635491	0.524683	0.667802	0.900177
WBGene00007387	8.24926	-0.0256928	0.424363	0.895168	0.973911
WBGene00007388	8.87742	0.0825519	0.413729	0.68102	0.905676
WBGene00007389	5.07396	-0.0454066	0.479564	0.791878	0.944784
WBGene00007390	7.18623	0.0429747	0.439102	0.821784	0.950293
WBGene00007394	33.3675	-0.375373	0.365865	0.100299	0.404387
WBGene00007395	14.9866	0.0159588	0.330479	0.936855	0.984872
WBGene00044795	2.27347	-0.109903	0.552252	0.449488	0.789089
WBGene00001821	2.78767	0.619308	0.948484	0.015474	0.13326
WBGene00003628	34.8459	-0.276173	0.365538	0.209282	0.579239
WBGene00003963	499.733	-1.4113	0.166789	5.33855e-19	2.38811e-16
WBGene00005008	0.694992	0.031344	0.622805	0.734761	NA
WBGene00015561	23.3778	0.235658	0.347907	0.270707	0.645929
WBGene00007396	6.27079	0.648873	0.786051	0.015464	0.13326
WBGene00007397	2.67517	0.100037	0.539459	0.500471	0.82178
WBGene00003572	9.02115	-0.614944	0.630826	0.0216598	0.167191
WBGene00043994	1.93505	0.207765	0.581083	0.213075	NA
WBGene00044227	0.141516	0	0.621979	1	NA
WBGene00007400	11.8804	0.369871	0.495914	0.109639	0.425072
WBGene00006579	164.228	0.0328936	0.153304	0.788147	0.943366
WBGene00003571	1.10177	0.0970866	0.627475	0.389246	NA
WBGene00007402	6.85228	0.106579	0.435779	0.589336	0.869706
WBGene00007403	8.52771	0.177731	0.509833	0.330017	0.703696
WBGene00007404	4.88242	-1.22767	1.86748	0.00238779	0.0362374
WBGene00007405	11.0095	0.141276	0.426891	0.48842	0.812315
WBGene00007408	4.07431	-0.0150839	0.466111	0.932322	0.982636
WBGene00007409	15.0502	-0.127481	0.417538	0.532487	0.841306
WBGene00003828	27.903	-0.492796	0.415022	0.0468915	0.262202
WBGene00007411	0.141516	0	0.621979	1	NA
WBGene00015566	1.28247	-0.127857	0.665548	0.26371	NA
WBGene00015567	25.4232	0.135482	0.316449	0.502407	0.822805
WBGene00015568	0.162636	0.0173783	0.619585	0.849661	NA
WBGene00003526	2.95782	-0.0413236	0.512452	0.785842	0.942864
WBGene00015569	1.65478	0.12768	0.589183	0.350863	NA
WBGene00015564	0.141516	0	0.621979	1	NA
WBGene00015565	118.78	-0.443379	0.357286	0.0559771	0.290524
WBGene00007420	0.250569	0.0313435	0.622805	0.734764	NA
WBGene00007412	25.057	0.42211	0.479474	0.0812561	0.358741
WBGene00007413	180.302	1.51797	0.223164	1.43968e-13	3.3811e-11
WBGene00007414	16.8723	0.110545	0.367394	0.59364	0.871305
WBGene00007416	0.205119	0	0.621979	1	NA
WBGene00007417	6.84076	-0.102256	0.492809	0.554318	0.849334
WBGene00007419	1.62313	0.0269772	0.536861	0.842336	NA
WBGene00006593	48.6024	0.178302	0.27458	0.348545	0.720791
WBGene00015570	2.27225	0.0702603	0.503552	0.663412	0.899119
WBGene00006620	3.7464	-0.021231	0.498771	0.893742	0.97385
WBGene00003961	74.7487	0.755248	0.260572	0.000418899	0.00974044
WBGene00006957	28.1898	0.333807	0.336885	0.126435	0.452296
WBGene00004101	49.9013	0.399468	0.289462	0.0534935	0.282653
WBGene00044608	3.36714	0.163868	0.529225	0.337375	0.710244
WBGene00000465	2.88864	-0.034008	0.514628	0.820596	0.950244
WBGene00000223	255.739	-0.0202963	0.194553	0.891849	0.973649
WBGene00000380	454.024	0.369755	0.206768	0.0255603	0.184046
WBGene00303035	0.521629	0.0565431	0.635065	0.548557	NA
WBGene00015578	0.404775	0.0477235	0.629866	0.610129	NA
WBGene00269378	0.188687	0	0.621979	1	NA
WBGene00015574	0.817979	0.0855161	0.643803	0.403159	NA
WBGene00006256	0.429753	-0.0789579	0.65984	0.397441	NA
WBGene00015576	0.573004	-0.0856961	0.666277	0.362165	NA
WBGene00015577	5.54046	0.289736	0.591224	0.128715	0.456909
WBGene00007421	1.53497	-0.214244	0.703825	0.136007	NA
WBGene00000532	29.934	0.151767	0.300976	0.444596	0.785211
WBGene00002986	17.9765	0.394499	0.429775	0.0979558	0.400625
WBGene00015580	62.6878	-0.221354	0.311991	0.279531	0.655355
WBGene00015581	86.0353	0.17151	0.216202	0.288803	0.66708
WBGene00000479	126.141	-0.281514	0.243613	0.117386	0.438572
WBGene00000537	8.81484	0.0638118	0.44927	0.734725	0.922353
WBGene00003024	5.59879	1.77168	1.63289	0.000715003	0.0150263
WBGene00000854	25.3459	0.883163	0.472407	0.00282965	0.0412759
WBGene00004932	2.61067	-0.276728	0.868665	0.0590946	0.30056
WBGene00015586	3.67013	0.0630811	0.526551	0.667664	0.900177
WBGene00006996	69.1741	-0.291885	0.268084	0.127968	0.455524
WBGene00001835	6.49401	0.494825	0.670498	0.0369146	0.228442
WBGene00007433	97.4568	0.211909	0.203484	0.171845	0.527381
WBGene00003813	28.684	-0.332316	0.351213	0.134078	0.466582
WBGene00004723	40.856	0.462369	0.425373	0.0602147	0.303654
WBGene00007434	10.2217	0.349063	0.464056	0.130923	0.460489
WBGene00006724	30.27	0.556733	0.408995	0.0279102	0.193735
WBGene00007435	3.51354	0.0248305	0.490157	0.879974	0.970244
WBGene00007436	9.78829	0.504385	0.558875	0.0443394	0.252286
WBGene00007430	2.89424	-0.116557	0.573806	0.400311	0.759153
WBGene00007431	2.00101	0.0309777	0.539947	0.817483	NA
WBGene00007422	14.0324	0.0177119	0.360724	0.930715	0.981986
WBGene00007423	0.141516	0	0.621979	1	NA
WBGene00007424	5.48933	-0.091944	0.476737	0.607987	0.877143
WBGene00007425	13.1183	-0.0529387	0.477041	0.761148	0.932719
WBGene00007428	43.9972	0.300316	0.285739	0.132319	0.462945
WBGene00007429	6.33593	0.0884693	0.427806	0.654791	0.896832
WBGene00000142	13.0167	0.28168	0.460334	0.200033	0.567826
WBGene00001174	5.23475	0.0685302	0.482387	0.692088	0.910162
WBGene00015590	0.377375	0	0.621979	1	NA
WBGene00003102	4.48605	0.0697662	0.491161	0.678665	0.904996
WBGene00015591	1.0349	0.140244	0.570897	0.341591	NA
WBGene00015592	0.299382	0.0173786	0.619585	0.849659	NA
WBGene00006582	30.4913	0.160768	0.399615	0.444349	0.785195
WBGene00015602	1.48538	0.173083	0.695194	0.175631	NA
WBGene00015605	1.32607	0.255383	0.704181	0.10968	NA
WBGene00015598	4.92474	1.88397	2.10274	0.000856073	0.017002
WBGene00015601	0.404775	0.0477235	0.629866	0.610129	NA
WBGene00077692	0.250569	0.0313435	0.622805	0.734764	NA
WBGene00007440	3.96459	1.48285	1.59395	0.00135813	0.0243945
WBGene00044417	0.136746	0	0.621979	1	NA
WBGene00015608	8.64964	-0.000321416	0.445848	0.998628	1
WBGene00015609	26.215	-0.347652	0.363442	0.123326	0.446155
WBGene00015611	0.273491	0	0.621979	1	NA
WBGene00007450	0.934287	0	0.616718	1	NA
WBGene00007460	20.1855	-0.365135	0.381071	0.112819	0.430315
WBGene00007452	0.401941	0.0173787	0.619585	0.849658	NA
WBGene00007453	0.557982	0.0217959	0.620313	0.812607	NA
WBGene00007455	117.276	-0.467461	0.282221	0.0249209	0.180981
WBGene00007443	19.9381	0.0134871	0.374515	0.947126	0.98815
WBGene00007444	19.9653	0.401097	0.421422	0.0928715	0.387577
WBGene00007445	0.63295	0.0403228	0.626251	0.664893	NA
WBGene00007448	0.573004	-0.0856961	0.666277	0.362165	NA
WBGene00004309	0.277541	0	0.621979	1	NA
WBGene00003657	2.14878	0.0498648	0.525045	0.731957	0.921346
WBGene00007449	0.501055	0.0200101	0.609925	0.836092	NA
WBGene00004926	8.08245	-0.11571	0.453486	0.548232	0.845664
WBGene00044418	5.64381	-0.032593	0.46793	0.854231	0.96288
WBGene00015619	13.77	-0.0278229	0.359346	0.891425	0.973649
WBGene00015620	5.07176	0.123726	0.504194	0.471176	0.800621
WBGene00007462	3.98969	-0.0308105	0.536394	0.821171	0.950244
WBGene00007469	0.277541	0	0.621979	1	NA
WBGene00007471	0.187927	0.0217955	0.620313	0.81261	NA
WBGene00007474	2.71675	0.0864384	0.53299	0.56006	0.853244
WBGene00086566	3.73125	0.663465	0.994451	0.0127587	0.11762
WBGene00007463	1021.37	-0.333571	0.214771	0.0465549	0.261097
WBGene00007464	4.73562	0.340321	0.606003	0.0937746	0.390011
WBGene00003862	3.68754	0.207827	0.499432	0.283924	0.661538
WBGene00004780	2.13476	0.327911	0.783659	0.0632758	0.311963
WBGene00015621	0.671987	0.0228715	0.600473	0.82197	NA
WBGene00002146	23.8598	-0.266094	0.31772	0.202427	0.570612
WBGene00015622	0.393045	0.0217958	0.620313	0.812607	NA
WBGene00015623	2.40922	0.0559909	0.53231	0.694076	0.911272
WBGene00015624	0.102559	0	0.621979	1	NA
WBGene00002023	56.7308	-0.0416509	0.234439	0.807499	0.948553
WBGene00003911	30.1052	0.150752	0.328002	0.4624	0.795086
WBGene00015626	0.405535	0.0267693	0.621457	0.771644	NA
WBGene00044484	7.4925	-0.17013	0.456317	0.396106	0.756151
WBGene00006981	26.7336	1.78635	1.21273	0.00029424	0.00755216
WBGene00006820	3352.54	-0.0525607	0.202839	0.732884	0.921402
WBGene00015631	0.920093	-0.00927669	0.5967	0.927643	NA
WBGene00015632	27.0421	0.106745	0.312568	0.593682	0.871305
WBGene00015633	2.59846	0.131954	0.557442	0.37856	0.743663
WBGene00015634	0.216848	0.026769	0.621457	0.771647	NA
WBGene00015635	18.3944	0.363187	0.414666	0.120302	0.441107
WBGene00004431	996.93	0.184604	0.214417	0.251152	0.62756
WBGene00004215	174.953	0.0863514	0.195672	0.563496	0.855443
WBGene00000958	44.8841	0.0804956	0.270843	0.6666	0.89998
WBGene00044295	0.375853	0.0450951	0.628503	0.629267	NA
WBGene00003859	0.924841	0.0890679	0.588811	0.471862	NA
WBGene00015638	11.2358	-0.181975	0.426329	0.384813	0.746632
WBGene00015639	0.341864	0	0.621979	1	NA
WBGene00015641	34.8593	0.279451	0.289204	0.161975	0.513705
WBGene00015642	10.5779	0.0766652	0.398346	0.7059	0.914515
WBGene00015644	41.018	-0.158263	0.262378	0.391485	0.752412
WBGene00015645	0.324672	0.0217957	0.620313	0.812608	NA
WBGene00015646	16.7773	-6.94975	1.42394	3.39903e-08	2.98416e-06
WBGene00007476	2.80086	-0.104542	0.556397	0.461396	0.794775
WBGene00000522	5.60251	0.167334	0.473927	0.388602	0.749904
WBGene00007482	3.16387	-0.112619	0.595164	0.384556	0.746632
WBGene00007483	1.20651	0.0972962	0.578964	0.45535	NA
WBGene00015647	33.7881	-0.0249266	0.373597	0.902545	0.975887
WBGene00015648	17.2126	-0.0761347	0.366	0.710825	0.915721
WBGene00015649	0.5134	0	0.621979	1	NA
WBGene00007479	48.7646	-1.60933	0.347963	2.59105e-08	2.32591e-06
WBGene00007480	34.5157	-0.0759985	0.292598	0.695349	0.911774
WBGene00007484	2.68552	-0.0566945	0.554154	0.664195	0.899205
WBGene00007486	14.4561	-0.20117	0.437124	0.338705	0.711811
WBGene00007487	0.721527	0.0504196	0.631354	0.590866	NA
WBGene00015651	0.250569	0.0313435	0.622805	0.734764	NA
WBGene00000424	22.1363	-0.0879014	0.370823	0.669449	0.900686
WBGene00015658	27.2444	0.176907	0.374943	0.404595	0.760761
WBGene00002043	12.6704	0.231061	0.500719	0.24608	0.620149
WBGene00015650	43.7396	-0.300843	0.296695	0.139769	0.476788
WBGene00001051	2.13881	-0.0387253	0.538268	0.776137	0.938599
WBGene00044001	0.440897	0.019074	0.61325	0.84085	NA
WBGene00003224	9.13277	0.0880379	0.430279	0.655157	0.896832
WBGene00001586	5.93092	0.0546343	0.495403	0.73898	0.924077
WBGene00206538	1.86526	-0.07526	0.574034	0.549374	NA
WBGene00007488	16.8372	-0.112113	0.326609	0.581084	0.866187
WBGene00000655	0.102559	0	0.621979	1	NA
WBGene00000616	233.656	-0.97185	0.502896	0.00170288	0.0284642
WBGene00000656	88.6292	-0.404835	0.288877	0.0504934	0.273708
WBGene00000251	0.380821	0	0.621979	1	NA
WBGene00007490	8.65762	0.0893082	0.380698	0.664102	0.899205
WBGene00007492	26.7854	0.0865029	0.331497	0.670097	0.900686
WBGene00007493	6.91827	0.234314	0.52152	0.22548	0.594767
WBGene00006409	0.141516	0	0.621979	1	NA
WBGene00007495	4.68516	-0.0197192	0.461755	0.912744	0.978777
WBGene00003864	0.136746	0	0.621979	1	NA
WBGene00007496	0.27106	0.0341824	0.623781	0.712295	NA
WBGene00007504	11.2307	0.165098	0.409792	0.430988	0.776894
WBGene00004454	234.04	0.0438066	0.16057	0.730695	0.920591
WBGene00003831	403.637	-0.123189	0.137228	0.261564	0.635326
WBGene00043120	0.187927	0.0217955	0.620313	0.81261	NA
WBGene00007499	2.11655	0.289648	0.63979	0.110412	NA
WBGene00007500	17.9189	0.112125	0.435522	0.571513	0.860599
WBGene00007501	12.136	0.829291	0.647496	0.00666803	0.0755603
WBGene00007502	5.76447	0.0019489	0.445567	0.991686	0.998893
WBGene00015660	125.33	-0.445086	0.474339	0.0702949	0.328696
WBGene00006191	0.141516	0	0.621979	1	NA
WBGene00005009	86.6404	0.124857	0.282224	0.514885	0.831515
WBGene00002999	40.4939	0.137139	0.273161	0.467262	0.798553
WBGene00003136	8.1704	0.0566293	0.456367	0.759133	0.932632
WBGene00015664	0.102559	0	0.621979	1	NA
WBGene00015666	0.187927	0.0217955	0.620313	0.81261	NA
WBGene00015668	0.162636	0.0173783	0.619585	0.849661	NA
WBGene00003380	2.55728	-0.0879075	0.625903	0.422884	0.770924
WBGene00015670	2.66994	-0.0249495	0.522686	0.862561	0.964728
WBGene00015671	2.67621	0.231432	0.561066	0.198913	0.566114
WBGene00007505	166.875	0.0794352	0.154542	0.516793	0.831756
WBGene00007506	3.07091	0.655933	0.976414	0.0132483	0.119438
WBGene00000911	181.29	0.00526135	0.156678	0.966407	0.992486
WBGene00007511	1.28788	-0.0483143	0.545998	0.717054	NA
WBGene00002192	90.1208	-0.0369322	0.211048	0.816034	0.949669
WBGene00007006	11.19	-0.116595	0.430778	0.559904	0.853161
WBGene00007513	10.2876	-0.256811	0.511151	0.204545	0.573125
WBGene00007514	76.3354	0.0558659	0.212092	0.725745	0.918771
WBGene00015672	0.462569	0	0.621979	1	NA
WBGene00015673	2.57876	0.0240671	0.524757	0.866124	0.966085
WBGene00001837	87.0993	-0.101871	0.21888	0.531648	0.840741
WBGene00015674	0.205119	0	0.621979	1	NA
WBGene00015675	1.01272	0.128029	0.610361	0.325504	NA
WBGene00015676	108.52	-0.293327	0.248817	0.108796	0.423349
WBGene00015677	0.538489	0.057638	0.635776	0.541208	NA
WBGene00000979	0.670731	0.0589271	0.61546	0.568533	NA
WBGene00000069	7.07732	0.135386	0.516048	0.422707	0.770924
WBGene00015678	15.5701	-0.009227	0.377476	0.963776	0.992332
WBGene00003954	1.88339	0.112383	0.545111	0.451363	NA
WBGene00001508	10.5844	0.102295	0.435123	0.603865	0.875703
WBGene00015679	0.353128	0.0313437	0.622805	0.734762	NA
WBGene00004068	32.5191	0.119169	0.313819	0.552834	0.847963
WBGene00015686	8.35881	-0.0185771	0.424535	0.924008	0.981118
WBGene00015687	68.4019	0.165858	0.243314	0.346091	0.719924
WBGene00015680	52.7409	0.201689	0.271811	0.287874	0.66608
WBGene00005183	0.136746	0	0.621979	1	NA
WBGene00003567	1006.53	-0.0710291	0.151843	0.556488	0.850969
WBGene00000455	7.32314	-0.164789	0.479648	0.389346	0.750875
WBGene00000454	0.725733	0.0416463	0.604604	0.686723	NA
WBGene00015684	56.7687	0.222258	0.30932	0.275825	0.651193
WBGene00015691	24.5193	-0.0650372	0.374061	0.750745	0.928448
WBGene00015698	0.548601	0.0341827	0.623781	0.712292	NA
WBGene00015692	13.4633	0.207812	0.409651	0.333201	0.705452
WBGene00015693	10.9239	0.0598011	0.466663	0.739942	0.924337
WBGene00015695	10.5114	0.0793795	0.420675	0.689925	0.909764
WBGene00015697	5.45469	0.250803	0.536486	0.194263	0.56051
WBGene00002694	55.2207	0.267705	0.321974	0.202528	0.570612
WBGene00015701	0.102559	0	0.621979	1	NA
WBGene00015702	12.6028	-0.792649	0.616209	0.00810257	0.0862011
WBGene00006809	61.9358	-0.0570089	0.239577	0.742364	0.925393
WBGene00015703	22.5147	-0.121807	0.368205	0.557956	0.85165
WBGene00015704	14.7021	-0.122832	0.339731	0.550461	0.847015
WBGene00007516	14.7914	-0.606343	0.589193	0.0238797	0.177613
WBGene00007517	4.51366	0.0234547	0.457319	0.897585	0.974917
WBGene00007520	40.93	0.341845	0.33763	0.11884	0.43935
WBGene00007525	1.0457	-0.0342813	0.59583	0.745773	NA
WBGene00006384	38.6189	-0.0689249	0.258103	0.704449	0.914451
WBGene00003624	13.0292	0.157293	0.38482	0.455164	0.790836
WBGene00007528	6.72161	0.193894	0.44992	0.347349	0.720467
WBGene00007529	15.4795	0.181817	0.35231	0.388482	0.74989
WBGene00004191	6.50547	0.00231946	0.456111	0.989852	0.998893
WBGene00007530	0.573004	-0.0856961	0.666277	0.362165	NA
WBGene00007531	2.01646	-0.287987	0.869483	0.0574476	NA
WBGene00023500	5.47017	0.348926	0.587052	0.0951158	0.393447
WBGene00002026	19.3559	2.52064	1.62519	0.000137155	0.0042278
WBGene00007533	8.99796	-0.244068	0.50862	0.222243	0.593112
WBGene00003026	195.38	-0.0497913	0.20099	0.744759	0.926658
WBGene00015713	135.019	-0.470231	0.285108	0.0250138	0.181312
WBGene00001620	325.147	-0.403907	0.160485	0.0040169	0.0533661
WBGene00015714	0.102559	0	0.621979	1	NA
WBGene00015716	2.79064	0.0663762	0.504449	0.67883	0.904996
WBGene00015711	0.56378	0.0592261	0.636834	0.530667	NA
WBGene00015707	0.102559	0	0.621979	1	NA
WBGene00015708	0.27106	0.0341824	0.623781	0.712295	NA
WBGene00015709	22.5958	0.60478	0.504227	0.024678	0.18053
WBGene00003684	1.23508	0.0506373	0.591789	0.648889	NA
WBGene00015710	0.41577	0.0388681	0.625622	0.675968	NA
WBGene00000102	43.113	-0.253545	0.275314	0.189205	0.553595
WBGene00004405	162.541	1.2874	0.216807	6.70162e-11	1.08543e-08
WBGene00007541	8.78156	-0.181982	0.575186	0.255322	0.628826
WBGene00007542	0.38559	0	0.621979	1	NA
WBGene00007543	1.01544	-0.101923	0.683373	0.288951	NA
WBGene00007544	0.162636	0.0173783	0.619585	0.849661	NA
WBGene00044174	0.244075	0	0.621979	1	NA
WBGene00007534	55.9578	0.223675	0.258031	0.225236	0.594767
WBGene00007536	11.2237	-0.0812271	0.423583	0.682196	0.906166
WBGene00015728	1.08392	0.0789237	0.573257	0.534603	NA
WBGene00015729	0.307678	0	0.621979	1	NA
WBGene00007545	28.7924	-0.443899	0.444732	0.0703941	0.328833
WBGene00006856	27.4855	0.609262	0.422966	0.0194883	0.155278
WBGene00015733	3.17747	0.0371789	0.509271	0.808752	0.948553
WBGene00015734	47.8118	-0.0514691	0.274822	0.784246	0.942098
WBGene00015735	24.955	0.0027549	0.289546	0.988582	0.998893
WBGene00000285	7.90259	-0.35872	0.508277	0.114021	0.432083
WBGene00007546	1.87404	0.0613653	0.531972	0.66897	NA
WBGene00007547	9.71814	1.33924	1.09508	0.00109391	0.0207599
WBGene00003726	9.01026	-0.137849	0.405107	0.506025	0.824968
WBGene00007548	0.688301	0.0585938	0.614733	0.571461	NA
WBGene00007549	19.5035	-0.338525	0.373436	0.135236	0.468311
WBGene00007550	1.77477	-0.0401503	0.537869	0.768841	NA
WBGene00007551	0.859234	0.0232631	0.599258	0.820083	NA
WBGene00005657	4.05454	0.227416	0.564963	0.2008	0.567826
WBGene00003573	1.5609	0.0803344	0.600274	0.490304	NA
WBGene00003574	0.283031	0	0.621979	1	NA
WBGene00015739	3.12127	0.536216	0.884044	0.0226247	0.171677
WBGene00015740	18.1959	0.111829	0.377564	0.589416	0.869706
WBGene00015741	1.74148	0.0721937	0.538558	0.611505	NA
WBGene00015742	1.6816	0.249174	0.698409	0.115196	NA
WBGene00015743	146.651	0.0454899	0.202896	0.767812	0.935759
WBGene00015744	1.15018	0.135814	0.609622	0.308489	NA
WBGene00015745	5.35818	-0.0179708	0.44548	0.923557	0.981118
WBGene00015746	8.49994	0.408402	0.581866	0.0706924	0.329644
WBGene00007553	6.25195	0.267617	0.491117	0.203656	0.571913
WBGene00001991	0.854463	0.0450956	0.628504	0.629264	NA
WBGene00007554	33.8787	0.0650466	0.275947	0.730063	0.920591
WBGene00000439	1.33436	0.157139	0.567763	0.308004	NA
WBGene00015747	1.51241	-0.00631457	0.539366	0.962087	NA
WBGene00006632	6.51825	0.101433	0.430847	0.608992	0.877568
WBGene00015748	4.29813	-0.214546	0.617962	0.180077	0.539969
WBGene00006496	30.4624	0.326516	0.337474	0.134296	0.466904
WBGene00015750	0.688301	0.0585938	0.614733	0.571461	NA
WBGene00015751	0.795671	0.0285054	0.601633	0.779805	NA
WBGene00006055	5.0839	-0.113192	0.467159	0.544821	0.844434
WBGene00050944	6.39671	-0.0549429	0.445967	0.771196	0.936507
WBGene00007555	42.4057	0.890286	0.363768	0.000824933	0.0166654
WBGene00006397	8.66918	0.0891101	0.413106	0.658267	0.897194
WBGene00007561	15.691	-0.174822	0.374781	0.409754	0.762869
WBGene00007562	22.5895	-0.314791	0.415348	0.167348	0.521065
WBGene00007563	0.788612	-0.0153414	0.599598	0.879498	NA
WBGene00007564	48.0909	0.0929675	0.291136	0.631702	0.888754
WBGene00005713	0.429753	-0.0789579	0.65984	0.397441	NA
WBGene00000933	36.8577	0.184218	0.303541	0.35825	0.730146
WBGene00007556	22.7901	0.240157	0.328217	0.252959	0.62756
WBGene00000796	94.865	1.43169	0.299968	2.48083e-08	2.26262e-06
WBGene00000798	6.04385	0.322556	0.528376	0.132698	0.463408
WBGene00007557	3.2498	-0.236529	0.594663	0.171354	0.527251
WBGene00007558	2.54632	-0.0862494	0.536753	0.555602	0.850053
WBGene00007560	0.647596	0	0.621979	1	NA
WBGene00007565	27.2775	-1.24684	0.497546	0.000167081	0.00488959
WBGene00003962	187.473	-0.613384	0.208765	0.000651446	0.0139719
WBGene00007581	36.8977	0.540878	0.34858	0.0225757	0.171444
WBGene00007574	9.8563	-0.104241	0.413257	0.607132	0.876802
WBGene00006474	19.7544	-0.129446	0.357674	0.533561	0.841306
WBGene00007576	19.2643	0.274381	0.375298	0.214543	0.583762
WBGene00007577	15.5982	0.137147	0.423372	0.501736	0.82228
WBGene00007579	5.89365	0.191256	0.534062	0.279444	0.655355
WBGene00007583	72.833	0.41553	0.389725	0.078803	0.353691
WBGene00002011	62.9603	-0.329122	0.269969	0.0906778	0.38271
WBGene00015755	14.5592	0.0252216	0.364991	0.901514	0.975671
WBGene00015752	80.5042	-0.189366	0.275114	0.320802	0.698071
WBGene00015753	1.33845	0.110249	0.585068	0.404611	NA
WBGene00004042	38.5264	0.0449651	0.352287	0.825486	0.952154
WBGene00001565	94.3629	0.0149656	0.276816	0.93671	0.984872
WBGene00004433	1023.92	0.109776	0.16858	0.404814	0.760869
WBGene00015754	83.1072	0.115228	0.215126	0.473535	0.802813
WBGene00007585	4.22396	0.0809432	0.538321	0.574736	0.862151
WBGene00007586	79.5653	0.325036	0.24018	0.0715166	0.332241
WBGene00007587	147.112	0.110787	0.173245	0.411507	0.763784
WBGene00007588	229.397	1.06973	0.182845	2.05345e-10	2.92274e-08
WBGene00007589	2.88328	0.433549	0.762662	0.041297	0.242768
WBGene00007590	1.15399	0.14908	0.618653	0.272339	NA
WBGene00015767	55.3565	-0.651285	0.302895	0.00439404	0.056778
WBGene00015768	4.68544	-1.22838	1.87872	0.00236669	0.0360335
WBGene00003507	4.35146	0.0372182	0.48829	0.823012	0.950735
WBGene00015769	0.239305	0	0.621979	1	NA
WBGene00004104	8.20149	0.0205445	0.460934	0.909323	0.977699
WBGene00015756	13.0199	-0.193256	0.385794	0.36641	0.73601
WBGene00015759	88.8908	-0.0541525	0.220624	0.741103	0.924998
WBGene00044562	0.413205	0.0484149	0.630239	0.605153	NA
WBGene00015778	77.6554	-0.564519	0.251281	0.00490875	0.0614018
WBGene00015779	36.3654	-0.121274	0.268847	0.515901	0.831756
WBGene00001803	10.2361	-0.0308824	0.427872	0.873571	0.968099
WBGene00015780	0.936851	0.134256	0.609749	0.31181	NA
WBGene00002024	84.2612	0.296832	0.260002	0.115074	0.433781
WBGene00015781	2.14989	-0.416458	1.01238	0.0279624	0.193735
WBGene00015776	9.30892	0.00653218	0.401519	0.973966	0.996236
WBGene00006980	4.89079	0.148919	0.543735	0.353605	0.726155
WBGene00006588	310.571	0.0700336	0.245047	0.690706	0.909979
WBGene00015777	10.2011	-0.0388013	0.471295	0.825547	0.952154
WBGene00004774	7.4681	0.106751	0.411451	0.599527	0.873606
WBGene00007591	17.7276	-0.535734	0.449345	0.0369896	0.228538
WBGene00007592	41.2042	-0.527841	0.364841	0.0283342	0.194569
WBGene00007593	52.3362	-0.205881	0.236327	0.234854	0.607393
WBGene00007597	0.188687	0	0.621979	1	NA
WBGene00004944	15.9044	-0.0679947	0.385606	0.73909	0.924077
WBGene00007598	0.907846	0.0256844	0.592126	0.808644	NA
WBGene00007599	18.8651	-0.338196	0.37971	0.137234	0.471806
WBGene00007594	0.775229	0.0986454	0.627942	0.383635	NA
WBGene00007595	1.53891	0.0550126	0.564197	0.660281	NA
WBGene00015783	0.939563	0	0.580435	1	NA
WBGene00015786	5.61333	0.114429	0.498102	0.507542	0.825887
WBGene00001517	8.35541	0.125765	0.445423	0.522985	0.834941
WBGene00015787	3.10547	0.782538	1.11148	0.00807337	0.0860854
WBGene00000393	36.4585	0.0583835	0.286768	0.761108	0.932719
WBGene00015788	0.705534	0	0.591338	1	NA
WBGene00007600	0.603697	0.0550783	0.634135	0.558492	NA
WBGene00007602	60.705	0.101752	0.259661	0.577478	0.864244
WBGene00007603	3.88556	0.102643	0.508874	0.533075	0.841306
WBGene00015789	0.76561	0.0349973	0.569775	0.767743	NA
WBGene00002220	7.27385	0.404563	0.621043	0.0646267	0.314519
WBGene00015790	20.9906	0.223362	0.351858	0.295982	0.67446
WBGene00015791	61.8523	-0.169389	0.245891	0.339522	0.712891
WBGene00015793	21.8576	-0.757952	0.476384	0.00770631	0.0829291
WBGene00007604	13.1582	0.370516	0.442742	0.115575	0.434632
WBGene00007605	315.36	0.460882	0.527001	0.0602848	0.303654
WBGene00007606	6.61573	-0.0686039	0.434661	0.723717	0.918749
WBGene00007607	1.83952	0.0307329	0.562885	0.800201	NA
WBGene00007609	0.313211	0.0388679	0.625622	0.675969	NA
WBGene00015794	11.5423	0.0167454	0.467123	0.924686	0.981118
WBGene00015795	1.48542	-0.18298	0.731806	0.142811	NA
WBGene00006605	47.8327	0.351161	0.321258	0.10252	0.40805
WBGene00004090	18.7683	-0.00413011	0.325934	0.983584	0.998624
WBGene00015796	0.250569	0.0313435	0.622805	0.734764	NA
WBGene00000198	143.54	-0.273134	0.291548	0.172904	0.529079
WBGene00004930	44.1406	-0.227053	0.270992	0.232754	0.60481
WBGene00015797	0.162636	0.0173783	0.619585	0.849661	NA
WBGene00077576	0.27106	0.0341824	0.623781	0.712295	NA
WBGene00007614	0.803551	0.0818721	0.621671	0.452233	NA
WBGene00003834	68.2407	0.188543	0.29275	0.339086	0.712133
WBGene00000985	39.069	0.486717	0.37099	0.0416262	0.243827
WBGene00007615	7.64018	0.210401	0.463893	0.306425	0.683905
WBGene00003835	0.855331	0.0896542	0.645287	0.386558	NA
WBGene00003922	35.4695	0.914182	0.442283	0.00172802	0.028731
WBGene00007616	8.4434	0.369558	0.581543	0.0868032	0.373023
WBGene00007617	170.553	1.00715	0.254307	3.61537e-06	0.000189736
WBGene00007611	0.358859	0.0217958	0.620313	0.812608	NA
WBGene00003778	5.41083	0.228051	0.51944	0.235669	0.608207
WBGene00015805	3.53594	0.946055	1.214	0.0047552	0.0598799
WBGene00015799	0.188687	0	0.621979	1	NA
WBGene00015800	32.4653	-0.377309	0.390156	0.105063	0.413994
WBGene00015801	11.1345	-0.0473303	0.446613	0.80138	0.948344
WBGene00002007	1102.89	-0.98523	0.146799	1.08188e-12	2.30982e-10
WBGene00015802	19.3818	0.295243	0.399289	0.189725	0.554271
WBGene00004193	5.2945	-0.150959	0.457625	0.442987	0.784736
WBGene00015803	48.3081	-0.0416315	0.252743	0.8164	0.949702
WBGene00185089	0.187927	0.0217955	0.620313	0.81261	NA
WBGene00001673	3.82534	-1.15445	1.78328	0.00279791	0.0409402
WBGene00015815	8.74054	0.488049	0.563961	0.0481159	0.267298
WBGene00015816	1.46495	0.151464	0.630012	0.257351	NA
WBGene00015817	6.2029	0.122849	0.445884	0.531518	0.840728
WBGene00015818	0.353594	0.0267692	0.621457	0.771645	NA
WBGene00015819	0.102559	0	0.621979	1	NA
WBGene00015814	128.703	-0.477102	0.253153	0.0150627	0.13126
WBGene00015806	20.7688	0.117236	0.317276	0.560685	0.853244
WBGene00015807	2.23438	0.00671459	0.582862	0.950846	0.989212
WBGene00002850	379.465	0.649812	0.247633	0.00137862	0.0245744
WBGene00015809	97.0395	0.435697	0.314365	0.0461664	0.259693
WBGene00015810	87.0859	-0.133967	0.210985	0.39773	0.757958
WBGene00015811	104.227	0.986677	0.267938	1.17365e-05	0.000522522
WBGene00007048	58.3406	0.42661	0.259733	0.029516	0.199908
WBGene00015813	74.8849	0.894129	0.292088	0.00014589	0.00437856
WBGene00004482	228.118	-0.777377	0.206822	2.01342e-05	0.00083322
WBGene00003007	21.2407	-0.0723935	0.301486	0.712532	0.916191
WBGene00015822	1.72079	0.350443	0.736793	0.0635073	NA
WBGene00015823	234.189	-1.05312	0.390875	0.000228183	0.00614199
WBGene00015824	4.4059	-0.0462317	0.471116	0.79359	0.945344
WBGene00007622	3.48334	0.855177	1.14719	0.00632164	0.072848
WBGene00006448	14.2272	-0.0278416	0.379064	0.891071	0.973649
WBGene00007630	67.552	-0.0989997	0.296013	0.612653	0.879581
WBGene00007631	0.102559	0	0.621979	1	NA
WBGene00007632	0.370055	0	0.621979	1	NA
WBGene00007623	17.6781	0.0344417	0.37034	0.865853	0.966024
WBGene00007624	23.9232	0.075728	0.345017	0.710917	0.915721
WBGene00007625	12.0737	0.28949	0.409808	0.19782	0.564668
WBGene00007626	9.93053	0.590002	0.598473	0.0258565	0.184993
WBGene00007627	23.8162	0.264345	0.370599	0.228713	0.598809
WBGene00004381	9.84213	0.13338	0.42515	0.511841	0.829579
WBGene00007628	29.5875	0.584105	0.411431	0.0226457	0.171698
WBGene00001145	42.0547	-0.156712	0.26167	0.395285	0.755351
WBGene00007620	19.2211	0.0340486	0.331184	0.865966	0.966024
WBGene00007621	17.2359	-0.326463	0.379014	0.149254	0.493
WBGene00015837	0.102559	0	0.621979	1	NA
WBGene00194998	0.136746	0	0.621979	1	NA
WBGene00015852	0.375853	0.0450951	0.628503	0.629267	NA
WBGene00015853	0.141516	0	0.621979	1	NA
WBGene00015854	0.667687	0	0.621979	1	NA
WBGene00015841	12.2924	-0.639263	0.519772	0.0198873	0.157655
WBGene00007634	0.338419	0	0.621979	1	NA
WBGene00007635	7.3193	0.0175139	0.444255	0.925689	0.98137
WBGene00015857	31.179	-0.258026	0.367584	0.238053	0.610503
WBGene00004395	20.9019	-0.0898721	0.304176	0.649169	0.895097
WBGene00015859	2.14044	0.0978107	0.510923	0.547373	0.845506
WBGene00015860	0.353594	0.0267692	0.621457	0.771645	NA
WBGene00015861	5.17969	0.147099	0.503359	0.407408	0.762692
WBGene00015865	20.9655	-0.19918	0.367045	0.351224	0.723163
WBGene00015866	9.25967	-0.132187	0.427996	0.51399	0.830896
WBGene00002123	28.6089	0.221054	0.290643	0.263607	0.636915
WBGene00015867	0.716255	-0.0919684	0.672624	0.331956	NA
WBGene00002272	242.059	-0.993162	0.433271	0.000774156	0.0159483
WBGene00015868	39.8832	0.00698671	0.261717	0.96953	0.993972
WBGene00015885	5.54136	0.0121902	0.448391	0.947728	0.988413
WBGene00015882	0.102559	0	0.621979	1	NA
WBGene00015894	3.00241	-0.551526	1.207	0.0142167	0.125756
WBGene00015896	2.51699	0.0445141	0.559217	0.722963	0.918517
WBGene00002095	0.283031	0	0.621979	1	NA
WBGene00015887	22.8136	0.09952	0.336735	0.626141	0.885541
WBGene00015889	1.48822	0.0558365	0.552506	0.670578	NA
WBGene00007637	6.57607	0.0521501	0.476862	0.764625	0.934745
WBGene00006807	26.2407	0.261521	0.347122	0.225271	0.594767
WBGene00007640	2.80158	0.234906	0.559705	0.195877	0.562713
WBGene00007647	43.6336	-0.0530069	0.242841	0.761891	0.932959
WBGene00044236	12.1805	0.513146	0.601013	0.038908	0.235605
WBGene00219313	12.3262	0.159219	0.448486	0.428218	0.775086
WBGene00007643	0.187927	0.0217955	0.620313	0.81261	NA
WBGene00003904	37.5042	0.765982	0.393411	0.00416031	0.0548134
WBGene00007645	9.27723	0.455321	0.505295	0.0643383	0.314519
WBGene00007646	503.411	-0.487358	0.140394	0.000177027	0.00510121
WBGene00015897	1.17537	-0.0312699	0.567465	0.792925	NA
WBGene00015900	2.5264	-0.0172248	0.528651	0.901988	0.975861
WBGene00015901	1.53544	-0.0717143	0.548667	0.600045	NA
WBGene00015902	0.667271	-0.0886481	0.669228	0.347627	NA
WBGene00003714	1.3544	0.234525	0.681972	0.130876	NA
WBGene00015908	0.187927	0.0217955	0.620313	0.81261	NA
WBGene00044373	0.187927	0.0217955	0.620313	0.81261	NA
WBGene00001544	6.65141	0.0513681	0.475611	0.768821	0.935759
WBGene00015913	274.74	0.104013	0.254973	0.564828	0.856188
WBGene00007650	13.1613	-0.0753577	0.430779	0.700405	0.912946
WBGene00007651	36.7113	-0.290244	0.312714	0.164131	0.515495
WBGene00007652	1.74618	-0.0398693	0.569739	0.738345	NA
WBGene00003553	3.8158	-1.47051	2.03623	0.0015733	0.0268233
WBGene00007653	27.4654	-0.269189	0.333491	0.206686	0.575769
WBGene00023491	9.7924	0.20316	0.412632	0.342296	0.716318
WBGene00015915	40.2143	0.305491	0.348704	0.163467	0.515495
WBGene00270322	7.62954	-5.41862	1.93127	6.89666e-06	0.000328869
WBGene00015916	23.5879	0.0481319	0.365969	0.813764	0.948803
WBGene00000383	78.2012	-0.563082	0.251897	0.00506678	0.0626564
WBGene00003097	93.7496	-0.13106	0.235982	0.445996	0.786478
WBGene00015918	0.52883	0.0366515	0.612896	0.709317	NA
WBGene00015919	2.40432	-0.084606	0.584349	0.495545	0.81831
WBGene00000970	56.4692	-0.416342	0.294781	0.047473	0.264477
WBGene00015920	88.0923	0.0918255	0.210938	0.562241	0.854366
WBGene00007660	0.141516	0	0.621979	1	NA
WBGene00015921	1.23211	0.174886	0.63809	0.214492	NA
WBGene00015922	16.5915	-0.173779	0.347381	0.407169	0.762549
WBGene00015925	0.102559	0	0.621979	1	NA
WBGene00015926	51.8432	0.0777238	0.285134	0.685289	0.907848
WBGene00015927	55.0974	0.275328	0.382595	0.214673	0.583762
WBGene00015935	5.96978	-0.0640575	0.468109	0.721765	0.917825
WBGene00015936	0.216848	0.026769	0.621457	0.771647	NA
WBGene00015937	1.32755	0.146749	0.676564	0.221947	NA
WBGene00015938	21.5471	-0.00943582	0.322417	0.962403	0.991643
WBGene00006917	157.119	-0.583935	0.339599	0.0139709	0.124177
WBGene00015928	12.5411	-0.150783	0.416014	0.466618	0.798417
WBGene00015929	3.94003	0.349451	0.635277	0.0820658	0.361259
WBGene00015930	14.3891	0.332796	0.47999	0.141374	0.47962
WBGene00015931	0.216848	0.026769	0.621457	0.771647	NA
WBGene00015932	6.42817	-0.00612075	0.424709	0.974899	0.996815
WBGene00015933	44.9523	3.21042	0.410787	1.25269e-17	4.90324e-15
WBGene00015934	16.0686	-0.12853	0.356496	0.536192	0.84236
WBGene00015947	0.102559	0	0.621979	1	NA
WBGene00015949	7.93269	-0.311723	0.534456	0.13834	0.474122
WBGene00001000	324.021	-0.850623	0.166049	2.78275e-08	2.46615e-06
WBGene00015939	1.00653	0.16178	0.627034	0.242725	NA
WBGene00015940	6.14549	0.277569	0.491178	0.191949	0.557812
WBGene00015941	88.9881	0.853648	0.454588	0.00319258	0.0446296
WBGene00015942	20.6827	-0.28739	0.406324	0.200477	0.567826
WBGene00015943	51.5892	0.205153	0.259597	0.2664	0.640287
WBGene00004267	55.8953	-0.280685	0.292643	0.162968	0.515461
WBGene00015963	0.429753	-0.0789579	0.65984	0.397441	NA
WBGene00005342	0.102559	0	0.621979	1	NA
WBGene00007664	5.88396	0.429264	0.571629	0.0650888	0.315465
WBGene00001096	0.650495	0.0217959	0.620313	0.812606	NA
WBGene00007666	31.1204	-0.645799	0.371986	0.0103947	0.101929
WBGene00007668	13.8732	-0.065912	0.368064	0.747716	0.927765
WBGene00015954	79.5239	-0.390421	0.277991	0.0528377	0.280985
WBGene00015955	19.3026	0.559101	0.476138	0.0327095	0.212774
WBGene00015956	337.146	-0.926149	0.211705	8.147e-07	5.27813e-05
WBGene00015957	4.47266	0.107746	0.536235	0.478633	0.806796
WBGene00002215	54.9271	0.584258	0.322327	0.0116845	0.110761
WBGene00015964	0.494389	0.0267693	0.621457	0.771644	NA
WBGene00000477	29.4758	-0.136915	0.313019	0.496277	0.818856
WBGene00015965	17.8269	0.626939	0.498775	0.0211147	0.163927
WBGene00015968	120.284	-0.0712627	0.212325	0.654668	0.896832
WBGene00015969	9.24937	-0.013122	0.413263	0.947087	0.98815
WBGene00000995	24.0774	0.121838	0.310476	0.542548	0.844233
WBGene00007669	0.141516	0	0.621979	1	NA
WBGene00001447	4.02732	-0.00432479	0.491675	0.978811	0.998582
WBGene00007670	0.141516	0	0.621979	1	NA
WBGene00007679	44.3977	-0.434148	0.355475	0.0599562	0.302811
WBGene00007680	2.98435	0.0561164	0.533805	0.691722	0.910089
WBGene00007681	38.0928	0.0529725	0.323019	0.791913	0.944784
WBGene00004705	24.6898	0.0453603	0.366441	0.824238	0.95142
WBGene00044232	0.170932	0	0.621979	1	NA
WBGene00007672	15.0348	-0.176533	0.478316	0.36378	0.73523
WBGene00007673	0.102559	0	0.621979	1	NA
WBGene00007675	3.59364	-0.0940837	0.549844	0.507399	0.825887
WBGene00015971	20.0734	-0.131462	0.366247	0.52834	0.838666
WBGene00015972	29.5791	-0.121289	0.292715	0.534156	0.841499
WBGene00015974	1.67506	-0.0309755	0.568154	0.794158	NA
WBGene00015975	3.12106	0.122408	0.507518	0.470933	0.800621
WBGene00004093	4.87095	0.011002	0.472844	0.949565	0.98866
WBGene00015976	0.928408	0	0.580923	1	NA
WBGene00000286	23.7882	-0.139414	0.297001	0.478993	0.806969
WBGene00007690	3.82977	-0.115984	0.472575	0.530805	0.840448
WBGene00003870	8.17515	-0.0264931	0.432904	0.890408	0.973552
WBGene00007683	24.061	-0.0432766	0.289833	0.822395	0.950607
WBGene00004105	25.7409	0.135531	0.37174	0.516497	0.831756
WBGene00007684	9.56684	-0.0542906	0.39704	0.788267	0.943366
WBGene00007685	7.6754	-0.136635	0.482915	0.458561	0.792297
WBGene00007686	59.2703	-0.191041	0.311305	0.346806	0.719976
WBGene00007687	4.5591	0.0549159	0.461458	0.763121	0.933918
WBGene00007689	8.95076	0.038716	0.462909	0.829977	0.953898
WBGene00015977	4.95614	0.114818	0.499954	0.504021	0.824013
WBGene00005160	0.351323	0.0173787	0.619585	0.849658	NA
WBGene00015978	17.0629	0.018722	0.333143	0.926088	0.981571
WBGene00005165	0.573004	-0.0856961	0.666277	0.362165	NA
WBGene00004732	258.7	-0.0942756	0.191737	0.521295	0.834533
WBGene00044508	6.46263	-0.0314535	0.499938	0.843081	0.960355
WBGene00015980	3.07612	0.08964	0.497013	0.594521	0.871813
WBGene00015981	2.55498	-0.0671917	0.570619	0.591034	0.87
WBGene00003994	1.566	0.267089	0.650838	0.120525	NA
WBGene00001855	5.49778	-0.0257522	0.45009	0.889635	0.973242
WBGene00015984	1.82255	0.282529	0.657152	0.108954	NA
WBGene00015985	0.239305	0	0.621979	1	NA
WBGene00044457	1.09072	0.0727726	0.646711	0.447282	NA
WBGene00189987	0.102559	0	0.621979	1	NA
WBGene00015993	63.0537	-1.68781	0.917363	0.000151538	0.0045336
WBGene00002140	4.21538	0.106119	0.508108	0.522202	0.834941
WBGene00015996	4.48174	-0.0298122	0.455879	0.870702	0.9673
WBGene00016002	170.019	0.0438875	0.175209	0.74875	0.928058
WBGene00016003	0.375853	0.0450951	0.628503	0.629267	NA
WBGene00016004	37.809	-0.0557663	0.269935	0.764627	0.934745
WBGene00004507	47.883	-0.179668	0.33118	0.386006	0.746715
WBGene00016005	11.5867	-0.13799	0.42948	0.49648	0.818953
WBGene00016006	624.792	0.0549126	0.183104	0.698929	0.912045
WBGene00016009	5.1352	0.0589435	0.462623	0.74607	0.927133
WBGene00016011	23.6215	-0.29939	0.370375	0.178789	0.536768
WBGene00004472	2163.85	0.0743093	0.155514	0.546715	0.845491
WBGene00004459	200.864	0.67814	0.234142	0.000574275	0.0126337
WBGene00016012	0.922836	0.0450956	0.628504	0.629264	NA
WBGene00016013	12.8877	-0.123952	0.371664	0.551407	0.847222
WBGene00016014	16.4717	0.168406	0.353759	0.422788	0.770924
WBGene00016015	60.625	0.447093	0.269534	0.0266562	0.18913
WBGene00001193	4.54633	0.020761	0.465305	0.907257	0.977143
WBGene00016018	17.9906	-0.524507	0.406957	0.0357497	0.224188
WBGene00016019	7.97808	0.0584853	0.44041	0.759818	0.932632
WBGene00016020	66.1	-0.460897	0.286154	0.0278934	0.193735
WBGene00016021	6.74736	0.149409	0.501103	0.404179	0.760588
WBGene00006611	7.43778	-0.132348	0.4285	0.513273	0.830593
WBGene00016022	7.78158	-0.225211	0.465616	0.279223	0.655355
WBGene00000277	279.229	0.46979	0.174467	0.00212086	0.0330953
WBGene00007691	1.06867	0.0587832	0.569194	0.634388	NA
WBGene00007692	7.26215	-0.105487	0.426026	0.597906	0.873248
WBGene00007693	0.102559	0	0.621979	1	NA
WBGene00007694	5.05471	0.278158	0.575349	0.144836	0.485405
WBGene00007695	12.3327	0.276607	0.467566	0.203707	0.571913
WBGene00044132	4.37947	1.78816	1.71618	0.000765578	0.0158062
WBGene00016023	2.60793	0.0939825	0.510407	0.561884	0.8541
WBGene00044649	0.162636	0.0173783	0.619585	0.849661	NA
WBGene00016024	3.13894	0.0431572	0.53075	0.7599	0.932632
WBGene00016027	11.904	-0.0397058	0.372208	0.845638	0.961245
WBGene00016028	6.13917	0.205819	0.470853	0.310291	0.687796
WBGene00016029	0.675563	-0.0856957	0.666277	0.362167	NA
WBGene00016030	16.3721	0.12034	0.37705	0.562538	0.854402
WBGene00016041	0.377375	0	0.621979	1	NA
WBGene00016042	0.370055	0	0.621979	1	NA
WBGene00016043	0.235859	0	0.621979	1	NA
WBGene00001491	52.3145	-0.387832	0.293499	0.0618721	0.307921
WBGene00000761	26.4722	-0.00287543	0.29921	0.988246	0.998893
WBGene00016032	0.584603	0.0455737	0.628745	0.625756	NA
WBGene00016033	34.9281	-0.46932	0.349178	0.042951	0.247232
WBGene00016034	1.40703	-0.0402977	0.567187	0.738514	NA
WBGene00006672	54.6419	0.0746119	0.230401	0.65877	0.897194
WBGene00016037	2.25594	0.410855	0.773985	0.0447689	0.253808
WBGene00004106	139.556	0.032136	0.227236	0.847734	0.961858
WBGene00016038	1.04258	0.0707906	0.615515	0.509281	NA
WBGene00044004	0.429753	-0.0789579	0.65984	0.397441	NA
WBGene00016044	9.03617	-0.0507668	0.426596	0.794998	0.945528
WBGene00016045	14.8227	0.351459	0.431139	0.131243	0.46082
WBGene00004216	7.33111	-0.0380633	0.469666	0.829579	0.953898
WBGene00016046	0.307678	0	0.621979	1	NA
WBGene00004107	0.490339	0.0267693	0.621457	0.771644	NA
WBGene00016048	40.526	-0.742925	0.446915	0.00751756	0.0817361
WBGene00016049	0.162636	0.0173783	0.619585	0.849661	NA
WBGene00016052	4.77671	-0.376747	0.688609	0.0625003	0.309499
WBGene00016055	8.1061	-0.0872306	0.470236	0.631141	0.888559
WBGene00016056	0.470958	0.0217959	0.620313	0.812607	NA
WBGene00016057	12.4168	-0.176808	0.378587	0.405055	0.760926
WBGene00007696	33.125	-0.315019	0.439149	0.166234	0.519703
WBGene00007697	0.35962	0	0.621979	1	NA
WBGene00007698	21.6376	-0.103227	0.371549	0.617599	0.882266
WBGene00006376	0.141516	0	0.621979	1	NA
WBGene00302991	4.38152	0.648046	0.934654	0.0139854	0.124177
WBGene00016059	27.9921	0.209103	0.33484	0.318699	0.69576
WBGene00016060	24.3211	0.464337	0.452981	0.0615235	0.307749
WBGene00003637	18.5099	-0.451286	0.456316	0.0673925	0.322345
WBGene00016061	31.744	0.623269	0.350673	0.0106268	0.103772
WBGene00001710	2.01649	-0.130384	0.719787	0.192987	NA
WBGene00016062	21.7036	0.165615	0.324996	0.419702	0.769157
WBGene00016063	0.239305	0	0.621979	1	NA
WBGene00016064	0.760201	0	0.621979	1	NA
WBGene00016066	4.44263	-0.0493627	0.52362	0.735902	0.922821
WBGene00016067	2.82389	0.0446368	0.500899	0.779632	0.939848
WBGene00016068	6.72464	-0.0444132	0.460122	0.807232	0.948553
WBGene00016069	0.750155	0	0.621979	1	NA
WBGene00006861	19.1935	-0.0537433	0.373448	0.792532	0.94496
WBGene00007701	0	0	0.712073	NA	NA
WBGene00007702	0.239305	0	0.621979	1	NA
WBGene00007021	1.4837	0.273232	0.649565	0.117054	NA
WBGene00007703	249.486	-0.0365134	0.155462	0.76815	0.935759
WBGene00006690	18.6778	-0.055875	0.352561	0.784403	0.942166
WBGene00007704	1.8855	0.277057	0.641547	0.117462	NA
WBGene00016071	0.170932	0	0.621979	1	NA
WBGene00016073	159.668	1.18072	0.222364	3.25117e-09	3.72457e-07
WBGene00016074	6.64167	-0.00326495	0.465707	0.985336	0.998624
WBGene00007705	6.84697	0.140307	0.424797	0.492107	0.81575
WBGene00000931	324.509	0.63004	0.162529	2.33355e-05	0.000936813
WBGene00000095	19.3129	-0.0168561	0.335268	0.933517	0.983013
WBGene00007711	8.48295	0.0942556	0.44992	0.622088	0.883907
WBGene00007712	16.2825	-0.323287	0.393888	0.155798	0.503197
WBGene00077526	51.9673	0.0318548	0.288422	0.868417	0.9673
WBGene00001442	1.55697	-0.120878	0.706734	0.220989	NA
WBGene00303030	8.86825	0.102264	0.428491	0.607387	0.876802
WBGene00006447	25.4284	0.343113	0.360296	0.1266	0.452715
WBGene00045383	17.1516	0.106636	0.343729	0.603743	0.875703
WBGene00007707	20.1414	0.0698382	0.348401	0.732603	0.921402
WBGene00002153	62.1447	0.2148	0.287433	0.273909	0.649129
WBGene00007709	0.350563	0.0427812	0.627375	0.646403	NA
WBGene00007710	2.96165	-0.112695	0.554548	0.437518	0.782865
WBGene00016087	7.86038	-0.0748288	0.46428	0.682451	0.906269
WBGene00000100	487.322	0.0690225	0.193977	0.642308	0.892447
WBGene00016081	3.3693	-0.0995153	0.5404	0.500996	0.821984
WBGene00002233	7.87051	0.31327	0.536181	0.136373	0.469952
WBGene00000786	161.639	-1.29225	0.507983	0.000126935	0.00396157
WBGene00016089	0.827502	0.0707093	0.615238	0.510087	NA
WBGene00003710	26.1193	0.150349	0.348702	0.470549	0.80061
WBGene00044297	0.600685	-0.0789574	0.65984	0.397444	NA
WBGene00007720	20.911	-0.334132	0.406657	0.146175	0.487631
WBGene00007722	0.353128	0.0313437	0.622805	0.734762	NA
WBGene00004747	85.8643	0.0866115	0.264758	0.638877	0.890307
WBGene00007716	0.781976	0.0347933	0.604224	0.732829	NA
WBGene00007717	0.216848	0.026769	0.621457	0.771647	NA
WBGene00003155	56.6983	0.13103	0.317697	0.516781	0.831756
WBGene00004308	6.92395	0.0864721	0.436423	0.657604	0.897194
WBGene00007718	23.2005	0.105036	0.340487	0.608394	0.877143
WBGene00007719	0.716255	-0.0919684	0.672624	0.331956	NA
WBGene00016091	0.283031	0	0.621979	1	NA
WBGene00016099	0.977063	0.0573604	0.602921	0.595873	NA
WBGene00016100	0.618441	-0.0789574	0.65984	0.397444	NA
WBGene00016101	5.12634	0.434113	0.657684	0.0508993	0.274334
WBGene00016092	0.188687	0	0.621979	1	NA
WBGene00016094	1.7343	0.314374	0.697777	0.0829016	NA
WBGene00016095	8.90113	0.486822	0.520557	0.0521259	0.27838
WBGene00016096	0.283031	0	0.621979	1	NA
WBGene00016097	4.6594	0.105396	0.510098	0.522056	0.834941
WBGene00023417	0.466229	0	0.621979	1	NA
WBGene00016102	0.3801	0	0.621979	1	NA
WBGene00001006	177.031	-0.0145056	0.144749	0.900985	0.975435
WBGene00016103	355.866	-0.733316	0.203808	4.4555e-05	0.00161602
WBGene00016104	10.4638	-0.0136043	0.393052	0.946196	0.988034
WBGene00016106	1.82639	-0.092137	0.56139	0.49848	NA
WBGene00044291	0.170932	0	0.621979	1	NA
WBGene00045411	7.09344	-0.0697083	0.473493	0.695072	0.911774
WBGene00045412	0.304152	0.0173786	0.619585	0.849659	NA
WBGene00045461	1.69089	0.0189454	0.565047	0.873452	NA
WBGene00050967	0.187927	0.0217955	0.620313	0.81261	NA
WBGene00194803	0.660806	0.0313439	0.622805	0.734761	NA
WBGene00005832	12.6076	0.0180124	0.440045	0.924252	0.981118
WBGene00007723	4.95456	0.161137	0.512879	0.362361	0.73378
WBGene00007724	4.19402	0.0664775	0.504365	0.67849	0.904996
WBGene00007725	6.93881	-0.0796895	0.438614	0.680808	0.905676
WBGene00007726	1.77502	-0.177997	0.729943	0.147357	NA
WBGene00005833	0.265195	0.0173786	0.619585	0.849659	NA
WBGene00007728	1.17359	0	0.572902	1	NA
WBGene00007729	2.15582	0.410286	0.781632	0.0442631	0.252004
WBGene00007736	45.9232	0.17536	0.284315	0.365586	0.73601
WBGene00007730	20.0577	0.727569	0.447532	0.00852962	0.0898287
WBGene00007731	6.54409	0.0442998	0.447918	0.81315	0.948587
WBGene00007732	0.244075	0	0.621979	1	NA
WBGene00001085	96.8146	0.108546	0.245161	0.538045	0.84268
WBGene00016107	1.03971	0.0679691	0.607088	0.535468	NA
WBGene00006635	4.04963	-0.0810219	0.503038	0.620342	0.882686
WBGene00016108	6.55682	0.0216609	0.494755	0.893282	0.97385
WBGene00016109	0.375853	0.0450951	0.628503	0.629267	NA
WBGene00016110	0.62364	0.0338711	0.606025	0.737106	NA
WBGene00016111	0.353128	0.0313437	0.622805	0.734762	NA
WBGene00016119	19.8738	-0.202107	0.353481	0.341367	0.715005
WBGene00016120	299.407	0.46757	0.188323	0.00374748	0.0505802
WBGene00016121	1.69092	0.149357	0.602096	0.288028	NA
WBGene00016123	2.04033	0.0245452	0.561769	0.83959	NA
WBGene00194642	0.187927	0.0217955	0.620313	0.81261	NA
WBGene00016112	0.188687	0	0.621979	1	NA
WBGene00016113	9.4145	0.0164216	0.442902	0.930502	0.981986
WBGene00016114	2.71356	0.34386	0.793795	0.0577138	0.295735
WBGene00016115	65.8292	0.462065	0.288588	0.0282875	0.194569
WBGene00016116	24.5615	0.0467721	0.306968	0.812706	0.948587
WBGene00016118	83.9237	-0.0620513	0.25359	0.729952	0.920591
WBGene00016124	10.2429	0.182301	0.449749	0.372477	0.74036
WBGene00003625	57.8514	0.0701796	0.340304	0.730409	0.920591
WBGene00016126	1.50229	0.00157455	0.551958	0.989979	NA
WBGene00016128	11.8968	0.172257	0.418677	0.410551	0.763254
WBGene00016129	3.95859	-0.014622	0.50596	0.92441	0.981118
WBGene00016130	0.162636	0.0173783	0.619585	0.849661	NA
WBGene00016131	5.83673	-0.000116106	0.491517	0.999431	1
WBGene00016133	1.60595	-0.202816	0.772671	0.109138	NA
WBGene00016134	62.5775	-0.691612	0.340707	0.00483613	0.060655
WBGene00016135	0.757488	0.0788898	0.622033	0.463726	NA
WBGene00007042	216.201	0.274829	0.187498	0.0639356	0.313799
WBGene00001648	156.159	-0.0632578	0.195152	0.671925	0.901723
WBGene00003552	0.580972	0.0450955	0.628504	0.629265	NA
WBGene00000938	113.376	0.0860998	0.204314	0.577718	0.864244
WBGene00007741	4.07761	-0.0399376	0.470797	0.820866	0.950244
WBGene00007743	9.62158	-0.0515575	0.453199	0.781267	0.940577
WBGene00004304	76.3776	0.504055	0.330382	0.0275626	0.192413
WBGene00001840	216.377	0.500897	0.221119	0.00584381	0.0690525
WBGene00007744	2.65383	0.0414768	0.506946	0.789667	0.943423
WBGene00007745	8.38127	-0.0396431	0.391521	0.844684	0.960882
WBGene00001159	12.938	-0.211287	0.384749	0.32733	0.700666
WBGene00007746	18.0649	0.181875	0.346319	0.386506	0.747393
WBGene00007748	4.04677	-0.1839	0.522109	0.304945	0.682386
WBGene00007749	7.75822	0.200068	0.509351	0.288339	0.6665
WBGene00016137	0.187927	0.0217955	0.620313	0.81261	NA
WBGene00016144	9.32948	0.0838597	0.444579	0.66235	0.898501
WBGene00016145	1.54231	0.259592	0.635402	0.131605	NA
WBGene00016138	16.1352	-0.0980851	0.375607	0.634609	0.889129
WBGene00016139	22.8332	0.20087	0.324952	0.331972	0.704916
WBGene00016140	257.59	0.989189	0.215259	2.30332e-07	1.67732e-05
WBGene00001499	9.34026	0.530739	0.513666	0.0399802	0.239067
WBGene00016142	38.3917	0.419498	0.334144	0.0608315	0.305589
WBGene00016143	28.3419	-0.0578953	0.310537	0.77043	0.936141
WBGene00006735	12.4375	0.844678	0.625752	0.00600403	0.0700644
WBGene00004782	91.1852	0.337702	0.266712	0.0810868	0.358741
WBGene00001464	1.95783	0.0032813	0.535419	0.980635	NA
WBGene00016146	13.2513	-0.606913	0.793386	0.0184704	0.14998
WBGene00016147	11.6553	-0.307786	0.493828	0.159401	0.508115
WBGene00016148	12.4479	0.293231	0.407909	0.192917	0.559134
WBGene00004499	599.898	0.084466	0.196246	0.572981	0.861266
WBGene00001719	3.57288	-0.177706	0.582561	0.255589	0.628826
WBGene00016149	2.69615	0.0221308	0.528182	0.874828	0.968399
WBGene00016150	4.0725	-0.174099	0.544448	0.299717	0.678606
WBGene00004453	68.5289	3.95931e-05	0.267783	0.999829	1
WBGene00007750	27.9106	0.285359	0.338346	0.1853	0.549293
WBGene00007751	3.05727	-0.647864	1.26586	0.0107955	0.104857
WBGene00006916	25.8322	0.521699	0.383859	0.0331327	0.214654
WBGene00007752	214.239	0.244927	0.239259	0.164127	0.515495
WBGene00023409	6.2059	-0.0331192	0.464826	0.853223	0.962693
WBGene00016154	25.3094	0.215776	0.319347	0.295937	0.67446
WBGene00006492	9.86321	-0.280024	0.465924	0.200123	0.567826
WBGene00016155	0.188687	0	0.621979	1	NA
WBGene00000429	0.216848	0.026769	0.621457	0.771647	NA
WBGene00016156	5.6608	0.348311	0.569597	0.100896	0.405357
WBGene00016157	14.8119	0.340897	0.490835	0.131784	0.461808
WBGene00016158	17.9563	0.0283219	0.386535	0.888848	0.973242
WBGene00016159	8.22063	-0.11366	0.436598	0.566001	0.857306
WBGene00016151	32.8681	0.774442	0.472154	0.00666463	0.0755603
WBGene00206373	0.51623	0.0455737	0.628745	0.625757	NA
WBGene00004434	227.107	-0.687929	0.227553	0.000376917	0.00900962
WBGene00002068	2.59396	-0.0993905	0.524209	0.523919	0.835886
WBGene00016152	0.759956	-0.0789573	0.65984	0.397444	NA
WBGene00001102	11.3528	-0.13632	0.405652	0.5103	0.82851
WBGene00044386	0.162636	0.0173783	0.619585	0.849661	NA
WBGene00007753	15.71	-0.404145	0.43033	0.0916713	0.38404
WBGene00007755	1.05518	0.0765402	0.612086	0.488908	NA
WBGene00000490	16.1745	-0.0417323	0.349816	0.837686	0.957442
WBGene00007756	27.0469	-0.272033	0.379302	0.21891	0.589166
WBGene00007757	0.797354	0.0629695	0.639446	0.506384	NA
WBGene00005007	21.5119	0.163758	0.338641	0.43051	0.776884
WBGene00007760	2.43908	0.0912522	0.503672	0.580486	0.865844
WBGene00007761	65.8568	-0.0903922	0.219929	0.580252	0.865692
WBGene00007762	3.5125	0.0862684	0.511238	0.589775	0.869706
WBGene00007763	0.304152	0.0173786	0.619585	0.849659	NA
WBGene00007764	28.6996	-0.18269	0.32674	0.376291	0.742315
WBGene00004307	20.7153	-0.268999	0.417666	0.225867	0.595174
WBGene00007771	1.14513	0.147841	0.615145	0.278084	NA
WBGene00007772	19.7412	0.205049	0.332073	0.326274	0.700666
WBGene00007774	4.63176	0.0678269	0.452486	0.717347	0.917221
WBGene00007775	3.78887	-0.0363743	0.473465	0.835079	0.956124
WBGene00007776	0.750994	0.045375	0.606433	0.660646	NA
WBGene00001055	37.42	-0.529916	0.528489	0.0397883	0.238375
WBGene00007766	0.313211	0.0388679	0.625622	0.675969	NA
WBGene00003664	2.85851	0.680234	1.08246	0.0114894	0.109663
WBGene00001209	390.986	0.122645	0.217794	0.449749	0.789119
WBGene00044389	2.19268	0.051042	0.501675	0.74942	0.928448
WBGene00016162	32.8469	-0.543051	0.407402	0.0309233	0.205006
WBGene00007778	3.62167	0.0485928	0.495346	0.766031	0.935044
WBGene00007779	21.114	-0.216669	0.323288	0.296414	0.674734
WBGene00007780	2.98233	-0.0036532	0.495466	0.981838	0.998624
WBGene00016163	0.162636	0.0173783	0.619585	0.849661	NA
WBGene00016164	0.313211	0.0388679	0.625622	0.675969	NA
WBGene00016165	4.13264	0.24644	0.605079	0.156249	0.503197
WBGene00016171	12.2948	0.0259637	0.418341	0.894982	0.973911
WBGene00003558	30.308	0.214474	0.323234	0.301022	0.679525
WBGene00016166	27.043	0.049193	0.279478	0.795254	0.945528
WBGene00016167	17.0984	0.0262997	0.364873	0.897336	0.974917
WBGene00016169	1.18363	0.152535	0.619886	0.264832	NA
WBGene00016170	116.96	0.112291	0.257206	0.536648	0.842367
WBGene00043156	2.78821	-0.0208628	0.534645	0.878463	0.969538
WBGene00003966	4.17808	0.013219	0.45541	0.94236	0.987031
WBGene00016172	23.8529	0.0936322	0.290775	0.629095	0.88735
WBGene00016173	36.6414	0.315568	0.456793	0.162956	0.515461
WBGene00016174	1.59623	0.0461622	0.550341	0.723685	NA
WBGene00000613	0.102559	0	0.621979	1	NA
WBGene00001129	0.739104	0.0614927	0.613289	0.558352	NA
WBGene00001594	29.5183	-0.16113	0.344184	0.439469	0.783869
WBGene00006777	116.427	-0.0183358	0.240592	0.916005	0.980078
WBGene00007784	82.5063	0.195513	0.249928	0.276971	0.652432
WBGene00007785	2.60978	0.12202	0.515108	0.462259	0.795086
WBGene00007786	60.0596	-0.563482	0.287916	0.00944087	0.0959407
WBGene00007787	17.0544	0.175119	0.392295	0.408955	0.762869
WBGene00077500	2.19024	0.275021	0.719961	0.0950228	0.393235
WBGene00007788	0.638349	0.0709377	0.619561	0.502243	NA
WBGene00003590	9.9766	0.231136	0.457628	0.273624	0.648945
WBGene00000463	5.6522	0.138431	0.512355	0.419142	0.768818
WBGene00007791	1.83784	-0.0394076	0.594393	0.713764	NA
WBGene00006450	35.6558	0.740764	0.408378	0.00594099	0.0697157
WBGene00016182	3.19483	0.0945204	0.501701	0.570944	0.860599
WBGene00005670	0.235859	0	0.621979	1	NA
WBGene00016180	3.96463	-0.0991106	0.522411	0.527371	0.837977
WBGene00004993	75.8723	-0.534546	0.318469	0.0184721	0.14998
WBGene00004995	74.2219	0.304956	0.284961	0.126323	0.452241
WBGene00001566	28.8989	-0.470561	0.374197	0.0483	0.26798
WBGene00003690	24.8526	0.135352	0.300563	0.493928	0.817043
WBGene00007796	0.235859	0	0.621979	1	NA
WBGene00000509	27.6756	-0.0917896	0.309243	0.644389	0.893358
WBGene00001607	1.2687	0.234213	0.683724	0.130388	NA
WBGene00003728	18.9085	0.0276542	0.34546	0.89173	0.973649
WBGene00016183	0.170932	0	0.621979	1	NA
WBGene00016184	5.91827	-0.165055	0.487401	0.381138	0.744921
WBGene00006718	1.89819	0.335977	0.695978	0.0748673	NA
WBGene00016187	0.427993	0	0.621979	1	NA
WBGene00016188	23.5371	0.256941	0.326546	0.22258	0.593241
WBGene00016189	0.586903	0.0267694	0.621457	0.771643	NA
WBGene00016190	12.3271	-0.503877	0.507484	0.0474955	0.264477
WBGene00016191	0.742647	0.0891636	0.626569	0.417367	NA
WBGene00016192	1.29188	0.134963	0.608441	0.311652	NA
WBGene00016201	72.7656	-0.109089	0.243388	0.534079	0.841499
WBGene00001018	18.6946	-0.00975895	0.382105	0.961622	0.991643
WBGene00016193	0.575173	0	0.621979	1	NA
WBGene00016194	519.146	0.732472	0.162746	1.01618e-06	6.28026e-05
WBGene00016195	18.0446	-0.223872	0.367585	0.299484	0.678243
WBGene00016197	59.6525	-0.49562	0.392282	0.0425132	0.24622
WBGene00016199	0.170932	0	0.621979	1	NA
WBGene00016200	23.4695	0.320083	0.357196	0.149577	0.493546
WBGene00002985	16.0437	0.41694	0.540723	0.0754167	0.343915
WBGene00007799	61.7862	0.0685387	0.230761	0.685304	0.907848
WBGene00007800	1.08021	0.0904877	0.6228	0.418258	NA
WBGene00000665	25.1814	-7.38057	1.5081	2.30533e-08	2.12316e-06
WBGene00016207	5.09622	-0.26546	0.640752	0.125361	0.450169
WBGene00016208	1.01252	0.101362	0.596647	0.417534	NA
WBGene00016209	3.52928	0.0853969	0.475407	0.633184	0.889129
WBGene00043051	1.73969	-0.0537882	0.600181	0.619535	NA
WBGene00045246	0.27106	0.0341824	0.623781	0.712295	NA
WBGene00016202	26.6772	0.0982681	0.295392	0.614923	0.880846
WBGene00004303	79.4299	0.836016	0.29288	0.000343931	0.00837484
WBGene00003801	64.6411	0.681752	0.272355	0.00166975	0.0280602
WBGene00016203	18.8687	0.0329777	0.321654	0.869179	0.9673
WBGene00016204	10.9085	-0.0193776	0.438821	0.918743	0.98051
WBGene00002879	56.6003	-0.225675	0.318449	0.274994	0.650541
WBGene00016206	0.162636	0.0173783	0.619585	0.849661	NA
WBGene00002827	7.51716	-0.207123	0.464559	0.312111	0.689273
WBGene00007801	25.9194	0.186927	0.34665	0.37431	0.741608
WBGene00007802	0.141516	0	0.621979	1	NA
WBGene00003633	8.00845	-0.0814736	0.41536	0.684311	0.907712
WBGene00001150	3.04872	-0.0626387	0.570691	0.613013	0.879719
WBGene00006954	0.704756	0.0672787	0.642659	0.479421	NA
WBGene00005949	0.250569	0.0313435	0.622805	0.734764	NA
WBGene00007807	45.1784	0.212841	0.370549	0.322409	0.698809
WBGene00000699	147.9	-1.8686	1.12168	0.000164687	0.00485252
WBGene00007808	7.22841	-0.25967	0.519777	0.195545	0.562527
WBGene00007809	5.69869	-0.401554	0.534014	0.0836349	0.364409
WBGene00016210	26.4181	0.65706	0.399299	0.0115256	0.109809
WBGene00016212	0.413205	0.0484149	0.630239	0.605153	NA
WBGene00003403	0.908166	0.014318	0.593108	0.890785	NA
WBGene00016215	7.93506	-0.328886	0.531752	0.126708	0.452839
WBGene00007810	12.6983	0.0748106	0.426796	0.704093	0.914378
WBGene00007811	134.576	0.783562	0.282476	0.000535567	0.0118379
WBGene00007812	39.2414	-0.489133	0.369693	0.0405304	0.240824
WBGene00016216	1.62992	0.00446279	0.557795	0.970847	NA
WBGene00016217	0.278261	0	0.621979	1	NA
WBGene00016218	8.31622	0.210135	0.463694	0.307043	0.684767
WBGene00016219	9.00307	0.216663	0.478034	0.285752	0.663131
WBGene00016221	0.956527	0.104761	0.593902	0.410177	NA
WBGene00003931	54.2919	-0.393013	0.26885	0.047035	0.262848
WBGene00016234	2.48555	0.0600138	0.530255	0.677371	0.904767
WBGene00004680	10.6657	0.319132	0.49074	0.150116	0.494317
WBGene00016235	74.4299	-0.342521	0.317856	0.10854	0.422556
WBGene00004346	11.666	0.0478819	0.394375	0.81287	0.948587
WBGene00016236	0.902195	0.0755478	0.619775	0.481362	NA
WBGene00016237	9.36107	0.0731669	0.43759	0.705306	0.914515
WBGene00016242	0.482043	0.0455737	0.628745	0.625757	NA
WBGene00004342	3.87714	0.0807062	0.490638	0.635635	0.889199
WBGene00016238	8.92693	-0.179193	0.446373	0.3815	0.744921
WBGene00006818	33.8413	-0.146267	0.345245	0.481282	0.808506
WBGene00077732	1.98087	0.118306	0.52655	0.458265	NA
WBGene00016244	10.3294	-0.284807	0.478824	0.189403	0.553595
WBGene00000771	0.324672	0.0217957	0.620313	0.812608	NA
WBGene00016245	7.7326	0.0787568	0.423196	0.691209	0.909979
WBGene00016246	2.75564	0.12631	0.508688	0.457819	0.79189
WBGene00016247	3.08801	0.102031	0.501983	0.543978	0.844434
WBGene00016248	1.3527	0.120799	0.60129	0.354247	NA
WBGene00016249	13.6323	0.0378528	0.368155	0.852807	0.962693
WBGene00004460	111.358	0.570826	0.30339	0.0107416	0.104566
WBGene00016250	631.213	1.14521	0.2174	4.52257e-09	4.99824e-07
WBGene00006830	76.9444	0.0452481	0.281397	0.811937	0.948553
WBGene00016260	24.3283	-0.154886	0.339978	0.455278	0.790836
WBGene00016261	8.97682	-0.0593934	0.397838	0.769041	0.935759
WBGene00016262	0.909704	0.144844	0.617479	0.281592	NA
WBGene00016263	0.313211	0.0388679	0.625622	0.675969	NA
WBGene00016264	37.1269	-0.701853	0.355019	0.00516604	0.0633549
WBGene00016265	5.22846	-0.0406243	0.49005	0.806264	0.948553
WBGene00016266	25.6479	0.0813114	0.369011	0.69247	0.910181
WBGene00007816	0.188687	0	0.621979	1	NA
WBGene00007817	18.8632	-0.40673	0.462844	0.0906144	0.38271
WBGene00007818	0.187927	0.0217955	0.620313	0.81261	NA
WBGene00007819	1.08034	0.111676	0.635341	0.336324	NA
WBGene00016258	186.876	-0.739258	0.262949	0.000575606	0.0126337
WBGene00002213	14.3248	-0.006872	0.337675	0.972899	0.995588
WBGene00016274	6.74854	-0.21003	0.483942	0.292905	0.671955
WBGene00016276	0.239305	0	0.621979	1	NA
WBGene00016277	2.91481	0.0352799	0.536938	0.796066	0.946135
WBGene00004244	6.35524	-0.136005	0.447048	0.491803	0.815738
WBGene00016268	0.716255	-0.0919684	0.672624	0.331956	NA
WBGene00001537	15.6214	-0.0654612	0.323084	0.744752	0.926658
WBGene00016269	7.77082	-0.531458	0.557763	0.0380697	0.232577
WBGene00001852	2.92924	0.202044	0.53982	0.256215	0.629054
WBGene00044176	15.9892	0.0105494	0.41408	0.9574	0.991643
WBGene00007827	3.39486	-0.0617919	0.542712	0.653589	0.896455
WBGene00044238	0.738477	0.075242	0.641685	0.446167	NA
WBGene00007820	11.0378	-0.264513	0.441745	0.228273	0.598493
WBGene00006487	0.102559	0	0.621979	1	NA
WBGene00007823	0.277541	0	0.621979	1	NA
WBGene00001811	6.42623	0.168194	0.470307	0.389733	0.751063
WBGene00007824	49.3725	-0.0859757	0.231228	0.611744	0.879107
WBGene00007825	2.48999	0.432869	0.768706	0.0409864	0.241695
WBGene00007826	13.4827	-0.0722394	0.438233	0.708439	0.914838
WBGene00016278	38.4902	-0.23835	0.291128	0.230175	0.601296
WBGene00007829	0.27106	0.0341824	0.623781	0.712295	NA
WBGene00007833	9.23178	0.029848	0.458822	0.869577	0.9673
WBGene00007835	4.07146	0.311868	0.592988	0.113566	0.43146
WBGene00016281	0.187927	0.0217955	0.620313	0.81261	NA
WBGene00016282	1.71167	0.176291	0.581441	0.258944	NA
WBGene00016283	13.3431	0.0116062	0.358703	0.954548	0.991081
[truncated: 11,389 more rows]

## Sheet: Shared significant changes
	Gene_name	baseMean (Global RPOA-2 depletion/control)	log2FoldChange (Global RPOA-2 depletion/control)	lfcSE (Global RPOA-2 depletion/control)	pvalue (Global RPOA-2 depletion/control)	padj (Global RPOA-2 depletion/control)	baseMean (Hypodermis RPOA-2 depletion/control)	log2FoldChange (Hypodermis RPOA-2 depletion/control)	lfcSE (Hypodermis RPOA-2 depletion/control)	pvalue (Hypodermis RPOA-2 depletion/control)	padj (Hypodermis RPOA-2 depletion/control)
[truncated: 297 more rows]

[truncated: 2 more sheets: Epidermis RPOA-2 Deseq2 FC, Shared_GO_enriched_categories]
