# Supplementary material for: Inhibition of ribosome biogenesis in the epidermis is sufficient to trigger organism-wide growth quiescence independently of nutritional status in C. elegans
Source: PLoS Biol. 2023 Aug 31;21(8):e3002276. doi: 10.1371/journal.pbio.3002276 (PMC10499265; doi:10.1371/journal.pbio.3002276)
Supplement: S2 Table — The results of Gene Ontology (GO) enrichment for the shared underexpressed genes between RPOA-2 and dauer (first tab) or starvation (third tab), along with corresponding gene annotation attributes (second and fifth tab), are provided. Additionally, the shared list of unexpressed genes between starvation and RPOA-2 depletion was included. (XLSX) [file pbio.3002276.s014.xlsx]

## Sheet: Dauer & RPOA-2 shared UnderExp
Wormbase GENEID	symbol	secondaryIdentifier	briefDescription
WBGene00001074	dpy-13	F30B5.1	dpy-13 encodes a member of the collagen superfamily containing 20 copies of the collagen triple helix repeat; transcipt levels oscillate
WBGene00003495	mup-2	T22E5.5	mup-2 encodes the muscle contractile protein troponin T ( TnT ) homologous to vertebrate and invertebrate TnT and contains an invertebrate- specific COOH -terminal tail; mup-2 affects embryonic body wall muscle cell contraction
WBGene00004264	qua-1	T05C12.10	qua-1 encodes a hedgehog-like protein
WBGene00004300	ram-2	F38A3.2	ram-2 encodes a cuticle collagen that interacts with unc-6 to affect ray cell migration
WBGene00006366	sym-1	C44H4.3	sym-1 encodes a protein containing 15 contiguous leucine-rich repeats (LRRs) that functionally overlaps with sym-5 and interacts with mec-8 with respect to embryonic viability and attachment of body muscle to the extracellular cuticle; expression begins at the time of embryonic elongation and SYM-1 is secreted from the apical hypodermal surface of the embryo; microarray analyses indicate that sym…
WBGene00001070	dpy-8	C31H2.2	dpy-8 encodes a collagen with a nematode-specific N-terminal domain that is required for normal body morphology and (perhaps) for a normal embryonic cell division rate; dpy-8 interacts genetically with emb-5 and glp-1.
WBGene00020194	T03G6.1	T03G6.1
WBGene00004020	pho-1	EGAP2.3	pho-1 encodes the major C. elegans intestinal acid phosphatase; PHO-1 may function redundantly with other acid phosphatases; PHO-1 intestinal expression appears to be positively regulated by CKI-1
WBGene00003093	lys-4	F58B3.1
WBGene00017937	F30H5.3	F30H5.3
WBGene00011831	T19B10.2	T19B10.2
WBGene00011235	suro-1	R11A5.7
WBGene00000618	col-41	T10B10.1	col-41 encodes a cuticle collagen.
WBGene00017301	hach-1	F09F7.4
WBGene00020340	T08B1.1	T08B1.1
WBGene00000699	col-125	C29F4.1
WBGene00000732	col-159	F57B1.3
WBGene00004219	ptr-4	C45B2.7	ptr-4 encodes a nematode-specific member of the sterol sensing domain(SSD) proteins
WBGene00018393	msra-1	F43E2.5	msra-1 encodes a methionine sulfoxide-S-reductase (MsrA) with experimentally confirmed activity.
WBGene00001067	dpy-5	F27C1.8	dpy-5 encodes a Group I cuticle procollagen; dpy-5 activity is required for wild-type body length
WBGene00003963	pdi-2	C07A12.4	pdi-2 encodes a protein disulfide isomerase beta subunit; by homology
WBGene00004017	phg-1	F27E5.4
WBGene00006510	mtrr-1	C01G6.6	C01G6.6 encodes an ortholog of the human gene METHIONINE SYNTHASE REDUCTASE (MTRR)
WBGene00001064	dpy-2	T14B4.6	The dpy-2 gene encodes an unusual cuticular collagen that is required for maintaining the normal body length of the animal in later larval stages; dpy-2 interacts with other cuticular collagens such as dpy-10 and sqt-1
WBGene00007565	clec-48	C14A6.1
WBGene00001066	dpy-4	Y41E3.2	dpy-4 encodes a cuticle collagen; dpy-4 activity is required for normal body morphology
WBGene00008851	F15B9.8	F15B9.8
WBGene00009926	noah-2	F52B11.3	noah-2 encodes a PAN and ZP domain-containing protein that is related to the Drosophila extracellular matrix component NompA (no-mechanoreceptor-potential A); loss of noah-2 function via RNAi indicates that NOAH-2 activity is essential for molting; in addition
WBGene00004174	abu-14	ZK1067.7	The protein product of abu-14 is predicted to contain a glutamine/asparagine (Q/N)-rich ('prion') domain; abu-14 is transcriptionally up-regulated during times of cuticle synthesis
WBGene00008891	clec-42	F16H6.1
WBGene00007284	C03H12.1	C03H12.1
WBGene00012256	lpr-5	W04G3.2	lpr-5 encodes one of seven C. elegans proteins related to the lipocalin family of structurally related
WBGene00012255	lpr-6	W04G3.1	lpr-6 encodes one of seven C. elegans proteins related to the lipocalin family of structurally related
WBGene00044623	bus-8	T23F2.1	bus-8 encodes a glycosyltransferase related to mannosyltransferases that play a role in protein N-linked glycosylation ; bus-8 is required for colonization by Microbacterium nematophilum and the tail-swelling response to M. nematophilum infection; bus-8 is also essential for enclosure during embryonic morphogenesis
WBGene00016422	noah-1	C34G6.6	noah-1 encodes a PAN and ZP domain-containing protein that is related to the Drosophila extracellular matrix component NompA (no-mechanoreceptor-potential A); loss of noah-1 function via RNAi indicates that NOAH-1 activity is essential for molting; in addition
WBGene00012186	mlt-11	W01F3.3	mlt-11 encodes one of 13 C. elegans proteins related to the mammalian Tissue Factor Pathway Inhibitors (TFPIs)
WBGene00020517	hpo-8	T15B7.2
WBGene00001814	haf-4	W04C9.1	haf-4 encodes a half-molecular ATP-binding cassette (ABC) transporters similar to the conserved half-type ATP-binding cassette (ABC) transporter
WBGene00017991	clec-180	F32E10.3
WBGene00019495	sdz-24	K07E8.3
WBGene00020837	slc-36.2	T27A1.5
WBGene00000649	col-73	F11G11.12
WBGene00012261	lpr-3	W04G3.8	lpr-3 encodes one of seven C. elegans proteins related to the lipocalin family of structurally related
WBGene00003877	pept-1	K04E7.2	pept-1 encodes a low affinity/high capacity oligopeptide transporter; pept-1 is required for uptake of intact peptides from the intestine and thus for normal development
WBGene00006948	wrt-2	F52E4.6	wrt-2 encodes a hedgehog-like protein
WBGene00000722	col-149	B0024.1
WBGene00005018	sqt-3	F23H12.4	sqt-3 encodes a cuticle collagen; during development
WBGene00007999	tag-297	C38C6.6
WBGene00005016	sqt-1	B0491.2	sqt-1 encodes a cuticle collagen; during larval and adult development
WBGene00008205	sams-1	C49F5.1	sams-1 encodes an S-adenosyl methionine synthetase; by homology
WBGene00000681	col-107	C34H4.4
WBGene00011938	alh-13	T22H6.2
WBGene00009818	acbp-3	F47B10.7	acbp-3 encodes a highly conserved protein containing a functional acyl-CoA-binding binding domain required for protein stability and ligand binding; mutant contains approximately 30% fewer lipid droplets and 20% less triglycerides; loss of ACBP-3 results in 35-40% reduction in lipid chain unsaturation; ACBP-3::GFP is predominantly expressed in hypodermis
WBGene00004120	pqn-32	F29C12.1	The protein product of this gene is predicted to contain a glutamine/asparagine (Q/N)-rich ('prion') domain
WBGene00013311	sec-61.A	Y57G11C.15
WBGene00015538	sams-3	C06E7.1
WBGene00010204	cpr-9	F57F5.1
WBGene00019148	H03E18.1	H03E18.1
WBGene00017483	lgc-22	F15E6.2
WBGene00018297	F41F3.3	F41F3.3
WBGene00000599	col-10	B0222.8
WBGene00000753	col-180	C44C10.1
WBGene00009983	cut-2	F53F1.5	cut-2 encodes a secreted protein which is a component of cuticlin
WBGene00009620	fip-5	F41E7.4
WBGene00000992	dhs-29	F27D9.6
WBGene00004398	rol-8	ZK1290.3	rol-8 encodes a collagen that is enriched in dauer larvae; mutations cause adults to become left-handed rollers.
WBGene00010573	chtb-1	K04H4.2	K04H4.2 encodes
WBGene00018418	F44E2.4	F44E2.4
WBGene00020216	trap-2	T04G9.5
WBGene00022679	ZK180.5	ZK180.5
WBGene00022517	ZC123.1	ZC123.1
WBGene00001716	grl-7	T02E9.2	grl-7 encodes a hedgehog-like protein
WBGene00000785	cpr-5	W07B8.5	cpr-5 encodes a cysteine protease.
WBGene00007938	C34F6.1	C34F6.1
WBGene00000665	col-90	C29E4.1
WBGene00019272	H42K12.3	H42K12.3
WBGene00000781	cpr-1	C52E4.1	cpr-1 encodes a cysteine protease of the cathepsin B-like cysteine protease family; cpr-1 appears to be required for embryogenesis; cpr-1 is specifically expressed in the gut of all stages except the embryo and around developing embryos in the gonad; expression of cpr-1 is regulated by three promoter GATA motifs.
WBGene00003730	nhx-2	B0495.4	nhx-2 encodes a sodium/proton exchanger; NHX-2 promotes normal peptide transporter function and recovery from intracellular acid load via catalysis of the electroneutral exchange of extracellular sodium for an intracellular proton; NHX-2 activity is required for normally high growth rates
WBGene00007934	C34E7.4	C34E7.4
WBGene00000784	cpr-4	F44C4.3	cpr-4 encodes a cathepsin B-like cysteine protease expressed at all life stages.

## Sheet: Dauer & RPOA-2_GO_results
# species: Caenorhabditis elegans
# support: EXP, IMP, ISS, ISM, TAS, IEA, HMP, HEP, IDA, IGI, ISO, IGC, NAS, HGI, IPI, IEP, ISA, RCA, IC, HDA
# associations retrieved on: 2022-09-21 13:01:53-04
# gofunc built on: 2018-02-21 10:04:34.764444-05
# gene associations file: ftp://ftp.geneontology.org/pub/go/gene-associations/gene_association.wb.gz
# revision: 2018-02-02 $
# downloaded on: 2018-02-14 09:46:59-05
# GO DAG files from: http://archive.geneontology.org/latest-full/go_201512-termdb-tables.tar.gz
# downloaded on: 2015-12-22 05:43:21-05
# translation required: no
# size of	genespace	: 14091
# number of attributes: 7488
# NOTE: the last record consists of all the entities in the
#	genespace	that are not associated with any attribute (for
# the requested support).
# Original number of entities in query: 80
# Number of entities in query: 80
# Total number of entities: 14102
# Original total number of entities: 14091
# Entities not in default gene space: 11
# Total number of attributes: 7488
# Translation required: no
# Mode: unordered
# Number of simulations: 1000
# Adjusted P-value cutoff: 0.05
# Over/under: over
# Evidence codes: EXP, IMP, ISS, ISM, TAS, IEA, HMP, HEP, IDA, IGI, ISO, IGC, NAS, HGI, IPI, IEP, ISA, RCA, IC, HDA
OVERREPRESENTED ATTRIBUTES
N	X	LOD	P	P_adj	attrib ID	attrib name
5	13	2.07957	6.42907e-09	<0.001	GO:0060102	collagen and cuticulin-based cuticle extracellular matrix
3	11	1.87193	2.80712e-05	0.02	GO:0042329	structural constituent of collagen and cuticulin-based cuticle
7	26	1.86498	8.72385e-11	<0.001	GO:0042338	cuticle development involved in collagen and cuticulin-based cuticle molting cycle
7	42	1.60429	3.32716e-09	<0.001	GO:0040002	collagen and cuticulin-based cuticle development
7	44	1.58042	4.68324e-09	<0.001	GO:0042335	cuticle development
19	170	1.46287	7.69826e-20	<0.001	GO:0042302	structural constituent of cuticle
5	41	1.44583	3.30626e-06	0.002	GO:0005578	proteinaceous extracellular matrix
5	49	1.35952	8.11981e-06	0.005	GO:0031012	extracellular matrix
15	172	1.31875	3.5417e-14	<0.001	GO:0005581	collagen trimer
19	376	1.08351	2.06511e-13	<0.001	GO:0005198	structural molecule activity

## Sheet: Dauer & RPOA-2_GO_attribute
	GO:0060102	GO:0042329	GO:0042338	GO:0040002	GO:0042335	GO:0042302	GO:0005578	GO:0031012	GO:0005581	GO:0005198
WBGene00000722	0	0	0	0	0	1	0	0	1	1
WBGene00000599	0	0	0	0	0	1	0	0	1	1
WBGene00005016	0	1	1	1	1	1	0	0	1	1
WBGene00003730	0	0	0	0	0	0	0	0	0	0
WBGene00006510	0	0	0	0	0	0	0	0	0	0
WBGene00007284	0	0	0	0	0	0	0	0	0	0
WBGene00015538	0	0	0	0	0	0	0	0	0	0
WBGene00003963	0	0	0	0	0	0	0	0	0	0
WBGene00007565	0	0	0	0	0	0	0	0	0	0
WBGene00000665	0	0	0	0	0	1	0	0	1	1
WBGene00000699	0	0	0	0	0	1	0	0	1	1
WBGene00001070	0	0	1	1	1	1	0	0	0	1
WBGene00007934	0	0	0	0	0	0	0	0	0	0
WBGene00007938	0	0	0	0	0	0	0	0	0	0
WBGene00016422	0	0	0	0	0	0	0	0	0	0
WBGene00000681	0	0	0	0	0	1	0	0	1	1
WBGene00007999	0	0	0	0	0	0	0	0	0	0
WBGene00000753	0	0	0	0	0	1	0	0	1	1
WBGene00006366	0	0	0	0	0	0	0	0	0	0
WBGene00004219	0	0	0	0	0	0	0	0	0	0
WBGene00008205	0	0	0	0	0	0	0	0	0	0
WBGene00000781	0	0	0	0	0	0	0	0	0	0
WBGene00004020	0	0	0	0	0	0	0	0	0	0
WBGene00017301	0	0	0	0	0	0	0	0	0	0
WBGene00000649	0	0	0	0	0	1	0	0	1	1
WBGene00008851	0	0	0	0	0	0	0	0	0	0
WBGene00017483	0	0	0	0	0	0	0	0	0	0
WBGene00008891	0	0	0	0	0	0	0	0	0	0
WBGene00005018	1	0	1	1	1	1	1	1	1	1
WBGene00001067	1	1	1	1	1	1	1	1	1	1
WBGene00000992	0	0	0	0	0	0	0	0	0	0
WBGene00004017	0	0	0	0	0	0	0	0	0	0
WBGene00004120	0	0	0	0	0	0	0	0	0	0
WBGene00001074	1	0	1	1	1	1	1	1	1	1
WBGene00017937	0	0	0	0	0	0	0	0	0	0
WBGene00017991	0	0	0	0	0	0	0	0	0	0
WBGene00004300	0	0	0	0	0	1	0	0	0	1
WBGene00009620	0	0	0	0	0	0	0	0	0	0
WBGene00018297	0	0	0	0	0	0	0	0	0	0
WBGene00018393	0	0	0	0	0	0	0	0	0	0
WBGene00000784	0	0	0	0	0	0	0	0	0	0
WBGene00018418	0	0	0	0	0	0	0	0	0	0
WBGene00009818	0	0	0	0	0	0	0	0	0	0
WBGene00009926	0	0	0	0	0	0	0	0	0	0
WBGene00006948	0	0	0	0	0	0	0	0	0	0
WBGene00009983	0	0	0	0	0	1	0	0	0	1
WBGene00000732	0	0	0	0	0	1	0	0	1	1
WBGene00010204	0	0	0	0	0	0	0	0	0	0
WBGene00003093	0	0	0	0	0	0	0	0	0	0
WBGene00019148	0	0	0	0	0	0	0	0	0	0
WBGene00019272	0	0	0	0	0	0	0	0	0	0
WBGene00003877	0	0	0	0	0	0	0	0	0	0
WBGene00010573	0	0	0	0	0	0	0	0	0	0
WBGene00019495	0	0	0	0	0	0	0	0	0	0
WBGene00011235	1	0	0	0	0	0	1	1	0	0
WBGene00001716	0	0	0	0	0	0	0	0	0	0
WBGene00020194	0	0	0	0	0	0	0	0	0	0
WBGene00020216	0	0	0	0	0	0	0	0	0	0
WBGene00004264	1	0	0	0	0	0	1	1	0	0
WBGene00020340	0	0	0	0	0	0	0	0	0	0
WBGene00000618	0	0	0	0	0	1	0	0	1	1
WBGene00001064	0	1	1	1	1	1	0	0	1	1
WBGene00020517	0	0	0	0	0	0	0	0	0	0
WBGene00011831	0	0	0	0	0	0	0	0	0	0
WBGene00003495	0	0	0	0	0	0	0	0	0	0
WBGene00011938	0	0	0	0	0	0	0	0	0	0
WBGene00044623	0	0	0	0	0	0	0	0	0	0
WBGene00020837	0	0	0	0	0	0	0	0	0	0
WBGene00012186	0	0	0	0	0	0	0	0	0	0
WBGene00001814	0	0	0	0	0	0	0	0	0	0
WBGene00012255	0	0	0	0	0	0	0	0	0	0
WBGene00012256	0	0	0	0	0	0	0	0	0	0
WBGene00012261	0	0	0	0	0	0	0	0	0	0
WBGene00000785	0	0	0	0	0	0	0	0	0	0
WBGene00001066	0	0	1	1	1	1	0	0	0	1
WBGene00013311	0	0	0	0	0	0	0	0	0	0
WBGene00022517	0	0	0	0	0	0	0	0	0	0
WBGene00004174	0	0	0	0	0	0	0	0	0	0
WBGene00004398	0	0	0	0	0	1	0	0	1	1
WBGene00022679	0	0	0	0	0	0	0	0	0	0

## Sheet: RPOA2_starvation_shared_under
input	symbol	secondaryIdentifier	briefDescription
WBGene00008205	sams-1	C49F5.1	sams-1 encodes an S-adenosyl methionine synthetase; by homology
WBGene00009515	clec-170	F38A1.1
WBGene00011938	alh-13	T22H6.2
WBGene00009818	acbp-3	F47B10.7	acbp-3 encodes a highly conserved protein containing a functional acyl-CoA-binding binding domain required for protein stability and ligand binding; mutant contains approximately 30% fewer lipid droplets and 20% less triglycerides; loss of ACBP-3 results in 35-40% reduction in lipid chain unsaturation; ACBP-3::GFP is predominantly expressed in hypodermis
WBGene00004020	pho-1	EGAP2.3	pho-1 encodes the major C. elegans intestinal acid phosphatase; PHO-1 may function redundantly with other acid phosphatases; PHO-1 intestinal expression appears to be positively regulated by CKI-1
WBGene00012728	Y39G8B.9	Y39G8B.9
WBGene00010266	dct-18	F58G1.4
WBGene00013311	sec-61.A	Y57G11C.15
WBGene00019717	trx-3	M01H9.1
WBGene00010204	cpr-9	F57F5.1
WBGene00020989	W03D8.8	W03D8.8
WBGene00001702	grd-13	W05E7.3	grd-13 encodes a hedgehog-like protein
WBGene00022122	trap-1	Y71F9AM.6
WBGene00003762	nlp-24	F35B12.7
WBGene00003963	pdi-2	C07A12.4	pdi-2 encodes a protein disulfide isomerase beta subunit; by homology
WBGene00008891	clec-42	F16H6.1
WBGene00015646	mlt-10	C09E8.3	mlt-10 encodes a nematode-specific protein that contains a domain of unknown function
WBGene00010296	dgat-2	F59A1.10
WBGene00017969	ctsa-3.1	F32A5.3
WBGene00020216	trap-2	T04G9.5
WBGene00017691	ilys-5	F22A3.6
WBGene00019495	sdz-24	K07E8.3
WBGene00020837	slc-36.2	T27A1.5
WBGene00000785	cpr-5	W07B8.5	cpr-5 encodes a cysteine protease.
WBGene00003877	pept-1	K04E7.2	pept-1 encodes a low affinity/high capacity oligopeptide transporter; pept-1 is required for uptake of intact peptides from the intestine and thus for normal development
WBGene00000665	col-90	C29E4.1
WBGene00001776	gst-28	Y53F4B.31
WBGene00000743	col-170	T10E10.6
WBGene00000722	col-149	B0024.1
WBGene00007836	C31C9.2	C31C9.2	C31C9.2 is orthologous to the human gene PHOSPHOGLYCERATE DEHYDROGENASE (PHGDH; OMIM:606879)
WBGene00021420	trap-3	Y38F2AR.2
WBGene00000781	cpr-1	C52E4.1	cpr-1 encodes a cysteine protease of the cathepsin B-like cysteine protease family; cpr-1 appears to be required for embryogenesis; cpr-1 is specifically expressed in the gut of all stages except the embryo and around developing embryos in the gonad; expression of cpr-1 is regulated by three promoter GATA motifs.
WBGene00006921	vha-12	F20B6.2	vha-12 encodes an ortholog of subunit B of the cytoplasmic (V1) domainof vacuolar proton-translocating ATPase (V-ATPase); VHA-12 isorthologous to human ATP6V1B1 (OMIM:192132
WBGene00003410	mrp-4	F21G4.2	mrp-4 encodes a putative member of subfamily C of the ATP-binding cassette transporters; MRP-4 is required
WBGene00000784	cpr-4	F44C4.3	cpr-4 encodes a cathepsin B-like cysteine protease expressed at all life stages.

## Sheet: RPOA2_starvation_GO
# species: Caenorhabditis elegans
# support: EXP, IMP, ISS, ISM, TAS, IEA, HMP, HEP, IDA, IGI, ISO, IGC, NAS, HGI, IPI, IEP, ISA, RCA, IC, HDA
# associations retrieved on: 2022-09-21 13:17:06-04
# gofunc built on: 2018-02-21 10:04:34.764444-05
# gene associations file: ftp://ftp.geneontology.org/pub/go/gene-associations/gene_association.wb.gz
# revision: 2018-02-02 $
# downloaded on: 2018-02-14 09:46:59-05
# GO DAG files from: http://archive.geneontology.org/latest-full/go_201512-termdb-tables.tar.gz
# downloaded on: 2015-12-22 05:43:21-05
# translation required: no
# size of	genespace	: 14091
# number of attributes: 7488
# NOTE: the last record consists of all the entities in the
#	genespace	that are not associated with any attribute (for
# the requested support).
# Original number of entities in query: 35
# Number of entities in query: 35
# Total number of entities: 14094
# Original total number of entities: 14091
# Entities not in default gene space: 3
# Total number of attributes: 7488
# Translation required: no
# Mode: unordered
# Number of simulations: 1000
# Adjusted P-value cutoff: 0.05
# Over/under: over
# Evidence codes: EXP, IMP, ISS, ISM, TAS, IEA, HMP, HEP, IDA, IGI, ISO, IGC, NAS, HGI, IPI, IEP, ISA, RCA, IC, HDA
OVERREPRESENTED ATTRIBUTES
N	X	LOD	P	P_adj	attrib ID	attrib name
4	76	1.4403	3.60092e-05	0.026	GO:0008234	cysteine-type peptidase activity

## Sheet: RPOA2_starvation_GO_attribute
	GO:0008234
WBGene00008205	0
WBGene00009515	0
WBGene00011938	0
WBGene00009818	0
WBGene00004020	0
WBGene00012728	0
WBGene00010266	0
WBGene00013311	0
WBGene00019717	0
WBGene00010204	1
WBGene00020989	0
WBGene00001702	0
WBGene00022122	0
WBGene00003762	0
WBGene00003963	0
WBGene00008891	0
WBGene00015646	0
WBGene00010296	0
WBGene00017969	0
WBGene00020216	0
WBGene00017691	0
WBGene00019495	0
WBGene00020837	0
WBGene00000785	1
WBGene00003877	0
WBGene00000665	0
WBGene00001776	0
WBGene00000743	0
WBGene00000722	0
WBGene00007836	0
WBGene00021420	0
WBGene00000781	1
WBGene00006921	0
WBGene00003410	0
WBGene00000784	1
GO:0008234	cysteine-type peptidase activity
