# Supplementary material for: Inhibition of ribosome biogenesis in the epidermis is sufficient to trigger organism-wide growth quiescence independently of nutritional status in C. elegans
Source: PLoS Biol. 2023 Aug 31;21(8):e3002276. doi: 10.1371/journal.pbio.3002276 (PMC10499265; doi:10.1371/journal.pbio.3002276)
Supplement: S3 Table — The provided data includes raw label-free quantification (LFQ) data (first tab), DEP (differentially expressed protein) analysis results (second tab), merged RNA-seq and proteomics results (third tab), and significant Gene Ontology (GO) enrichment analysis, accompanied by a table of GO gene attributes (fourth tab). (XLSX) [file pbio.3002276.s015.xlsx]

## Sheet: col10 TIR1 MS values
Protein Name	Gene.names	CONTROL REPLICATE-1, LFQ VALUES	CONTROL REPLICATE-2, LFQ VALUES	CONTROL REPLICATE-3, LFQ VALUES	HYPODERMIS RPOA-2 DEPLETION, REP-1, LFQ VALUES	HYPODERMIS RPOA-2 DEPLETION, REP-2, LFQ VALUES	HYPODERMIS RPOA-2 DEPLETION, REP-3, LFQ VALUES	CONTROL REPLICATE-1, UNIQUE PEPTIDE COUNTS	CONTROL REPLICATE-2, UNIQUE PEPTIDE COUNTS	CONTROL REPLICATE-3, UNIQUE PEPTIDE COUNTS	HYPODERMIS RPOA-2 DEPLETION, REP-1, UNIQUE PEPTIDE COUNTS	HYPODERMIS RPOA-2 DEPLETION, REP-2, UNIQUE PEPTIDE COUNTS	HYPODERMIS RPOA-2 DEPLETION, REP-3, UNIQUE PEPTIDE COUNTS
P-type domain-containing protein OS	aagr-1	Missing Value	6593306	7900438	27739250	177280100	169226700	0	1	2	4	15	16
P-type domain-containing protein OS	aagr-2	3938987	80175870	4471012	22655220	241956700	219595400	1	11	1	6	21	19
DUF5110 domain-containing protein OS	aagr-3	9800702	190207300	134010300	3067489	418927600	413152900	2	16	11	1	17	20
Gal_mutarotas_2 domain-containing protein OS	aagr-4	Missing Value	52021590	54878870	Missing Value	5808185	7351217	0	9	7	0	1	3
5'-AMP-activated protein kinase catalytic subunit alpha-2 OS	aak-2	46745030	53016900	33135480	13310290	124762900	80280430	8	9	6	4	11	10
AMPKBI domain-containing protein OS	aakb-2	Missing Value	Missing Value	Missing Value	1111425	6614210	10365510	0	0	0	1	1	2
AMP-Activated protein Kinase Gamma subunit OS	aakg-1	Missing Value	Missing Value	4809504	Missing Value	6334544	8287266	0	0	1	0	3	2
AMP-Activated protein Kinase Gamma subunit OS	aakg-2	31319840	22889170	30557640	5799990	27204750	32079280	6	6	7	3	7	7
Alanine--tRNA ligase, cytoplasmic OS	aars-2	133482200	657560800	878415200	36399130	793809700	701545700	18	26	27	7	27	28
Lysine ketoglutarate reductase OS	aass-1	109186700	435586400	360788700	7300575	164074500	361949600	19	24	24	3	18	21
Amino Acid Transporter OS	aat-3	Missing Value	5271831	Missing Value	4046988	7565674	12120990	0	1	0	1	2	2
AATF homolog OS	aatf-1	8782030	10413370	11656010	Missing Value	8432248	11792140	4	4	3	0	3	4
ABC transporter, class E OS	abce-1	267670100	376784200	145565800	352625500	307194500	285456300	18	20	15	10	18	18
ABC transporter, class F OS	abcf-1	234622100	270620500	265314700	37396310	237137900	219611800	14	18	16	6	12	14
ABC transporter, class F OS	abcf-2	398764600	756340600	243956800	60843480	470817400	520933800	15	25	14	8	18	20
ABC transporter, class F OS	abcf-3	38931700	173467700	203276600	Missing Value	87099810	96543300	7	15	17	3	12	11
AB hydrolase-1 domain-containing protein OS	abhd-11.2	5572461	3175157	4591755	7757629	5710301	5319118	2	1	2	1	2	2
Hydrolase_4 domain-containing protein OS	abhd-3.1	4320987	3488887	2403761	Missing Value	3552072	4276000	2	3	1	0	1	1
SH3 domain-containing protein OS	abi-1	2157913	8002100	2001444	Missing Value	Missing Value	12189280	1	3	1	0	0	2
ABC Transporter, Mitochondrial OS	abtm-1	42745220	66497510	5701117	10631720	70628650	79986650	5	8	2	4	6	7
Anion exchange protein OS	abts-1	5323851	3913785	19189760	3788384	112052200	90946010	1	3	4	1	13	11
Activated in Blocked Unfolded protein response OS	abu-13	49840700	47040770	73871730	Missing Value	Missing Value	Missing Value	4	4	5	0	0	0
Aminopeptidase OS	AC3.5	31834760	41042300	187873600	5976079	189997800	150786000	4	8	20	2	22	18
ACetyl-CoA Acyltransferase 2 homolog OS	acaa-2	1151531000	1176885000	1219583000	741282400	1820573000	1753543000	19	20	17	18	19	18
Acyl-CoA-binding protein homolog 1 OS	acbp-1	119034300	141330300	163988400	164327300	178320300	188986200	4	4	4	4	3	4
Acyl-CoA-binding protein homolog 3 OS	acbp-3	154275600	174161600	172117300	23699130	54643240	57582200	6	6	6	2	4	4
Acyl-CoA-binding domain-containing protein 6 OS	acbp-5	7523403	6286252	6007789	Missing Value	1896932	7829172	2	2	2	0	2	2
Acyl CoA DeHydrogenase OS	acdh-1	2579074000	2649433000	2042937000	147358800	176624200	176045000	21	21	19	5	7	7
Probable medium-chain specific acyl-CoA dehydrogenase 10, mitochondrial OS	acdh-10	536436000	637472500	582436100	450781400	922873700	924486200	12	14	13	12	14	16
Acyl-CoA dehydrogenase family member 11 OS	acdh-11	9217871	16890300	122689700	7966832	69016740	167392400	4	7	10	2	8	10
Acyl CoA DeHydrogenase OS	acdh-12	524797400	539595200	670992100	195737800	669393800	664833500	21	22	27	15	21	22
Acyl CoA DeHydrogenase OS	acdh-13	53391290	46541150	28822020	Missing Value	25697370	16783500	9	8	5	0	5	5
Acyl CoA DeHydrogenase OS	acdh-3	990608500	1021302000	958742200	290541500	734549700	665802100	17	16	16	9	17	16
Acyl CoA DeHydrogenase OS	acdh-7	569857000	659044000	675425500	176467600	859034300	884854300	13	15	15	11	14	13
Acyl CoA DeHydrogenase OS	acdh-9	263305400	254617700	268801100	26326490	121037500	149226900	12	13	14	4	8	9
ACaD (ACAD, acyl-CoA Dehydrogenase) Sequence homolog OS	acds-10	34905730	344986200	45647320	1722920	124078000	48225330	7	10	7	1	10	10
Carboxylic ester hydrolase OS	ace-3	Missing Value	1398321	Missing Value	Missing Value	Missing Value	6352019	0	1	0	0	1	2
Acetyl-CoA deacylase OS	acer-1	850434300	792667000	921962200	706764400	2267991000	2178639000	16	17	15	11	16	16
ACINus (Mammalian Apoptotic Chromatin condensation Inducer in the Nucleus) homolog OS	acin-1	Missing Value	18822460	29004400	1125627	56074380	52408460	0	6	6	1	11	8
Putative 1-acyl-sn-glycerol-3-phosphate acyltransferase acl-1 OS	acl-1	22455470	10770900	Missing Value	Missing Value	7563414	14169260	2	1	0	0	1	2
PlsC domain-containing protein OS	acl-14	17361920	11081760	Missing Value	5034378	16040550	13343580	3	2	0	1	5	3
Putative 1-acyl-sn-glycerol-3-phosphate acyltransferase acl-2 OS	acl-2	Missing Value	1932986	Missing Value	1530297	8117341	8982028	0	1	0	1	2	2
Group of PlsC domain-containing protein OS	acl-5	Missing Value	5730752	Missing Value	Missing Value	3012309	16305590	1	2	0	0	1	4
PlsC domain-containing protein OS	acl-5	Missing Value	5730752	Missing Value	Missing Value	3012309	16305590	1	2	0	0	1	4
Probable glycerol-3-phosphate acyltransferase, mitochondrial OS	acl-6	Missing Value	3824577	Missing Value	Missing Value	Missing Value	3771621	0	1	0	0	0	2
Probable ATP-citrate synthase OS	acly-1	64792090	318071900	315716400	7156192	451860600	477249300	8	23	27	1	27	27
ATP-citrate synthase OS	acly-2	17390750	134105100	150604600	Missing Value	259759100	274595900	3	13	9	0	14	17
Inactive angiotensin-converting enzyme-related protein OS	acn-1	2079164	72624000	310322100	Missing Value	97879270	112916200	1	13	21	0	13	15
Probable cytoplasmic aconitate hydratase OS	aco-1	985507600	2552363000	3038147000	131479000	1848494000	2018647000	30	36	37	10	32	35
Probable aconitate hydratase, mitochondrial OS	aco-2	706053900	2470675000	3000534000	832451000	4507685000	4493908000	21	28	28	16	26	30
Acyl-coenzyme A oxidase acox-1.1 OS	acox-1.1	109268800	190290100	131279400	4893338	32157460	31762280	13	12	9	1	6	7
Acyl-coenzyme A oxidase acox-1.2 OS	acox-1.2	313600700	528799900	293245800	7654853	11130890	7858393	19	22	19	1	3	2
Acyl-coenzyme A oxidase acox-1.4 OS	acox-1.4	57603440	100011400	50367380	Missing Value	2381050	1867060	7	9	6	0	1	1
Probable acyl-coenzyme A oxidase acox-1.5 OS	acox-1.5	107464300	146340400	42928030	10658770	112111800	109696200	13	16	7	4	14	13
Acyl-coenzyme A oxidase OS	acox-1.6	3328319	5823619	3464316	Missing Value	7370379	11266350	1	3	1	0	2	4
Acyl-coenzyme A oxidase acox-3 OS	acox-3	46390860	68310200	46764180	Missing Value	72196430	70078360	8	10	7	0	10	9
Putative acid phosphatase 1 OS	acp-1	1626065	Missing Value	81832660	4965619	60485200	2170011	1	0	2	1	2	1
ACid Phosphatase family OS	acp-5	1670950	Missing Value	11834600	Missing Value	15546270	3979463	1	2	4	0	5	3
ACid Phosphatase family OS	acp-6	108895300	129498500	133404000	28384740	243728100	223146400	8	9	9	4	12	11
Fatty Acid CoA Synthetase family OS	acs-1	49778580	121343600	58771970	2001400	34759480	31026010	7	11	9	1	7	7
Fatty Acid CoA Synthetase family OS	acs-11	78510200	58185960	47318840	84632830	244932600	248247100	9	8	8	10	14	13
AMP-binding domain-containing protein OS	acs-13	151079600	380576900	179338100	27269940	243285400	205106000	16	24	17	6	18	17
Fatty Acid CoA Synthetase family OS	acs-14	193173600	223289000	218642200	48726490	105768900	170552600	15	15	11	6	10	12
Fatty Acid CoA Synthetase family OS	acs-17	13557680	59389640	37567960	2605913	116292300	56689030	4	10	9	1	13	10
Group of Acetyl-coenzyme A synthetase OS	acs-19	52448750	123437700	80101080	27303710	289519300	290600900	8	10	8	5	17	16
Acetyl-coenzyme A synthetase OS	acs-19	52448750	123437700	80101080	27303710	289519300	290600900	8	10	8	5	17	16
Fatty Acid CoA Synthetase family OS	acs-2	Missing Value	Missing Value	Missing Value	Missing Value	28709960	46428610	0	0	0	0	7	7
Fatty Acid CoA Synthetase family OS	acs-22	45047560	58850430	11950310	30111150	71249260	63518930	9	10	3	4	10	9
Fatty Acid CoA Synthetase family OS	acs-4	83915360	162131200	162976800	28390350	166758100	183086100	9	12	13	6	12	14
Fatty Acid CoA Synthetase family OS	acs-5	310778300	592874200	452336200	28650040	382682000	358225300	21	24	20	5	19	20
Acyl-CoA synthetase 7 OS	acs-7	18657300	20351980	3989967	Missing Value	Missing Value	1094760	3	4	1	0	0	1
2-amino-3-carboxymuconate-6-semialdehyde decarboxylase OS	acsd-1	6931626	6332048	7418434	Missing Value	1006181	Missing Value	2	2	2	0	1	0
Actin-1 OS	act-1	42833590000	55518560000	58520400000	43090380000	66062190000	69503200000	18	18	19	19	19	19
ACTin OS	act-5	14057380000	18096560000	17949850000	15070850000	17203990000	19946540000	19	19	19	19	20	20
A_deaminase domain-containing protein OS	adah-1	259237200	192529500	231572000	123521200	321497300	290676800	13	13	13	7	13	12
Adenosine kinase OS	adk-1	2352205000	2516334000	2592127000	437675600	1470730000	1463928000	19	19	20	13	18	18
Isoform d of A-to-I RNA editing regulator adr-1 OS	adr-1	5061608	63762510	70926510	4962649	127696300	116739500	3	10	10	2	12	14
Isoform e of A-to-I RNA editing regulator adr-1 OS	adr-1	5061608	63762510	70926510	4962649	127696300	116739500	3	10	10	2	12	14
Group of Isoform d of A-to-I RNA editing regulator adr-1 OS	adr-1+1	5061608	63762510	70926510	4962649	127696300	116739500	3	10	10	2	12	14
Double-stranded RNA-specific adenosine deaminase adr-2 OS	adr-2	13472910	Missing Value	Missing Value	Missing Value	27131340	12106850	3	1	0	0	3	2
Alkyldihydroxyacetonephosphate synthase OS	ads-1	397973800	548035400	488823100	142178200	384760800	391998700	19	20	20	6	19	19
Adenylosuccinate lyase OS	adsl-1	238492000	231751600	236499300	86672910	166236000	158292000	17	15	15	6	15	14
Adenylosuccinate synthetase OS	adss-1	554357200	589077100	589904200	191151100	777235300	766646100	15	14	13	9	15	14
Small monomeric GTPase OS	aex-6	8883656	7994741	4767816	7552353	Missing Value	14004280	3	2	2	2	1	3
Abhydrolase_3 domain-containing protein OS	afmd-2	4664521	3447689	2717015	Missing Value	3235881	Missing Value	1	2	1	0	1	0
SEC7 domain-containing protein OS	agef-1	Missing Value	Missing Value	7678524	Missing Value	6439925	7769154	0	0	2	0	2	5
4-alpha-glucanotransferase OS	agl-1	4494766	1507582	61792190	Missing Value	65120520	52080290	1	1	6	0	14	15
Alanine--glyoxylate aminotransferase OS	agxt-1	162472600	163622300	176287900	45007910	235638200	256289900	11	10	11	7	10	11
Isoform b of Aryl hydrocarbon receptor nuclear translocator homolog OS	aha-1	3206639	1482984	Missing Value	Missing Value	Missing Value	Missing Value	2	1	0	0	0	0
Adenosylhomocysteinase OS	ahcy-1	26654450000	32075690000	14518270000	5432201000	13972750000	14238570000	27	27	25	22	26	24
Aha1_N domain-containing protein OS	ahsa-1	369569900	367609500	321665400	66258540	146416600	188551400	13	12	12	7	8	9
ALG-1 INteracting protein OS	ain-1	70189170	147833900	151660300	10613230	104681700	135921000	7	11	11	4	9	9
Group of ALG-1 INteracting protein OS	ain-2	7198478	7390711	6694276	Missing Value	10637240	4298789	1	4	4	0	4	4
ALG-1 INteracting protein OS	ain-2	7198478	7390711	6694276	Missing Value	10637240	4298789	1	4	4	0	4	4
WD_REPEATS_REGION domain-containing protein OS	aipl-1	20282330	14934480	5829326	17566250	111762500	38301830	3	4	2	4	6	6
Isoform 8 of Apical junction molecule OS	ajm-1	Missing Value	55103050	76696680	3408870	181807600	123142900	1	5	10	1	14	13
KH domain-containing protein akap-1 OS	akap-1	19629560	45104380	90021780	5437171	108451500	72375170	4	9	14	3	16	13
Isoform b of Serine/threonine-protein kinase akt-1 OS	akt-1	12329620	32085940	5731784	Missing Value	83572120	83294100	5	6	2	2	11	11
Fructose-bisphosphate aldolase 1 OS	aldo-1	1835220000	2046835000	2215727000	1823326000	3581868000	3640764000	18	18	18	16	20	20
Fructose-bisphosphate aldolase 2 OS	aldo-2	3090212000	3696470000	3980944000	2218692000	5165222000	5006964000	20	20	19	16	20	20
Group of Protein argonaute OS	alg-1	61135770	241652400	99033560	Missing Value	233360700	223831500	11	19	12	1	19	19
Protein argonaute OS	alg-1	61135770	241652400	99033560	Missing Value	233360700	223831500	11	19	12	1	19	19
Group of Protein argonaute OS	alg-2	46089180	162647200	61151210	Missing Value	166765400	170834400	7	12	8	0	15	14
Protein argonaute OS	alg-2	46089180	162647200	61151210	Missing Value	166765400	170834400	7	12	8	0	15	14
Alpha-1,3/1,6-mannosyltransferase ALG2 OS	algn-2	19861990	3761613	7568590	Missing Value	9577080	20503840	4	1	2	0	2	4
Aldedh domain-containing protein OS	alh-1	1206257000	1198074000	1456105000	937274100	2961533000	2920979000	23	23	24	19	25	25
Aldedh domain-containing protein OS	alh-10	22719660	13077470	9733058	Missing Value	31605320	30804830	7	4	4	1	8	7
Aldedh domain-containing protein OS	alh-12	776631400	699267900	886768300	391290000	1736659000	1695276000	20	21	22	15	24	24
Isoform a of Probable delta-1-pyrroline-5-carboxylate synthase OS	alh-13	259511100	758426200	791049800	50465140	358803200	334381600	18	23	23	7	16	17
10-formyltetrahydrofolate dehydrogenase OS	alh-3	7546169	191066800	125703400	Missing Value	139306500	141481200	3	18	16	0	15	17
Aldehyde dehydrogenase OS	alh-4	180811500	171160000	137738200	24908470	225109200	232387500	12	10	9	4	9	10
Aldehyde dehydrogenase OS	alh-5	48978050	49099410	60258240	77784570	317838000	318628400	7	7	8	7	14	14
Multifunctional fusion protein OS	alh-6	296310100	325052400	286646100	104111600	458837900	466867100	17	20	16	9	17	20
Aldedh domain-containing protein OS	alh-7	137922200	157723700	129368000	25517290	199032300	222969600	10	15	10	6	14	14
Probable methylmalonate-semialdehyde dehydrogenase [acylating], mitochondrial OS	alh-8	2916333000	3537586000	3563620000	892296300	3124020000	3124939000	20	22	20	14	19	20
Putative aldehyde dehydrogenase family 7 member A1 homolog OS	alh-9	528343800	519927000	572036100	32410590	213034200	242670200	18	18	19	5	11	13
Alkylated DNA repair protein alkB homolog 8 OS	alkb-8	9601348	10132340	3260174	Missing Value	5616730	8403522	4	4	2	0	3	4
Allophagy receptor allo-1 OS	allo-1	1502947	4244683	1673028	Missing Value	3009899	Missing Value	2	2	2	1	1	0
ALP/Enigma encoding OS	alp-1	111774200	136944400	145330400	16961550	98719810	90017930	12	15	15	5	12	13
Group of Apoptosis-linked gene 2-interacting protein X 1 OS	alx-1	24085910	263365500	447364400	28478490	688472800	494858300	6	19	19	5	26	25
Apoptosis-linked gene 2-interacting protein X 1 OS	alx-1	24085910	263365500	447364400	28478490	688472800	494858300	6	19	19	5	26	25
FoP_duplication domain-containing protein OS	aly-1	84760600	63828640	97425520	25207530	101220400	87661250	5	4	6	3	4	4
FoP_duplication domain-containing protein OS	aly-2	35142960	23575240	24900080	10549310	24077840	17606160	3	3	2	1	3	2
FoP_duplication domain-containing protein OS	aly-3	212433900	220265800	244977800	71697190	215149200	206093400	6	6	6	3	6	6
DNA-directed RNA polymerase II subunit RPB1 OS	ama-1	1968127	7655316	63509030	Missing Value	37727020	48277040	1	5	14	0	8	12
Alpha-mannosidase OS	aman-1	Missing Value	Missing Value	1262980	1123933	4994659	9634317	0	0	1	1	2	4
Alpha-mann_mid domain-containing protein OS	aman-2	Missing Value	Missing Value	Missing Value	Missing Value	Missing Value	4758789	0	0	1	0	1	4
AMP deaminase OS	ampd-1	56301470	269299700	434893500	52557820	391980600	458581000	8	22	25	9	25	26
AMPHiphysin homolog OS	amph-1	22097500	24241510	38475570	2837891	44271460	44287700	6	5	6	2	7	6
AANAT (Arylalkylamine N-AcetylTransferase) homolog OS	anat-1	29963040	22925140	21332210	17119910	12515550	32236790	5	2	3	3	2	5
Nuclear anchorage protein 1 OS	anc-1	3757906	27994730	302227000	10206540	259898900	250391000	2	7	30	1	26	25
ADP/ATP translocase OS	ant-1.1	13652880000	17646370000	7557263000	9673514000	17585760000	17544950000	19	21	18	19	19	20
SUMO-activating enzyme subunit aos-1 OS	aos-1	28749200	21813200	4672086	20140270	50595630	33496370	3	2	1	2	4	3
AP-2 complex subunit alpha OS	apa-2	166294400	269004800	33322820	7014233	103049400	82574290	4	13	8	2	15	13
AP complex subunit beta OS	apb-1	30736080	299173100	389176900	20108890	307143200	383797900	7	25	24	5	25	27
AP-3 complex subunit delta OS	apd-3	Missing Value	Missing Value	Missing Value	Missing Value	3483303	6317042	0	0	0	0	2	3
AP-1 complex subunit gamma OS	apg-1	7991318	53965150	14281700	Missing Value	43371850	39998710	2	9	5	0	6	6
Group of Nicastrin OS	aph-2	Missing Value	1804307	4077236	Missing Value	5670416	1499405	0	1	2	0	2	2
Nicastrin OS	aph-2	Missing Value	1804307	4077236	Missing Value	5670416	1499405	0	1	2	0	2	2
Xaa-Pro aminopeptidase app-1 OS	app-1	479247800	266422800	163798400	10142610	418508300	1023055000	12	15	12	3	16	16
AP complex subunit sigma OS	aps-1	17896970	14905630	2673174	2806823	18885910	18807360	2	2	1	1	2	2
Apyrase apy-1 OS	apy-1	197022000	230984400	82615010	78068970	247274800	238318200	11	12	7	7	11	10
AQuaPorin or aquaglyceroporin related OS	aqp-7	29401310	39259440	24844560	20504230	44996590	44398810	2	2	2	1	2	2
AQuaPorin or aquaglyceroporin related OS	aqp-8	14262740	7474930	3366294	4802243	12900290	11997480	2	2	1	1	2	2
Alcohol/Ribitol Dehydrogenase family OS	ard-1	622926000	676717100	675719200	223750900	731348400	719912600	11	12	11	9	11	10
ADP-ribosylation factor 1-like 2 OS	arf-1.2	941283700	1055445000	720300000	325729800	912579900	853354400	9	9	7	6	9	9
ADP-Ribosylation Factor homolog OS	arf-3	981354800	1118752000	744053200	329370700	972398900	901493800	8	8	8	6	9	8
ADP-ribosylation factor 6 OS	arf-6	33783060	32395820	12439470	8676793	55615750	222337400	4	4	3	3	4	4
Arginine kinase OS	argk-1	90166800	115854900	122520900	185166700	525060200	620700300	4	3	7	13	18	19
ARGiNase Homolog OS	argn-1	Missing Value	4516320	12215990	Missing Value	Missing Value	Missing Value	1	3	4	0	0	0
Isoform b of Ack-related non-receptor tyrosine kinase OS	ark-1	3742889	9736467	2942285	Missing Value	2560882	1667240	2	1	3	0	2	2
ADP-ribosylation factor-like protein 1 OS	arl-1	43045740	37358760	15126270	12328450	29728050	27706800	5	5	4	2	4	4
ADP-ribosylation factor-like protein 3 OS	arl-3	4018902	3750207	4740563	2373617	5889852	5933946	1	1	1	1	2	1
ARF-Like OS	arl-8	80749670	56511790	48888810	370666300	64966050	110326000	7	4	5	2	8	7
Actin-Related Proteins OS	arp-1	196352500	181450300	265877000	119714300	314640900	362632200	14	14	12	8	15	15
Actin-Related Proteins OS	arp-11	3266663	3268339	3941678	Missing Value	4771251	4349728	3	2	1	0	2	2
Arrestin_C domain-containing protein OS	arrd-14	29223330	33935920	30710680	21863460	42583560	34778230	5	5	5	3	5	4
Arrestin_C domain-containing protein OS	arrd-25	43440000	160365400	183093300	17638080	280486700	289640100	6	12	12	5	14	14
Probable very-long-chain enoyl-CoA reductase art-1 OS	art-1	Missing Value	Missing Value	Missing Value	28688500	14560600	14476800	0	0	0	3	1	2
Actin-related protein 3 OS	arx-1	121522000	138317700	104815300	61687660	201582500	186683800	13	14	11	8	13	13
Actin-related protein 2 OS	arx-2	129981100	124530800	119794200	30378000	147579000	134793900	8	8	9	3	9	7
Group of Actin-related protein 2/3 complex subunit OS	arx-3	208392900	67675130	22859090	27615930	75628660	86694700	9	7	5	3	8	8
Actin-related protein 2/3 complex subunit OS	arx-3	208392900	67675130	22859090	27615930	75628660	86694700	9	7	5	3	8	8
Probable actin-related protein 2/3 complex subunit 2 OS	arx-4	99642810	85209800	93832330	23572130	89431970	90294300	10	10	9	4	11	10
Probable actin-related protein 2/3 complex subunit 3 OS	arx-5	36365370	35718030	11061010	30651660	50133230	26098580	3	4	1	4	5	3
Probable actin-related protein 2/3 complex subunit 4 OS	arx-6	63110730	65119950	23245030	33165620	101985900	101403300	5	5	3	3	5	6
Actin-related protein 2/3 complex subunit 5 OS	arx-7	86441970	73700710	93761070	28681670	86370820	78245060	5	5	5	2	4	5
Probable acid ceramidase OS	asah-2	Missing Value	Missing Value	Missing Value	Missing Value	1903504	4505389	0	0	0	0	1	2
ATP synthase subunit b OS	asb-1	427938200	485843900	578046700	264693800	481254700	512432500	7	8	7	7	8	8
ATP synthase subunit b OS	asb-2	2014715000	2086131000	2218258000	1098990000	2323962000	2323722000	19	18	18	16	20	20
KH domain-containing protein OS	ascc-1	Missing Value	Missing Value	7481031	Missing Value	Missing Value	Missing Value	0	0	2	0	0	1
Isoform a of RNA-binding protein asd-2 OS	asd-2	18799140	18217730	18596450	7891006	21136900	20943220	2	2	2	2	3	3
Isoform b of RNA-binding protein asd-2 OS	asd-2	18799140	18217730	18596450	7891006	21136900	20943220	2	2	2	2	3	3
Group of Isoform a of RNA-binding protein asd-2 OS	asd-2+1	18799140	18217730	18596450	7891006	21136900	20943220	2	2	2	2	3	3
Probable ATP synthase subunit g 1, mitochondrial OS	asg-1	177954500	167551700	163637000	82141240	125501500	124945000	6	4	6	4	3	3
Probable ATP synthase subunit g 2, mitochondrial OS	asg-2	671012700	866078400	719718200	526211000	904958800	903604500	5	5	5	6	6	6
ATPase asna-1 OS	asna-1	181787700	244731600	255593500	108135900	267779500	248129300	8	11	10	6	10	9
Asparagine synthetase [glutamine-hydrolyzing] OS	asns-2	70032590	74584930	40139800	42002510	433181700	413817500	8	10	10	4	20	20
Aspartic protease 1 OS	asp-1	2893509000	2988612000	2629293000	1410584000	4494727000	4195380000	16	16	15	12	15	16
Peptidase A1 domain-containing protein OS	asp-13	421481700	431168800	409424700	68046550	315031500	323145800	10	9	10	5	9	10
Peptidase A1 domain-containing protein OS	asp-14	73382900	69347010	13028990	9542369	8721235	2918011	5	4	2	1	1	1
Peptidase A1 domain-containing protein OS	asp-2	511218700	529682000	607852500	103482900	523116400	515269200	7	6	6	5	6	7
Aspartic protease 3 OS	asp-3	925973400	970306400	1058953000	118599400	1374339000	1374231000	13	14	15	8	13	14
Aspartic protease 4 OS	asp-4	430616300	531055100	450854600	259192800	1601915000	1572744000	16	16	16	11	22	21
Peptidase A1 domain-containing protein OS	asp-5	569280500	603988600	741495600	185093900	1125256000	1098155000	6	6	7	5	7	7
Aspartic protease 6 OS	asp-6	1026147000	1117274000	1283499000	1241818000	2237337000	2302829000	8	9	9	8	8	9
TUG-UBL1 domain-containing protein OS	asps-1	4852223	1390385	1798469	Missing Value	2783047	2527107	1	1	1	0	4	2
ATPase family AAA domain-containing protein 3 OS	atad-3	353553600	469955900	489732100	69412220	352738600	367175500	19	21	17	9	18	19
Alpha-tubulin N-acetyltransferase 2 OS	atat-2	5099400	4454920	5758517	1118673	8757708	6960476	1	1	2	1	3	3
Autophagy-related protein 18 OS	atg-18	5229545	5705401	Missing Value	20713080	36878030	24379960	2	2	0	5	6	3
Autophagy_act_C domain-containing protein OS	atg-3	4983966	7279772	Missing Value	Missing Value	17936470	14804950	2	1	1	0	2	2
Cysteine protease atg-4.1 OS	atg-4.1	14968990	14520850	8573505	Missing Value	11122600	18592640	5	4	2	1	3	5
Isoform c of Autophagy-related protein 5 OS	atg-5	2607802	11222330	12780560	Missing Value	28782970	28774910	1	1	2	0	2	2
Ubiquitin-like modifier-activating enzyme ATG7 OS	atg-7	5975665	7805860	4783341	Missing Value	6071315	5848899	4	3	2	0	2	3
Aamy domain-containing protein OS	atgp-1	23570580	115032800	154344400	13904570	289401100	271825900	5	11	11	2	15	15
Aamy domain-containing protein OS	atgp-2	2714397	25954130	35191270	1695827	41504160	35427630	2	6	7	1	8	7
Abhydrolase_2 domain-containing protein OS	ath-1	43669400	41060370	41992320	5096903	55336110	55097180	3	3	4	2	3	4
5-aminoimidazole-4-carboxamide ribonucleotide formyltransferase OS	atic-1	68896590	82836450	89007510	14534820	88277280	76869930	12	13	13	4	11	10
GB1/RHD3-type G domain-containing protein OS	atln-1	152899200	192684700	197069100	49481430	257163700	195939900	11	13	13	5	14	12
AcTiniN OS	atn-1	59714220	631874100	886552200	58363450	844985700	852770000	12	40	40	9	39	39
ATP synthase subunit alpha, mitochondrial OS	atp-1	12505890000	15085060000	14115970000	6223613000	15675100000	16199130000	31	31	27	25	30	31
ATP synthase subunit beta, mitochondrial OS	atp-2	14573690000	17708480000	17402670000	6283982000	18385190000	17953470000	30	30	30	26	31	29
Group of ATP synthase subunit O, mitochondrial OS	atp-3	1478849000	1361770000	1973805000	783097800	1721574000	1738800000	14	13	14	11	14	14
ATP synthase subunit O, mitochondrial OS	atp-3	1478849000	1361770000	1973805000	783097800	1721574000	1738800000	14	13	14	11	14	14
ATP synthase-coupling factor 6, mitochondrial OS	atp-4	387305500	413903000	412213100	450184900	221251800	435899300	7	7	7	9	7	9
ATP synthase subunit d, mitochondrial OS	atp-5	1923406000	2474302000	2598059000	1134832000	2632973000	2691880000	10	11	13	12	12	11
AT hook Transcription Factor family OS	attf-2	Missing Value	161570300	217017800	11141540	208531200	258344400	0	13	12	5	14	12
LsmAD domain-containing protein OS	atx-2	3718921	33077610	38595430	Missing Value	42409890	43236730	2	5	10	0	8	8
Probable uridine-cytidine kinase OS	B0001.4	11800190	24304540	16079010	13307920	13719350	12396820	1	3	2	2	1	1
Putative pseudouridine synthase B0024.11 OS	B0024.11	138472100	143744100	129010600	10881120	34731100	18361710	8	8	7	4	6	4
Lipase_3 domain-containing protein OS	B0035.13	2726210	4739543	2346036	Missing Value	Missing Value	Missing Value	1	2	1	0	0	0
Uncharacterized protein B0035.15 OS	B0035.15	11373580	26380860	4957502	Missing Value	4671501	4192101	3	2	1	0	2	1
Macro domain-containing protein OS	B0035.3	9366167	23539850	6201043	Missing Value	22932090	23077650	3	4	4	0	3	3
Uncharacterized protein OS	B0205.13	22207590	10979830	8118295	Missing Value	Missing Value	Missing Value	2	1	1	0	0	0
S-methyl-5'-thioadenosine phosphorylase OS	B0228.7	154232300	115441700	120621800	42842900	104403000	128555000	7	6	5	3	7	8
Uncharacterized protein OS	B0238.11	75286750	76107800	63346760	16312060	84794300	239594900	7	8	6	2	8	5
Uncharacterized protein OS	B0238.12	Missing Value	Missing Value	Missing Value	1839880	2558094	4174079	0	0	0	1	1	2
Probable 3-hydroxyisobutyrate dehydrogenase, mitochondrial OS	B0250.5	244820300	249001000	264607800	100002000	219655200	232852400	12	10	12	6	11	11
Probable 3-hydroxyacyl-CoA dehydrogenase B0272.3 OS	B0272.3	580392100	490731100	590958300	244811700	598907800	707484800	11	11	11	9	14	13
Uncharacterized protein B0280.7 OS	B0280.7	18672550	8154028	18131070	Missing Value	Missing Value	Missing Value	5	3	4	0	0	0
U3 small nucleolar RNA-associated protein 18 homolog OS	B0280.9	40447810	32698170	Missing Value	9413922	14514160	6756109	5	3	1	1	4	3
Uncharacterized protein OS	B0294.1	Missing Value	Missing Value	Missing Value	Missing Value	Missing Value	2331980	0	0	0	0	0	2
Probable 3-ketoacyl-CoA thiolase OS	B0303.3	559816800	558794900	511091800	221933000	761028700	727088900	13	12	13	9	13	15
Uncharacterized protein OS	B0334.3	255530100	349573900	259287800	157769800	388587600	500092000	12	13	12	10	11	14
Uncharacterized protein B0361.3 OS	B0361.3	6011530	4957698	13917930	Missing Value	3518520	4012323	3	5	6	0	3	3
Putative methyltransferase B0361.6 OS	B0361.6	30372970	10444600	31439020	6109920	23729000	31624200	5	3	4	2	4	5
Uncharacterized protein OS	B0379.1	18244830	15144680	25791420	17574460	58668170	57892440	3	3	4	2	6	5
Carn_acyltransf domain-containing protein OS	B0395.3	56504660	89270190	80340740	13974600	125199300	121976200	6	8	10	4	12	11
Uncharacterized protein B0416.5 OS	B0416.5	14430970	22092670	6398658	12816400	23327000	21882890	3	4	1	2	4	4
Uncharacterized protein B0464.6 OS	B0464.6	1285440	4896407	2596057	2097307	6775587	5808192	1	2	1	1	2	3
Diphthine methyl ester synthase OS	B0491.7	30456990	23542520	10073880	5880677	23742530	21428660	6	4	3	3	3	4
Uncharacterized protein B0495.5 OS	B0495.5	Missing Value	6620015	7530989	Missing Value	12552590	13574440	0	3	4	0	4	4
Putative endoplasmic reticulum metallopeptidase 1-A OS	B0495.7	Missing Value	19461340	4789595	88978780	60399330	48387840	0	3	1	4	5	4
Uncharacterized protein B0495.8 OS	B0495.8	12805950	7111936	8180805	3038324	5550174	5459688	2	1	1	1	1	1
Uncharacterized protein B0495.9 OS	B0495.9	7684343	1905899	1846774	6873505	2229784	858199	1	1	1	1	2	2
BRO1 domain-containing protein BROX homolog OS	B0507.2	4425572	5012002	7788088	9559263	17376910	13372000	1	1	3	4	4	6
RNA helicase OS	B0511.6	185517900	203641200	77118300	4584622	82846090	62948930	15	15	10	1	9	8
FHA domain-containing protein OS	B0511.7	4434220	3683764	3384561	Missing Value	4370192	3414260	2	1	1	0	3	1
Fe2OG dioxygenase domain-containing protein OS	B0564.2	4218790	35127070	Missing Value	3248162	3882388	19299550	2	2	0	2	2	2
Barrier-to-autointegration factor 1 OS	baf-1	31070970	31617080	36580090	44671460	160242200	145522000	4	4	4	3	6	6
BAG family molecular chaperone regulator 1 OS	bag-1	53262420	42920960	41122630	8883821	31912170	32611590	5	3	3	2	3	3
Biogenic Amine Synthesis related OS	bas-1	27937220	23746770	193087500	7858445	98519060	18039960	6	4	4	2	5	4
Bulges Budding from the intestinal LumeN OS	bbln-1	40465570	42863840	47205660	36699450	63276140	63637530	4	4	4	3	4	5
Beta carbonic anhydrase 1 OS	bca-1	14541460	8511798	4088313	Missing Value	Missing Value	7256080	3	2	1	0	1	1
Carbonic anhydrase OS	bca-2	10782810	8033880	6926308	4762809	9726595	12577300	4	4	3	1	3	4
Branched-chain-amino-acid aminotransferase, cytosolic OS	bcat-1	235275800	245007400	238973300	3533130	6578309	Missing Value	12	12	11	1	2	2
2-oxoisovalerate dehydrogenase subunit alpha OS	bckd-1a	528322900	499363400	524301000	127949500	358600000	390301400	19	17	17	13	15	17
Transket_pyr domain-containing protein OS	bckd-1b	244022700	221928600	218243100	12343810	209266500	200731800	11	9	11	3	11	10
Beta-Carotene 15,15'-MonoOxygenase OS	bcmo-2	Missing Value	Missing Value	Missing Value	Missing Value	9802855	19875910	0	0	0	0	3	5
BCS1-like protein OS	bcs-1	6969011	6814150	7362889	Missing Value	5064026	16602840	3	3	3	0	3	3
Polyribonucleotide nucleotidyltransferase OS	BE0003N10.1	1884756	7946581	14563230	Missing Value	12202230	3189360	1	2	4	0	3	1
Tubulin beta chain OS	ben-1	5759801000	7073186000	7552850000	2237976000	7928654000	7465474000	26	26	24	19	24	24
Bromodomain-containing protein bet-1 OS	bet-1	Missing Value	3142939	3808306	Missing Value	11061100	13516190	0	2	3	0	3	3
BET (Two bromodomains) family protein OS	bet-2	Missing Value	Missing Value	3746149	Missing Value	3416652	3290374	0	1	2	0	1	1
Beta-galactosidase OS	bgal-1	Missing Value	Missing Value	Missing Value	8367027	7041332	1309070	0	0	0	1	4	1
Protein bicaudal D homolog OS	bicd-1	Missing Value	111649600	110713100	2556320	150935700	92620010	0	14	12	3	13	10
Uncharacterized protein OS	bigr-1	7778090	Missing Value	3042103	5127939	7558500	10283660	1	0	1	1	1	2
3'(2'), 5'-BisPhosphate NucleoTidase 1 homolog OS	bpnt-1	77806520	42099660	14170940	16493370	57690540	46966760	9	6	5	2	7	8
MYND-type domain-containing protein OS	bra-2	7789713	2676055	2792327	Missing Value	3189161	3126446	2	1	1	0	1	1
Isoform a of GDP-mannose 4,6 dehydratase 1 OS	bre-1	82970530	72294630	55143000	11035670	40918560	39483660	6	8	6	2	4	4
B-related factor 1 OS	brf-1	Missing Value	Missing Value	Missing Value	Missing Value	2227381	7023773	0	0	0	0	1	2
Mitotic checkpoint protein bub-3 OS	bub-3	56348040	34560040	29808780	10786740	42284120	34311520	4	4	4	2	5	4
Protein BUD31 homolog OS	bud-31	16558990	13067740	5317997	Missing Value	26318340	30202440	2	2	1	0	4	3
NAD(P)-bd_dom domain-containing protein OS	bus-5	91115320	83182050	62548510	Missing Value	Missing Value	Missing Value	9	8	8	0	0	0
Alpha-1,3/1,6-mannosyltransferase ALG2 OS	bus-8	3711171	Missing Value	Missing Value	Missing Value	Missing Value	Missing Value	3	1	0	0	0	0
Uncharacterized protein byn-1 OS	byn-1	434542200	214783400	219229300	13947720	105947600	81617490	15	14	15	3	13	9
Uncharacterized protein OS	C01A2.4	9093852	7296825	3689791	Missing Value	4978224	5685390	1	2	1	0	1	1
Uncharacterized protein OS	C01B10.11	321024000	279804400	97592750	47887960	118026200	126928300	13	12	8	5	10	8
Uncharacterized protein OS	C01B10.3	40518080	41351960	62237160	63291630	197363200	180152400	9	7	8	8	14	11
Methyltranfer_dom domain-containing protein OS	C01B10.8	26769830	92677290	53615990	2662331	98411490	60895470	8	13	11	2	11	11
AP3A hydrolase OS	C01B10.9	Missing Value	2781400	3246725	Missing Value	3166384	2614904	0	1	2	0	1	1
Aldose 1-epimerase OS	C01B4.6	1452788	Missing Value	1312739	2884792	4830403	2794029	2	1	1	2	2	2
HpcH_HpaI domain-containing protein OS	C01G10.7	5092199	3938693	3143018	Missing Value	14300510	2116939	1	1	1	0	3	2
Methylthioribose-1-phosphate isomerase OS	C01G10.9	51129390	56973630	40761350	14189390	30145120	23130670	9	9	9	2	6	6
Flavin-containing monooxygenase OS	C01H6.4	2658559	2697045	Missing Value	4169572	6629259	9096228	1	1	0	1	1	2
Uncharacterized protein OS	C01H6.8	5278104	Missing Value	1686963	Missing Value	Missing Value	Missing Value	3	0	2	0	0	0
EGF-like domain-containing protein C02B10.3 OS	C02B10.3	80819200	75745750	90228200	77356850	103234600	144269300	5	5	6	7	6	7
RRM domain-containing protein OS	C02B10.4	64329220	63488810	68598280	42243980	78377900	33867140	3	3	3	6	4	2
TIP41-like protein OS	C02C2.6	7859964	6565400	4738897	8399399	20337660	12161020	3	3	2	2	4	3
Uncharacterized protein OS	C02D5.4	220852300	181903100	187690900	159636300	421319800	423263400	10	10	11	7	11	10
Uncharacterized GTP-binding protein C02F5.3 OS	C02F5.3	65817480	28594480	1530133	9403127	21385160	20712050	10	5	1	3	4	5
Uncharacterized protein C03F11.3 OS	C03F11.3	3022416	17599760	21920810	Missing Value	5289515	3405006	1	2	4	0	2	1
DUF1248 domain-containing protein OS	C03G6.17	1799470	2160628	Missing Value	35587160	48025910	24385530	1	1	1	1	4	4
UPF0376 protein C03G6.5 OS	C03G6.5	10128140	4180527	6288365	Missing Value	74949910	84954490	2	1	2	1	8	8
Group of Uncharacterized protein OS	C03H5.3	9859557	8016759	9431345	Missing Value	6820355	8047820	2	1	1	0	1	1
Uncharacterized protein OS	C03H5.3	9859557	8016759	9431345	Missing Value	6820355	8047820	2	1	1	0	1	1
Piwi domain-containing protein OS	C04F12.1	Missing Value	10284710	7871709	Missing Value	Missing Value	Missing Value	0	3	4	0	0	0
Uncharacterized protein OS	C04F5.8	4987453	4368787	6334078	2600959	4525552	4405027	1	1	2	1	2	2
Uncharacterized protein OS	C04G6.4	2494383	6163174	2622753	Missing Value	4624231	5555350	1	1	1	0	1	2
Multifunctional methyltransferase subunit TRM112-like protein OS	C04H5.1	18694910	6370604	7412173	Missing Value	2247935	2949873	3	3	1	0	1	1
Probable succinyl-CoA:3-ketoacid coenzyme A transferase, mitochondrial OS	C05C10.3	680905700	647423900	582174000	90734860	449604900	427521100	19	18	17	10	17	15
Group of ATP synthase subunit s, mitochondrial OS	C05C8.1	Missing Value	Missing Value	4294104	2527959	3636186	Missing Value	0	1	2	1	1	0
ATP synthase subunit s, mitochondrial OS	C05C8.1	Missing Value	Missing Value	4294104	2527959	3636186	Missing Value	0	1	2	1	1	0
Mannose-6-phosphate isomerase OS	C05C8.7	291350400	325091600	226225100	2871264	5240293	6514691	18	18	13	2	2	2
Uncharacterized protein C05D11.1 OS	C05D11.1	18266720	163574500	247463300	1759520	200054500	204399200	6	18	20	1	18	18
EGF-like domain-containing protein OS	C05D12.3	65087060	101043600	46883910	2192353	88175660	86973960	8	10	8	3	11	13
WD_REPEATS_REGION domain-containing protein OS	C05D2.10	1637155	Missing Value	1235152	Missing Value	1434662	1505413	2	0	1	0	1	1
Uncharacterized protein OS	C05D2.8	5728267	6804969	4451219	6350066	51897570	36933380	2	3	1	1	4	5
I-EGF_1 domain-containing protein OS	C05D9.3	30157070	36690310	5795649	33472760	111279100	118145300	5	5	2	6	10	10
Uncharacterized protein OS	C06A6.2	Missing Value	Missing Value	Missing Value	Missing Value	1591407	5818276	0	0	0	0	1	2
N-acyl-L-amino-acid amidohydrolase OS	C06A6.4	66685710	58841380	50781510	11115940	102083600	131554400	8	6	5	3	9	10
Uncharacterized protein OS	C06C3.4	Missing Value	Missing Value	6256259	Missing Value	6076190	4817611	0	0	1	0	3	2
Uncharacterized protein C06E1.9 OS	C06E1.9	2053052	8173945	4935132	Missing Value	6579436	3534868	1	3	2	0	2	1
START domain-containing protein OS	C06H2.2	Missing Value	Missing Value	3084348	Missing Value	2286657	Missing Value	3	1	1	0	1	0
MFS domain-containing protein OS	C06H5.6	1776730	2751566	Missing Value	3509700	4799065	2856746	1	1	0	1	3	2
Group of GAT domain-containing protein OS	C07A12.7	107193500	87129370	104742600	54865250	240021400	242328300	11	7	11	6	14	13
GAT domain-containing protein OS	C07A12.7	107193500	87129370	104742600	54865250	240021400	242328300	11	7	11	6	14	13
Aldo_ket_red domain-containing protein OS	C07D8.6	870429300	975076000	1021381000	495555400	1106511000	1105462000	12	13	13	9	13	13
SWI/SNF nucleosome remodeling complex component OS	C08B11.3	Missing Value	Missing Value	7018285	Missing Value	2753274	4068440	0	0	2	0	2	2
Uncharacterized protein C08B11.9 OS	C08B11.9	12705660	2792636	Missing Value	Missing Value	Missing Value	Missing Value	4	1	0	0	0	0
Probable oligoribonuclease OS	C08B6.8	21036400	14723310	25769140	4891737	12867130	12509120	4	3	3	1	3	3
NADAR domain-containing protein OS	C08E8.4	Missing Value	Missing Value	Missing Value	97795260	240997400	266297100	0	0	0	5	10	9
ATP-dependent RNA helicase SUV3 homolog, mitochondrial OS	C08F8.2	Missing Value	3323210	Missing Value	Missing Value	2987592	1477406	0	3	0	0	2	1
BRICHOS domain-containing protein C09F5.1 OS	C09F5.1	Missing Value	Missing Value	3355040	Missing Value	11955950	5786029	0	0	1	0	2	2
Uncharacterized protein OS	C09F9.2	31497890	91732350	107086500	8102898	15251830	14571910	4	14	15	1	4	4
Queuosine salvage protein OS	C11D2.4	43607260	36325030	38228470	Missing Value	26186620	15359670	7	5	6	0	5	4
PUA domain-containing protein OS	C11D2.7	87969690	96060620	101633800	32146030	104884600	85411090	7	6	7	3	7	6
CRAL-TRIO domain-containing protein OS	C11H1.9	119436200	121082200	54398640	1872516	1226097	Missing Value	9	9	6	1	1	0
Cytochrome b561 domain-containing protein OS	C13B4.1	Missing Value	Missing Value	Missing Value	Missing Value	6012527	Missing Value	0	0	0	0	3	1
Uncharacterized protein OS	C14A4.9	23388340	7347868	25045620	1474583	Missing Value	Missing Value	2	1	2	1	0	0
Uncharacterized protein OS	C14B1.3	Missing Value	Missing Value	Missing Value	Missing Value	4757274	5685958	0	0	0	0	2	2
Probable protein disulfide-isomerase A4 OS	C14B9.2	170322400	331759600	337907000	57483910	152788500	161801500	13	15	17	9	7	8
Phosphorylase b kinase regulatory subunit OS	C14B9.8	Missing Value	Missing Value	Missing Value	Missing Value	Missing Value	Missing Value	0	0	0	0	2	0
Group of Uncharacterized protein OS	C14C10.5	Missing Value	55658450	94777880	Missing Value	196191300	138750000	0	15	17	0	24	22
Uncharacterized protein OS	C14C10.5	Missing Value	55658450	94777880	Missing Value	196191300	138750000	0	15	17	0	24	22
Uncharacterized protein OS	C14H10.3	4454925	61780320	86750310	3572830	41072590	60409410	2	9	14	1	8	12
GDP-fucose protein O-fucosyltransferase 1 OS	C15C7.7	6027875	4982708	40807880	Missing Value	4131543	38622820	3	2	4	1	2	3
Uncharacterized protein OS	C15H9.9	435169600	424542400	452112700	182214500	444236700	435802600	6	6	6	4	6	6
Complex I-B22 OS	C16A3.5	319917700	290847900	372755900	136532100	354276300	407823900	8	8	8	9	10	9
Protein MAK16 homolog OS	C16A3.6	31804330	17888890	23591600	Missing Value	6305816	1290896	5	3	4	0	2	1
Probable U3 small nucleolar RNA-associated protein 11 OS	C16C10.2	8379319	13765740	20900750	Missing Value	1982345	3025398	2	2	4	0	1	1
Uncharacterized protein C16C10.3 OS	C16C10.3	Missing Value	Missing Value	2260876	Missing Value	14624440	20214060	0	1	1	0	4	5
Probable histone deacetylase complex subunit SAP18 OS	C16C10.4	11092540	13310330	11388800	Missing Value	13859220	11214350	1	2	1	0	1	1
Uncharacterized protein C16C10.8 OS	C16C10.8	39411890	15357610	35377140	10251000	15290560	21892930	5	2	4	3	2	4
Uncharacterized protein OS	C17B7.12	21578590	2361451	34309260	Missing Value	Missing Value	Missing Value	3	3	5	0	0	0
Uncharacterized protein OS	C17C3.1	24566390	26495960	13893500	19960850	19884070	19345210	4	5	1	1	2	1
Uncharacterized protein OS	C17F4.7	53836190	54363300	47952520	24980120	195201600	182047700	2	2	2	2	3	2
uS12 prolyl 3-hydroxylase OS	C17G10.1	17877040	24035580	32641820	1540471	35958330	30465720	3	4	4	1	4	4
CUB_2 domain-containing protein OS	C17H12.8	6604370	1543963	Missing Value	Missing Value	Missing Value	Missing Value	2	1	0	0	0	0
Probable rRNA-processing protein EBP2 homolog OS	C18A3.3	79476550	39104350	71470990	4435310	68574560	68626610	5	4	6	1	5	6
Uncharacterized protein OS	C18B2.3	269859100	173634700	234528400	84509430	275729400	250232700	11	10	10	7	11	10
GRAM domain-containing protein OS	C18B2.4	25061070	23292530	22460080	9694513	91583510	55188850	2	2	3	1	6	4
Group of Uncharacterized protein OS	C18B2.5	188616000	338549400	441576700	79571980	508240200	489785900	14	15	15	6	18	19
Uncharacterized protein OS	C18B2.5	188616000	338549400	441576700	79571980	508240200	489785900	14	15	15	6	18	19
Uncharacterized protein OS	C18C4.7	Missing Value	Missing Value	Missing Value	Missing Value	1306521	1173877	0	0	1	0	1	3
Translocation protein SEC62 OS	C18E9.2	14460540	8064715	14970480	5207217	10841440	10148450	2	1	2	2	2	2
Complex I-B12 OS	C18E9.4	106276600	116844400	127740900	16513320	282603500	137396500	4	4	6	3	6	5
Uncharacterized protein C18H9.6 OS	C18H9.6	Missing Value	17504190	228078200	Missing Value	48543760	33180110	1	1	3	0	2	2
RutC family protein C23G10.2 OS	C23G10.2	230848500	252006700	145439600	136053900	203339100	178091700	9	9	8	8	9	8
NADAR domain-containing protein OS	C23G10.8	4452471	2695807	3656897	Missing Value	9747891	3626744	1	1	1	0	2	4
Uncharacterized protein OS	C23H3.2	30075700	38817100	34839340	Missing Value	2265338	Missing Value	3	4	3	0	1	0
Uncharacterized protein OS	C24B9.3	11472420	5046852	1626163	8740829	31576670	33526760	3	2	1	2	3	3
CHCH domain-containing protein OS	C24D10.6	11629030	19287080	14960650	3998075	11366730	8913778	1	2	1	1	1	1
Probable peptidyl-tRNA hydrolase 2 OS	C24G6.8	40095750	35407690	26262750	5002096	40652740	34229570	4	4	4	2	4	4
RNA helicase OS	C24H12.4	43042770	46513670	36564150	Missing Value	14092400	11490750	9	9	8	0	3	2
Uncharacterized protein OS	C25A1.20	3401041	3304723	1327293	Missing Value	Missing Value	Missing Value	2	2	1	0	0	0
Uncharacterized protein OS	C25E10.8	Missing Value	Missing Value	Missing Value	4341998	26918320	18151240	0	0	0	1	6	4
Integral membrane protein 2 OS	C25F6.7	23878150	25207530	29939030	Missing Value	Missing Value	Missing Value	5	5	5	0	0	0
Uncharacterized protein OS	C25F9.11	4027701	1885887	Missing Value	9749197	15802910	13948210	1	1	1	2	2	2
SNF2_N domain-containing protein OS	C25F9.4	Missing Value	2909658	5898809	Missing Value	10096090	3722700	0	2	3	0	4	3
4HBT domain-containing protein OS	C25H3.3	74331260	3476632	Missing Value	Missing Value	125747300	124475300	2	1	0	0	2	2
Uncharacterized protein OS	C25H3.7	24692750	22555990	21520620	Missing Value	26907270	22779560	4	4	3	0	4	3
Complex I-SGDH OS	C25H3.9	101380600	117108500	105809000	Missing Value	108782300	122256700	3	5	3	0	3	4
Uncharacterized protein OS	C26B9.3	39015360	45234710	33381740	1797529	Missing Value	Missing Value	2	3	2	1	0	0
Uncharacterized protein OS	C26B9.5	55958270	65642620	81891260	9651394	128910600	128358100	5	5	5	1	9	7
PCI domain-containing protein 2 homolog OS	C27F2.10	18674740	11258610	9973125	Missing Value	13590630	21456990	6	4	3	0	4	7
Uncharacterized protein OS	C27F2.4	34182920	26697890	25839490	Missing Value	2403228	Missing Value	4	3	3	0	1	0
JmjC domain-containing protein OS	C27F2.9	Missing Value	4531857	5765444	Missing Value	3176036	3979948	1	2	2	0	1	1
MYG1 protein C27H6.8 OS	C27H6.8	169557800	116921400	125848700	46104270	109942900	117284700	10	8	11	5	9	8
DUF148 domain-containing protein OS	C28C12.4	Missing Value	940354	1899638	Missing Value	Missing Value	Missing Value	0	2	3	0	0	0
Uncharacterized helicase C28H8.3 OS	C28H8.3	67808630	261195900	292190300	Missing Value	394122800	1075446000	10	22	29	0	35	37
Protein FMC1 homolog OS	C29E4.12	12232380	56696500	26483040	17098940	Missing Value	Missing Value	2	1	3	3	1	0
Uncharacterized protein OS	C29E4.15	2424018	1917938	Missing Value	Missing Value	Missing Value	Missing Value	2	1	0	0	0	0
CUB_2 domain-containing protein OS	C29F3.7	4577902	41386070	49825490	Missing Value	9088172	15832510	1	5	7	0	3	3
Uncharacterized protein OS	C29F5.1	130526200	103636900	115545900	22557180	67285930	85306220	9	8	8	2	7	6
CHK domain-containing protein OS	C29F7.2	238652800	223678200	183674000	72171780	276438100	383383500	13	12	8	5	12	11
UMP-CMP kinase 1 OS	C29F7.3	68804360	92043690	85097230	14828190	72301540	81955580	7	6	6	5	6	7
TAZ-type domain-containing protein OS	C29F9.6	Missing Value	Missing Value	Missing Value	Missing Value	5079094	7362097	0	0	0	0	2	2
TPT domain-containing protein OS	C29H12.2	Missing Value	5478098	Missing Value	12829740	22074080	21008740	0	1	0	1	2	2
Uncharacterized protein OS	C30F12.5	24808380	27970640	28941480	2399250	23256780	15688530	6	6	6	1	6	4
Uncharacterized protein OS	C30G12.2	65731540	60079080	65428260	23306440	29934070	37320840	5	4	6	3	3	4
Thioredoxin domain-containing protein OS	C30H6.8	3043299	3309236	8145062	5430531	17011980	15087850	1	2	2	2	3	3
Uncharacterized protein OS	C31C9.2	978381200	1002460000	512949300	210785200	278185200	258968000	16	16	16	12	12	11
Putative protein C31H2.4 OS	C31H2.4	8878692	7000830	3199114	2574496	3995346	2133729	4	4	3	1	1	1
Uncharacterized protein OS	C31H5.6	Missing Value	7423216	3116647	Missing Value	8091021	8551825	1	1	1	0	2	2
Thioredoxin domain-containing protein OS	C32D5.8	144209500	152794200	146948700	121442200	28248570	185009800	3	4	4	3	4	4
Uncharacterized protein OS	C32E8.9	6271320	15182160	15550480	7226281	27156700	19297990	1	2	2	3	3	2
Aminotran_1_2 domain-containing protein OS	C32F10.8	511424200	604260600	614312300	226071200	759914900	762105700	17	17	17	15	18	20
Probable NADH dehydrogenase [ubiquinone] 1 alpha subcomplex subunit 5 OS	C33A12.1	141865700	167807600	181121800	103404600	165729700	176744100	4	5	4	5	5	4
Uncharacterized protein OS	C33A12.3	23652270	20040040	26961420	Missing Value	Missing Value	6314483	4	3	4	0	1	2
Uncharacterized protein OS	C33D9.13	Missing Value	Missing Value	Missing Value	Missing Value	13242830	4025464	0	0	0	0	3	1
Semialdhyde_dh domain-containing protein OS	C33F10.14	38501350	34184910	38432970	10892670	52347960	56495110	3	2	2	2	3	4
Complex I-B16.6 OS	C34B2.8	153800400	164564200	172899200	28902230	174822200	182743800	6	6	6	2	6	6
CRAL-TRIO domain-containing protein C34C12.6 OS	C34C12.6	7530956	5564006	Missing Value	Missing Value	3729851	Missing Value	3	2	0	0	1	0
GrpE protein homolog, mitochondrial OS	C34C12.8	242089500	238281000	223014100	75897770	93396110	84383050	12	12	10	4	8	7
Uncharacterized protein OS	C34C6.4	3677444	8685095	8882690	5113164	7314608	3177344	1	3	4	1	3	2
Uncharacterized protein OS	C34E7.4	231895600	232527900	206327500	12933040	19987470	16744920	10	10	8	3	2	2
Uncharacterized protein OS	C34F6.1	Missing Value	Missing Value	11919020	Missing Value	Missing Value	Missing Value	0	0	6	0	0	0
Uncharacterized protein OS	C34H4.1	Missing Value	13826260	3556142	Missing Value	Missing Value	Missing Value	0	3	2	0	0	0
Uncharacterized protein OS	C35A5.8	Missing Value	21057930	62434200	Missing Value	52926810	58982200	0	7	11	0	11	11
Thioredoxin domain-containing protein OS	C35B1.5	271121300	324605900	302041300	101607900	187374600	264020400	7	8	6	4	8	7
ER membrane protein complex subunit 7 homolog OS	C35D10.1	3999972	4050500	1465728	Missing Value	11537360	5708289	1	2	1	0	3	3
Thioredoxin-related transmembrane protein 2 homolog OS	C35D10.10	10484600	Missing Value	Missing Value	Missing Value	5200024	Missing Value	2	0	0	0	1	0
Uncharacterized protein OS	C35D10.5	9884400	6159089	7560625	Missing Value	Missing Value	5876255	2	2	2	0	0	1
Aldo_ket_red domain-containing protein OS	C35D10.6	9953555	8338121	9406566	17641670	44973820	53982450	1	1	1	3	4	5
Probable UDP-N-acetylglucosamine pyrophosphorylase OS	C36A4.4	114740600	116256800	113606600	17050880	107951500	107049600	12	13	11	4	10	10
DUF19 domain-containing protein OS	C36C5.5	4749659	8404233	8500161	Missing Value	Missing Value	Missing Value	1	2	2	0	0	0
Uncharacterized protein C36E8.1 OS	C36E8.1	Missing Value	1156673	Missing Value	Missing Value	Missing Value	Missing Value	0	2	2	0	1	0
60S acidic ribosomal protein P2 OS	C37A2.7	1413787000	1389512000	1333047000	670276300	763268000	807073000	6	5	5	5	5	5
Eukaryotic translation initiation factor 5 OS	C37C3.2	215243300	225696700	271344100	59292570	380258600	367212600	11	11	13	5	14	13
Uncharacterized protein OS	C37H5.13	9271118	10853870	10771510	3188947	9692619	8293510	1	2	2	1	1	1
Nucleolar complex protein 3 homolog OS	C37H5.5	Missing Value	25397490	12091710	Missing Value	Missing Value	16445240	0	3	1	0	1	2
DUF4440 domain-containing protein OS	C39D10.8	7577944	7683989	8678146	Missing Value	2320199	1854234	3	3	2	0	1	1
Group of Uncharacterized protein OS	C39E9.8	78836630	46515200	46444780	21451850	47491480	56640010	5	7	4	4	4	5
Uncharacterized protein OS	C39E9.8	78836630	46515200	46444780	21451850	47491480	56640010	5	7	4	4	4	5
Uncharacterized protein OS	C39H7.4	12461990	2018645	Missing Value	10176500	14996560	12705760	3	1	0	2	3	2
DUF148 domain-containing protein OS	C42D4.1	5473295	6094162	11510070	48092080	238691600	296955600	2	2	2	4	4	5
DB domain-containing protein OS	C42D4.3	16131280	7770877	12706390	Missing Value	Missing Value	Missing Value	2	2	2	0	0	0
60S ribosome subunit biogenesis protein NIP7 homolog OS	C43E11.9	184005800	164282900	189378800	47029870	245406900	226456200	7	7	9	5	8	8
Putative endoplasmic reticulum metallopeptidase 1-B OS	C44B7.11	Missing Value	1927323	2079353	Missing Value	2326015	6340118	0	1	1	0	1	2
Gamma-glutamylcyclotransferase OS	C44B7.7	11110460	Missing Value	Missing Value	Missing Value	Missing Value	Missing Value	3	1	0	0	0	0
Uncharacterized protein OS	C44C10.9	36537140	27999930	44207010	50383370	59146980	85488020	5	4	5	5	5	6
M20_dimer domain-containing protein OS	C44E12.1	Missing Value	Missing Value	Missing Value	Missing Value	2777823	9066346	0	0	0	1	1	2
NudC domain-containing protein 1 OS	C44E4.5	14175200	5120163	2535345	2601102	9117166	Missing Value	2	1	1	2	1	1
Uncharacterized protein OS	C45B2.2	47853110	95249410	65874090	11709500	Missing Value	Missing Value	2	4	2	1	0	0
Uncharacterized protein OS	C45E5.1	4447213	4350277	9640179	7716759	10499100	10456440	1	1	2	2	2	2
Uncharacterized protein C45G9.5 OS	C45G9.5	122135700	86837700	121376400	1790693	53875870	53623230	5	6	5	2	4	4
MFS domain-containing protein OS	C46C2.2	3395530	7548249	4617382	9860845	13494790	14831320	1	3	2	2	2	3
Uncharacterized protein OS	C46G7.2	128852000	104506200	111210900	30190300	147419000	156265100	6	6	6	3	6	6
Uncharacterized protein OS	C47B2.2	79879930	48198600	72211970	11115620	29433480	30770960	7	6	8	3	5	4
Dymeclin OS	C47D12.2	2751491	5408817	1141238	Missing Value	2380295	2074697	1	4	1	0	2	2
Putative 40S ribosomal protein S4-like OS	C48B6.2	8851963	26291160	26682010	9352356	22367160	22924230	1	2	3	2	3	3
Uncharacterized protein OS	C48E7.1	183438600	183233300	156998700	35300240	96408770	100387900	6	6	5	2	5	5
Uncharacterized protein OS	C49A1.10	14395890	11492680	10253970	3414069	Missing Value	3840530	3	3	1	1	1	1
Uncharacterized protein OS	C49A9.5	9382337	Missing Value	Missing Value	2453989	1220603	7450595	2	0	1	1	1	1
Uncharacterized protein OS	C49A9.9	3761687	Missing Value	Missing Value	Missing Value	11886670	11244150	1	0	0	0	2	2
Uncharacterized protein OS	C49C3.4	Missing Value	1363101	3336016	5151369	11796870	17337520	0	2	2	2	2	5
Fibrinogen C-terminal domain-containing protein OS	C49C8.5	Missing Value	13997120	21721400	Missing Value	7604524	8167845	0	5	5	0	3	2
DB domain-containing protein OS	C49F8.3	132694000	152394400	151768300	27550490	64583780	57162170	6	7	6	4	4	4
Splicing factor 3B subunit 6-like protein OS	C50D2.5	16323900	16742350	13378800	12545140	8448076	7916129	2	2	3	2	1	1
Probable ADP-dependent glucokinase OS	C50D2.7	Missing Value	Missing Value	Missing Value	Missing Value	8202859	2197011	1	0	0	0	4	1
Nudix hydrolase domain-containing protein OS	C50F4.16	21898460	18909950	15766520	4826840	26673480	26620590	5	3	5	2	5	4
Uncharacterized protein OS	C51E3.9	38098370	32911190	21427040	6187468	53124760	59216710	6	4	3	1	5	6
Isoform b of Mannosyl-oligosaccharide 1,2-alpha-mannosidase C52E4.5 OS	C52E4.5	16337170	66711630	100693700	Missing Value	42870520	35556660	3	10	12	0	6	4
Mannosyl-oligosaccharide 1,2-alpha-mannosidase C52E4.5 OS	C52E4.5	16337170	66711630	100693700	Missing Value	42870520	35556660	3	10	12	0	6	4
Group of Isoform b of Mannosyl-oligosaccharide 1,2-alpha-mannosidase C52E4.5 OS	C52E4.5+1	16337170	66711630	100693700	Missing Value	42870520	35556660	3	10	12	0	6	4
Uncharacterized protein OS	C53B7.3	Missing Value	Missing Value	Missing Value	Missing Value	3788892	5304998	0	0	0	0	1	2
Uncharacterized protein C53C9.2 OS	C53C9.2	494498800	603095300	498042700	250759700	489426800	452092900	17	19	15	12	14	16
Group of Uncharacterized protein OS	C53D5.5	3311075	11004150	14956860	2287691	5081386	8498061	1	3	5	1	2	3
Uncharacterized protein OS	C53D5.5	3311075	11004150	14956860	2287691	5081386	8498061	1	3	5	1	2	3
CP-type G domain-containing protein OS	C53H9.2	41816340	31227410	46207600	10009130	30046820	22001920	6	4	5	3	5	3
Uncharacterized protein OS	C54D10.3	6767015	5433537	6572411	1175981	4074207	2070123	2	2	2	1	2	1
DUF1794 domain-containing protein OS	C55A6.12	13468620	10344990	11610330	Missing Value	10063060	11862810	3	2	2	0	2	2
Uncharacterized protein OS	C55A6.6	Missing Value	Missing Value	Missing Value	Missing Value	16780330	16180040	1	1	2	0	3	3
Uncharacterized protein OS	C56A3.5	20784720	18637230	61132480	17793540	48593030	54906410	6	5	10	3	7	6
Probable trafficking protein particle complex subunit 13 homolog OS	C56C10.7	8193416	2995291	1767426	Missing Value	2317834	2381649	2	1	1	0	1	1
Uncharacterized protein C56G2.3 OS	C56G2.3	4860776	4216159	3877178	1997396	2441765	2893325	1	1	2	1	1	1
Protein cab-1 OS	cab-1	6614827	5534249	7083585	7056462	10257440	12177050	2	2	2	1	2	2
Cactin OS	cacn-1	Missing Value	5625766	9476258	Missing Value	7014240	9553555	0	3	5	1	3	5
Putative carbonic anhydrase 3 OS	cah-3	38367830	28878530	21056800	10061980	76484350	84935280	4	3	3	3	4	3
Group of Alpha-carbonic anhydrase domain-containing protein OS	cah-4	69347310	56002270	85268010	31964350	68788500	75165410	6	7	6	5	6	6
Alpha-carbonic anhydrase domain-containing protein OS	cah-4	69347310	56002270	85268010	31964350	68788500	75165410	6	7	6	5	6	6
Putative carbonic anhydrase 5 OS	cah-5	24355400	25377560	26106840	10423010	41171110	16382850	4	4	4	2	4	4
Carbonic anhydrase OS	cah-6	6716311	6527894	30346430	5736367	39007740	23223990	1	2	4	1	4	3
CALmodulin related genes OS	cal-5	23797960	24119490	8639965	3379148	31097050	36254020	4	4	2	1	4	4
CALUmenin (Calcium-binding protein) homolog OS	calu-1	462678600	553023400	471050100	76374000	217176600	272244700	15	15	15	6	10	10
CALUmenin (Calcium-binding protein) homolog OS	calu-2	Missing Value	Missing Value	4765691	Missing Value	Missing Value	Missing Value	0	1	2	0	0	0
Cullin-associated NEDD8-dissociated protein 1 OS	cand-1	17438990	83136860	466502300	Missing Value	384760800	425389800	4	16	33	1	32	33
F-actin-capping protein subunit alpha OS	cap-1	305546900	340301000	290180000	153738600	374223900	376589000	8	9	9	8	11	10
F-actin-capping protein subunit beta OS	cap-2	143921600	146979400	144727500	64769330	180368900	181189500	8	7	8	7	6	6
Condensin complex subunit capg-1 OS	capg-1	Missing Value	Missing Value	1267725	Missing Value	3786966	6578381	0	0	1	0	3	4
Cytokinesis, Apoptosis, RNA-associated OS	car-1	264309900	269161900	203419900	64563220	284480800	274522900	10	10	9	7	11	10
Cysteinyl-tRNA synthetase OS	cars-1	15875450	292058800	377982500	15310790	249611400	251425200	8	24	26	3	20	21
C-CAP/cofactor C-like domain-containing protein OS	cas-1	196307200	207064100	120501000	69406500	366535100	343104300	12	13	10	5	15	13
Protein CASC3 OS	casc-3	6798837	20094190	11199700	Missing Value	9490398	10874570	1	9	3	1	4	6
WD_REPEATS_REGION domain-containing protein OS	cash-1	13600490	48162790	52413290	3629943	45776550	47997760	3	7	8	1	8	7
GTP cyclohydrolase 1 OS	cat-4	1766842	Missing Value	1917584	Missing Value	Missing Value	Missing Value	2	1	1	0	0	0
Probable manganese-transporting ATPase catp-8 OS	catp-8	Missing Value	3065583	3386372	Missing Value	Missing Value	3543277	0	1	1	0	0	2
Caveolin-1 OS	cav-1	101164600	129325400	104771800	60735750	117553400	118660600	5	6	6	3	6	5
Gamma-cystathionase OS	cbl-1	80015110	66741530	46008190	9611432	189389200	170126900	9	6	6	2	11	11
Protein cbp-1 OS	cbp-1	4917073	5253261	6833375	Missing Value	7455120	7969719	1	2	2	0	2	2
TAZ-type domain-containing protein OS	cbp-3	4917073	3721653	15427920	4745687	21651590	28401450	2	2	3	2	5	4
PALP domain-containing protein OS	cbs-1	63482190	170149300	50913490	44293290	157736500	165197800	10	19	13	6	16	18
SAP domain-containing protein OS	ccar-1	4220430	5478688	47357760	Missing Value	38306840	57610020	1	1	8	0	7	9
Coiled-coil domain-containing protein 47 OS	ccdc-47	178151600	170455200	137189400	18837240	129878400	104001900	9	10	7	5	8	6
CCR4-NOT transcription complex subunit 7 OS	ccf-1	15380040	17264920	18958430	Missing Value	14194690	12395840	3	4	3	0	4	3
Conserved Cysteine/Glycine domain protein OS	ccg-1	40794300	17407520	23066510	201013600	377620800	356627300	6	5	3	13	7	11
Probable holocytochrome-c-type synthase OS	cchl-1	198954900	174771200	160212900	22759040	102271200	107601800	12	10	11	3	9	8
CYCLIN domain-containing protein OS	ccnk-1	2127910	3287355	Missing Value	Missing Value	4174945	Missing Value	2	1	0	0	1	0
Poly(A)-specific ribonuclease OS	ccr-4	15605210	28546170	6255840	Missing Value	20613700	12725540	4	5	4	0	5	3
T-complex protein 1 subunit alpha OS	cct-1	1591519000	1876332000	1621857000	170823200	967867700	1058569000	23	25	22	17	19	21
T-complex protein 1 subunit beta OS	cct-2	2520371000	2562595000	2847608000	495718600	1463809000	1484435000	31	30	32	21	28	28
T-complex protein 1 subunit gamma OS	cct-3	1536626000	1871715000	1430588000	182575800	1063060000	1018809000	27	27	25	9	23	22
T-complex protein 1 subunit delta OS	cct-4	1538835000	1621892000	1811791000	203911000	943740400	905970800	25	25	23	13	23	22
T-complex protein 1 subunit epsilon OS	cct-5	1630502000	1925079000	1889323000	232832400	1060344000	1094840000	28	30	28	17	25	25
T-complex protein 1 subunit zeta OS	cct-6	1078980000	1141255000	1174830000	210238800	636821900	555771100	20	19	21	16	18	16
T-complex protein 1 subunit eta OS	cct-7	1571436000	1618868000	1722909000	257375000	885900300	917142200	28	26	25	14	20	21
T-complex protein 1 subunit theta OS	cct-8	1659398000	1977102000	1998065000	323055700	1071121000	1079139000	28	27	28	20	24	23
CD2AP homolog OS	cdap-2	9467678	8052487	17493510	6038560	34258260	28731180	3	3	4	2	5	4
Probable Hsp90 co-chaperone cdc37 OS	cdc-37	109604700	105239700	111062300	31272220	89121040	87123630	10	8	8	3	9	9
Cell division control protein 42 homolog OS	cdc-42	69259280	73428840	74324970	70127460	79581590	94264480	3	3	3	4	3	3
Transitional endoplasmic reticulum ATPase homolog 1 OS	cdc-48.1	297391500	2046664000	2139667000	119939500	1993568000	2066603000	20	36	33	16	31	35
Transitional endoplasmic reticulum ATPase homolog 2 OS	cdc-48.2	318482900	2224570000	2410085000	95986710	1947709000	1930341000	22	39	36	12	34	38
ATPase family protein 2 homolog OS	cdc-48.3	Missing Value	2556154	Missing Value	Missing Value	13995580	10533880	0	1	0	0	5	3
Cell Division Cycle related OS	cdc-5l	7144078	51074800	55179150	7107159	47417180	77580890	4	11	9	4	8	13
Cell division cycle protein 73 OS	cdc-73	11773700	15860220	11552730	1006707000	23344170	21191090	4	6	4	1	6	5
Cytidine deaminase OS	cdd-1	148015200	151607400	68925640	25332160	81343020	81452680	7	7	5	4	6	6
Cytidine deaminase OS	cdd-2	44125060	44753150	48362190	7637995	29371620	18667070	3	4	4	1	3	3
CaDHerin family OS	cdh-12	Missing Value	1362552	6171944	Missing Value	Missing Value	Missing Value	1	3	5	0	0	0
CaDHerin family OS	cdh-7	Missing Value	Missing Value	50640650	Missing Value	Missing Value	Missing Value	0	1	4	0	0	0
Cyclin-dependent kinase 1 OS	cdk-1	36544970	36503980	27532920	1882157	12427310	20549350	5	5	4	1	2	4
Cyclin-dependent kinase 7 OS	cdk-7	3633121	Missing Value	Missing Value	Missing Value	Missing Value	2878056	2	0	1	0	1	1
CDK5RAP3-like protein OS	cdkr-3	110914600	116216200	100671800	14230610	44030540	64585980	14	14	13	3	10	12
Cysteine dioxygenase 1 OS	cdo-1	7989283	10516800	3313919	Missing Value	Missing Value	Missing Value	2	2	1	0	0	0
CaDmium Responsive OS	cdr-1	28245430	27296540	25113880	30089970	5412019	23617990	3	2	2	3	2	2
CaDmium Responsive OS	cdr-2	123041200	119160900	105705200	46522510	132205100	148030400	8	7	7	3	8	8
CaDmium Responsive OS	cdr-4	212573900	222851100	186092000	57418810	160898000	186859400	7	7	7	6	6	8
CaDmium Responsive OS	cdr-6	235742300	232223800	230330000	40247170	230457000	300627900	8	9	8	4	7	8
CaDmium Responsive OS	cdr-7	19737860	18959720	19987490	9004402	Missing Value	24177870	1	1	2	1	0	3
Chromo domain-containing protein cec-1 OS	cec-1	8431517	14176120	11240350	4010355	26886450	16501870	2	3	3	1	3	3
Chromo domain-containing protein cec-3 OS	cec-3	2869313	7838324	Missing Value	Missing Value	17152680	1993273	1	1	0	0	2	1
Chromo domain-containing protein cec-4 OS	cec-4	12723860	11316050	38161080	5510269	18045610	39714140	2	2	2	2	3	3
Chromo domain-containing protein OS	cec-5	52126850	31993490	39813160	6653293	83702060	63775330	3	2	2	1	5	3
Isoform b of Cell death abnormality protein 1 OS	ced-1	Missing Value	2511815	7939718	Missing Value	18029210	18535550	0	1	4	0	6	6
Ras-related protein ced-10 OS	ced-10	56495660	53875400	36644130	78536840	62696960	65750310	3	4	2	5	3	3
Cell death abnormality protein 2 OS	ced-2	Missing Value	Missing Value	Missing Value	7788122	Missing Value	Missing Value	0	0	0	2	0	1
ABC transporter ced-7 OS	ced-7	Missing Value	Missing Value	Missing Value	Missing Value	Missing Value	67286	0	0	0	0	0	2
Conserved Edge Expressed protein OS	cee-1	79076150	56921300	34516880	10136860	8961853	67573480	9	9	6	2	3	8
Homeobox protein ceh-20 OS	ceh-20	4405162	3743353	3439820	3735979	1608754	4596941	2	3	2	3	1	2
Homeobox protein cut-like ceh-44 OS	ceh-44	Missing Value	2595710	9197075	Missing Value	Missing Value	Missing Value	0	1	2	0	0	0
DLH domain-containing protein OS	CELE_D1022.4	29480280	46836940	43889600	29836320	65017780	76672690	4	5	5	4	5	5
SGS domain-containing protein OS	CELE_D1054.3	22749490	13748040	16168340	7274339	7978422	7916641	4	4	6	2	3	2
Uncharacterized protein OS	CELE_D1054.8	29827710	10704650	19719120	47731530	63520460	68328270	4	3	4	3	6	7
Group of Uncharacterized protein OS	CELE_D1054.9	10241860	7237763	7025678	Missing Value	Missing Value	Missing Value	2	1	1	0	0	0
Uncharacterized protein OS	CELE_D1054.9	10241860	7237763	7025678	Missing Value	Missing Value	Missing Value	2	1	1	0	0	0
DUF19 domain-containing protein OS	CELE_D1086.8	5831746	4964442	11020720	4020230	3597049	6401357	1	1	3	2	1	2
ABC1 domain-containing protein OS	CELE_D2023.6	2749051	2640871	2117744	Missing Value	1988955	Missing Value	2	2	1	0	2	1
Uncharacterized protein OS	CELE_D2030.2	15520750	40065350	13730500	Missing Value	10218100	9302237	4	6	6	0	3	3
Uncharacterized protein OS	CELE_D2030.3	93412730	93565360	54063060	6364172	33288050	33569520	6	7	6	1	3	3
BTB domain-containing protein OS	CELE_D2045.8	7536573	Missing Value	Missing Value	Missing Value	Missing Value	Missing Value	2	0	0	0	0	0
Uncharacterized protein OS	CELE_D2045.9	2307215	Missing Value	4355352	Missing Value	Missing Value	1967232	3	1	2	0	0	1
PKS_ER domain-containing protein OS	CELE_D2063.1	2837935	2269713	6776562	41197020	117391900	112113700	1	1	2	9	8	8
Thioredoxin domain-containing protein OS	CELE_D2092.4	114129200	77292920	109043900	14074580	182290100	186691200	7	5	7	2	8	9
Uncharacterized protein OS	CELE_DC2.5	39612370	24052000	19548350	11522630	20381430	12890900	6	5	3	4	4	3
GCS light chain OS	CELE_E01A2.1	50527180	56290590	45058000	Missing Value	42675720	42233270	4	4	4	1	3	3
Diphthine--ammonia ligase OS	CELE_E01A2.5	13714750	13750560	12559910	3949056	33096140	9298081	3	2	2	1	4	1
Uncharacterized protein OS	CELE_E04F6.4	Missing Value	Missing Value	21972520	Missing Value	214970300	149876500	0	0	6	0	11	9
Uncharacterized protein OS	CELE_E04F6.8	Missing Value	Missing Value	Missing Value	33787730	67803350	65967530	1	0	1	3	4	4
Uncharacterized protein OS	CELE_E04F6.9	6470614	Missing Value	4608888	150516400	279344600	290596400	1	1	1	5	5	5
Uncharacterized protein OS	CELE_F01D5.6	39864290	11491410	19128550	Missing Value	Missing Value	Missing Value	7	2	4	0	0	0
DUF3456 domain-containing protein OS	CELE_F01F1.15	27906440	21197020	28426570	10766660	11832770	5900552	3	2	4	1	2	2
COX assembly mitochondrial protein OS	CELE_F01F1.2	20703230	14393170	19475040	Missing Value	9193441	10745920	3	3	3	0	2	3
Phosphate carrier protein, mitochondrial OS	CELE_F01G4.6	2643737000	3281427000	1296450000	2052065000	3642395000	3424118000	17	18	15	15	17	17
Uncharacterized protein OS	CELE_F02E9.1	16966890	11781310	10435490	Missing Value	3706911	3720987	3	2	2	0	1	2
Ubiquitin carboxyl-terminal hydrolase OS	CELE_F07A11.4	8892311	1078007	1620187	Missing Value	1691476	1094966	1	1	1	0	2	1
Ribokinase OS	CELE_F07A11.5	17035900	14478960	27067750	18039530	18462970	23522340	2	1	4	4	2	3
Uncharacterized protein OS	CELE_F07C3.2	46928620	45878950	48091190	16462420	74761040	72047480	4	4	4	3	4	4
Uncharacterized protein OS	CELE_F07E5.5	76808850	46863580	67268640	7032640	27992270	26665200	8	6	9	3	6	6
Uncharacterized protein OS	CELE_F07F6.8	13732310	8293692	5294477	Missing Value	14707490	Missing Value	3	1	1	0	2	0
Uncharacterized protein OS	CELE_F08D12.3	Missing Value	Missing Value	4262210	3958941	8637641	10345360	0	0	1	3	4	5
Uncharacterized protein OS	CELE_F08D12.7	Missing Value	Missing Value	Missing Value	Missing Value	11628100	11796340	0	0	0	0	2	2
Epimerase domain-containing protein OS	CELE_F08F3.4	81687150	71709000	59712250	Missing Value	Missing Value	Missing Value	8	8	8	0	0	0
Ribulose-phosphate 3-epimerase OS	CELE_F08F8.7	68649900	62290680	48242230	37527150	54479100	43204080	3	3	4	2	4	4
Uncharacterized protein OS	CELE_F09E5.11	6595971	5554978	Missing Value	Missing Value	Missing Value	2246206	3	2	1	1	0	1
Uncharacterized protein OS	CELE_F09E5.7	30534800	34699920	23203820	1366703	54498240	54515660	3	3	4	1	4	6
FTH domain-containing protein OS	CELE_F10A3.17	19324400	13581980	13377430	Missing Value	16944350	19399150	4	4	3	0	4	4
Uncharacterized protein OS	CELE_F10C1.9	8866379	7306846	7036950	Missing Value	4075679	2411933	3	3	2	0	1	2
BPI2 domain-containing protein OS	CELE_F10D11.6	72201660	47328140	52281730	15102790	13722710	13827620	5	4	5	2	2	2
Uncharacterized protein OS	CELE_F10D2.10	Missing Value	Missing Value	Missing Value	Missing Value	4536916	4640527	0	0	1	0	2	2
Ribosome assembly factor mrt4 OS	CELE_F10E7.5	119575800	59440140	143266300	19517610	24113160	18051180	7	4	8	2	4	2
Uncharacterized protein OS	CELE_F12E12.11	Missing Value	Missing Value	Missing Value	12147430	7614558	8950928	0	0	0	3	1	2
Uncharacterized protein OS	CELE_F12F6.1	Missing Value	2882376	2492092	Missing Value	5220865	Missing Value	0	1	2	0	1	0
Uncharacterized protein OS	CELE_F13B6.3	Missing Value	Missing Value	3079912	Missing Value	3262412	5832527	0	1	1	0	1	2
Bromo domain-containing protein OS	CELE_F13C5.2	23160400	28083120	29218900	8307216	47920150	51185000	2	3	3	1	5	5
3Beta_HSD domain-containing protein OS	CELE_F13D11.4	31536370	26289430	35098350	1134411	13241780	12591990	6	5	7	1	3	4
Uncharacterized protein OS	CELE_F13D12.5	Missing Value	Missing Value	Missing Value	Missing Value	3176329	2566779	1	0	1	0	2	1
HYPK_UBA domain-containing protein OS	CELE_F13G3.10	10823800	Missing Value	Missing Value	Missing Value	Missing Value	Missing Value	2	1	1	0	0	1
Lipase_GDSL domain-containing protein OS	CELE_F13H8.11	8259814	Missing Value	8802902	9507502	1890522	4918871	1	0	1	1	2	4
WD_REPEATS_REGION domain-containing protein OS	CELE_F13H8.2	Missing Value	3677141	6344839	Missing Value	13334690	7931353	0	1	2	0	5	3
DB domain-containing protein OS	CELE_F13H8.5	25447960	2983783	19125340	Missing Value	Missing Value	Missing Value	5	4	4	0	0	0
Uncharacterized protein OS	CELE_F14B8.5	1605918	7246820	3724245	1987944	11924310	8036562	1	3	2	1	4	3
Uncharacterized protein OS	CELE_F15B9.10	19137960	12711740	22385510	20268420	37322560	37903230	5	3	4	3	5	5
Uncharacterized protein OS	CELE_F15B9.8	72593150	58818070	66437450	Missing Value	Missing Value	Missing Value	5	3	4	0	0	0
Uncharacterized protein OS	CELE_F15G9.1	Missing Value	Missing Value	Missing Value	4432526	20736040	12114800	0	0	0	1	3	1
Uncharacterized protein OS	CELE_F16H6.10	7237850	1381768	3698861	2772022	Missing Value	9200863	3	1	1	1	0	1
Oxidored_FMN domain-containing protein OS	CELE_F17A9.4	156394200	75042960	136692000	30207180	106852300	86686800	17	11	17	8	12	9
Oxidored_FMN domain-containing protein OS	CELE_F17A9.5	22383860	20210040	28033180	5388380	49966610	39926490	3	3	4	1	6	6
Aspartate dehydrogenase domain-containing protein OS	CELE_F17C8.9	16526260	20225740	15059640	Missing Value	24888490	24071370	6	5	6	0	5	5
CRAL-TRIO domain-containing protein OS	CELE_F18A11.2	12759620	Missing Value	1061891	Missing Value	Missing Value	Missing Value	4	1	1	0	0	0
SRF-dependent transcription regulation-associated protein OS	CELE_F18C12.3	1604867	13317960	14825800	Missing Value	13479020	12944670	1	5	3	0	4	4
Group of Uridine kinase OS	CELE_F19B6.1	40524800	33179640	22559560	Missing Value	42127350	49793770	9	9	5	0	8	9
Uridine kinase OS	CELE_F19B6.1	40524800	33179640	22559560	Missing Value	42127350	49793770	9	9	5	0	8	9
Uncharacterized protein OS	CELE_F19C7.1	122552900	111153500	125685800	45197130	197246200	200709300	5	4	5	4	5	5
DUF4440 domain-containing protein OS	CELE_F19F10.3	5290235	5520764	4775286	10998550	20095560	14933640	1	1	1	3	2	1
Uncharacterized protein OS	CELE_F20A1.1	10995160	8568160	7273644	27159980	25157070	24696690	2	2	1	2	2	3
Uncharacterized protein OS	CELE_F20D1.3	151819600	140214900	133034800	14734470	275949900	265200600	9	10	9	6	11	11
Rieske domain-containing protein OS	CELE_F20D6.11	1945595	2253134	Missing Value	3140310	14994020	12800260	1	1	1	2	3	3
CHK domain-containing protein OS	CELE_F20D6.5	Missing Value	3059598	1766580	Missing Value	Missing Value	4419366	0	1	1	0	0	2
Uncharacterized protein OS	CELE_F20G2.2	201494900	233549900	127824500	107788100	223502400	183157200	10	12	9	10	12	11
CRAL-TRIO domain-containing protein OS	CELE_F20G2.3	21244970	15643350	Missing Value	5583417	5421845	2341008	3	2	0	2	1	1
Uncharacterized protein OS	CELE_F21C10.10	Missing Value	Missing Value	Missing Value	1493572	24712120	28524240	0	0	0	1	4	4
Uncharacterized protein OS	CELE_F21C10.7	5138726	4170794	64229990	Missing Value	2769345	6322898	1	3	11	0	4	4
N-acetyltransferase domain-containing protein OS	CELE_F21C10.9	40049860	37041610	15320340	4996096	15551610	24399400	6	5	2	1	2	3
Phosphoacetylglucosamine mutase OS	CELE_F21D5.1	49091810	51250790	62960680	3065954	48343450	65276500	10	10	8	4	9	10
Plastocyanin-like domain-containing protein OS	CELE_F21D5.3	Missing Value	14922000	3871657	Missing Value	42091940	27546490	0	3	2	0	6	5
MOSC domain-containing protein OS	CELE_F22B8.7	18689800	21617550	9197560	11766150	144202500	154655200	2	2	2	4	10	9
Uncharacterized protein OS	CELE_F22D6.2	Missing Value	Missing Value	Missing Value	2070553	Missing Value	Missing Value	2	0	0	1	0	0
Uncharacterized protein OS	CELE_F22E5.1	2758899	Missing Value	Missing Value	Missing Value	Missing Value	Missing Value	2	0	0	0	0	0
Electron transfer flavoprotein subunit beta OS	CELE_F23C8.5	648415500	764991300	743837500	311836500	804913700	787770100	12	12	13	11	13	12
Snurportin-1 OS	CELE_F23F1.5	3490592	2768348	Missing Value	Missing Value	3529195	Missing Value	1	1	0	0	2	0
Uncharacterized protein OS	CELE_F25B4.5	Missing Value	6783835	1945884	Missing Value	2916845	3067728	0	3	1	0	1	1
ADP/ATP translocase OS	CELE_F25B4.7	11680270	10539810	3396075	Missing Value	Missing Value	6682086	4	5	2	0	1	4
Uncharacterized protein OS	CELE_F25D1.5	6082865	Missing Value	Missing Value	36081480	41749960	37997110	1	0	1	2	3	3
Uncharacterized protein OS	CELE_F25E2.3	1629333	1905225	1594154	Missing Value	20037660	19112660	1	1	1	1	3	4
Uncharacterized protein OS	CELE_F25G6.9	Missing Value	6236685	2455676	Missing Value	5410368	1476538	0	1	3	0	3	2
MPN domain-containing protein OS	CELE_F25H2.4	82227510	52700370	95863590	18827310	62805880	73908730	6	6	5	3	5	5
tRNA methyltransferase 10 homolog A OS	CELE_F25H8.1	5414979	6810844	7268143	Missing Value	Missing Value	5442571	3	2	2	0	0	1
H/ACA ribonucleoprotein complex non-core subunit NAF1 OS	CELE_F25H8.2	8436026	8153822	2023249	Missing Value	5405000	4866634	3	4	2	0	2	2
Flavoprotein domain-containing protein OS	CELE_F25H9.6	4561034	Missing Value	Missing Value	Missing Value	8124145	6982245	1	0	0	0	2	1
Succinate dehydrogenase assembly factor 3, mitochondrial OS	CELE_F25H9.7	Missing Value	Missing Value	6543767	Missing Value	Missing Value	Missing Value	0	0	2	0	1	0
Lipid droplet-associated hydrolase OS	CELE_F26A3.1	10440670	8898855	Missing Value	Missing Value	4253221	Missing Value	2	5	0	0	1	0
Uncharacterized protein OS	CELE_F26E4.2	Missing Value	Missing Value	Missing Value	14236770	20503600	8606855	0	0	0	3	3	2
ANK_REP_REGION domain-containing protein OS	CELE_F26F4.12	13161250	10213620	7218209	Missing Value	6906465	11325580	2	2	1	0	2	2
DB domain-containing protein OS	CELE_F26G1.5	14270700	8561850	19216540	Missing Value	Missing Value	Missing Value	3	2	3	0	0	0
Group of Copper transporter OS	CELE_F27C1.2	6003285	5667602	2969191	7128439	18341320	16144120	1	1	2	2	3	3
Copper transporter OS	CELE_F27C1.2	6003285	5667602	2969191	7128439	18341320	16144120	1	1	2	2	3	3
Uncharacterized protein OS	CELE_F27C1.6	Missing Value	19703930	41979550	Missing Value	4463224	10001310	0	4	7	0	2	2
Uncharacterized protein OS	CELE_F28B3.10	Missing Value	23237940	15260460	19065160	32853130	16279380	0	1	1	1	2	2
Uncharacterized protein OS	CELE_F28B4.3	1487261	5975101	2551099	Missing Value	105844400	133338100	2	3	3	0	13	17
Uncharacterized protein OS	CELE_F28C6.8	29291430	22649230	19742390	Missing Value	44056460	46735020	4	4	3	1	3	6
Transmembrane protein 242 OS	CELE_F28D9.4	14074910	14612780	3925448	3806316	4361597	8029868	3	3	1	1	1	3
MARVEL domain-containing protein OS	CELE_F28H1.4	1960399	1658027	9041553	12588730	6203678	6705111	1	1	1	2	1	1
Lipase_3 domain-containing protein OS	CELE_F28H7.3	115361400	100045700	55454470	Missing Value	Missing Value	Missing Value	7	6	5	0	0	0
Uncharacterized protein OS	CELE_F29B9.11	40966300	39525040	34820520	163560100	111002800	63391080	1	1	1	2	1	1
Uncharacterized protein OS	CELE_F29C6.1	Missing Value	6330220	4705890	3259469	3917534	2536004	0	2	2	1	1	1
PINc domain-containing protein OS	CELE_F30A10.9	11342170	9100943	Missing Value	Missing Value	3569348	3822428	3	2	0	0	1	1
LETM1 domain-containing protein OS	CELE_F30F8.9	50627300	51452530	36133770	8707706	77737020	68092210	5	4	3	1	5	4
Uncharacterized protein OS	CELE_F30H5.3	Missing Value	Missing Value	40470420	Missing Value	Missing Value	Missing Value	0	0	11	0	0	0
Sugar phosphate phosphatase OS	CELE_F31D4.2	27784180	37196890	27292020	4976885	36460680	35637680	5	6	5	2	6	6
Uncharacterized protein OS	CELE_F32A11.1	281475700	328978900	164820900	21465020	168306500	173768500	9	9	7	5	8	9
Uncharacterized protein OS	CELE_F32A5.8	28055690	30960440	34579660	4736572	23355340	30830110	3	4	4	1	3	4
FAD-binding PCMH-type domain-containing protein OS	CELE_F32D8.12	37297000	35150410	21065240	18562690	67149030	122232800	5	5	5	4	9	10
Group of Uncharacterized protein OS	CELE_F32D8.5	15485600	10854120	8262635	4793230	5206285	12436300	3	1	1	1	1	3
Uncharacterized protein OS	CELE_F32D8.5	15485600	10854120	8262635	4793230	5206285	12436300	3	1	1	1	1	3
Uncharacterized protein OS	CELE_F33A8.4	27132650	29114950	2311919	9448789	25403350	13698380	7	6	1	1	7	4
Uncharacterized protein OS	CELE_F33C8.4	12927270	4615400	7934393	7231829	12271290	5050871	3	1	1	2	2	1
Uncharacterized protein OS	CELE_F33D4.6	18657360	47366400	104811900	Missing Value	Missing Value	Missing Value	3	5	10	0	0	0
Uncharacterized protein OS	CELE_F33G12.3	8582443	7056308	Missing Value	Missing Value	Missing Value	Missing Value	1	2	0	0	0	0
Uncharacterized protein OS	CELE_F33H2.2	Missing Value	7264856	4142985	7166673	7743843	7419045	0	3	2	1	2	2
TPR_REGION domain-containing protein OS	CELE_F33H2.6	69820770	64019890	69777620	9041533	69404600	71934770	6	5	6	2	6	6
BAR domain-containing protein OS	CELE_F35A5.8	7487029	8542525	9177889	Missing Value	12841400	15231250	2	1	1	0	1	1
CYTH domain-containing protein OS	CELE_F35D11.4	70919970	52934020	71888340	23577410	66162220	99099040	5	4	7	3	7	5
CUB_2 domain-containing protein OS	CELE_F35E12.10	Missing Value	5483550	Missing Value	Missing Value	Missing Value	30385710	0	1	0	0	0	2
CUB_2 domain-containing protein OS	CELE_F35E12.6	7684833	2225816	1808079	Missing Value	19438740	25304890	2	2	1	0	1	3
Uncharacterized protein OS	CELE_F35G12.12	38624940	58016330	45186560	7145522	28377420	24415160	5	8	7	2	4	5
Dus domain-containing protein OS	CELE_F36A2.2	5657711	2321776	2613227	Missing Value	Missing Value	Missing Value	2	2	1	0	0	0
Uncharacterized protein OS	CELE_F36A2.3	25851520	23481210	18526570	Missing Value	Missing Value	Missing Value	5	6	5	0	0	0
Uncharacterized protein OS	CELE_F36A2.7	700289800	777487900	709593100	312373200	949321200	1057970000	6	6	6	5	6	6
Lipase_GDSL domain-containing protein OS	CELE_F36A2.9	Missing Value	Missing Value	1293663	Missing Value	1525994	1577116	0	0	2	0	1	1
Costars domain-containing protein OS	CELE_F36F2.1	Missing Value	Missing Value	Missing Value	Missing Value	Missing Value	1430621	0	0	0	0	0	2
Amino_oxidase domain-containing protein OS	CELE_F37C4.6	28406440	31677200	32219810	6678060	63123200	49801040	5	4	5	1	8	6
SRP54 domain-containing protein OS	CELE_F38A1.8	51099810	96920550	82394070	2284942	81203630	85350250	8	10	9	1	7	8
Group of Uncharacterized protein OS	CELE_F38A5.2	59356530	46932940	65245830	17297910	24011760	57160410	5	4	6	3	3	4
Uncharacterized protein OS	CELE_F38A5.2	59356530	46932940	65245830	17297910	24011760	57160410	5	4	6	3	3	4
Trifunctional purine biosynthetic protein adenosine-3 OS	CELE_F38B6.4	Missing Value	10514430	Missing Value	Missing Value	430532100	24887200	0	6	3	0	8	8
PKS_ER domain-containing protein OS	CELE_F39B2.3	11084520	11658270	18000750	46967640	30667410	32708910	3	3	3	2	4	3
RIIa domain-containing protein OS	CELE_F39H12.3	8146520	5780143	12897430	1464780	14689720	17793540	2	1	2	1	3	3
GCV_T domain-containing protein OS	CELE_F39H2.3	62403840	47112510	46695730	8192391	23742030	23484070	7	5	6	1	4	4
Group of Phosphatidylethanolamine-binding protein homolog F40A3.3 OS	CELE_F40A3.3	185505300	236466100	248216000	67182290	271742400	285294000	6	6	6	5	6	6
Phosphatidylethanolamine-binding protein homolog F40A3.3 OS	CELE_F40A3.3	185505300	236466100	248216000	67182290	271742400	285294000	6	6	6	5	6	6
Uncharacterized protein OS	CELE_F40A3.6	57011550	33649340	101744500	38289590	94947760	85696930	8	5	9	4	9	8
Uncharacterized protein OS	CELE_F40E10.5	16278280	27398840	25551970	Missing Value	Missing Value	Missing Value	2	2	3	0	0	0
N-acetyltransferase domain-containing protein OS	CELE_F40F4.7	7054805	5885638	6528682	10005320	20182500	25145470	3	3	4	3	6	7
NADAR domain-containing protein OS	CELE_F40F8.11	2601030	13849260	8351599	2521345	15082140	20149380	3	3	3	2	4	6
Uncharacterized protein OS	CELE_F40F8.5	8382779	4504143	2464170	20962410	27467610	28352500	3	2	1	4	4	5
ANK_REP_REGION domain-containing protein OS	CELE_F40G9.17	23328840	19399940	23412500	2241168	31571740	32470030	3	4	4	1	5	5
Uncharacterized protein OS	CELE_F41B4.1	3119680	48772090	1709564	9378794	21937080	21680210	2	2	2	2	4	5
FMN hydroxy acid dehydrogenase domain-containing protein OS	CELE_F41E6.5	Missing Value	Missing Value	Missing Value	Missing Value	8139439	5108456	0	0	0	0	4	2
Uncharacterized protein OS	CELE_F41G3.10	Missing Value	Missing Value	Missing Value	Missing Value	Missing Value	1987246	0	0	0	0	0	2
Uncharacterized protein OS	CELE_F41G3.6	20918490	20597890	9684492	4203965	6677957	5740393	4	4	3	1	4	3
Uncharacterized protein OS	CELE_F42A10.5	289408700	288039300	225106200	95138300	269581300	254693200	15	15	14	10	14	14
Uncharacterized protein OS	CELE_F42A10.6	14722570	11602150	11767120	Missing Value	11164350	10902460	2	1	1	1	1	1
Uncharacterized protein OS	CELE_F42A10.7	Missing Value	Missing Value	7903284	Missing Value	Missing Value	Missing Value	1	1	2	0	0	0
Group of DUF775 domain-containing protein OS	CELE_F42A6.6	2445309	1381850	1941040	2113379	4547019	4268851	1	1	1	1	2	1
DUF775 domain-containing protein OS	CELE_F42A6.6	2445309	1381850	1941040	2113379	4547019	4268851	1	1	1	1	2	1
PH domain-containing protein OS	CELE_F42C5.9	91190180	146408900	109239000	7620949	128684900	126199300	9	12	12	3	9	10
Complex I-ESSS OS	CELE_F42G8.10	110507900	102111400	104337500	59121530	97313690	92793670	5	5	4	2	5	4
LIM and SH3 domain protein F42H10.3 OS	CELE_F42H10.3	14500630	6559521	Missing Value	11921660	Missing Value	8858458	2	1	1	2	1	1
Uncharacterized protein OS	CELE_F43B10.1	Missing Value	1384465	4668005	Missing Value	2861828	9851668	0	2	1	0	2	1
Uncharacterized protein OS	CELE_F43C9.2	5631983	305053500	5893824	4033033	3691352	441471000	2	2	2	1	2	2
MIF4G domain-containing protein OS	CELE_F44A2.5	4823513	Missing Value	4079820	Missing Value	2394644	2357506	2	0	1	0	1	1
Uncharacterized protein OS	CELE_F44D12.2	18827190	5636462	50375020	12695630	38202120	32931640	2	1	4	2	3	2
Group of Peptide-methionine (R)-S-oxide reductase OS	CELE_F44E2.6	7778824	2062380	2549718	Missing Value	10902450	3722029	2	1	1	0	2	1
Peptide-methionine (R)-S-oxide reductase OS	CELE_F44E2.6	7778824	2062380	2549718	Missing Value	10902450	3722029	2	1	1	0	2	1
Uncharacterized protein OS	CELE_F44E5.1	344190900	389268300	423279200	187289900	457239600	495088800	3	3	3	2	4	4
Uncharacterized protein OS	CELE_F44E5.4	1885932000	3562289000	3426540000	456342900	2202208000	2096837000	15	20	18	3	4	4
Uncharacterized protein OS	CELE_F44E7.4	28900260	256817200	547502600	Missing Value	345759800	361530200	7	26	27	0	28	29
Uncharacterized protein OS	CELE_F44E7.9	28391160	47506870	Missing Value	Missing Value	34860540	22581860	1	2	1	0	2	1
Uncharacterized protein OS	CELE_F45D11.14	Missing Value	2424891	5084043	430579400	1659807000	1691754000	0	1	1	14	28	29
5'-deoxynucleotidase HDDC2 OS	CELE_F45F2.9	12822100	7838935	10137650	7648561	16599910	17192490	3	2	3	1	3	3
Complex III subunit 8 OS	CELE_F45H10.2	221695800	256453100	313485000	163107500	293725900	295263700	3	2	2	2	2	2
Complex I-B14.5a OS	CELE_F45H10.3	137408000	167436200	239899700	235708600	167661300	255094500	6	7	8	8	6	7
WD_REPEATS_REGION domain-containing protein OS	CELE_F46C5.9	66960480	104705800	22754120	14074820	46633580	39553690	8	8	4	2	6	4
Uncharacterized protein OS	CELE_F46F11.7	6486612	2608031	Missing Value	1101626	1363875	6977049	2	1	0	2	1	3
BTB domain-containing protein OS	CELE_F46G10.1	119241000	146409200	194273300	35128960	124456200	141896200	7	8	10	4	7	8
Group of Uncharacterized protein OS	CELE_F46H5.7	65954060	174201800	114617000	21981420	132798400	119977500	7	14	9	3	10	9
Uncharacterized protein OS	CELE_F46H5.7	65954060	174201800	114617000	21981420	132798400	119977500	7	14	9	3	10	9
Sulfhydryl oxidase OS	CELE_F47B7.2	2502626	12843820	15038570	Missing Value	Missing Value	8016108	2	5	3	0	0	2
Glutaredoxin domain-containing protein OS	CELE_F47B8.3	10508830	11218390	Missing Value	Missing Value	20990740	7927375	1	1	0	0	2	2
Uncharacterized protein OS	CELE_F48C1.6	13669490	18826470	13270280	2410871	26239200	18020660	3	3	2	2	4	5
FAD_binding_2 domain-containing protein OS	CELE_F48E8.3	103657400	119467700	127456200	48625370	148114000	182048100	10	11	10	6	8	11
CHK domain-containing protein OS	CELE_F49C12.7	8407269	4083342	3768753	4371704	22084940	21652870	2	2	3	3	5	4
UBA domain-containing protein OS	CELE_F49C12.9	36808850	26026790	37833590	9565982	34181530	23852760	6	6	6	2	7	6
Uncharacterized protein OS	CELE_F49D11.10	Missing Value	5938156	Missing Value	5596595	27781160	13297970	1	3	0	2	5	4
SH3 domain-containing protein OS	CELE_F49E2.2	46428100	59929330	52704310	4340034	64253400	45759520	6	5	8	1	6	7
Uncharacterized protein OS	CELE_F49E2.5	89850360	219700600	527259000	6404745	635483700	529450600	11	18	29	2	36	34
Uncharacterized protein OS	CELE_F49E8.7	3038784	3184881	8140198	Missing Value	Missing Value	Missing Value	3	3	1	0	0	0
Uncharacterized protein OS	CELE_F52A8.1	84718740	23740600	85498540	39388580	62036100	26522300	3	1	2	2	4	2
Protein kinase domain-containing protein OS	CELE_F52B5.2	16599380	14502830	13116080	Missing Value	1864945	14493530	5	2	1	0	2	4
18S rRNA aminocarboxypropyltransferase OS	CELE_F52C12.2	13139550	12144890	12611690	Missing Value	8275373	8056104	2	3	2	0	2	2
Non-specific serine/threonine protein kinase OS	CELE_F52C12.6	15232500	11164750	12633100	8148264	17302320	14028900	4	2	3	2	3	3
Uncharacterized protein OS	CELE_F52E1.14	18248000	14534700	16010500	Missing Value	14508550	14249610	2	1	2	0	1	1
Uncharacterized protein OS	CELE_F52E4.5	10965640	11694260	Missing Value	Missing Value	13396190	6997333	3	3	0	0	4	2
Uncharacterized protein OS	CELE_F53B3.6	71416470	83653190	75491530	14262240	79008640	156022700	6	5	4	3	5	7
Uncharacterized protein OS	CELE_F53C11.4	Missing Value	Missing Value	Missing Value	Missing Value	3108520	3653065	0	0	0	0	1	3
MOSC domain-containing protein OS	CELE_F53E10.1	29307650	49674240	15394530	5086064	60837600	60376320	4	4	3	2	6	6
Aldo_ket_red domain-containing protein OS	CELE_F53F1.2	218224900	216510400	234897900	68503520	208263400	200051000	8	8	9	8	10	9
Aldo_ket_red domain-containing protein OS	CELE_F53F1.3	65323320	9189051	34935060	7507164	21961420	19296650	8	4	7	2	5	5
Uncharacterized protein OS	CELE_F53F4.11	139164300	164061600	230236400	2731930	31078140	14675310	12	13	13	1	7	3
Uncharacterized protein OS	CELE_F53F4.13	5669028	6015003	5401838	Missing Value	11587590	12916050	1	1	1	0	2	1
SAM domain-containing protein OS	CELE_F53F8.5	12951210	13178270	11251750	3969748	18834180	8955843	4	4	3	2	5	3
RNA helicase OS	CELE_F53H1.1	Missing Value	Missing Value	1253210	Missing Value	3866478	Missing Value	0	0	1	0	3	0
Group of Integrator complex subunit 12 OS	CELE_F53H1.4	Missing Value	Missing Value	1139509	Missing Value	1454731	4916258	0	0	1	0	2	1
Integrator complex subunit 12 OS	CELE_F53H1.4	Missing Value	Missing Value	1139509	Missing Value	1454731	4916258	0	0	1	0	2	1
Uncharacterized protein OS	CELE_F54A3.2	Missing Value	1919819	4898795	Missing Value	9619529	5450040	0	3	3	0	4	4
Group of AH domain-containing protein OS	CELE_F54C8.7	65528700	62899120	67805510	16567370	46467220	25959950	9	7	5	4	3	6
AH domain-containing protein OS	CELE_F54C8.7	65528700	62899120	67805510	16567370	46467220	25959950	9	7	5	4	3	6
Protein KRI1 homolog OS	CELE_F54C9.9	Missing Value	Missing Value	6544234	Missing Value	3575997	1644603	0	0	4	0	1	3
Uncharacterized protein OS	CELE_F54D11.4	2779547	2550211	1187012	Missing Value	4633980	1564433	3	2	1	0	3	1
FAD-binding PCMH-type domain-containing protein OS	CELE_F54D5.12	244151900	244644000	205652100	28591900	122879200	137220400	13	13	12	5	10	11
Uncharacterized protein OS	CELE_F54D5.3	21908510	17675830	20977790	18927240	52306070	50510540	3	3	3	1	3	3
Uncharacterized protein OS	CELE_F54E2.1	31404590	89465750	97397280	8798476	75939530	63284480	3	4	5	2	4	4
Uncharacterized protein OS	CELE_F54E4.3	14379740	17106620	23984120	20192790	33644980	31506330	3	4	3	3	3	3
Uncharacterized protein OS	CELE_F54G2.1	Missing Value	Missing Value	Missing Value	Missing Value	9042913	1943106	0	0	0	0	2	3
GST C-terminal domain-containing protein OS	CELE_F55A11.6	1511701	1367512	3644051	2016392	2070980	Missing Value	1	1	2	1	1	0
Uncharacterized protein OS	CELE_F55A12.5	Missing Value	Missing Value	Missing Value	Missing Value	3508159	5303105	0	0	1	0	2	1
Uncharacterized protein OS	CELE_F55B11.4	13473250	12505380	11088560	2066544	35364640	32936340	1	1	2	2	2	3
Midasin OS	CELE_F55F10.1	Missing Value	Missing Value	10087220	Missing Value	Missing Value	Missing Value	0	0	6	0	0	0
RNA helicase OS	CELE_F55F8.2	14795440	72604390	78447210	Missing Value	43508500	19336100	2	9	12	1	6	5
CUB_2 domain-containing protein OS	CELE_F55G11.4	19237880	16812960	1383298	38289090	151409800	153186200	4	3	2	3	6	5
Uncharacterized protein OS	CELE_F55H12.4	31900680	32163040	38789280	41832960	87165630	107328700	2	2	2	2	4	5
MOSC domain-containing protein OS	CELE_F56A11.5	30426600	12097140	9970749	7285721	14168420	11303730	7	3	2	1	4	2
Uncharacterized protein OS	CELE_F56A8.3	202629900	226435400	253550300	36413320	169814900	172029300	9	11	10	5	9	8
Mitochondrial import inner membrane translocase subunit Tim21 OS	CELE_F56B3.11	58193430	48905770	45726820	8699239	62320510	27809910	3	3	3	1	4	2
Uncharacterized protein OS	CELE_F56B3.2	Missing Value	1482370	1847431	Missing Value	Missing Value	4060867	2	1	1	1	0	2
RPAP1_N domain-containing protein OS	CELE_F56B3.4	Missing Value	3261753	1351009	Missing Value	6490088	4671127	0	2	1	0	4	5
Uncharacterized protein OS	CELE_F56C9.10	Missing Value	1551743	8504717	Missing Value	2608011	2943386	0	1	1	0	2	3
Uncharacterized protein OS	CELE_F56C9.7	37948200	36525190	39274100	1056023	34588780	57432430	2	2	3	1	1	3
Uncharacterized protein OS	CELE_F56C9.8	4984842	Missing Value	1483002	4384024	15713690	17833260	1	0	2	2	2	2
Uncharacterized protein OS	CELE_F56D2.3	15544990	7323255	15777190	Missing Value	Missing Value	Missing Value	2	1	4	0	0	0
Uncharacterized protein OS	CELE_F56D3.1	61153770	83924390	45671980	3543973	13547210	12116800	4	4	2	1	1	1
Uncharacterized protein OS	CELE_F56D5.6	Missing Value	12099080	14750010	2971268	96418720	94289740	0	2	4	2	6	7
AAA domain-containing protein OS	CELE_F56F11.4	494406500	516390600	589373400	1467694000	291594200	228537400	15	12	12	7	14	13
Str_synth domain-containing protein OS	CELE_F57C2.5	7109399	Missing Value	Missing Value	Missing Value	4684378	8509275	3	1	1	0	1	3
Uncharacterized protein OS	CELE_F58A6.1	Missing Value	Missing Value	Missing Value	16235630	16839250	10753350	1	1	0	2	3	2
NUC153 domain-containing protein OS	CELE_F58B3.4	Missing Value	20313020	8313001	Missing Value	26469700	5349292	0	2	2	0	4	3
Uncharacterized protein OS	CELE_F58B3.6	20774780	17756220	22817060	9175008	33782940	37661220	3	3	4	4	4	5
CHK domain-containing protein OS	CELE_F58B4.5	28206850	56910730	26661220	76828670	233925000	269706900	4	5	4	7	10	11
Uncharacterized protein OS	CELE_F59B1.2	156158700	195628200	125349800	168907100	425487900	352064500	4	4	3	3	5	4
CHK domain-containing protein OS	CELE_F59B1.8	Missing Value	Missing Value	Missing Value	Missing Value	7662430	6916201	0	0	0	0	2	1
NADH dehydrogenase [ubiquinone] 1 beta subcomplex subunit 10 OS	CELE_F59C6.5	502729100	524083400	581668000	237655500	520223900	548344800	15	15	15	11	13	14
Uncharacterized protein OS	CELE_H03A11.2	25489120	38653750	114893400	5945913	80661590	89430100	2	2	4	1	2	3
Uncharacterized protein OS	CELE_H03E18.1	2441749	Missing Value	5512907	Missing Value	Missing Value	Missing Value	2	1	3	0	0	0
Uncharacterized protein OS	CELE_H05C05.1	Missing Value	Missing Value	Missing Value	Missing Value	6581040	4709948	0	0	1	0	4	4
CHK domain-containing protein OS	CELE_H06H21.8	20364450	12078260	9739664	380995	6362125	7310979	5	5	4	1	2	3
Putative rRNA methyltransferase OS	CELE_H06I04.3	32767680	79564380	133734200	Missing Value	21228750	8312901	4	8	14	0	5	3
Uncharacterized protein OS	CELE_H10E21.4	Missing Value	25939600	36941650	Missing Value	Missing Value	Missing Value	0	3	2	0	0	0
Group of Uncharacterized protein OS	CELE_H14E04.2	6374571	15547700	4776094	11984790	19059090	12735770	2	4	1	3	3	2
Uncharacterized protein OS	CELE_H14E04.2	6374571	15547700	4776094	11984790	19059090	12735770	2	4	1	3	3	2
Uncharacterized protein OS	CELE_H14N18.4	1982489	1525679	2984563	Missing Value	4773562	3120503	2	1	2	1	3	1
RNA helicase OS	CELE_H20J04.4	7297602	2129416	3715733	Missing Value	2570846	Missing Value	3	2	2	0	1	0
Uncharacterized protein OS	CELE_H20J04.6	Missing Value	1651160	Missing Value	8700290	Missing Value	Missing Value	0	1	0	2	0	0
Uncharacterized protein OS	CELE_H23N18.5	28839180	5602380	17503000	Missing Value	Missing Value	Missing Value	3	1	2	0	0	0
Ubiquitin carboxyl-terminal hydrolase OS	CELE_H34C03.2	25793400	95329970	126712200	Missing Value	56935170	68217860	5	10	13	0	10	11
Uncharacterized protein OS	CELE_H35B03.1	3619619	Missing Value	2554953	4071658	11326710	5750190	2	1	1	1	2	1
Uncharacterized protein OS	CELE_H35B03.2	1243787	9220674	11948860	1455108	5793212	8680738	1	1	2	2	2	2
Uncharacterized protein OS	CELE_H40L08.1	12183860	9778302	12172350	3167619	25926360	28391320	3	2	3	1	4	4
Uncharacterized protein OS	CELE_H42K12.3	12758560	130606500	129986800	Missing Value	Missing Value	Missing Value	5	9	9	0	0	0
WD_REPEATS_REGION domain-containing protein OS	CELE_JC8.2	50822120	49957450	64075730	6369779	54478200	94587220	6	7	5	2	7	5
AB hydrolase-1 domain-containing protein OS	CELE_K01A2.5	41869580	27979580	20002970	Missing Value	9691948	7324750	6	5	4	0	2	1
Threonine ammonia-lyase OS	CELE_K01C8.1	19109840	17692800	2737857	Missing Value	5145789	Missing Value	5	4	1	0	3	1
Arf-GAP domain-containing protein OS	CELE_K02B12.7	34692870	31219800	19968610	Missing Value	18564060	24213470	6	6	4	0	5	6
USP domain-containing protein OS	CELE_K02C4.3	Missing Value	Missing Value	Missing Value	Missing Value	2601759	5257484	0	0	0	0	4	4
Uncharacterized protein OS	CELE_K02F3.9	3314239	18884680	16048420	Missing Value	84974640	63172710	1	3	3	1	6	5
Uncharacterized protein OS	CELE_K03B4.1	12591640	6775513	6128403	2571925	13543330	16975950	5	2	2	1	3	5
Uncharacterized protein OS	CELE_K03B8.6	49043540	17868190	5333592	54248100	116641100	107291500	4	2	1	4	6	6
Uncharacterized protein OS	CELE_K04A8.1	Missing Value	Missing Value	Missing Value	Missing Value	2282280	Missing Value	0	0	0	0	2	0
Uncharacterized protein OS	CELE_K04C2.2	21061890	223906200	307140500	Missing Value	113010200	106347100	6	25	27	0	14	14
MARVEL domain-containing protein OS	CELE_K04G2.9	18703410	15728480	10494670	15630800	23489430	27337780	2	1	1	1	1	2
Uncharacterized protein OS	CELE_K05B2.4	1062711	Missing Value	Missing Value	Missing Value	2540235	Missing Value	2	1	0	0	2	1
Uncharacterized protein OS	CELE_K05C4.5	Missing Value	2164783	2503014	6696077	4582126	21070980	0	1	1	2	1	4
VWFA domain-containing protein OS	CELE_K06G5.1	38670170	283241000	294319200	44399100	331770500	302799000	6	9	9	5	9	9
39S ribosomal protein L59, mitochondrial OS	CELE_K07A1.10	8251121	8384380	5368508	Missing Value	3663548	3217957	2	1	1	0	1	1
Uncharacterized protein OS	CELE_K07A12.1	8806111	1614425	6249867	Missing Value	3390855	2908875	1	2	4	0	2	2
Group of Tr-type G domain-containing protein OS	CELE_K07A12.4	2584967	3004635	Missing Value	Missing Value	10521600	3351266	1	1	0	0	3	1
Tr-type G domain-containing protein OS	CELE_K07A12.4	2584967	3004635	Missing Value	Missing Value	10521600	3351266	1	1	0	0	3	1
Group of Metallophos domain-containing protein OS	CELE_K07C11.7	47663660	38910940	49198380	Missing Value	47707380	46481810	6	5	5	0	5	4
Metallophos domain-containing protein OS	CELE_K07C11.7	47663660	38910940	49198380	Missing Value	47707380	46481810	6	5	5	0	5	4
Aldo_ket_red domain-containing protein OS	CELE_K07C5.2	13526160	13747380	15334760	35012170	68579910	53721700	2	4	4	5	7	5
PARP-type domain-containing protein OS	CELE_K07C5.3	Missing Value	Missing Value	3582336	1960348	3558009	11194570	1	0	1	1	1	3
Formyltetrahydrofolate synthetase OS	CELE_K07E3.4	178612200	172186100	255489700	48164530	325717600	393112400	16	15	18	7	18	19
Uncharacterized protein OS	CELE_K07F5.14	5464990	9278918	Missing Value	Missing Value	Missing Value	7414590	1	2	0	0	0	1
Lipase_3 domain-containing protein OS	CELE_K08B12.1	16609550	9714289	8890105	Missing Value	Missing Value	Missing Value	4	3	2	0	0	0
CCHC-type domain-containing protein OS	CELE_K08D12.3	228254000	239999300	237873300	121253800	212093100	209074500	5	6	4	3	3	5
CUB_2 domain-containing protein OS	CELE_K08D8.6	3020472	13085310	36198860	Missing Value	10217680	9272879	1	2	4	0	2	2
TPR_REGION domain-containing protein OS	CELE_K09A9.6	Missing Value	4877466	5018720	9843548	6530009	6252400	0	2	1	1	2	2
Uncharacterized protein OS	CELE_K09E2.3	102257500	107423500	64419760	19736640	23367910	38364920	4	5	5	3	2	3
Uncharacterized protein OS	CELE_K09E9.3	4890304	Missing Value	3828892	Missing Value	3199665	2824565	2	0	3	0	1	1
MARVEL domain-containing protein OS	CELE_K09G1.1	73590660	73869540	35041440	33656290	45029950	45678200	4	3	2	3	2	2
Transmembrane protein 98 OS	CELE_K10C3.4	4247424	4315449	3915586	6293262	40303380	38658670	2	1	1	1	4	4
Tr-type G domain-containing protein OS	CELE_K10C3.5	Missing Value	25601990	8439019	Missing Value	64670200	82809080	0	7	2	0	12	12
Uncharacterized protein OS	CELE_K10D3.4	3042894	121773900	238071800	Missing Value	Missing Value	1552605	2	15	18	0	0	1
Uncharacterized protein OS	CELE_K10D6.2	4228129	6297278	Missing Value	12234340	23068940	24384640	1	2	0	2	2	2
BPTI/Kunitz inhibitor domain-containing protein OS	CELE_K11D12.7	14445510	14064340	16767940	13181770	21930580	22053780	3	3	3	3	3	3
AMP_N domain-containing protein OS	CELE_K12C11.1	418337400	480485900	341420700	256454300	621363100	696784800	16	15	13	12	16	17
Uncharacterized protein OS	CELE_LLC1.2	149381000	154066400	181332000	66526870	228736700	240525300	8	8	8	4	8	8
Uncharacterized protein OS	CELE_M01B12.4	Missing Value	7039477	1749933	Missing Value	4089646	4375315	0	1	1	0	1	4
Uncharacterized protein OS	CELE_M01F1.4	4118435	2893051	Missing Value	3268493	9122162	11763540	2	1	0	1	3	3
Decapping nuclease OS	CELE_M01G12.9	6486583	3857984	5725758	1653139	8715999	8521597	4	2	3	1	3	2
Uncharacterized protein OS	CELE_M01G5.3	5047988	9889708	Missing Value	13870200	1469881	6494865	2	1	0	3	1	1
Uncharacterized protein OS	CELE_M02G9.1	8609114	1274170	6865133	60180020	2322024	1375470	1	1	3	1	2	2
Uncharacterized protein OS	CELE_M03F4.6	Missing Value	680742	2401909	Missing Value	Missing Value	Missing Value	0	1	2	0	0	0
Group of Uncharacterized protein OS	CELE_M03F8.3	Missing Value	26508940	6424381	Missing Value	47103410	43991930	0	4	2	0	6	6
Uncharacterized protein OS	CELE_M03F8.3	Missing Value	26508940	6424381	Missing Value	47103410	43991930	0	4	2	0	6	6
DAO domain-containing protein OS	CELE_M04B2.4	12861670	9637596	Missing Value	Missing Value	4248642	4415762	2	3	0	0	1	1
Uncharacterized protein OS	CELE_M04F3.4	26670590	28319770	27500350	10391220	114666100	116725700	3	3	3	2	6	6
Uncharacterized protein OS	CELE_M05B5.4	Missing Value	1666730	3670763	Missing Value	5426204	10237500	0	1	2	0	2	2
Uncharacterized protein OS	CELE_M05D6.2	6444615	2519010	11355440	2072015	16917950	20507720	2	1	4	1	4	4
HIG1 domain-containing protein OS	CELE_M05D6.5	Missing Value	6590295	Missing Value	Missing Value	2393001	5144547	1	2	1	0	2	1
15-oxoprostaglandin 13-reductase OS	CELE_M106.3	26956590	19622710	22890430	4075607	22621320	11466580	4	4	4	1	4	2
AD domain-containing protein OS	CELE_M142.5	38127240	27883230	28484740	37821040	13115040	25522530	4	2	2	3	1	3
Asparagine synthetase domain-containing protein OS	CELE_M18.3	9706804	1100168	8151853	1114342	4201972	4345742	1	1	1	1	2	2
FHA domain-containing protein OS	CELE_M4.1	3324947	Missing Value	6484291	Missing Value	2787588	Missing Value	2	1	3	1	1	1
Geranylgeranyl transferase type-2 subunit alpha OS	CELE_M57.2	81225660	124367900	56632920	12049440	209682300	194835500	13	15	9	2	18	18
Uncharacterized protein OS	CELE_M7.8	Missing Value	Missing Value	Missing Value	Missing Value	Missing Value	1506999	0	0	0	0	0	2
DUF4440 domain-containing protein OS	CELE_R02C2.7	6608889	6829572	2047494	1369300	21669090	22407620	1	1	1	1	2	2
Uncharacterized protein OS	CELE_R02D1.2	Missing Value	Missing Value	Missing Value	5042460	24591750	31796510	0	0	0	2	7	6
Uncharacterized protein OS	CELE_R02F2.7	2769658	25089790	22247490	Missing Value	26018900	26476940	2	6	6	0	7	4
RF_PROK_I domain-containing protein OS	CELE_R02F2.9	40496820	56464660	68703430	23122260	38270600	39430720	3	5	5	5	5	5
Glyco_hydro_63 domain-containing protein OS	CELE_R03E9.2	Missing Value	3317734	7273364	Missing Value	Missing Value	Missing Value	0	2	2	0	0	0
Uncharacterized protein OS	CELE_R03H10.2	5434426	Missing Value	Missing Value	Missing Value	6634094	4318141	1	1	1	0	2	2
PKS_ER domain-containing protein OS	CELE_R04B5.5	12188700	7855555	Missing Value	Missing Value	11589020	6655938	3	2	0	0	3	2
PKS_ER domain-containing protein OS	CELE_R04B5.6	7204558	10222650	1535739	Missing Value	9767014	1127123	4	4	1	0	3	1
ATP synthase subunit e, mitochondrial OS	CELE_R04F11.2	557060100	642808500	709700600	289688500	698423900	680548400	4	3	4	4	4	4
Uncharacterized protein OS	CELE_R04F11.5	15891090	Missing Value	Missing Value	8557000	Missing Value	7931179	2	0	1	2	0	1
Uncharacterized protein OS	CELE_R05A10.1	Missing Value	Missing Value	Missing Value	8121264	6752016	7305739	0	0	0	2	1	1
Uncharacterized protein OS	CELE_R05D11.9	5182121	9248253	12124200	5143750	12565760	4116971	3	3	3	1	3	1
Uncharacterized protein OS	CELE_R05F9.6	458691800	464638500	691110000	170024200	710302400	716893200	18	19	18	10	20	20
Uncharacterized protein OS	CELE_R05H10.3	1066885	Missing Value	1077219	Missing Value	1769857	5078570	2	0	1	0	2	2
Thioredoxin domain-containing protein OS	CELE_R05H5.3	223183200	205900700	233870100	101376800	237643000	223602100	7	4	6	4	5	5
RRM domain-containing protein OS	CELE_R06C1.4	171778600	172368100	171859800	36317170	62485020	81569200	2	2	2	2	2	2
Uncharacterized protein OS	CELE_R07E3.1	145772400	109049000	119663600	90757970	201974700	202614300	8	4	5	4	6	6
Complex III subunit 8 OS	CELE_R07E4.3	174605500	196186600	238216700	151714300	218804100	222951000	2	2	2	2	2	2
Group of Uncharacterized protein OS	CELE_R08E3.1	2085087	1777920	Missing Value	1157824	12983940	17582460	2	1	0	2	7	6
Uncharacterized protein OS	CELE_R08E3.1	2085087	1777920	Missing Value	1157824	12983940	17582460	2	1	0	2	7	6
Methyltranfer_dom domain-containing protein OS	CELE_R08E5.3	4160362	3076083	4254963	Missing Value	7369068	15133610	1	1	2	0	1	3
Non-lysosomal glucosylceramidase OS	CELE_R08F11.1	Missing Value	Missing Value	Missing Value	Missing Value	1285575	1435550	0	1	0	0	2	3
Uncharacterized protein OS	CELE_R09F10.1	17268630	18275130	36941090	15209520	28904700	30507720	4	3	4	3	4	4
Uncharacterized protein OS	CELE_R09H10.5	6401596	23377100	24732830	2923938	163426200	194473500	2	4	6	1	16	15
DUF4440 domain-containing protein OS	CELE_R102.2	131511600	153412800	147807600	4983244	304621700	288815100	2	2	2	2	3	3
Uncharacterized protein OS	CELE_R10H10.3	66855130	111326000	69046450	14008750	91594470	121841000	4	6	4	2	6	6
Riboflavin kinase OS	CELE_R10H10.6	1145204	2407813	Missing Value	Missing Value	Missing Value	Missing Value	1	2	0	0	0	0
Uncharacterized protein OS	CELE_R119.3	55663210	49336160	34352310	7309630	17561660	13980440	7	7	5	1	3	4
Group of Uncharacterized protein OS	CELE_R11G1.6	2014562	14317100	10653220	1750952	9670148	17473680	1	3	3	1	2	5
Uncharacterized protein OS	CELE_R11G1.6	2014562	14317100	10653220	1750952	9670148	17473680	1	3	3	1	2	5
DZF domain-containing protein OS	CELE_R11H6.5	1433107	Missing Value	Missing Value	Missing Value	8067416	3433930	1	0	0	0	2	1
BPTI/Kunitz inhibitor domain-containing protein OS	CELE_R12A1.3	1307055	Missing Value	1405244	Missing Value	Missing Value	Missing Value	1	0	2	0	0	0
Uncharacterized protein OS	CELE_R12C12.5	13987970	3090426	2375783	4555004	31038140	24676600	1	1	1	1	3	4
Uncharacterized protein OS	CELE_R12C12.9	6550201	6204114	Missing Value	Missing Value	6039740	19646140	1	1	0	0	1	2
Uncharacterized protein OS	CELE_R12E2.13	32148070	33915290	26785770	45470790	14391190	14559800	3	2	2	4	1	1
CMP/dCMP-type deaminase domain-containing protein OS	CELE_R13A5.10	9413437	12282300	5488676	Missing Value	4537772	4199223	2	3	2	0	2	2
N-acetyltransferase domain-containing protein OS	CELE_R13D11.4	13600880	11346530	8603567	5357244	20911470	25670750	2	3	1	1	2	3
Uncharacterized protein OS	CELE_R13H4.2	162259700	173632400	155892900	199722300	529787900	742181500	9	7	6	7	10	9
Group of Uncharacterized protein OS	CELE_R148.3	8528000	4210839	33090180	Missing Value	8356066	16791450	1	2	6	0	5	4
Uncharacterized protein OS	CELE_R148.3	8528000	4210839	33090180	Missing Value	8356066	16791450	1	2	6	0	5	4
PID domain-containing protein OS	CELE_R148.5	15067770	13648790	2277019	15543620	9434503	2904567	3	3	1	1	3	1
Ribose-phosphate diphosphokinase OS	CELE_R151.2	509790500	530371100	286191900	83622330	335998700	306091500	12	9	8	6	10	7
Uncharacterized protein OS	CELE_R166.2	Missing Value	Missing Value	Missing Value	Missing Value	8112058	3957759	0	0	0	1	3	2
Signal recognition particle receptor subunit beta OS	CELE_R186.3	22382540	26122840	62011860	22006630	21484310	20199620	3	5	6	4	4	4
Uncharacterized protein OS	CELE_R193.2	Missing Value	Missing Value	3858997	Missing Value	8219700	32802310	0	0	2	0	3	6
Peroxiredoxin-like 2 activated in M-CSF stimulated monocytes OS	CELE_R53.5	5270541	5615688	5482009	22752240	36518130	86361240	1	1	1	3	4	5
DB domain-containing protein OS	CELE_R57.2	1618519	1239814	3030861	Missing Value	Missing Value	Missing Value	2	2	2	0	0	1
Uncharacterized protein OS	CELE_R74.2	6886603	2146332	3361072	Missing Value	Missing Value	Missing Value	2	1	1	0	0	0
Sas10 domain-containing protein OS	CELE_T01B7.5	12301300	12460750	10406720	2912189	1793927	6727352	3	3	3	1	1	3
Thyroglobulin type-1 domain-containing protein OS	CELE_T01D3.3	Missing Value	Missing Value	Missing Value	Missing Value	6906465	11325580	0	0	0	0	1	2
Group of Uncharacterized protein OS	CELE_T01D3.6	Missing Value	14826080	6953350	10625200	44750250	44441040	0	3	2	1	4	4
Uncharacterized protein OS	CELE_T01D3.6	Missing Value	14826080	6953350	10625200	44750250	44441040	0	3	2	1	4	4
Uncharacterized protein OS	CELE_T01G1.2	4792894	8827980	8265901	Missing Value	9948103	10190330	2	2	2	0	2	2
Uncharacterized protein OS	CELE_T02B11.3	16039050	19721130	32089000	50142750	57026700	61598190	2	3	3	5	4	4
DUF4440 domain-containing protein OS	CELE_T02D1.8	114928700	101082000	127590900	33689010	126495400	165131100	4	4	5	3	4	4
Uncharacterized protein OS	CELE_T02G5.7	420153800	406067900	317708900	154845500	598317600	629420200	15	14	12	12	14	14
WD_REPEATS_REGION domain-containing protein OS	CELE_T02H6.1	70312120	73791080	51561900	52678100	81814060	88290950	5	5	4	4	5	5
Complex III subunit VII OS	CELE_T02H6.11	399156200	300423300	454716400	123848000	560308700	538953300	8	9	8	2	9	7
Uncharacterized protein OS	CELE_T03D8.6	46985840	36248850	52849700	2953616	35500960	31495370	6	6	5	1	6	5
Uncharacterized protein OS	CELE_T03F1.11	71812060	35545300	35365960	18917430	42636330	37488850	3	2	2	2	3	2
CRAL-TRIO domain-containing protein OS	CELE_T03F7.7	10535290	4576133	3359397	Missing Value	Missing Value	Missing Value	3	1	1	0	0	0
Acetyltransf_18 domain-containing protein OS	CELE_T03G6.1	41783390	21268080	27358950	Missing Value	Missing Value	Missing Value	4	3	3	0	0	0
Uncharacterized protein OS	CELE_T03G6.3	42535150	75068090	82820440	Missing Value	75478270	82081290	6	9	8	1	9	10
Uncharacterized protein OS	CELE_T04A11.1	24358740	11032140	2394531	Missing Value	10334170	12434640	4	2	1	0	2	3
Uncharacterized protein OS	CELE_T04A11.2	18278500	2643357	Missing Value	Missing Value	Missing Value	2093786	4	1	2	0	0	1
1,4-alpha-glucan branching enzyme OS	CELE_T04A8.7	174158200	200334100	101330700	59319000	448620700	492768800	18	20	13	12	22	26
Uncharacterized protein OS	CELE_T04F3.4	2629890	3547789	3505148	Missing Value	1778285	Missing Value	2	2	2	0	1	0
4'-phosphopantetheinyl transferase OS	CELE_T04G9.4	31453970	30300850	67468730	28120510	7630845	39580760	5	5	5	3	1	3
Uncharacterized protein OS	CELE_T05A12.3	Missing Value	Missing Value	8810589	Missing Value	15872710	Missing Value	0	0	1	0	2	0
Uncharacterized protein OS	CELE_T05C3.6	4624119	6338997	10275990	Missing Value	Missing Value	Missing Value	1	1	2	0	0	0
CUB_2 domain-containing protein OS	CELE_T05E12.6	Missing Value	10362600	1454376	Missing Value	Missing Value	Missing Value	0	3	2	0	0	0
USP domain-containing protein OS	CELE_T05H10.1	Missing Value	1667473	4238717	Missing Value	2295897	6630249	0	2	1	0	4	4
NopRA1 domain-containing protein OS	CELE_T05H4.10	9144444	14779220	9223712	Missing Value	10557960	11066100	3	3	5	0	2	2
Store-operated calcium entry-associated regulatory factor OS	CELE_T06D8.9	6938859	7337533	12380020	3532614	7128870	7385965	1	1	2	1	2	1
Uncharacterized protein OS	CELE_T06E4.9	3527107	Missing Value	4966328	Missing Value	Missing Value	Missing Value	2	0	1	0	0	0
Uncharacterized protein OS	CELE_T06E6.1	35730300	10769630	45139350	6318096	26127540	20441220	7	6	6	4	5	4
Uncharacterized protein OS	CELE_T06G6.6	8987858	5305400	1515039	Missing Value	Missing Value	Missing Value	2	2	1	0	0	0
Uncharacterized protein OS	CELE_T07A9.10	2565019	Missing Value	Missing Value	1256060	7289722	2539407	2	0	0	1	3	2
Uncharacterized protein OS	CELE_T07C4.3	Missing Value	Missing Value	3706122	Missing Value	5626600	3490707	0	0	2	0	3	1
Uncharacterized protein OS	CELE_T07D3.9	3798622	7441594	Missing Value	4671004	6810874	5004914	2	3	0	2	2	3
Uncharacterized protein OS	CELE_T08G11.1	Missing Value	15868410	24745920	Missing Value	300808800	173810500	0	4	10	0	35	27
Trimethylguanosine synthase OS	CELE_T08G11.4	Missing Value	1939553	4367007	Missing Value	4077935	3531284	1	2	1	0	1	2
Uncharacterized protein OS	CELE_T09A5.15	Missing Value	Missing Value	3358726	Missing Value	Missing Value	3121644	1	2	2	0	1	1
Uncharacterized protein OS	CELE_T09B4.5	119994300	103938400	117116900	18297290	168615400	134531600	6	6	6	4	5	5
Uncharacterized protein OS	CELE_T09B4.8	442787600	263643900	414421400	242694700	392933800	355085600	16	13	17	11	15	13
Carrier protein (C2) OS	CELE_T09F3.2	6580072	Missing Value	6080928	2292690	5338566	5437577	1	0	1	2	1	1
Uncharacterized protein OS	CELE_T10B10.3	Missing Value	1948274	1433810	Missing Value	26861900	25863500	0	1	1	0	7	7
Uncharacterized protein OS	CELE_T10B11.6	Missing Value	Missing Value	Missing Value	Missing Value	12916490	10185030	0	0	0	0	3	2
Utp12 domain-containing protein OS	CELE_T10B5.3	101704300	105372900	110120300	9260873	103730000	93549750	10	9	9	3	9	7
Uncharacterized protein OS	CELE_T10F2.2	48242970	44339860	9555548	1712282	31063780	31815300	5	5	2	1	6	5
Uncharacterized protein OS	CELE_T10G3.3	2650475	4662831	Missing Value	22181290	33310060	52842270	1	2	0	2	4	5
Sulfhydryl oxidase OS	CELE_T10H10.2	2773484	13054860	11802870	Missing Value	4397855	2398986	1	3	3	0	2	1
Uncharacterized protein OS	CELE_T11B7.5	1397935	Missing Value	1351255	1922891	2689351	3591264	1	0	1	1	2	1
GP-PDE domain-containing protein OS	CELE_T12B3.3	42283520	40533700	15826770	2184536	61959050	75666700	7	7	5	3	7	9
Uncharacterized protein OS	CELE_T12D8.10	21634880	23086770	23039850	6087201	10714900	11646860	4	4	3	2	2	3
Uncharacterized protein OS	CELE_T12D8.5	Missing Value	Missing Value	Missing Value	21682730	19405670	33527160	0	0	0	2	2	2
Group of Uncharacterized protein OS	CELE_T12D8.9	7447135	Missing Value	13861670	Missing Value	47039010	38764030	1	2	3	0	11	7
Uncharacterized protein OS	CELE_T12D8.9	7447135	Missing Value	13861670	Missing Value	47039010	38764030	1	2	3	0	11	7
Adipocyte plasma membrane-associated protein OS	CELE_T12G3.4	20092120	6677180	4101450	8000896	22900940	20547450	5	5	2	3	5	5
EGF-like domain-containing protein OS	CELE_T13C2.6	2395501	7765776	42843600	Missing Value	17703990	27256590	2	3	7	0	5	5
Matrin-type domain-containing protein OS	CELE_T13H5.4	36813950	39835320	65186040	Missing Value	42765450	50315370	8	7	8	0	7	7
Cleft lip and palate transmembrane protein 1-like protein OS	CELE_T13H5.8	Missing Value	Missing Value	Missing Value	2924458	Missing Value	Missing Value	0	0	0	3	1	1
SpoU_methylase domain-containing protein OS	CELE_T14B4.1	Missing Value	Missing Value	Missing Value	Missing Value	2368712	1940087	0	0	0	0	2	1
Uncharacterized protein OS	CELE_T14B4.5	Missing Value	1355727	Missing Value	Missing Value	Missing Value	Missing Value	0	2	0	0	0	0
Uncharacterized protein OS	CELE_T14G8.3	Missing Value	41628700	274706800	Missing Value	122879000	106061000	0	8	22	0	12	14
Calponin-homology (CH) domain-containing protein OS	CELE_T15B12.1	6497161	7399520	6071768	3793900	3151809	5078313	2	2	1	1	2	2
CHK domain-containing protein OS	CELE_T16G1.4	Missing Value	Missing Value	Missing Value	8624611	Missing Value	5103147	0	0	0	1	0	2
CHK domain-containing protein OS	CELE_T16G1.6	Missing Value	Missing Value	Missing Value	8624611	1402611	1831864	0	0	0	1	1	2
CHK domain-containing protein OS	CELE_T16G1.7	Missing Value	Missing Value	Missing Value	8624611	35637880	15497640	0	0	0	1	4	2
ANK_REP_REGION domain-containing protein OS	CELE_T16G1.9	Missing Value	31707160	35729990	Missing Value	8407159	9156420	0	6	6	0	2	2
DUF148 domain-containing protein OS	CELE_T17H7.1	41502060	91845730	117298400	Missing Value	Missing Value	Missing Value	6	10	10	0	0	0
Uncharacterized protein OS	CELE_T18D3.1	1204381	1964515	2704417	Missing Value	3579183	6997802	1	1	2	0	2	1
Uncharacterized protein OS	CELE_T19B10.2	1119086000	1050342000	1184445000	112374500	220023100	249205100	21	20	20	8	13	17
PDZ domain-containing protein OS	CELE_T19B10.5	5125192	10420280	10784690	Missing Value	Missing Value	Missing Value	2	2	2	0	0	1
Uncharacterized protein OS	CELE_T19B4.5	1813734	6062549	4612462	8077875	9396058	9516348	2	2	2	2	2	2
Group of VWFA domain-containing protein OS	CELE_T19D12.4	217031600	307581900	435312900	63808950	395264300	399306100	17	18	16	7	17	14
VWFA domain-containing protein OS	CELE_T19D12.4	217031600	307581900	435312900	63808950	395264300	399306100	17	18	16	7	17	14
Carn_acyltransf domain-containing protein OS	CELE_T20B3.1	9194087	14806960	Missing Value	1866722	17098290	12513750	2	3	0	1	5	3
HIG1 domain-containing protein OS	CELE_T20D3.6	Missing Value	7351580	Missing Value	Missing Value	Missing Value	Missing Value	0	2	0	0	0	0
RING-type domain-containing protein OS	CELE_T20F5.6	Missing Value	Missing Value	2569080	Missing Value	Missing Value	Missing Value	0	0	3	0	0	0
Partner of Y14 and mago OS	CELE_T20G5.9	Missing Value	Missing Value	7135667	Missing Value	45095460	45152190	0	1	1	0	1	2
Apple domain-containing protein OS	CELE_T21B6.3	4200048	94848670	131285700	21603340	158166300	111948400	2	4	6	4	6	6
Uncharacterized protein OS	CELE_T21D12.12	5419779	3660838	5958317	8701532	12877680	11174160	2	2	2	3	3	3
Lipase_3 domain-containing protein OS	CELE_T21H3.1	288237300	233789500	353140000	285945700	651292400	641104200	10	10	10	9	10	11
Protein kinase domain-containing protein OS	CELE_T22B11.4	Missing Value	8617275	49754370	Missing Value	31541600	27227880	0	2	5	0	6	7
Uncharacterized protein OS	CELE_T22C1.6	70543480	38180070	79610610	19379840	11050290	12167310	8	6	6	4	2	3
Uncharacterized protein OS	CELE_T23B3.2	15619820	24178850	10726820	38565530	95935300	102424000	1	2	1	1	2	2
Group of Uncharacterized protein OS	CELE_T23E7.2	65087420	93773520	386351600	27532520	877437800	982914100	8	8	18	7	26	26
Uncharacterized protein OS	CELE_T23E7.2	65087420	93773520	386351600	27532520	877437800	982914100	8	8	18	7	26	26
Uncharacterized protein OS	CELE_T23E7.2	69917960	99972880	410468900	17026800	882717600	989284700	8	8	19	4	25	25
Uncharacterized protein OS	CELE_T23G11.4	Missing Value	Missing Value	Missing Value	Missing Value	1485040	3794604	0	0	1	1	1	2
Uncharacterized protein OS	CELE_T23G11.7	32692290	16899650	27072360	11308770	42649160	45492210	3	2	3	2	4	4
G-patch domain-containing protein OS	CELE_T23G7.3	31394860	30305410	20116420	Missing Value	2658419	1297623	7	8	7	0	1	1
Acetyltransf_18 domain-containing protein OS	CELE_T24A6.20	23178010	22251300	20279220	14476390	18652940	35628610	3	3	4	2	3	4
NADAR domain-containing protein OS	CELE_T24A6.7	Missing Value	Missing Value	Missing Value	25553770	31209210	39154010	0	0	0	3	3	6
Group of Uncharacterized protein OS	CELE_T24B8.3	42827330	70519860	42727290	89739740	68701550	66177550	1	2	1	2	2	2
Uncharacterized protein OS	CELE_T24B8.4	Missing Value	4475865	3035846	Missing Value	5913289	6792152	0	1	1	0	2	2
PfkB domain-containing protein OS	CELE_T24C12.3	10036950	18858640	14062690	2470821	26910310	16097330	3	5	4	1	6	4
SWIB domain-containing protein OS	CELE_T24G10.2	11380650	12706060	8772153	1647283	11877420	11592370	4	4	2	1	2	2
Uncharacterized protein OS	CELE_T24H7.2	Missing Value	6259756	93337890	Missing Value	109431600	111488400	0	4	14	0	10	12
GyrI-like domain-containing protein OS	CELE_T24H7.9	2824838	28726480	35388600	17872230	84140380	101641200	1	2	2	2	4	4
Aminotran_1_2 domain-containing protein OS	CELE_T25B9.1	43824160	37940580	168444100	12393020	54448060	62224310	4	4	5	2	6	7
Uncharacterized protein OS	CELE_T25C12.3	4667728	31425180	82561690	2094444	317650300	358664600	3	9	13	2	25	26
60S ribosomal export protein NMD3 OS	CELE_T25G3.3	57587190	58109600	8938288	35624850	59217030	39046170	7	7	1	4	8	6
UDENN domain-containing protein OS	CELE_T26A5.6	3278053	5980194	Missing Value	Missing Value	Missing Value	Missing Value	3	2	0	1	1	0
Uncharacterized protein OS	CELE_T26A8.4	Missing Value	Missing Value	8501178	Missing Value	1440275	Missing Value	0	0	1	0	2	0
Uncharacterized protein OS	CELE_T27A10.6	4471302	12080350	14890270	Missing Value	Missing Value	Missing Value	1	3	3	0	0	0
Cytochrome b-c1 complex subunit 6 OS	CELE_T27E9.2	40262950	40080130	56340240	36858640	42870520	49019640	2	1	2	2	1	1
DUF19 domain-containing protein OS	CELE_T28A11.2	71799130	79753820	90184920	59782510	103501600	157169500	5	6	5	4	7	8
F-box domain-containing protein OS	CELE_T28B4.1	3318029	4932836	6705840	Missing Value	Missing Value	2596177	3	3	3	1	0	1
Group of Uncharacterized protein OS	CELE_T28C6.7	Missing Value	2632773	45697110	Missing Value	1163945	Missing Value	0	1	7	0	2	0
Uncharacterized protein OS	CELE_T28C6.7	Missing Value	2632773	45697110	Missing Value	1163945	Missing Value	0	1	7	0	2	0
OBG-type G domain-containing protein OS	CELE_T28D6.6	277536000	236885500	189219600	46370990	163179800	161613300	14	13	13	6	11	11
START domain-containing protein OS	CELE_T28D6.7	22267010	23971830	13337600	3469672	6609404	6583649	4	5	3	1	2	2
Uncharacterized protein OS	CELE_T28F4.5	2788044	Missing Value	6755953	20736920	2969025	37662130	1	0	1	2	2	2
Legumain OS	CELE_T28H10.3	21952090	15044230	14242570	30212420	87929430	120208700	2	2	1	2	4	4
Uncharacterized protein OS	CELE_VF13D12L.3	20966250	16708600	21743950	24295520	109233000	88672350	4	4	4	4	9	8
Epoxide hydrolase OS	CELE_W01A11.1	55277450	51906350	36529360	37882760	298381200	327640100	5	5	3	5	11	12
Ribosomal protein L37 OS	CELE_W01D2.1	143517900	160108500	166270300	44697950	2717719	Missing Value	1	2	2	2	1	0
Uncharacterized protein OS	CELE_W01F3.2	2524159	1862206	2493654	Missing Value	16083720	12156000	1	1	2	0	3	2
tRNA (adenine(58)-N(1))-methyltransferase catalytic subunit TRMT61A OS	CELE_W02A11.1	19795960	23716310	14696850	4683473	28478420	26801160	3	2	3	1	3	3
Uncharacterized protein OS	CELE_W02B8.2	Missing Value	Missing Value	Missing Value	Missing Value	Missing Value	42063290	1	0	0	0	0	2
Uncharacterized protein OS	CELE_W02D7.5	Missing Value	Missing Value	Missing Value	Missing Value	7445427	11277770	0	0	0	0	1	3
THUMP domain-containing protein OS	CELE_W02G9.3	5611017	8138358	1613137	4041793	11276520	16455910	2	1	1	1	1	2
ATP-dependent dihydroxyacetone kinase OS	CELE_W02H5.8	1089846	Missing Value	Missing Value	2008982	25511520	11482350	1	1	0	2	5	4
Uncharacterized protein OS	CELE_W03F8.4	64683270	63736270	71861270	44246340	75965550	97278440	4	4	4	5	4	6
Non-specific serine/threonine protein kinase OS	CELE_W04B5.5	1806583	1334956	Missing Value	Missing Value	Missing Value	2569910	1	1	0	1	0	2
MICOS complex subunit MIC13 OS	CELE_W04C9.2	39481670	45162600	47227330	7847952	45713670	55856430	2	3	3	1	3	4
Uncharacterized protein OS	CELE_W04C9.4	44633370	11926800	13748690	Missing Value	23599890	10789920	3	1	1	0	2	1
Uncharacterized protein OS	CELE_W04E12.7	4629916	2396698	2574530	1724277	11734040	11790620	1	1	1	1	2	2
Pribosyltran_N domain-containing protein OS	CELE_W04G3.5	32880850	32740130	11628000	5648642	63123620	53691740	4	4	2	2	5	5
Uncharacterized protein OS	CELE_W05B5.1	28187590	41556370	18223450	11170580	22097740	26215070	4	5	3	3	3	3
Uncharacterized protein OS	CELE_W05H12.1	Missing Value	3877923	Missing Value	Missing Value	16003820	13053940	1	2	0	0	3	3
Uncharacterized protein OS	CELE_W05H9.1	55748900	38441490	88587400	444483600	833162400	720706600	8	6	10	13	15	16
GlcNAc kinase OS	CELE_W06B4.2	Missing Value	Missing Value	Missing Value	Missing Value	7270139	15288010	0	0	0	0	3	2
Uncharacterized protein OS	CELE_W06E11.1	2139817	2282310	Missing Value	Missing Value	Missing Value	Missing Value	2	1	0	0	0	1
Glutamine amidotransferase type-2 domain-containing protein OS	CELE_W07E11.1	9300419	2532148000	14339290	Missing Value	2958582000	3367314000	2	4	7	0	26	24
WD_REPEATS_REGION domain-containing protein OS	CELE_W07E6.2	75048810	64566830	18319970	44699130	138032800	155290200	9	6	3	5	13	12
Peptidase_M24 domain-containing protein OS	CELE_W08E12.7	2399418000	2531042000	2183577000	657706700	2044261000	1901681000	21	22	21	15	18	18
Sigma 1-type opioid receptor OS	CELE_W08F4.3	121808100	109050400	109032900	8894831	53504660	56713310	5	4	4	2	4	4
Ribosome biogenesis protein NSA2 homolog OS	CELE_W09C5.1	46932070	36277320	33737050	Missing Value	10132990	9392582	5	3	3	0	2	1
Arf-GAP domain-containing protein OS	CELE_W09D10.1	17923790	21756180	16483780	7460066	7113342	7458411	4	4	3	2	2	1
Protein phosphatase OS	CELE_W09D10.4	10635590	8622074	8929784	2276761	11808850	7197024	2	2	2	1	3	2
Uncharacterized protein OS	CELE_W09G3.7	4586011	3325502	2051645	1852623	3563565	4642036	3	1	1	1	2	3
Arginine kinase OS	CELE_W10C8.5	846185200	934536600	895765300	606860200	1478732000	1467401000	18	18	18	19	22	23
Uncharacterized protein OS	CELE_W10D9.6	13808260	14698390	15980570	10263050	Missing Value	Missing Value	2	2	1	1	0	0
Uncharacterized protein OS	CELE_Y105C5A.8	Missing Value	Missing Value	7520718	2554639	4348500	4840612	0	0	1	1	2	1
DUF4440 domain-containing protein OS	CELE_Y105C5B.5	Missing Value	Missing Value	Missing Value	Missing Value	6955106	7137179	0	0	1	0	1	2
Uncharacterized protein OS	CELE_Y105E8A.2	5798570	7780268	Missing Value	5896413	5425233	6217596	2	3	0	1	2	2
Uncharacterized protein OS	CELE_Y105E8A.21	Missing Value	3650707	Missing Value	Missing Value	Missing Value	Missing Value	0	2	0	0	0	0
DH domain-containing protein OS	CELE_Y105E8A.25	Missing Value	Missing Value	Missing Value	Missing Value	5519370	1117208	0	0	1	0	2	1
Uncharacterized protein OS	CELE_Y106G6H.1	6393953	9615042	7939962	Missing Value	3280778	1932305	2	3	2	1	2	1
Uncharacterized protein OS	CELE_Y106G6H.14	10015130	Missing Value	5592424	2687931	Missing Value	Missing Value	3	1	2	1	1	1
5'-nucleotidase OS	CELE_Y10G11A.1	15130040	14326650	18200020	Missing Value	7253316	8720277	2	2	3	0	1	1
WD_REPEATS_REGION domain-containing protein OS	CELE_Y111B2A.12	41799170	17830890	4991622	13001390	31760810	25115840	6	5	2	4	6	4
Uncharacterized protein OS	CELE_Y116A8C.27	103565700	97603140	95821810	23255570	59463050	68412270	8	7	5	4	4	5
Uncharacterized protein OS	CELE_Y116A8C.30	Missing Value	2130440	Missing Value	4043542	Missing Value	Missing Value	0	1	0	2	0	0
Uncharacterized protein OS	CELE_Y119D3B.12	Missing Value	Missing Value	6877717	Missing Value	Missing Value	1090755	0	1	2	0	0	1
Group of Uncharacterized protein OS	CELE_Y11D7A.10	27710270	29304650	Missing Value	20505490	51110920	44595010	2	2	0	1	2	2
Uncharacterized protein OS	CELE_Y11D7A.10	27710270	29304650	Missing Value	20505490	51110920	44595010	2	2	0	1	2	2
Uncharacterized protein OS	CELE_Y14H12B.1	Missing Value	Missing Value	Missing Value	5446672	Missing Value	Missing Value	0	0	0	2	0	0
Carboxypeptidase OS	CELE_Y16B4A.2	128658300	171361900	203945000	49457530	650602000	418606700	18	18	25	7	32	34
RNA exonuclease 4 OS	CELE_Y17G7B.12	31408450	17806200	6100187	2718080	1680401	1577949	4	3	4	1	1	1
Lactamase_B domain-containing protein OS	CELE_Y17G7B.3	24176310	23190960	32994180	18212830	49871140	45281920	4	4	5	4	4	4
Evolutionarily conserved signaling intermediate in Toll pathway, mitochondrial OS	CELE_Y17G9B.5	9576712	1685678	5142389	Missing Value	2014681	Missing Value	3	1	2	0	1	0
Uncharacterized protein OS	CELE_Y18H1A.4	20882210	19867790	25756160	Missing Value	16885200	16257810	3	3	3	1	2	2
ShKT domain-containing protein OS	CELE_Y18H1A.9	13200770	2345778	2430926	Missing Value	Missing Value	Missing Value	2	2	2	0	0	0
10 kDa heat shock protein, mitochondrial OS	CELE_Y22D7AL.10	1272755000	1454689000	1406816000	461821900	1081604000	904698500	10	10	9	6	9	9
U3 small nucleolar RNA-associated protein 15 homolog OS	CELE_Y23H5B.5	66474590	62564720	10105660	4455684	71629990	47402870	10	9	4	2	8	5
Uncharacterized protein OS	CELE_Y25C1A.13	19390010	20857600	15912290	58874920	82853000	43110350	3	3	2	5	6	6
Uncharacterized protein OS	CELE_Y32F6A.5	5571555	7519827	29987300	23273250	45288780	20926630	3	3	4	2	4	2
Solute carrier organic anion transporter family member OS	CELE_Y32F6B.1	4892758	Missing Value	Missing Value	Missing Value	29238610	30897240	1	1	0	0	6	5
Uncharacterized protein OS	CELE_Y34B4A.6	145121500	135236200	98878730	28544190	236209700	250239800	3	3	4	3	3	4
Uncharacterized protein OS	CELE_Y34B4A.9	104552600	88730790	84782480	64064680	110766300	100634200	4	3	4	2	4	3
PSP domain-containing protein OS	CELE_Y34D9A.7	4561891	1178596	4153461	1064609	3809059	1909084	3	1	1	1	3	2
Uncharacterized protein OS	CELE_Y37A1B.17	Missing Value	Missing Value	1237449	Missing Value	2254376	6506334	0	0	1	0	2	3
Uncharacterized protein OS	CELE_Y37E11AM.3	15318760	28920160	60777110	7462310	24654310	20447300	4	4	2	2	4	3
tRNA-dihydrouridine(47) synthase [NAD(P)(+)] OS	CELE_Y37E11B.5	56101230	52040050	39268150	9190191	40831900	30318560	7	6	6	2	6	6
Group of Uncharacterized protein OS	CELE_Y37E3.17	99544400	835500100	681318500	160561300	1798990000	1661415000	13	32	30	13	43	36
Uncharacterized protein OS	CELE_Y37E3.17	99544400	835500100	681318500	160561300	1798990000	1661415000	13	32	30	13	43	36
60S ribosomal protein L27a OS	CELE_Y37E3.8	2234808000	1975210000	1806547000	223758800	1497344000	1305552000	6	6	5	6	6	7
N-alpha-acetyltransferase 40 OS	CELE_Y38A10A.7	5333709	4894133	4715101	Missing Value	11334820	4639035	1	1	1	0	2	1
Uncharacterized protein OS	CELE_Y38E10A.22	100268500	63980890	98495590	Missing Value	55267920	47471620	9	9	10	0	6	6
Hydantoinase_B domain-containing protein OS	CELE_Y38F2AR.12	Missing Value	3684318	5274998	Missing Value	10779830	9983204	0	1	1	0	4	4
Uncharacterized protein OS	CELE_Y39A1A.3	8746839	14632320	13249620	Missing Value	5458639	10525880	3	3	3	0	1	3
TLDc domain-containing protein OS	CELE_Y39A3CL.4	13639050	13664620	11521770	5230630	21638370	20203700	5	6	4	2	5	5
Uncharacterized protein OS	CELE_Y39B6A.1	Missing Value	Missing Value	Missing Value	Missing Value	73813440	Missing Value	0	0	0	0	2	0
Fe-S_biosyn domain-containing protein OS	CELE_Y39B6A.3	7117623	6190723	7886000	Missing Value	12325690	11018190	1	1	1	0	2	2
WD_REPEATS_REGION domain-containing protein OS	CELE_Y39G10AR.9	Missing Value	Missing Value	Missing Value	Missing Value	9912874	1008340	0	0	0	0	3	1
Aldo_ket_red domain-containing protein OS	CELE_Y39G8B.1	418868700	461962800	453929200	141959200	359382000	372491600	11	11	11	9	9	9
Uncharacterized protein OS	CELE_Y40B10B.1	Missing Value	Missing Value	Missing Value	3772864	22415440	20004380	0	0	0	2	2	2
Group of Transmembrane 9 superfamily member OS	CELE_Y41D4A.4	Missing Value	Missing Value	Missing Value	3861425	4824307	2233337	0	0	0	1	2	1
Transmembrane 9 superfamily member OS	CELE_Y41D4A.4	Missing Value	Missing Value	Missing Value	3861425	4824307	2233337	0	0	0	1	2	1
Uncharacterized protein OS	CELE_Y41D4B.11	25463670	1495551	Missing Value	Missing Value	Missing Value	Missing Value	3	1	0	0	0	0
Uncharacterized protein OS	CELE_Y41E3.7	1212573	3016999	Missing Value	Missing Value	4114535	1259834	1	2	0	0	1	1
GRASP55_65 domain-containing protein OS	CELE_Y42H9AR.1	27915020	45062100	64440700	Missing Value	41144360	57317900	4	4	5	0	4	5
Fibrinogen C-terminal domain-containing protein OS	CELE_Y43C5A.2	Missing Value	11635370	13635770	Missing Value	3284978	3498339	0	2	2	0	1	1
Uncharacterized protein OS	CELE_Y43D4A.5	Missing Value	Missing Value	Missing Value	Missing Value	119962400	5230716	0	0	0	0	2	1
Uncharacterized protein OS	CELE_Y43F4B.10	3984009	Missing Value	Missing Value	Missing Value	Missing Value	Missing Value	2	0	0	0	0	0
Uncharacterized protein OS	CELE_Y43F4B.5	408306900	502249100	479592000	85678210	717937700	679440500	19	21	21	9	22	20
WD_REPEATS_REGION domain-containing protein OS	CELE_Y43F4B.9	2500440	4903492	6022027	3885714	5776609	1729630	3	4	3	2	1	2
Uncharacterized protein OS	CELE_Y43F8B.1	763935400	165496600	213270100	72729090	981275100	491289600	18	20	24	18	32	32
Uncharacterized protein OS	CELE_Y43F8B.3	Missing Value	2301737	6102358	Missing Value	8597307	9533196	0	1	3	0	1	1
IU_nuc_hydro domain-containing protein OS	CELE_Y43F8C.13	167525500	130442000	106916400	55935230	143368300	138538700	9	8	7	6	6	7
ER membrane protein complex subunit 10 OS	CELE_Y43F8C.7	22896060	21725670	24751960	16587350	19724790	20142170	3	3	4	2	3	3
Uncharacterized protein OS	CELE_Y44A6D.2	12731330	11252230	44097640	7997971	Missing Value	Missing Value	1	1	3	2	0	0
Uncharacterized protein OS	CELE_Y45F10B.13	4870980	19486480	36995430	Missing Value	27279430	28087500	2	4	5	0	4	4
Uncharacterized protein OS	CELE_Y45F10D.7	Missing Value	12345150	8085045	Missing Value	43760160	8547169	0	3	4	0	5	4
Group of Uncharacterized protein OS	CELE_Y45G5AL.1	14083580	19320800	18791340	10776080	34684230	30057970	4	3	2	2	3	4
Uncharacterized protein OS	CELE_Y45G5AM.3	Missing Value	Missing Value	Missing Value	2526586	7716404	8576678	0	0	0	1	2	2
NUC173 domain-containing protein OS	CELE_Y46E12BL.2	8881373	46363970	189623500	Missing Value	58838610	58244760	7	15	26	0	14	16
NTP_transferase domain-containing protein OS	CELE_Y47D9A.1	24557950	83423330	3040533	6493852	21387440	18115860	4	6	1	2	4	3
Uncharacterized protein OS	CELE_Y47G6A.18	22642340	23506120	23308160	4399338	20528800	2243581	5	4	5	1	4	2
Uncharacterized protein OS	CELE_Y47G6A.21	132922400	113436100	82475160	47077660	97611500	112398200	6	5	5	4	4	4
Uncharacterized protein OS	CELE_Y47G6A.22	142072400	152594300	171010500	117685100	216876800	257829200	8	7	8	7	7	9
Uncharacterized protein OS	CELE_Y48A5A.3	7994117	2793422	10132190	Missing Value	3016462	2653651	2	1	2	0	1	1
CMP/dCMP-type deaminase domain-containing protein OS	CELE_Y48A6B.7	5646689	10782100	8125492	9625139	9160352	18857540	1	2	2	2	1	3
Diphosphomevalonate decarboxylase OS	CELE_Y48B6A.13	20640790	26088530	13693340	Missing Value	17686990	18638110	3	4	4	0	4	5
DNA topoisomerase OS	CELE_Y48C3A.14	Missing Value	6800121	5905393	Missing Value	Missing Value	4375450	0	2	5	0	1	1
tRNA pseudouridine(55) synthase OS	CELE_Y48C3A.20	1501753	1572213	1200058	6232585	2953736	9564964	1	1	1	2	2	2
Uncharacterized protein OS	CELE_Y48C3A.3	67710730	60256050	65301880	33367090	71305370	72861770	5	3	3	2	4	3
Nucleotid_trans domain-containing protein OS	CELE_Y48E1B.8	20234930	21839440	9034408	Missing Value	Missing Value	Missing Value	3	3	2	0	0	0
Uncharacterized protein OS	CELE_Y48E1C.4	2092146	5407499	Missing Value	Missing Value	1601683	3391216	2	2	0	0	2	2
S-formylglutathione hydrolase OS	CELE_Y48G10A.1	108056600	120970600	69085050	63689190	119348100	123331000	9	10	8	5	7	8
Uncharacterized protein OS	CELE_Y48G10A.3	16097960	7053031	10153310	Missing Value	Missing Value	Missing Value	2	2	2	0	0	1
Tyrosine-protein phosphatase OS	CELE_Y48G9A.9	1586987	Missing Value	Missing Value	Missing Value	1737830	1371898	1	2	0	0	1	2
Lipase_3 domain-containing protein OS	CELE_Y49E10.16	28584270	4465233	3017403	5453817	1845363	1972365	2	1	1	1	1	1
Lipase_3 domain-containing protein OS	CELE_Y49E10.18	9119578	6257365	9221940	1524939	4338314	3785216	2	1	2	1	1	1
Uncharacterized protein OS	CELE_Y49E10.21	1287262	2619265	3843115	Missing Value	5048614	4461460	1	1	2	0	2	2
Fcf2 domain-containing protein OS	CELE_Y49F6B.2	14885740	2258623	2541013	Missing Value	Missing Value	Missing Value	2	1	1	0	0	0
BPTI/Kunitz inhibitor domain-containing protein OS	CELE_Y49G5A.1	Missing Value	Missing Value	4739522	Missing Value	Missing Value	Missing Value	1	0	2	0	0	0
Uncharacterized protein OS	CELE_Y4C6B.7	1040656	8756438	2266368	1479222	8490898	10758240	1	1	2	1	3	4
Uncharacterized protein OS	CELE_Y50D4B.1	6029126	1900470	10792550	1294177	5484243	2283719	1	1	3	1	2	1
Tudor domain-containing protein OS	CELE_Y50D4C.3	3160497	Missing Value	1446152	275179	2141326	2185323	3	1	1	1	2	2
ADF-H domain-containing protein OS	CELE_Y50D7A.10	8040958	4874110	4348462	3714644	12551450	6514884	2	1	1	1	3	1
Uncharacterized protein OS	CELE_Y51F10.7	26248850	26226090	18122430	Missing Value	16464770	14412540	2	2	1	0	1	1
Uncharacterized protein OS	CELE_Y51H1A.3	184186100	238797000	154179100	69293430	230554700	252596700	10	10	9	4	10	12
Pre-rRNA-processing protein TSR2 homolog OS	CELE_Y51H4A.15	17857240	17744590	18125250	Missing Value	9951806	8072857	2	2	2	0	1	2
MI domain-containing protein OS	CELE_Y52B11A.10	Missing Value	Missing Value	Missing Value	Missing Value	1876973	5692748	0	0	1	0	1	3
Thioredoxin domain-containing protein OS	CELE_Y52E8A.3	7800531	8349994	8285164	10062430	17526440	12200960	1	1	1	2	2	1
Protein YIPF3 OS	CELE_Y53C12A.3	14272550	3876812	Missing Value	3177107	3948401	Missing Value	2	1	0	1	1	2
WD_REPEATS_REGION domain-containing protein OS	CELE_Y53C12B.1	15406820	31055320	15191310	Missing Value	52736610	22151870	6	7	5	0	8	7
Amidase domain-containing protein OS	CELE_Y53F4B.18	45011170	49003380	48268240	1874726	63347670	66433660	7	9	7	1	8	9
SAP domain-containing protein OS	CELE_Y53G8AR.6	87465510	64569740	92710770	40470150	110982600	119104900	8	8	8	6	7	8
Uncharacterized protein OS	CELE_Y53G8AR.9	57156080	66705630	63225300	7566430	64690730	50198390	7	5	5	2	4	4
Uncharacterized protein OS	CELE_Y53H1B.2	6696923	7643557	10500990	140680700	145807300	136632000	2	2	3	3	6	6
B3_4 domain-containing protein OS	CELE_Y54E10A.6	97982490	111014700	77345300	20024330	90333370	85845440	11	14	11	5	10	9
RING-type E3 ubiquitin transferase OS	CELE_Y54E10BR.3	2299146	3220347	Missing Value	Missing Value	1828325	1070208	1	2	1	0	2	2
RNA-binding protein NOB1 OS	CELE_Y54E10BR.4	75208670	60810280	36481230	1852918	8656259	4921108	9	8	5	1	4	2
Uncharacterized protein OS	CELE_Y54E5A.5	66024630	56175380	68634750	28668160	95804980	84476490	3	3	2	2	5	3
NADH dehydrogenase [ubiquinone] 1 alpha subcomplex subunit 8 OS	CELE_Y54F10AM.5	210857000	211087200	234909300	81494450	212939700	224704200	6	7	6	5	6	6
Uncharacterized protein OS	CELE_Y54F10AR.1	131696300	102257900	92552110	37267240	58046660	58689240	9	9	7	3	6	7
Uncharacterized protein OS	CELE_Y54F10AR.2	1884907	2145991	Missing Value	3302238	1151703	2489398	1	1	0	1	2	1
Coiled-coil domain-containing protein 25 OS	CELE_Y54G11A.2	12287830	14590880	9170395	1876390	12068590	4187731	3	3	2	1	2	2
Tetratricopeptide repeat protein 38 OS	CELE_Y54G11A.4	13740440	19862030	Missing Value	18644770	10573540	9335582	3	3	0	4	4	3
Tetratricopeptide repeat protein 38 OS	CELE_Y54G11A.7	18204330	37037300	8461815	21954770	24273790	22603670	5	6	4	3	4	5
Lipase_3 domain-containing protein OS	CELE_Y54G2A.45	17606160	13805080	12956790	Missing Value	Missing Value	Missing Value	4	3	2	0	0	0
WD_REPEATS_REGION domain-containing protein OS	CELE_Y54H5A.1	160683300	137244800	135499000	16147620	151801300	136817200	13	10	13	3	14	12
Protein HGH1 homolog OS	CELE_Y54H5A.2	125426000	106719300	93302330	32781500	97598640	125250200	11	10	11	5	9	10
Uncharacterized protein OS	CELE_Y55F3AM.13	470548700	537844400	508978400	138013100	393085700	379911400	15	16	13	8	12	13
Thioredoxin domain-containing protein OS	CELE_Y55F3AR.2	110944800	76767540	85725730	49157560	63702330	71904130	5	4	4	6	4	4
ATP-dependent RNA helicase DDX1 OS	CELE_Y55F3BR.1	3967914	8691363	11671410	2062545	10481720	12822820	2	3	3	1	3	3
SHSP domain-containing protein OS	CELE_Y55F3BR.6	8112690	14819810	9828105	9899790	10846870	9903769	1	4	2	1	2	2
Acyl carrier protein OS	CELE_Y56A3A.19	55997290	62227730	31046320	12907330	53604450	58482700	2	3	2	1	3	3
Uncharacterized protein OS	CELE_Y56A3A.7	20306040	50830770	49697480	6598542	40755620	46138090	6	7	9	3	5	7
Uncharacterized protein OS	CELE_Y57A10A.13	2513600	10027720	4003645	Missing Value	5906359	1220019	1	4	2	0	3	1
Uncharacterized protein OS	CELE_Y57A10A.26	198355500	163256500	156977700	120610600	392382800	352740900	11	7	10	9	12	9
Uncharacterized protein OS	CELE_Y57A10A.27	62055590	30245940	27775880	7417758	21521730	18489300	8	6	5	1	4	2
Uncharacterized protein OS	CELE_Y57G11C.43	8121888	7995531	6994261	Missing Value	3658612	7341215	2	2	3	0	1	2
Group of RRM domain-containing protein OS	CELE_Y57G11C.9	Missing Value	3946221	4229090	Missing Value	3680861	4491471	0	2	2	0	3	2
RRM domain-containing protein OS	CELE_Y57G11C.9	Missing Value	3946221	4229090	Missing Value	3680861	4491471	0	2	2	0	3	2
Copper transporter OS	CELE_Y58A7A.1	2240179	2418568	Missing Value	7494053	2308830	2622192	1	1	0	2	1	1
Uncharacterized protein OS	CELE_Y59A8B.8	12931350	11331600	10708370	15719730	19928350	9990573	4	4	3	3	4	3
Bms1-type G domain-containing protein OS	CELE_Y61A9LA.10	Missing Value	3688572	Missing Value	Missing Value	3985414	3222426	0	1	1	0	2	2
Group of O-phosphoserine phosphohydrolase OS	CELE_Y62E10A.13	5253353	4511557	4962452	4676803	Missing Value	1473889	2	2	2	2	1	1
O-phosphoserine phosphohydrolase OS	CELE_Y62E10A.13	5253353	4511557	4962452	4676803	Missing Value	1473889	2	2	2	2	1	1
Uncharacterized protein OS	CELE_Y62E10A.20	9297234	2463434	Missing Value	Missing Value	3237104	Missing Value	2	1	0	0	2	1
NADPH:adrenodoxin oxidoreductase, mitochondrial OS	CELE_Y62E10A.6	7593036	9692342	4540598	Missing Value	4010165	3587008	2	2	1	0	1	1
Complex I-B8 OS	CELE_Y63D3A.7	128952500	126570400	111872200	120010100	157106300	213990600	5	3	2	3	4	5
RNA helicase OS	CELE_Y65B4A.6	1468468000	1750615000	661257600	652983600	1540001000	1521964000	17	16	14	14	19	18
CTP_transf_like domain-containing protein OS	CELE_Y65B4A.8	36884870	15285610	26669440	12613420	18909710	28447550	9	4	7	3	4	6
DB domain-containing protein OS	CELE_Y65B4BM.3	49633620	36762370	51181400	Missing Value	Missing Value	Missing Value	4	5	5	0	0	0
STING ER exit protein OS	CELE_Y66D12A.8	4343605	1253726	1669087	Missing Value	1770586	1210603	2	1	1	0	1	1
Uncharacterized protein OS	CELE_Y66D12A.9	248813500	229336200	205188900	208048600	592287400	586629600	11	12	8	11	15	14
Uncharacterized protein OS	CELE_Y69A2AR.16	1357003	5379064	10645340	Missing Value	22731740	12101880	2	3	4	0	5	4
Uncharacterized protein OS	CELE_Y69A2AR.18	2640054000	2968748000	3384104000	1728715000	3164869000	3085764000	15	14	15	15	14	13
Uncharacterized protein OS	CELE_Y69E1A.5	43739410	50815150	55986290	Missing Value	107780800	107945900	3	3	2	1	4	4
Uncharacterized protein OS	CELE_Y69H2.3	29970340	30216830	39941920	3143933	27130380	16255200	6	6	9	2	8	5
Uncharacterized protein OS	CELE_Y6B3B.9	2070732	2881901	3377579	1727774	1609390	3221015	2	2	2	1	1	2
Uncharacterized protein OS	CELE_Y71F9AL.9	564388700	496916400	536048600	246645700	329587000	285642000	11	12	11	9	11	9
Uncharacterized protein OS	CELE_Y71F9AR.4	1849024	Missing Value	1703456	8816405	2080632	1887693	1	0	1	2	1	1
Hydroxymethylglutaryl-CoA lyase OS	CELE_Y71G12B.10	36330530	35468540	32106030	Missing Value	53699290	50534340	5	5	4	0	6	5
Uncharacterized protein OS	CELE_Y71H10B.1	313308100	428376300	102683400	25691030	140310100	126628200	13	17	9	4	13	13
Probable tRNA N6-adenosine threonylcarbamoyltransferase OS	CELE_Y71H2AM.1	16452320	16534400	4910173	Missing Value	20008900	18464610	4	4	3	0	5	5
M20_dimer domain-containing protein OS	CELE_Y71H2AM.11	437007200	486072200	440922700	73722970	349956400	298695900	19	19	17	7	18	16
AIP3 domain-containing protein OS	CELE_Y71H2AM.15	Missing Value	3229365	12380720	Missing Value	2182719	4259698	0	1	3	0	1	2
Serine/threonine-protein phosphatase 2A activator OS	CELE_Y71H2AM.20	12914190	11186510	14025420	Missing Value	16584240	20004770	4	3	4	0	4	4
E3 ubiquitin-protein ligase E3D OS	CELE_Y71H2AM.3	7974402	7197071	Missing Value	2904745	3287550	3645992	1	1	0	2	2	2
Uncharacterized protein OS	CELE_Y71H2AM.4	170375100	197828300	214933000	27781040	218792600	84935090	6	6	6	3	6	5
Uncharacterized protein OS	CELE_Y71H2AM.6	7920571	4019550	9332446	Missing Value	15880520	12573230	2	2	3	0	4	2
Uncharacterized protein OS	CELE_Y71H2B.5	Missing Value	3000600	29628670	Missing Value	37953870	37033430	0	1	2	0	4	3
Group of Uncharacterized protein OS	CELE_Y72A10A.1	5100581	1370726	7530014	Missing Value	4276503	5240552	2	2	2	0	2	2
Uncharacterized protein OS	CELE_Y72A10A.1	5100581	1370726	7530014	Missing Value	4276503	5240552	2	2	2	0	2	2
Uncharacterized protein OS	CELE_Y73B6BL.27	Missing Value	Missing Value	Missing Value	6494273	10102500	10647650	0	1	1	1	2	2
Uncharacterized protein OS	CELE_Y73C8B.2	9636507	8351874	1419855	Missing Value	Missing Value	Missing Value	4	2	1	0	0	0
Uncharacterized protein OS	CELE_Y73C8B.3	34807450	35333590	22575670	11341820	21078660	30321250	5	4	4	3	4	4
Uncharacterized protein OS	CELE_Y73E7A.1	14519810	13228320	3831235	6577767	Missing Value	Missing Value	2	2	1	1	0	0
Uncharacterized protein OS	CELE_Y73E7A.8	Missing Value	4479090	12323400	Missing Value	Missing Value	Missing Value	0	2	5	0	0	0
2Fe-2S ferredoxin-type domain-containing protein OS	CELE_Y73F8A.27	33473540	9445583	12976450	Missing Value	4410970	12731230	4	1	2	0	1	2
Uncharacterized protein OS	CELE_Y75B7AR.1	13243770	3040283	6051303	Missing Value	Missing Value	Missing Value	3	2	3	0	0	0
GPN-loop GTPase 3 OS	CELE_Y75B8A.14	24703710	34084060	37233500	3162524	41162470	25431310	5	5	3	4	4	3
Uncharacterized protein OS	CELE_Y75B8A.24	Missing Value	1410217	Missing Value	Missing Value	1819138	2135670	0	1	0	0	2	1
U3 small nucleolar ribonucleoprotein protein MPP10 OS	CELE_Y75B8A.7	2178390	37226220	115543100	Missing Value	41698740	34050990	2	7	9	0	7	5
Uncharacterized protein OS	CELE_Y76A2B.5	1555284	3924715	4584516	Missing Value	Missing Value	Missing Value	1	2	2	0	0	0
Uncharacterized protein OS	CELE_Y77E11A.7	Missing Value	5496745	11045010	Missing Value	9997453	12858180	0	1	2	0	2	2
Delta(24)-sterol reductase OS	CELE_Y7A5A.1	Missing Value	2706324	5318797	5580880	21508740	17418970	2	1	3	2	4	4
Uncharacterized protein OS	CELE_Y7A9A.1	Missing Value	Missing Value	Missing Value	4451703	43074440	131408000	0	0	0	1	7	6
GLTP domain-containing protein OS	CELE_Y82E9BR.14	93923760	58461250	51198540	23868900	87033090	78186920	5	5	3	3	4	3
MFS domain-containing protein OS	CELE_Y82E9BR.16	7891344	2952686	Missing Value	12379810	35339020	23522830	2	1	1	2	4	4
Uncharacterized protein OS	CELE_Y82E9BR.18	Missing Value	9268655	Missing Value	Missing Value	7546327	9990167	1	1	0	0	3	5
LITAF domain-containing protein OS	CELE_Y87G2A.19	22622040	40906970	2188003	1656912	Missing Value	5510057	2	2	1	1	0	1
Uncharacterized protein OS	CELE_Y87G2A.2	10941850	3059054	Missing Value	Missing Value	Missing Value	Missing Value	3	2	0	0	0	0
MTTase N-terminal domain-containing protein OS	CELE_Y92H12BL.4	Missing Value	2021171	3276268	3059605	2022543	1734582	0	2	1	1	2	2
Uncharacterized protein OS	CELE_Y92H12BR.2	8321869	Missing Value	9832887	Missing Value	5450219	Missing Value	2	1	2	0	1	0
Uncharacterized protein OS	CELE_Y94H6A.10	55635530	352750900	173719300	16181440	28311320	26237380	3	3	3	3	2	1
ATP-dependent RNA helicase OS	CELE_Y94H6A.5	Missing Value	7663280	5563236	Missing Value	Missing Value	Missing Value	0	4	2	0	0	1
LMWPc domain-containing protein OS	CELE_Y94H6A.7	5801748	Missing Value	13861810	4432205	Missing Value	Missing Value	1	0	2	1	0	0
DZF domain-containing protein OS	CELE_Y95B8A.8	Missing Value	6874003	8177877	1755601	4011350	2399147	0	3	3	1	3	2
BSD domain-containing protein OS	CELE_Y97E10AR.6	10429650	21630580	23842470	2489969	16326530	14946670	4	5	4	2	4	3
Uncharacterized protein OS	CELE_ZC204.12	18773970	11418480	Missing Value	9441032	19510480	19725160	3	3	0	1	3	3
Uncharacterized protein OS	CELE_ZC247.1	16628600	45917900	208741000	Missing Value	238902400	178820200	4	6	10	0	11	10
Uncharacterized protein OS	CELE_ZC374.2	5461943	6865050	9144635	1515190	8589570	8910147	3	3	4	1	2	2
Uncharacterized protein OS	CELE_ZC412.3	107472800	111164500	118516600	268835300	551068000	471266300	6	6	5	9	10	8
Uncharacterized protein OS	CELE_ZC449.5	9598102	5657586	6332646	Missing Value	7361701	6890218	1	2	2	0	2	2
Group of Uncharacterized protein OS	CELE_ZC477.3	2329982	7614249	4131815	Missing Value	1010634	Missing Value	2	1	1	0	2	0
Uncharacterized protein OS	CELE_ZC477.3	2329982	7614249	4131815	Missing Value	1010634	Missing Value	2	1	1	0	2	0
alpha-1,2-Mannosidase OS	CELE_ZC506.1	Missing Value	5555630	7910108	Missing Value	Missing Value	Missing Value	0	1	2	0	0	0
Phosphatidylinositol 4-kinase type 2 OS	CELE_ZC8.6	Missing Value	8057688	11437400	Missing Value	1695967	Missing Value	0	1	3	0	1	1
DUF155 domain-containing protein OS	CELE_ZK1010.2	16855320	7463015	7343134	Missing Value	1769398	7847572	4	2	3	0	1	2
Methyltransf_21 domain-containing protein OS	CELE_ZK1025.3	226339400	184258900	193048500	1947645	Missing Value	Missing Value	10	10	9	1	0	0
Uncharacterized protein OS	CELE_ZK1055.6	Missing Value	6355883	Missing Value	1163642	Missing Value	1028366	0	1	0	1	1	2
Uncharacterized protein OS	CELE_ZK1055.7	94423790	101074000	139214500	148133200	433201700	461106400	10	10	12	14	14	17
Uncharacterized protein OS	CELE_ZK1058.9	79117060	57988060	49881160	23082820	145032000	134707200	7	7	5	3	8	9
N-acetyltransferase domain-containing protein 1 OS	CELE_ZK1098.11	3964260	11238380	13102670	13292870	35260260	36564760	2	2	2	2	3	4
Glucosidase 2 subunit beta OS	CELE_ZK1307.8	86754120	116605500	107576700	3280058	168726100	201465700	8	9	7	1	10	10
Acetyl-CoA deacylase OS	CELE_ZK1320.9	163660400	160366100	132883300	24704900	162029000	137731800	14	13	12	3	10	10
Group of PDZ domain-containing protein OS	CELE_ZK1321.4	50150410	50597300	38205980	46658880	52246670	68360920	5	6	4	3	4	6
PDZ domain-containing protein OS	CELE_ZK1321.4	50150410	50597300	38205980	46658880	52246670	68360920	5	6	4	3	4	6
Uncharacterized protein OS	CELE_ZK154.1	24408650	15190610	8315192	1620719	Missing Value	Missing Value	4	2	1	2	0	0
Uncharacterized protein OS	CELE_ZK180.6	Missing Value	1086252	4068083	Missing Value	Missing Value	Missing Value	0	1	3	0	0	0
Uncharacterized protein OS	CELE_ZK185.3	15249390	14260530	18356930	4894155	23502920	24857950	5	4	5	2	4	4
Acetyltransf_18 domain-containing protein OS	CELE_ZK228.3	9616900	9634380	Missing Value	5962872	25712670	14467480	1	1	0	1	3	2
Acetyltransf_18 domain-containing protein OS	CELE_ZK228.4	14154800	13281380	5577670	7800814	15673780	14846050	2	2	2	2	2	3
CRC domain-containing protein OS	CELE_ZK287.1	4241478	2693656	6770069	Missing Value	8903292	6023032	3	1	4	1	3	2
DDB1- and CUL4-associated factor 13 OS	CELE_ZK430.7	20807670	28511900	15629340	Missing Value	3892252	4328551	3	3	3	0	2	2
Uncharacterized protein OS	CELE_ZK484.3	39758160	26933960	43028680	20157300	43885510	40591730	6	5	6	3	6	5
Uncharacterized protein OS	CELE_ZK546.2	21691210	26547350	35196250	11207190	30722050	44668070	4	4	5	2	4	5
Peptidase_M3 domain-containing protein OS	CELE_ZK550.3	5553014	63641860	80674610	Missing Value	45147730	41379940	2	10	7	0	6	5
Group of Uncharacterized protein OS	CELE_ZK6.11	587246900	601636400	486879800	41487070	246569900	250228800	15	15	16	4	13	12
Uncharacterized protein OS	CELE_ZK6.11	587246900	601636400	486879800	41487070	246569900	250228800	15	15	16	4	13	12
Oxidored_FMN domain-containing protein OS	CELE_ZK742.3	20397410	15334640	8556286	2017247	21649140	24554120	4	3	2	1	5	6
Oxidored_FMN domain-containing protein OS	CELE_ZK742.4	12869030	10123630	15745000	7580907	26570250	20610130	3	4	5	2	4	5
Uncharacterized protein OS	CELE_ZK792.5	71659100	47804900	71403060	5963592	63735570	46345490	9	8	10	3	10	9
Complex I-B17 OS	CELE_ZK809.3	235400300	239785400	199806500	134840600	276521300	270955200	6	8	5	4	7	7
DUF148 domain-containing protein OS	CELE_ZK822.2	2576552	2563355	4336690	Missing Value	6120979	8252535	1	1	1	0	1	2
PKS_ER domain-containing protein OS	CELE_ZK829.7	84829780	87510270	97615360	24459050	184043000	156816500	5	6	6	4	7	8
Uncharacterized protein OS	CELE_ZK856.7	5663920	2102947	38312220	54015120	141096100	53889300	1	1	2	2	4	3
Transmembrane 9 superfamily member OS	CELE_ZK858.6	Missing Value	1063945	Missing Value	1633987	Missing Value	6128813	0	1	0	2	0	1
tRNA (adenine(58)-N(1))-methyltransferase non-catalytic subunit TRM6 OS	CELE_ZK858.7	25204010	14760440	23821720	2037814	26323400	16187700	6	4	6	1	3	5
Uncharacterized protein OS	CELE_ZK863.8	1389866	Missing Value	Missing Value	1235718	2700565	1843188	2	0	0	1	1	1
Uncharacterized protein OS	CELE_ZK899.2	Missing Value	1994010	1746430	12542110	14712180	23398490	0	1	1	2	2	3
HD domain-containing protein OS	CELE_ZK909.3	206639400	187491900	152972500	71144820	197301200	166487000	10	11	9	7	10	10
Thioredoxin domain-containing protein OS	CELE_ZK973.11	13395440	15519690	5307672	Missing Value	12238050	21769800	3	3	2	0	2	3
Ceramide kinase 1 OS	cerk-1	8698312	8469074	Missing Value	Missing Value	17146600	16987420	1	1	0	0	5	5
Carboxylic ester hydrolase OS	cest-17	4099195	6387792	5478309	Missing Value	21029980	20323980	1	3	3	0	5	5
COesterase domain-containing protein OS	cest-2.1	Missing Value	Missing Value	Missing Value	Missing Value	2101848	4084885	0	0	0	0	1	2
COesterase domain-containing protein OS	cest-25	72169880	73560050	35579390	34434820	153424300	161695600	10	8	8	4	9	10
Carboxylic ester hydrolase OS	cest-31	1363808	Missing Value	Missing Value	Missing Value	Missing Value	9381008	1	0	0	0	1	5
Carboxylic ester hydrolase OS	cest-32	4869044	Missing Value	Missing Value	3610534	11463470	35256240	3	2	0	1	2	4
Carboxylic ester hydrolase OS	cest-35.1	1385887	1208092	Missing Value	Missing Value	75802990	65637640	1	1	1	0	10	9
Carboxylic ester hydrolase OS	cest-35.2	Missing Value	Missing Value	Missing Value	Missing Value	48037940	28805350	0	0	1	0	7	4
COesterase domain-containing protein OS	cest-4	Missing Value	Missing Value	2072470	Missing Value	28656740	26101990	0	0	1	1	5	4
Calexcitin-1 OS	cex-1	Missing Value	Missing Value	Missing Value	17239120	38618240	37620840	0	0	0	2	4	4
CSD_1 domain-containing protein OS	cey-1	362336100	330971500	322417800	147802400	348126900	353309100	6	5	4	5	5	5
CSD_1 domain-containing protein OS	cey-2	1114943	1291750	5283879	1809320	14037310	11801160	1	2	1	2	3	3
CSD_1 domain-containing protein OS	cey-3	1039510	Missing Value	Missing Value	3097468	10506040	11215260	1	0	0	2	3	3
CSP domain-containing protein OS	cey-4	636883500	679558400	597541600	238613000	792426800	804334200	18	15	12	10	16	17
Cleavage and polyadenylation specificity factor subunit 5 OS	cfim-1	46907550	37134330	53393810	6858789	59229000	59365520	5	4	5	1	6	5
Cleavage Factor IM (CFIm) homolog OS	cfim-2	75727460	8721254	23153720	7206837	16664150	107931200	3	2	3	2	3	3
ATP-dependent RNA helicase cgh-1 OS	cgh-1	457880700	512749900	264483500	116191200	347617400	658281800	16	17	15	9	15	16
GTP-binding protein cgp-1 OS	cgp-1	21742280	26064480	5115067	Missing Value	33992870	19299430	6	5	3	1	8	5
CRAL/TRIO and GOLD domain suppressor of activated Ras OS	cgr-1	20455250	24204830	4697584	8574908	26084800	16828930	4	4	1	2	4	3
CDC50 family protein chat-1 OS	chat-1	5167650	6245792	4535860	2722680	11654330	8914590	2	2	3	1	3	2
Probable clathrin heavy chain 1 OS	chc-1	175021600	731038500	1395092000	16492700	1365612000	1248101000	24	40	52	4	56	53
MICOS complex subunit MIC19 OS	chch-3	148913300	158626400	178087000	79881690	170035000	178155500	7	6	6	5	7	7
Calponin-homology (CH) domain-containing protein OS	chdp-1	450552800	680702400	669811400	113904900	766706700	756880600	18	20	18	12	18	19
Cytoplasmic dynein 2 heavy chain 1 OS	che-3	Missing Value	Missing Value	Missing Value	13873580	Missing Value	Missing Value	0	0	0	2	0	0
Glyco_hydro_18 domain-containing protein OS	chil-10	11526030	15748970	12496230	8605872	12553250	17585450	2	3	3	2	3	4
Cysteine and histidine-rich domain-containing protein 1 OS	chp-1	58582370	46987390	39827320	512969	25373270	24230520	6	5	5	1	4	4
Calcineurin-like EF-Hand Protein Family member OS	chpf-1	17438440	10588870	22936620	Missing Value	16293010	27259040	3	3	3	0	3	4
COP9/Signalosome and eIF3 complex-shared subunit 1 OS	cif-1	829640600	771337100	845095200	219180600	677396500	657145100	18	19	20	11	17	15
Group of ZnF_CDGSH domain-containing protein OS	cisd-1	196709000	211090500	187271000	152012700	247270500	263290400	4	4	4	4	5	5
ZnF_CDGSH domain-containing protein OS	cisd-1	196709000	211090500	187271000	152012700	247270500	263290400	4	4	4	4	5	5
CDGSH Iron Sulfur Domain protein homolog OS	cisd-3.2	182004500	139900900	218771000	27540900	240033000	181380100	5	4	5	3	5	5
Choline Kinase A OS	cka-1	8126616	5145422	3752208	4388700	24113530	22425240	3	2	2	1	3	3
Choline kinase A2 OS	cka-2	8150510	Missing Value	1926117	Missing Value	4077572	13063260	3	0	1	0	1	4
Choline kinase B2 OS	ckb-2	4449108	Missing Value	Missing Value	Missing Value	2324248	2480969	2	1	0	0	1	1
Choline Kinase B OS	ckb-4	20283000	16159340	Missing Value	Missing Value	8312107	9970038	3	2	0	0	2	3
Group of Choline Kinase C OS	ckc-1	10016530	16989280	8958439	Missing Value	20903320	20128970	3	3	2	0	4	3
Choline Kinase C OS	ckc-1	10016530	16989280	8958439	Missing Value	20903320	20128970	3	3	2	0	4	3
ATP-dependent DNA helicase 2 subunit 1 OS	cku-70	Missing Value	3996890	3281297	Missing Value	10564490	10912080	0	2	1	0	2	2
ATP-dependent DNA helicase II subunit 2 OS	cku-80	Missing Value	6776733	5586293	1286767	17176490	18327770	0	2	2	1	4	7
C-type lectin domain-containing protein OS	clec-1	6093272	8135793	6670680	Missing Value	3071864	3649777	1	2	1	0	1	1
C-type lectin domain-containing protein OS	clec-150	28454040	31326510	25146660	3244815	34340620	31149640	3	4	3	2	3	3
C-type LECtin OS	clec-265	8948294	8466043	14985510	Missing Value	3098890	1769546	3	3	4	0	2	1
C-type LECtin OS	clec-4	8845872	6918700	Missing Value	1180144	Missing Value	Missing Value	2	2	0	1	0	0
C-type LECtin OS	clec-50	28065120	31982040	33349620	Missing Value	78847360	58376140	3	4	5	0	5	5
C-type LECtin OS	clec-51	8071164	5855794	9908446	6482034	6144904	7285897	2	1	2	2	1	2
C-type LECtin OS	clec-52	11471090	11347350	8227384	5907799	15014910	4309284	2	2	2	2	3	2
C-type LECtin OS	clec-56	10952920	18041530	22873200	3566622	28474140	27593020	1	2	2	1	2	2
C-type LECtin OS	clec-57	Missing Value	3012163	1295315	Missing Value	2950414	2486756	0	2	1	0	1	1
C-type LECtin OS	clec-63	470970500	648186300	627259400	355299300	1040291000	998065100	10	10	9	8	11	11
C-type LECtin OS	clec-65	18812950	11847420	13920410	5913159	9768720	11274190	5	4	3	3	3	3
C-type lectin domain-containing protein OS	clec-72	Missing Value	Missing Value	12522560	9617829	64011950	61411540	2	1	2	2	3	3
C-type lectin domain-containing protein OS	clec-80	4901323	4575434	155180100	26928910	38027450	Missing Value	1	2	2	1	1	1
Clathrin light chain OS	clic-1	32789740	32176000	83858170	20808380	26743690	44975010	4	4	6	4	4	5
CaLponIn-liKe proteins OS	clik-1	2749965000	3400687000	3277898000	2270548000	4583052000	4591775000	23	25	21	23	22	26
CaLponIn-liKe proteins OS	clik-3	120927300	126572100	117349100	143777200	122475200	94631370	9	11	7	7	7	7
5-demethoxyubiquinone hydroxylase, mitochondrial OS	clk-1	6070242	7234696	7276647	Missing Value	8643903	11871840	1	1	1	0	1	3
Calpain clp-1 OS	clp-1	95579300	238340200	292450900	37399310	471226000	441392500	11	16	17	4	18	20
Calpain catalytic domain-containing protein OS	clp-4	Missing Value	6165861	5696331	1643165	60497090	61398530	0	2	2	1	9	10
Calpain catalytic domain-containing protein OS	clp-7	13761330	50417350	57045680	7819954	86370440	63570210	2	7	8	2	10	9
Protein clpf-1 OS	clpf-1	Missing Value	Missing Value	Missing Value	3009343	Missing Value	Missing Value	0	0	0	2	0	0
Isoform a of ATP-dependent Clp protease proteolytic subunit 1, mitochondrial OS	clpp-1	7403088	Missing Value	9218377	Missing Value	10761980	9199641	2	0	1	0	1	1
Protein CLASP-2 OS	cls-2	7016959	58202830	110416600	Missing Value	73040790	77746920	6	14	17	0	13	18
Protein CLASP-3 OS	cls-3	Missing Value	Missing Value	4845206	Missing Value	5812645	6188378	0	0	2	0	1	1
Clustered mitochondria protein homolog OS	clu-1	107799000	351215900	703171300	Missing Value	378547400	371239700	15	35	41	0	36	35
Calmodulin OS	cmd-1	134378000	246556900	185092700	35602910	167793900	179879200	6	9	8	6	5	7
Protein phosphatase 2B regulatory subunit cnb-1 OS	cnb-1	61186940	61798160	65343550	16403670	81518790	84809940	5	5	6	1	5	5
Arf-GAP with ANK repeat and PH domain-containing protein cnt-2 OS	cnt-2	5571066	7274411	8262816	Missing Value	1799687	8906392	2	1	1	0	2	2
Calnexin OS	cnx-1	29719370	215223000	227688400	10089500	119597100	122746500	3	9	10	3	7	8
Cytochrome c oxidase assembly factor 7 homolog OS	coa-7	10941400	9633883	13567540	4299822	14945650	11357230	3	3	3	2	3	2
Conserved oligomeric Golgi complex subunit 1 OS	cogc-1	Missing Value	10142340	8791774	Missing Value	1730266	8270704	0	5	4	0	3	4
Conserved oligomeric Golgi complex subunit 2 OS	cogc-2	Missing Value	7497608	Missing Value	Missing Value	Missing Value	2882689	1	2	0	0	0	1
Component of oligomeric Golgi complex 3 OS	cogc-3	Missing Value	5181882	8771218	Missing Value	4841728	3833747	1	3	5	0	2	2
Conserved oligomeric Golgi complex subunit 4 OS	cogc-4	Missing Value	1881857	20296880	Missing Value	1852047	7937469	0	1	3	0	1	1
Conserved oligomeric Golgi complex subunit 6 OS	cogc-6	14264520	13887370	21698800	Missing Value	13681650	17923520	5	4	5	0	4	6
Conserved oligomeric Golgi complex subunit 8 OS	cogc-8	Missing Value	1252664	3704039	Missing Value	3647602	8074213	0	1	3	0	3	1
Cuticle collagen 10 OS	col-10	30674960	53013470	20006900	Missing Value	Missing Value	Missing Value	2	2	1	0	0	0
Col_cuticle_N domain-containing protein OS	col-107	4928883	1500837	Missing Value	Missing Value	Missing Value	Missing Value	2	2	0	0	0	0
COLlagen structural OS	col-117	43144970	65184250	34557760	Missing Value	Missing Value	Missing Value	2	2	2	0	0	0
Group of Col_cuticle_N domain-containing protein OS	col-144	30674960	53013470	20006900	Missing Value	Missing Value	Missing Value	2	2	1	0	0	0
Col_cuticle_N domain-containing protein OS	col-144	30674960	53013470	20006900	Missing Value	Missing Value	Missing Value	2	2	1	0	0	0
Col_cuticle_N domain-containing protein OS	col-157	25060960	31347470	11681080	Missing Value	Missing Value	Missing Value	2	2	2	0	0	0
Col_cuticle_N domain-containing protein OS	col-38	Missing Value	Missing Value	2497373	Missing Value	Missing Value	Missing Value	0	1	2	0	0	0
Col_cuticle_N domain-containing protein OS	col-41	16130090	25288250	54173160	Missing Value	Missing Value	Missing Value	1	3	3	0	0	0
Col_cuticle_N domain-containing protein OS	col-73	10413520	34052450	29018640	Missing Value	Missing Value	Missing Value	1	2	2	0	0	0
Putative cuticle collagen 90 OS	col-90	38263410	29024600	9270252	Missing Value	Missing Value	Missing Value	4	3	2	0	0	0
Catechol-O-MethylTransferase family OS	comt-3	72056980	64084880	75272940	52297060	83847390	89260300	7	6	7	5	8	7
Catechol-O-MethylTransferase family OS	comt-4	17524210	17177830	19650110	3365751	68092360	63341830	2	2	2	2	7	6
Catechol-O-MethylTransferase family OS	comt-5	14686850	13671200	14199220	5197244	35630720	82191130	2	1	1	2	3	4
Coatomer subunit alpha OS	copa-1	33779900	190634300	267684200	2200613	304002900	272597600	7	22	23	1	26	25
Coatomer subunit beta OS	copb-1	83462910	478924800	593524200	15383650	582514100	534803500	14	31	35	4	33	29
Probable coatomer subunit beta' OS	copb-2	35654820	192859100	164551900	10794620	202829800	208681400	6	20	18	3	22	19
Probable coatomer subunit delta OS	copd-1	268919100	274799200	178076500	50337200	229220900	236812700	13	12	13	6	11	12
Coatomer subunit epsilon OS	cope-1	97675290	132173800	140352000	36272460	69851440	63268360	8	10	8	3	7	7
Group of Coatomer subunit gamma OS	copg-1	140181100	666865900	754390000	38677990	601022300	560389900	18	36	36	8	32	29
Coatomer subunit gamma OS	copg-1	140181100	666865900	754390000	38677990	601022300	560389900	18	36	36	8	32	29
Probable coatomer subunit gamma OS	copg-1	140181100	666865900	754390000	38677990	601022300	560389900	18	36	36	8	32	29
Probable coatomer subunit zeta OS	copz-1	82909880	82702590	56147820	36283690	82576370	93730190	2	2	2	2	2	2
COenzyme Q (Ubiquinone) biosynthesis OS	coq-1	16503350	Missing Value	22698750	Missing Value	Missing Value	8252199	4	1	4	0	0	1
Ubiquinone biosynthesis O-methyltransferase, mitochondrial OS	coq-3	13183080	7099991	11092270	2104189	5650981	12400460	3	3	3	1	2	3
2-methoxy-6-polyprenyl-1,4-benzoquinol methylase, mitochondrial OS	coq-5	11958080	20945680	21074800	Missing Value	13088590	12870640	2	2	4	0	2	2
Ubiquinone biosynthesis monooxygenase COQ6, mitochondrial OS	coq-6	42587110	45982940	25058210	9366877	24040090	26207040	7	6	5	2	4	5
Atypical kinase coq-8, mitochondrial OS	coq-8	18319080	42860310	63481560	Missing Value	27227190	20299380	6	8	9	1	6	6
Coronin-like protein cor-1 OS	cor-1	41854970	96946410	49912710	10620620	92471360	83006340	8	12	9	4	11	11
Cytochrome OXidase assembly protein OS	cox-11	Missing Value	4280214	Missing Value	3968319	Missing Value	Missing Value	0	1	0	2	0	0
Cytochrome c oxidase subunit 4 OS	cox-4	657843900	754641800	597752900	344584900	946706500	952593400	7	7	5	6	7	7
Cytochrome c oxidase subunit 5A, mitochondrial OS	cox-5A	428566400	492846700	524458700	156279500	743166500	720028000	9	9	8	6	10	11
Cytochrome OXidase assembly protein OS	cox-5b	103976500	77497290	131931900	16838140	140564900	117144200	2	2	3	1	3	2
Cytochrome c oxidase subunit 6A, mitochondrial OS	cox-6A	420557200	522575700	535694400	282857500	714505900	890763400	6	6	7	6	6	6
Cytochrome OXidase assembly protein OS	cox-6b	584600300	481630000	338070300	241177400	1228007000	1197461000	7	8	7	6	10	10
COX6C domain-containing protein OS	cox-6c	322994600	347522700	323912300	203817900	485201000	474963800	3	3	2	2	3	3
Cytochrome c oxidase polypeptide VIIc OS	cox-7c	111998600	114032800	71689000	19093840	157485600	148952900	2	2	2	1	2	2
Cleavage stimulation factor 50 kDa subunit OS	cpf-1	9405482	14278970	Missing Value	Missing Value	12159590	17494930	2	2	0	0	4	1
RRM domain-containing protein OS	cpf-2	16515880	11723990	11967560	Missing Value	16854560	26170260	3	3	2	0	3	3
Cystatin cpi-1 OS	cpi-1	10427660	10087230	9993820	8825179	22650150	20467700	2	2	2	1	2	2
Cystatin cpi-2 OS	cpi-2	68835570	71377590	48141800	68381630	166844500	159381000	4	4	4	4	4	4
Amidohydro-rel domain-containing protein OS	cpin-1	2895114	2628963	Missing Value	Missing Value	3533568	6348965	1	1	0	0	1	2
Cathepsin L-like OS	cpl-1	1074171000	1168334000	1214166000	919972200	2003245000	1934827000	14	12	12	8	14	14
CPN-1 OS	cpn-1	Missing Value	16337720	Missing Value	48173050	48426480	33604230	0	2	0	5	5	4
Calponin-homology (CH) domain-containing protein OS	cpn-3	1171766000	1406207000	1564680000	1335860000	2343852000	2052128000	11	12	12	9	12	12
Calponin-homology (CH) domain-containing protein OS	cpn-4	89634180	92077350	105302800	12278360	33777940	36343700	6	4	5	2	4	4
Isoform a of Copine family protein 1 OS	cpna-1	2060395	5429494	36054430	Missing Value	18139470	11980730	1	2	7	0	4	4
Copine family protein 2 OS	cpna-2	Missing Value	Missing Value	14334560	Missing Value	3643951	7345351	0	1	9	0	3	5
Gut-specific cysteine proteinase OS	cpr-1	10796300	7784121	28974260	441811500	1149118000	1157847000	3	2	2	10	10	10
Cathepsin B-like cysteine proteinase 4 OS	cpr-4	153670100	144076800	244914900	485337400	1284943000	1116435000	5	3	6	8	9	9
Cathepsin B-like cysteine proteinase 5 OS	cpr-5	493746800	515598600	509209800	240476200	593070800	559746700	9	8	7	5	8	7
Cathepsin B-like cysteine proteinase 6 OS	cpr-6	386114100	383219400	398285900	297633300	961065100	951769600	8	8	8	6	10	12
Pept_C1 domain-containing protein OS	cpr-9	162198800	158538700	195794100	183342300	537161000	553252900	6	7	7	6	7	9
Endonuclease G, mitochondrial OS	cps-6	23872260	37417750	30471470	7190176	6405779	7198525	5	6	4	2	1	2
Probable cleavage and polyadenylation specificity factor subunit 2 OS	cpsf-2	Missing Value	Missing Value	5657307	Missing Value	6724516	3900418	0	0	1	0	4	1
Cleavage and Polyadenylation Specificity Factor OS	cpsf-3	3340319	4953095	Missing Value	Missing Value	8267353	6646904	1	1	0	0	2	1
Carnitine O-palmitoyltransferase OS	cpt-1	24002110	44736990	6605639	3447174	65048990	55598410	3	5	2	1	6	5
Calponin-homology (CH) domain-containing protein OS	cpt-2	182832500	158664100	201346300	20476110	295007700	258554900	21	18	14	5	23	19
Carn_acyltransf domain-containing protein OS	cpt-4	3107172	22530280	4602678	Missing Value	Missing Value	Missing Value	2	6	3	0	0	0
Carn_acyltransf domain-containing protein OS	cpt-6	Missing Value	7478543	Missing Value	Missing Value	Missing Value	Missing Value	0	3	0	0	0	0
Putative complexin-1 OS	cpx-1	3793575	5660774	Missing Value	5692948	2772671	5877307	1	2	0	1	1	2
Cathepsin Z-1 OS	cpz-1	452511000	449438100	494577000	129143800	382551000	367317400	10	10	10	3	9	8
Cathepsin X OS	cpz-2	369171600	371975800	365888500	370803000	735917100	759334400	8	9	7	7	9	9
N-terminal acetyltransferase B complex subunit NAA25 homolog OS	cra-1	8910646	77172850	43579020	Missing Value	64131330	63959540	3	9	5	1	8	7
Conserved regulator of innate immunity protein 3 OS	cri-3	525719000	613025400	518633900	91725600	413858400	436033300	6	6	6	2	5	6
Isoform b of Protein disulfide isomerase crld-1 OS	crld-1	46461860	22266890	33726500	2929729	15205780	13636900	8	5	7	2	5	5
Flap endonuclease 1 OS	crn-1	20557150	23712100	18486730	3525051	15378960	11764700	3	4	3	1	3	2
Cell death-related nuclease 2 OS	crn-2	25943420	19483230	18265340	7818383	19091960	19129560	6	4	5	2	4	5
Cell death-related nuclease 3 OS	crn-3	Missing Value	5920507	7287633	Missing Value	5983925	1733284	0	2	2	0	3	1
Cell death-related nuclease 5 OS	crn-5	Missing Value	Missing Value	Missing Value	1735983	5810322	5958075	0	0	0	1	2	2
Calreticulin OS	crt-1	3704051000	4788869000	5205325000	827751700	3272698000	3171506000	18	20	20	14	18	20
COP9 signalosome complex subunit 1 OS	csn-1	9007468	23554690	25173730	Missing Value	53317650	45926730	3	5	5	0	8	7
COP9 signalosome complex subunit 2 OS	csn-2	21652540	12517690	11421070	Missing Value	9769181	18901530	5	3	3	0	5	4
COP9 signalosome complex subunit 3 OS	csn-3	64074810	71675070	22172190	Missing Value	63706180	59833530	6	6	3	0	8	7
COP9 signalosome complex subunit 4 OS	csn-4	50691100	71658550	39662500	3778917	51670430	46301450	7	5	7	1	6	7
COP9 signalosome complex subunit 5 OS	csn-5	9596532	7392529	18428380	10569340	20741430	26210520	3	2	4	2	4	6
COP9 signalosome complex subunit 6 OS	csn-6	3485208	6306792	10881990	5318341	19478030	20163410	2	2	3	2	5	5
Casein kinase I gamma OS	csnk-1	53982920	46033700	57578400	Missing Value	44953090	39822510	7	6	7	0	6	6
Calsequestrin OS	csq-1	264741500	358519700	221886200	30247440	507439500	518764900	13	13	9	3	12	12
Piwi domain-containing protein OS	csr-1	Missing Value	2208945	2143175	Missing Value	15987660	8719368	0	1	1	0	3	3
Isoform a of Serine/threonine-protein kinase cst-1 OS	cst-1	3895745	5333826	5824035	9198146	2031606	1720164	2	3	3	1	1	1
Serine/threonine-protein kinase cst-1 OS	cst-1	3895745	5333826	5824035	9198146	2031606	1720164	2	3	3	1	1	1
Group of Isoform a of Serine/threonine-protein kinase cst-1 OS	cst-1+1	3895745	5333826	5824035	9198146	2031606	1720164	2	3	3	1	1	1
Cytochrome b OS	ctb-1	Missing Value	Missing Value	Missing Value	21538610	36883620	34555070	0	0	0	2	2	2
Cytochrome c oxidase subunit 1 OS	ctc-1	Missing Value	Missing Value	Missing Value	Missing Value	6337939	13383720	0	0	0	0	2	2
Cytochrome c oxidase subunit 2 OS	ctc-2	472407100	489588000	306955800	504602600	668600500	691185900	5	5	3	3	5	5
Protein ctg-1 OS	ctg-1	42456530	46750160	36341260	9634338	32523690	28111650	7	8	7	4	6	6
CRAL/TRIO and GOLD domain containing OS	ctg-2	77022260	46500340	69179320	13212500	40180810	34808290	7	6	7	3	6	6
Gamma-cystathionase OS	cth-1	87235430	95901910	70322000	44035370	194246400	113372600	3	3	5	4	7	6
Putative cystathionine gamma-lyase 2 OS	cth-2	356296200	374998800	249242300	74272270	264121900	214820700	12	11	12	6	11	11
Catalase-2 OS	ctl-1	136451200	212313100	228879900	154668800	744095600	795357300	12	13	15	9	19	19
Peroxisomal catalase 1 OS	ctl-2	291646700	328328700	374571700	184518100	875297800	879546300	13	14	14	12	18	18
Alpha-CaTuliN (Catenin/vinculin related) OS	ctn-1	Missing Value	4561936	3061214	Missing Value	6192117	Missing Value	0	2	2	0	2	0
DUF1716 domain-containing protein OS	ctnb-1	16490310	15739690	17942560	6183115	20288880	19120040	5	4	4	2	4	5
CTP synthase OS	ctps-1	136649100	394286400	451655300	15492270	244420100	213254600	11	15	18	3	15	13
RNA polymerase-associated protein CTR9 OS	ctr-9	Missing Value	Missing Value	3499295	Missing Value	9502368	11280120	0	0	2	0	4	4
Probable citrate synthase, mitochondrial OS	cts-1	3751990000	4775292000	5105366000	1781277000	5299019000	5142587000	19	20	18	15	19	18
Serine carboxypeptidase ctsa-1.1 OS	ctsa-1.1	1504212000	1546935000	1841991000	510257500	1721434000	1687450000	20	17	19	13	19	20
Serine carboxypeptidase ctsa-1.2 OS	ctsa-1.2	264581100	247306300	306491700	108460300	136605900	134399600	8	8	8	5	7	6
Carboxypeptidase OS	ctsa-2	1293277000	1538605000	1618722000	120028800	659264000	606338100	46	49	48	17	34	36
Serine carboxypeptidase ctsa-3.1 OS	ctsa-3.1	102755600	112591900	75302620	122725000	124507300	125555000	9	10	9	4	8	7
Serine carboxypeptidase ctsa-4.1 OS	ctsa-4.1	7877502	10395720	Missing Value	Missing Value	Missing Value	Missing Value	1	3	0	0	0	0
Copper chaperone OS	cuc-1	19563440	6267782	7338749	8949523	4163885	4177352	3	2	2	2	1	1
Cullin-1 OS	cul-1	1323876	51434340	39271160	Missing Value	38198100	49286890	1	13	6	0	9	11
Group of Cullin-2 OS	cul-2	Missing Value	37262410	63659960	Missing Value	32989950	24718660	1	7	12	0	8	6
Cullin-2 OS	cul-2	Missing Value	37262410	63659960	Missing Value	32989950	24718660	1	7	12	0	8	6
Isoform b of Cullin-2 OS	cul-2	Missing Value	37262410	63659960	Missing Value	32989950	24718660	1	7	12	0	8	6
Cullin-3 OS	cul-3	Missing Value	2943373	2640013	Missing Value	1960272	2887533	0	1	1	0	1	2
Cullin-4 OS	cul-4	Missing Value	1403218	1865238	Missing Value	5991090	5404353	0	2	1	0	4	4
Copper homeostasis protein cutC homolog OS	cutc-1	Missing Value	5538972	4137276	Missing Value	5106953	6711578	1	1	1	1	2	2
Spliceosome-associated protein CWC15 homolog OS	cwc-15	3352098	3823083	4188030	3011022	Missing Value	4408346	2	1	2	1	0	1
Cytochrome c domain-containing protein OS	cyc-1	593888000	571188800	668312800	79861690	539100100	681321500	11	11	11	5	10	11
Cytochrome c 2.1 OS	cyc-2.1	1194097000	1398515000	1687706000	937634300	1251457000	1317437000	5	4	6	5	5	5
Isoform a of Ubiquitin carboxyl-terminal hydrolase cyk-3 OS	cyk-3	Missing Value	Missing Value	4324964	Missing Value	2317503	Missing Value	1	0	2	0	2	2
Ubiquitin carboxyl-terminal hydrolase cyk-3 OS	cyk-3	Missing Value	Missing Value	4324964	Missing Value	2317503	Missing Value	1	0	2	0	2	2
Group of Isoform a of Ubiquitin carboxyl-terminal hydrolase cyk-3 OS	cyk-3+1	Missing Value	Missing Value	4324964	Missing Value	2317503	Missing Value	1	0	2	0	2	2
Cytokinesis defective protein 7 OS	cyk-7	1956370	1522523	1687584	Missing Value	Missing Value	4188085	1	2	1	0	1	2
Peptidyl-prolyl cis-trans isomerase 1 OS	cyn-1	1270625000	1582604000	1777448000	462679600	1601848000	1572851000	6	6	6	5	6	7
Peptidyl-prolyl cis-trans isomerase 10 OS	cyn-10	8398025	1552312	21428050	3139042	Missing Value	3055751	2	1	3	2	0	1
Peptidyl-prolyl cis-trans isomerase 11 OS	cyn-11	9091665	11209440	Missing Value	11108850	9835672	248171	2	2	0	2	2	1
Peptidyl-prolyl cis-trans isomerase OS	cyn-12	15839250	11317190	12804010	4805677	6786278	Missing Value	1	2	1	2	1	2
Peptidyl-prolyl cis-trans isomerase E OS	cyn-13	27021930	20775850	22888550	15883890	34991260	21146970	5	7	4	2	8	5
PPIase cyclophilin-type domain-containing protein OS	cyn-15	20946400	25851490	7306846	14250910	53488750	55563070	6	8	4	5	10	10
PPIase cyclophilin-type domain-containing protein OS	cyn-16	2652108	3430278	Missing Value	1004227	7068536	6086299	2	3	1	1	3	3
Peptidyl-prolyl cis-trans isomerase 3 OS	cyn-3	1296470000	1519961000	1643551000	612109300	1324853000	1389958000	14	13	15	11	14	13
Peptidyl-prolyl cis-trans isomerase 4 OS	cyn-4	6933292	40690740	7285569	1781684	5274883	5840146	6	4	5	1	3	3
Peptidyl-prolyl cis-trans isomerase 5 OS	cyn-5	1505772000	1783026000	1884504000	556316900	1442947000	1551269000	8	8	9	5	9	9
Peptidyl-prolyl cis-trans isomerase 6 OS	cyn-6	422997700	464745700	514215800	125587800	331211500	337308700	5	6	6	2	1	1
Peptidyl-prolyl cis-trans isomerase 7 OS	cyn-7	3001035000	3757242000	4104536000	1573014000	3553118000	3374006000	11	10	12	9	11	10
Putative cytochrome P450 CYP13A2 OS	cyp-13A2	3631071	2974163	Missing Value	Missing Value	Missing Value	Missing Value	2	1	0	0	0	0
CYtochrome P450 family OS	cyp-14a5	8196539	11968940	6621490	3178858	22759560	22859790	2	3	2	1	3	3
CYtochrome P450 family OS	cyp-25a2	39411500	39855670	25191370	Missing Value	13154470	15702800	7	9	6	1	3	4
CYtochrome P450 family OS	cyp-29a2	6404562	6659849	3813331	Missing Value	Missing Value	Missing Value	2	3	1	0	0	0
CYtochrome P450 family OS	cyp-33c7	Missing Value	Missing Value	Missing Value	Missing Value	1632426	5301946	0	0	0	0	1	2
CYtochrome P450 family OS	cyp-33c9	8280935	Missing Value	Missing Value	Missing Value	4527481	5713305	1	1	0	0	2	2
Group of CYtochrome P450 family OS	cyp-34a9	Missing Value	Missing Value	Missing Value	2904624	13189590	14976090	0	0	0	1	3	3
CYtochrome P450 family OS	cyp-34a9	Missing Value	Missing Value	Missing Value	2904624	13189590	14976090	0	0	0	1	3	3
CYtochrome P450 family OS	cyp-35a2	9595204	14899840	6479053	12908990	27771680	28084780	1	2	1	4	3	3
CYtochrome P450 family OS	cyp-35b1	Missing Value	Missing Value	Missing Value	Missing Value	3766548	4132305	0	0	0	0	2	2
CYtochrome P450 family OS	cyp-35c1	24438330	22812070	4780039	11736040	26396540	32234070	4	5	2	2	5	6
CYtochrome P450 family OS	cyp-37a1	30352060	24483340	2740146	Missing Value	23292880	13343800	5	5	2	0	4	2
Cysteine synthase 1 OS	cysl-1	279447100	272588700	245291100	102601600	150840900	171050300	18	17	16	12	14	13
Bifunctional L-3-cyanoalanine synthase/cysteine synthase OS	cysl-2	295436200	256636200	255915900	126940900	465468800	457608300	15	13	14	11	15	15
Cysteine synthase 3 OS	cysl-3	96229310	132857600	137460500	111320800	381264500	356081100	8	10	10	8	12	11
Cytochrome b5 heme-binding domain-containing protein OS	cytb-5.1	222512300	214165500	238950200	22314100	237774600	224862600	4	3	4	2	4	4
Cytochrome b5 heme-binding domain-containing protein OS	cytb-5.2	336368600	364111600	353358000	79132780	177049100	111282200	5	5	5	4	5	5
Centromere/kinetochore protein zw10 homolog OS	czw-1	1543041	16504210	21735000	1047682	17139680	8169136	1	9	10	1	6	5
Uncharacterized kinase-like protein D1044.1 OS	D1044.1	30411840	21276230	33275590	4854322	19492640	26113600	6	4	7	3	3	5
Thialysine N-epsilon-acetyltransferase OS	D2023.4	31900680	34096410	20311480	5131898	47082720	39061740	3	3	2	1	3	3
NADH dehydrogenase [ubiquinone] 1 beta subcomplex subunit 7 OS	D2030.4	170366500	166405500	174438000	16766800	199773600	202223200	4	4	4	2	4	4
D-amino-acid oxidase OS	daao-1	Missing Value	Missing Value	Missing Value	8068169	30493590	21905270	0	0	0	2	4	3
PID domain-containing protein OS	dab-1	9811577	20052450	9386994	1964043	10787360	10844480	4	5	4	1	2	3
Dolichyl-diphosphooligosaccharide--protein glycosyltransferase subunit dad-1 OS	dad-1	80816450	78712770	Missing Value	33384380	64582710	71338960	2	2	0	1	2	2
Heat shock protein 90 OS	daf-21	5972071000	17142100000	17842290000	1411426000	8637746000	8294603000	51	58	56	35	52	50
Non-specific lipid-transfer protein-like 2 OS	daf-22	780414600	840784200	835377200	151647000	689135300	660402900	17	17	18	10	17	17
Dauer abnormal formation protein 25 OS	daf-25	20469790	12424800	10879770	2291077	9558308	16131790	5	5	3	2	3	5
N-alpha-acetyltransferase daf-31 OS	daf-31	71867820	61364960	50348860	20649110	31602230	31838180	4	4	4	2	3	2
Co-chaperone protein daf-41 OS	daf-41	345840300	316742000	296426600	151018600	259732900	276057200	7	4	6	4	3	5
Dauer larva development regulatory growth factor daf-7 OS	daf-7	2745597	2560660	Missing Value	3505271	12729270	13553500	2	1	1	1	3	4
DB domain-containing protein OS	dao-2	404622400	436232500	457025800	6182979	31139180	32292300	6	6	5	2	3	2
Methenyltetrahydrofolate cyclohydrolase OS	dao-3	46045280	30317160	16509060	12132590	29456010	40482950	5	5	2	2	4	5
Nucleolar protein dao-5 OS	dao-5	5569433	9972622	38057770	Missing Value	32308370	29278640	2	4	4	0	2	3
Mammalian cell Death Associated Protein related OS	dap-3	79225020	63970220	74153310	6890385	38295940	20130010	7	5	7	3	5	3
Aspartate--tRNA ligase, cytoplasmic OS	dars-1	851024600	991054600	746731000	320407000	1029250000	1032695000	24	23	23	20	24	26
DreBriN 1/DreBriN-like (Where Drebrin is from Developmentally REgulated BRaIN protein) family homolog OS	dbn-1	6449548	30677180	19629540	3327051	66574000	77109150	1	4	4	1	9	7
Lariat debranching enzyme OS	dbr-1	3312013	Missing Value	Missing Value	Missing Value	3849640	8206354	2	1	1	0	3	3
Lipoamide acyltransferase component of branched-chain alpha-keto acid dehydrogenase complex, mitochondrial OS	dbt-1	262197000	206063100	188387500	39884430	222348600	233119400	8	6	7	4	8	8
DDB1- and CUL4-associated factor homolog 1 OS	dcaf-1	Missing Value	Missing Value	Missing Value	Missing Value	3862396	1957838	0	0	0	0	2	1
mRNA-decapping enzyme 1 OS	dcap-1	30651630	18938300	863325100	7491313	59162900	56759970	6	5	7	1	7	7
Defective in cullin neddylation protein 1 OS	dcn-1	27367910	27665670	39029110	3699637	9825062	23997060	3	3	4	2	3	3
Isoform a of Transcription factor dcp-66 OS	dcp-66	Missing Value	3546620	7246645	Missing Value	6409825	2601030	0	2	2	0	3	3
m7GpppX diphosphatase OS	dcs-1	5209893	5801723	27623390	Missing Value	Missing Value	17691130	2	2	2	0	2	1
DAF-16/FOXO Controlled, germline Tumor affecting OS	dct-16	527681700	592694600	651106500	469257800	733421400	716938800	5	5	7	6	6	6
CUB_2 domain-containing protein OS	dct-17	Missing Value	Missing Value	Missing Value	Missing Value	38972290	43266690	0	0	0	0	3	4
DAF-16/FOXO Controlled, germline Tumor affecting OS	dct-18	845750500	865975700	950311900	228045100	808721100	771911500	13	12	12	7	11	11
DNA damage-binding protein 1 OS	ddb-1	Missing Value	8479020	Missing Value	2960828	25893050	29714090	0	3	0	2	6	5
Protein DDI1 homolog 1 OS	ddi-1	6853023	18231980	Missing Value	Missing Value	8141057	8582952	1	3	0	1	1	1
Group of Daf-16-Dependent Longevity (WT but not daf-16 lifespan increased) OS	ddl-3	19457490	1014672	4550425	3416337	9442068	7096320	4	1	3	1	2	2
Daf-16-Dependent Longevity (WT but not daf-16 lifespan increased) OS	ddl-3	19457490	1014672	4550425	3416337	9442068	7096320	4	1	3	1	2	2
Downstream of Daf-Nineteen OS	ddn-1	Missing Value	Missing Value	Missing Value	Missing Value	1200813	4235479	0	0	0	0	2	1
D-aspartate oxidase 2 OS	ddo-2	5069216	4713843	7230011	4823762	16896050	6283955	1	1	2	3	4	2
Mitochondrial import inner membrane translocase subunit Tim8 OS	ddp-1	123681900	111306200	148414800	69298070	127836000	109996000	5	4	5	3	5	4
RNA helicase OS	ddx-10	Missing Value	13458170	23490410	1555330	16726860	15074030	0	5	5	1	5	4
Pre-mRNA-splicing factor ATP-dependent RNA helicase ddx-15 OS	ddx-15	31544580	127862100	96111890	4808749	66671430	128494300	8	14	7	2	12	13
RNA helicase OS	ddx-17	997830600	1017072000	1093108000	92052380	392322500	425777600	27	28	26	10	18	20
RNA helicase OS	ddx-19	5471036	9425692	3067772	1467544	23899710	9805879	2	3	1	2	5	4
RNA helicase OS	ddx-23	Missing Value	9700103	13577110	Missing Value	31459010	30587950	0	1	5	0	6	5
RNA helicase OS	ddx-27	8483481	105389600	41194120	1203752	46991880	38506630	6	16	10	1	9	11
RNA helicase OS	ddx-52	8757390	17259860	8118678	Missing Value	4470306	Missing Value	3	4	2	0	1	0
Isoform a of Vinculin OS	deb-1	269056800	797732700	963108000	131218800	1324620000	1190006000	29	39	38	15	45	39
DEgenerin Like OS	del-6	Missing Value	14418140	21033510	Missing Value	34061310	33420030	0	2	4	0	3	5
Alpha-dystroglycan OS	dgn-1	8537087	27336880	41122050	Missing Value	34857860	32379680	3	5	6	0	6	3
Dynein heavy chain, cytoplasmic OS	dhc-1	2861674	33678430	205907500	Missing Value	223983900	142118600	1	10	46	0	31	39
Delta(24)-sterol reductase OS	dhcr-24	12379720	12981490	2836860	Missing Value	3199999	3870666	4	4	1	0	1	1
Putative dihydrofolate reductase OS	dhfr-1	13158990	7813028	11961760	3152567	15392740	16342170	4	3	3	1	5	4
Dihydroorotate dehydrogenase (quinone), mitochondrial OS	dhod-1	49221450	41484610	44569610	31934740	31531320	15986990	9	10	8	2	7	4
Dihydropyrimidinase 1 OS	dhp-1	21623890	12758470	2173879	5868364	7757714	17596510	3	4	2	1	2	2
Dihydropyrimidinase 2 OS	dhp-2	82198530	65784830	19474140	35820720	111344100	129089100	11	10	6	5	10	11
Deoxyhypusine synthase OS	dhps-1	7744472	9258179	8539346	Missing Value	5208801	7026550	3	3	3	0	3	3
Dehydrogenase/reductase SDR family member 4 OS	dhrs-4	58013090	55624300	58442130	25092570	27850210	29089580	5	5	5	4	3	3
DeHydrogenases, Short chain OS	dhs-1	7129590	Missing Value	3166725	4748272	Missing Value	1938842	2	1	3	1	2	1
DeHydrogenases, Short chain OS	dhs-11	5456248	2364925	4929614	3768902	18963850	19736250	2	1	2	1	4	4
DeHydrogenases, Short chain OS	dhs-12	107292400	110591400	196651500	194878300	332850500	323309000	6	5	7	8	8	7
DeHydrogenases, Short chain OS	dhs-13	57133740	48871370	68960840	17694680	24523540	46753700	6	6	8	4	3	6
DeHydrogenases, Short chain OS	dhs-14	21955850	19315640	16928390	97490900	168558000	169573400	4	4	3	8	8	7
DeHydrogenases, Short chain OS	dhs-15	4142740	3236066	3868631	10183740	31443780	31735190	1	1	1	2	6	4
DeHydrogenases, Short chain OS	dhs-18	67157510	52727920	61366920	44296410	108736700	50664560	3	3	3	3	5	3
DeHydrogenases, Short chain OS	dhs-19	37515080	26745950	28287240	23331840	49021630	43084610	4	3	4	4	5	3
Group of DeHydrogenases, Short chain OS	dhs-2	9875071	Missing Value	6989317	14077860	78199800	66293400	1	0	2	5	8	5
DeHydrogenases, Short chain OS	dhs-2	9875071	Missing Value	6989317	14077860	78199800	66293400	1	0	2	5	8	5
DeHydrogenases, Short chain OS	dhs-20	7934768	5046686	1725982	Missing Value	Missing Value	Missing Value	3	2	1	0	0	0
L-xylulose reductase OS	dhs-21	62774790	67384780	66549520	69891640	90488630	130694900	6	7	5	8	5	7
DeHydrogenases, Short chain OS	dhs-22	32182510	16272430	15794000	11595970	37307440	67405420	3	4	3	3	4	5
DeHydrogenases, Short chain OS	dhs-23	Missing Value	Missing Value	Missing Value	46531500	66827760	63601070	0	0	1	4	5	4
DeHydrogenases, Short chain OS	dhs-24	52844070	29601740	58824590	8607243	45567800	44809590	6	5	8	4	6	6
DeHydrogenases, Short chain OS	dhs-25	206276300	157911500	250628600	50122990	91140430	87043890	8	9	9	4	6	7
SCP2 domain-containing protein OS	dhs-28	1414778000	1525273000	1540261000	736091700	1561334000	1598791000	21	19	20	14	20	22
Isoform a of Protein dhs-3 OS	dhs-3	262273600	242137900	48791430	100317200	439305800	359527200	14	11	7	11	16	14
DeHydrogenases, Short chain OS	dhs-30	29505660	25586590	20406080	34160750	53899950	60735420	5	4	2	5	5	7
DeHydrogenases, Short chain OS	dhs-4	5435428	6586628	5617076	3598206	11731000	10179380	3	3	2	2	4	5
Uncharacterized oxidoreductase dhs-5 OS	dhs-5	12050130	10978750	7496966	3710649	10710090	10883160	2	3	4	1	2	3
SCP2 domain-containing protein OS	dhs-6	295695200	260397100	289997200	145777800	441087300	394957200	13	14	13	10	15	14
DeHydrogenases, Short chain OS	dhs-9	149066800	170871200	138482400	81005050	283969600	286598800	10	11	8	6	12	13
Doa4-Independent Degradation, homologous to yeast Did2 OS	did-2	47592490	49796720	47205970	130780700	103398000	107212800	4	4	4	6	6	6
Protein dif-1 OS	dif-1	77605090	126571500	128754200	41709540	101302000	116089400	5	8	6	4	6	8
Mesocentin OS	dig-1	Missing Value	5295128	86022920	Missing Value	240852400	197083000	0	4	8	0	15	9
Disorganized muscle protein 1 OS	dim-1	3642643000	4088991000	4444904000	1972874000	4033999000	4091299000	21	23	21	22	24	23
Probable exosome complex exonuclease RRP44 OS	dis-3	18680990	44444510	14167180	62244400	35314580	52261120	2	7	3	1	8	7
DIS3-like exonuclease 2 OS	disl-2	Missing Value	Missing Value	Missing Value	Missing Value	1328159	Missing Value	0	0	0	0	2	0
Glutathione-independent glyoxalase DJR-1.1 OS	djr-1.1	57166310	60172220	36982800	38396610	73446090	70498950	3	3	2	3	3	4
Serine/threonine-protein kinase dkf-1 OS	dkf-1	Missing Value	4705425	Missing Value	Missing Value	Missing Value	3025212	0	1	0	0	1	2
Dihydrolipoyllysine-residue acetyltransferase component of pyruvate dehydrogenase complex, mitochondrial OS	dlat-1	734343200	820152600	755809300	225268400	781380100	807278600	14	13	12	9	14	15
2-oxoacid_dh domain-containing protein OS	dlat-2	85801060	77583870	72724540	16776630	69360940	61267010	6	5	5	2	5	5
Dynein light chain 1, cytoplasmic OS	dlc-1	287756000	338797100	196457700	145907200	384251600	380969100	3	3	3	3	3	3
Probable dynein light chain 2, cytoplasmic OS	dlc-2	7755407	7270490	2534432	Missing Value	20648540	5288865	2	2	1	0	4	1
Dihydrolipoyl dehydrogenase, mitochondrial OS	dld-1	1330348000	1275450000	1508330000	559392800	1762178000	1635820000	18	18	19	16	18	18
Disks large homolog 1 OS	dlg-1	52197640	251764400	372414700	19145460	498755200	503750200	4	17	19	3	23	20
Group of Dynein light intermediate chain OS	dli-1	53700760	46416080	34128960	7983627	73044800	85989400	8	7	8	4	8	10
Dynein light intermediate chain OS	dli-1	53700760	46416080	34128960	7983627	73044800	85989400	8	7	8	4	8	10
Dihydrolipoyllysine-residue succinyltransferase component of 2-oxoglutarate dehydrogenase complex, mitochondrial OS	dlst-1	430862200	472863800	494459700	171380400	542719300	415982300	10	10	13	10	10	10
Dynactin subunit 1 OS	dnc-1	Missing Value	Missing Value	42052260	Missing Value	31476350	41622260	0	0	13	0	9	10
Probable dynactin subunit 2 OS	dnc-2	51650690	87074380	98224630	27706500	151133400	116788000	6	8	11	3	12	12
DyNactin Complex component OS	dnc-3	10594470	9676881	12702590	Missing Value	28756460	6918411	3	2	3	0	5	3
DyNactin Complex component OS	dnc-5	4775947	3467399	Missing Value	5516504	5899327	4550630	1	1	0	1	2	1
Dynactin subunit 6 OS	dnc-6	Missing Value	Missing Value	Missing Value	Missing Value	Missing Value	5838934	1	1	0	0	1	2
DnaJ homolog subfamily B member 1 OS	dnj-1	14964960	11670310	15221330	4633761	8605693	8456150	4	4	4	2	3	4
DnaJ homolog dnj-10 OS	dnj-10	47338530	40295320	30749210	7689416	23629740	14411270	8	8	5	3	6	4
DnaJ homolog subfamily C member 2 OS	dnj-11	86292050	151596100	110274400	2553080	4608488	22618240	8	12	11	1	3	8
DNaJ domain (Prokaryotic heat shock protein) OS	dnj-12	331829500	310611200	321803200	63490200	140439900	136173100	13	12	10	5	8	6
J domain-containing protein OS	dnj-13	181003400	214337700	220177300	62363700	161377800	150551100	8	9	9	6	9	9
J domain-containing protein OS	dnj-16	49935630	33949900	3687220	18430240	33726570	33706920	9	7	2	4	7	6
DNaJ domain (Prokaryotic heat shock protein) OS	dnj-19	276493400	249305800	260258700	7349466	127106000	88016160	15	17	12	2	10	7
DnaJ homolog dnj-2 OS	dnj-2	76325880	64380440	71932000	6161598	10185420	8065565	7	7	6	1	2	2
DnaJ homolog dnj-20 OS	dnj-20	48927040	13748980	2612109	1035123	2486653	3708617	4	3	1	1	2	1
J domain-containing protein OS	dnj-23	2627368	Missing Value	Missing Value	Missing Value	3211981	2489876	1	2	1	0	1	2
DnaJ homolog subfamily C member 10 OS	dnj-27	5707525	29676980	30767920	1356227	8425492	10864690	3	7	6	1	3	3
J domain-containing protein OS	dnj-29	9836439	142724000	45287730	3423220	150867100	127257100	2	13	8	1	14	13
J domain-containing protein OS	dnj-30	6940734	6444650	6721335	5091472	16531450	8067133	1	1	1	1	2	1
DNaJ domain (Prokaryotic heat shock protein) OS	dnj-7	76134970	77293600	97315300	2069410	34716500	30637930	9	10	11	1	5	5
J domain-containing protein OS	dnj-9	9313530	13618630	Missing Value	2230501	Missing Value	3068378	4	3	0	1	3	2
Aspartyl aminopeptidase OS	dnpp-1	370805500	391003100	362625000	158469400	372201300	450821900	17	17	18	10	18	18
CUB_2 domain-containing protein OS	dod-17	49691150	2974085	4110449	Missing Value	Missing Value	Missing Value	2	1	1	0	0	0
Downstream Of DAF-16 (Regulated by DAF-16) OS	dod-18	10984480	8772547	4686610	9032722	12936450	15226000	2	2	1	2	2	2
Downstream Of DAF-16 (Regulated by DAF-16) OS	dod-19	165186200	218381200	244399700	14871350	56611160	53946540	5	6	7	2	4	4
Downstream Of DAF-16 (Regulated by DAF-16) OS	dod-3	Missing Value	Missing Value	Missing Value	1375458	4399908	2217762	0	0	0	1	2	2
Deoxyhypusine hydroxylase OS	dohh-1	115639100	180585700	177642600	45616250	256357400	224408300	7	10	7	8	13	10
Group of Dipeptidyl Peptidase Four (IV) family OS	dpf-3	4655352	19212890	11890670	Missing Value	55484980	37700850	1	4	3	2	9	7
Dipeptidyl Peptidase Four (IV) family OS	dpf-3	4655352	19212890	11890670	Missing Value	55484980	37700850	1	4	3	2	9	7
Acyl-peptide hydrolase OS	dpf-4	37095050	92450650	54266690	8083260	90668230	103225600	6	10	7	2	8	11
Peptidase_S9 domain-containing protein OS	dpf-5	14551160	88821050	8399122	1610210	140340000	138828600	3	10	2	1	13	12
Dipeptidyl peptidase family member 6 OS	dpf-6	Missing Value	8378187	5158880	Missing Value	Missing Value	Missing Value	0	3	3	0	0	0
2-(3-amino-3-carboxypropyl)histidine synthase subunit 1 OS	dph-1	8283045	3029350	Missing Value	Missing Value	5160075	Missing Value	2	1	0	0	1	0
2-(3-amino-3-carboxypropyl)histidine synthase subunit 2 OS	dph-2	14201220	15348420	19583000	Missing Value	155220300	2622903	1	1	2	0	2	1
Transcription factor dpl-1 OS	dpl-1	2594872	7209726	5823146	Missing Value	34062620	10275930	2	3	3	0	4	4
Dolichol-phosphate mannosyltransferase subunit 1 OS	dpm-1	82058310	79366590	196169300	20279550	93879730	82374620	7	8	3	2	8	7
Group of Dipeptidyl peptidase 3 OS	dpt-1	104869700	421022000	257110600	43129050	303986900	248946900	9	23	15	6	17	15
Dipeptidyl peptidase 3 OS	dpt-1	104869700	421022000	257110600	43129050	303986900	248946900	9	23	15	6	17	15
Thioredoxin domain-containing protein OS	dpy-11	411223200	509253400	283449400	72410460	162475100	211725500	9	9	7	3	6	7
Cuticle collagen dpy-13 OS	dpy-13	26314210	44428210	35644800	Missing Value	Missing Value	Missing Value	2	3	2	0	0	0
Prolyl 4-hydroxylase subunit alpha-1 OS	dpy-18	405300000	529108900	565955000	16985050	104796200	118085300	16	18	19	4	10	12
C-mannosyltransferase dpy-19 OS	dpy-19	Missing Value	Missing Value	Missing Value	Missing Value	2090736	Missing Value	0	0	0	0	2	0
Group of AP-2 complex subunit mu OS	dpy-23	60398660	62559640	Missing Value	49870810	89554200	91545710	7	2	0	2	4	4
AP-2 complex subunit mu OS	dpy-23	60398660	62559640	Missing Value	49870810	89554200	91545710	7	2	0	2	4	4
Isoform b of AP-2 complex subunit mu OS	dpy-23	60398660	62559640	Missing Value	49870810	89554200	91545710	7	2	0	2	4	4
Dosage compensation protein dpy-30 OS	dpy-30	6052247	5966880	4997386	Missing Value	1958151	9159628	1	1	1	0	1	2
Col_cuticle_N domain-containing protein OS	dpy-4	35053130	67053030	67266430	Missing Value	Missing Value	Missing Value	4	4	4	0	0	0
Cuticle collagen dpy-5 OS	dpy-5	45054930	45484070	24142490	Missing Value	Missing Value	Missing Value	2	2	2	0	0	0
Col_cuticle_N domain-containing protein OS	dpy-8	6137723	9508870	11158160	Missing Value	Missing Value	Missing Value	2	3	3	0	0	0
Dihydropyrimidine dehydrogenase [NADP(+)] OS	dpyd-1	89200630	602846400	434166400	15440640	832021500	753663100	12	30	31	5	36	34
Dietary restriction down regulated OS	drd-5	10570650	5177032	8623295	8358286	25266190	36597530	3	1	2	2	4	5
Dicer-related helicase OS	drh-1	Missing Value	Missing Value	Missing Value	Missing Value	3198580	1025591	0	0	0	0	2	1
Dicer Related Helicase OS	drh-3	Missing Value	2651781	4088407	Missing Value	5743224	2646252	0	2	2	0	3	2
Group of Dynamin GTPase OS	drp-1	31920540	140868900	164157400	6821793	95100190	92168480	8	15	17	2	15	11
Dynamin GTPase OS	drp-1	31920540	140868900	164157400	6821793	95100190	92168480	8	15	17	2	15	11
RRM domain-containing protein OS	drr-2	62266550	74022670	72172180	16805170	47215560	55668530	4	4	4	1	3	4
Microsomal triglyceride transfer protein homolog OS	dsc-4	1454338	186624800	288857600	5908545	294836700	283701000	4	17	22	3	19	22
Probable 26S proteasome complex subunit dss-1 OS	dss-1	22907750	27512100	22328120	7784822	Missing Value	5604158	2	2	2	1	0	1
Thymidylate kinase OS	dtmk-1	117303800	137091500	126220900	5592270	43929230	33789810	7	8	7	3	5	3
Dauer Up-Regulated OS	dur-1	83158590	103157100	110720100	77082150	246106900	182877100	8	7	7	11	16	17
DRBM domain-containing protein OS	dus-2	36655600	33548340	2772220	14472720	4949768	21813100	2	2	1	1	1	1
dUTP diphosphatase OS	dut-1	9251208	10575630	2093184	Missing Value	18494010	11088940	4	3	2	0	4	2
Isoform e of Homeobox protein dve-1 OS	dve-1	8737030	9722708	2333960	Missing Value	3372687	1470980	3	1	2	0	2	1
WD_REPEATS_REGION domain-containing protein OS	dyci-1	24865710	40947010	15251210	9338319	53271420	48965630	4	5	3	2	6	6
DYnein Light chain (Tctex type) OS	dylt-1	6615924	3648287	Missing Value	4008396	1923281	2099781	2	2	0	2	1	1
Isoform b of Dynamin OS	dyn-1	17878390	247769400	315982000	17326040	393415500	392799200	9	18	24	3	21	22
Dystrophin-1 OS	dys-1	Missing Value	Missing Value	7592619	Missing Value	4552979	4290089	0	0	3	0	1	1
Serrate RNA effector molecule homolog OS	E01A2.2	1640814	118209600	178448000	2392195	198717400	112365600	1	12	15	2	18	13
Probable dimethyladenosine transferase OS	E02H1.1	39139440	33555190	5618229	1500057	8179421	6364095	7	6	4	1	3	2
Adenylate kinase isoenzyme 6 homolog OS	E02H1.6	19601370	19169570	14629900	7897698	23176380	22951310	3	3	2	1	5	4
TLDc domain-containing protein OS	eak-7	8597288	6464898	11689020	Missing Value	22937980	9424771	2	1	1	0	4	1
Glutamyl-tRNA synthetase OS	ears-1	88207130	400416000	378201700	10416480	502761100	510081600	11	25	27	4	29	28
Uncharacterized protein OS	eat-16	8613737	1830877	9226021	Missing Value	Missing Value	5081397	3	2	1	0	0	1
Group of Rab-GAP TBC domain-containing protein OS	eat-17	Missing Value	396923	Missing Value	Missing Value	10712970	8829240	0	1	2	0	4	4
Rab-GAP TBC domain-containing protein OS	eat-17	Missing Value	396923	Missing Value	Missing Value	10712970	8829240	0	1	2	0	4	4
Dynamin-like 120 kDa protein, form S1 OS	eat-3	2621576	33260830	51660330	1739990	43177850	42478400	1	6	7	1	7	8
Sodium/potassium-transporting ATPase subunit alpha OS	eat-6	1172762000	3165425000	2298273000	759026000	4212476000	4267230000	36	43	42	27	47	46
Microtubule End Binding Protein OS	ebp-1	40589770	21266540	33209410	30090300	79830740	55854160	5	4	4	3	7	6
Microtubule End Binding Protein OS	ebp-2	61404660	75311880	81719800	12211700	21967140	34762350	7	8	9	4	3	5
Group of Enoyl-CoA Hydratase OS	ech-1.2	509377600	1269576000	1102316000	327116000	1785628000	1789271000	25	29	29	21	32	30
Enoyl-CoA Hydratase OS	ech-1.2	509377600	1269576000	1102316000	327116000	1785628000	1789271000	25	29	29	21	32	30
Group of Enoyl-CoA Hydratase OS	ech-2	68664670	69363910	62039780	16282490	49832170	55469080	6	8	7	3	6	6
Enoyl-CoA Hydratase OS	ech-2	68664670	69363910	62039780	16282490	49832170	55469080	6	8	7	3	6	6
ACB domain-containing protein OS	ech-4	134646000	153609700	137009100	46606150	231261000	225614400	8	10	9	5	9	11
Enoyl-CoA Hydratase OS	ech-5	174528400	138753300	156648200	53460680	223852200	230651900	8	7	7	4	9	9
Probable enoyl-CoA hydratase, mitochondrial OS	ech-6	1391784000	1592910000	1521540000	523599100	1177723000	1038476000	11	11	11	6	9	9
Enoyl-CoA Hydratase OS	ech-7	283723400	257916400	311056900	27139860	161159700	235476300	9	8	10	5	9	9
Enoyl-CoA Hydratase OS	ech-8	Missing Value	Missing Value	Missing Value	Missing Value	6526976	117130300	0	0	0	0	2	2
ECm29 Proteasome adaptor and Scaffold OS	ecps-1	Missing Value	1058781	55363460	Missing Value	8275100	10197150	0	3	14	0	3	6
DFDF domain-containing protein OS	edc-3	4773557	1956222	7887264	2326319	9869012	5543316	3	1	3	1	2	3
Group of FHA domain-containing protein OS	edc-4	18959480	45164190	32021290	7025972	105397400	86343890	5	8	4	2	13	13
FHA domain-containing protein OS	edc-4	18959480	45164190	32021290	7025972	105397400	86343890	5	8	4	2	13	13
Group of EEA1 OS	eea-1	Missing Value	Missing Value	3062989	Missing Value	2858861	3238266	0	0	2	0	3	3
EEA1 OS	eea-1	Missing Value	Missing Value	3062989	Missing Value	2858861	3238266	0	0	2	0	3	3
FYVE-type domain-containing protein OS	eea-1	Missing Value	Missing Value	3062989	Missing Value	2858861	3238266	0	0	2	0	3	3
Probable elongation factor 1-beta/1-delta 1 OS	eef-1B.1	2952890000	3564308000	3332286000	654542700	2316549000	2276879000	10	10	10	8	10	9
Probable elongation factor 1-beta/1-delta 2 OS	eef-1B.2	3046960000	3462415000	3248519000	819871700	2324473000	2295322000	13	13	12	10	13	12
Probable elongation factor 1-gamma OS	eef-1G	2693163000	3162854000	3318601000	894208700	1718077000	1681071000	20	21	19	13	20	19
Group of Elongation factor 2 OS	eef-2	11376870000	24664950000	25269710000	3050260000	19598420000	19743730000	51	55	52	31	51	51
Elongation factor 2 OS	eef-2	11376870000	24664950000	25269710000	3050260000	19598420000	19743730000	51	55	52	31	51	51
Isoform b of Elongation factor 2 OS	eef-2	11376870000	24664950000	25269710000	3050260000	19598420000	19743730000	51	55	52	31	51	51
Group of HECT-type E3 ubiquitin transferase OS	eel-1	Missing Value	Missing Value	38360200	Missing Value	20210330	11548540	0	1	22	0	11	11
HECT-type E3 ubiquitin transferase OS	eel-1	Missing Value	Missing Value	38360200	Missing Value	20210330	11548540	0	1	22	0	11	11
EF HanD calcium binding protein OS	efhd-1	Missing Value	Missing Value	5722534	Missing Value	7820306	14231780	0	0	1	0	2	2
Isoform b of Eukaryotic elongation factor 2 kinase OS	efk-1	Missing Value	3834875	1226376	Missing Value	3744520	7090970	1	1	1	0	1	2
Elongation factor 1-alpha OS	eft-3	37263060000	50644090000	39093620000	19043850000	40064290000	38651880000	20	21	20	21	19	19
Tr-type G domain-containing protein OS	eftu-2	10855320	156491400	53223720	5586404	194508500	181123800	3	20	11	3	20	20
Group of Egalitarian protein homolog OS	egal-1	27087430	65261450	19615360	Missing Value	9264971	26806280	5	5	5	0	3	5
Carboxypeptidase E OS	egl-21	9724117	Missing Value	10473220	15935470	22510000	19838230	1	0	3	2	6	4
Neuroendocrine convertase 2 OS	egl-3	Missing Value	18807030	13601560	7033443	30935530	32225500	0	2	3	1	4	3
EGL-30 OS	egl-30	158086000	182064500	168444100	91126020	216884900	230331500	11	9	10	6	11	12
cGMP-dependent protein kinase egl-4 OS	egl-4	14642460	247374800	157276200	32772650	454843200	391302900	4	18	15	6	22	21
Eukaryotic translation initiation factor 3 subunit A OS	egl-45	103536600	387200100	1189687000	19427840	1156607000	1013706000	11	30	42	4	41	39
Group of Phosphoinositide phospholipase C OS	egl-8	Missing Value	Missing Value	1209603	Missing Value	5812415	2698724	0	0	1	0	2	3
Phosphoinositide phospholipase C OS	egl-8	Missing Value	Missing Value	1209603	Missing Value	5812415	2698724	0	0	1	0	2	3
BRO1 domain-containing protein OS	ego-2	Missing Value	Missing Value	Missing Value	Missing Value	Missing Value	Missing Value	0	1	1	0	1	2
EH (Eps-15-homology) domain Binding Protein family OS	ehbp-1	Missing Value	2277301	11823870	Missing Value	8967217	14570630	0	2	5	0	4	4
EHS-1 OS	ehs-1	Missing Value	7963771	18659240	Missing Value	16722670	46818890	0	3	5	0	3	5
SUI1 domain-containing protein OS	eif-1	75794250	49152050	47443220	39849150	4641918	38301330	4	3	2	2	2	1
Eukaryotic translation initiation factor 4C OS	eif-1.a	157138800	125730200	122817700	60312580	168863300	124899200	6	5	5	4	5	6
Eukaryotic translation initiation factor 2A OS	eif-2A	46349460	52157310	11042220	55172610	82258300	62589250	7	7	4	10	10	7
Eukaryotic translation initiation factor 2 subunit 1 OS	eif-2alpha	591430900	554194100	458670600	203823200	537738100	503493600	15	12	12	13	12	12
Eukaryotic Initiation Factor OS	eif-2bbeta	16517670	8924785	16427430	Missing Value	14424000	6916079	4	2	3	0	3	2
Eukaryotic Initiation Factor OS	eif-2bdelta	Missing Value	Missing Value	Missing Value	2525529	1369456	9593919	0	1	0	1	2	1
eIF-2B GDP-GTP exchange factor subunit epsilon OS	eif-2bepsilon	16675900	40573150	2004215	Missing Value	17331200	9290989	4	8	1	0	4	2
Eukaryotic translation initiation factor 2 subunit 2 OS	eif-2beta	221426300	221188600	240984700	90608920	229315600	216506100	8	6	7	8	7	8
Probable translation initiation factor eIF-2B subunit gamma OS	eif-2Bgamma	17937060	5383424	6847036	Missing Value	3726859	Missing Value	3	2	1	0	1	0
Eukaryotic translation initiation factor 2D OS	eif-2d	5722547	7984907	8211636	Missing Value	7284129	Missing Value	2	3	2	0	2	1
Protein-synthesizing GTPase OS	eif-2gamma	524943800	595444500	174341900	199163900	635480900	653649300	14	14	11	13	16	15
Eukaryotic translation initiation factor 3 subunit B OS	eif-3.B	247372600	763559700	532260000	49831560	623569200	574540000	21	29	22	7	23	24
Eukaryotic translation initiation factor 3 subunit C OS	eif-3.C	57006980	531451800	590940200	24708290	734281900	707255000	9	24	25	6	25	25
Eukaryotic translation initiation factor 3 subunit D OS	eif-3.D	341342800	413294500	523987900	92822200	378336300	378167700	15	14	16	6	13	14
Eukaryotic translation initiation factor 3 subunit E OS	eif-3.E	443953900	446392000	283980800	135550500	383780200	340678600	20	18	15	9	17	16
Eukaryotic translation initiation factor 3 subunit F OS	eif-3.F	219819300	229751600	188637100	77567180	213397000	168637200	8	9	11	7	8	7
Eukaryotic translation initiation factor 3 subunit G OS	eif-3.G	308174200	411669500	321489600	134958200	310570200	297574400	9	10	9	6	9	9
Eukaryotic translation initiation factor 3 subunit H OS	eif-3.H	383951400	488011200	404998400	125899300	255338300	252529000	9	12	10	10	10	10
Eukaryotic translation initiation factor 3 subunit I OS	eif-3.I	403323700	453195200	232702600	168761700	444796100	409924900	11	14	12	8	13	13
Eukaryotic Initiation Factor OS	eif-3.j	187192900	201777400	253484100	81056830	129125100	182459900	8	8	9	7	6	8
Eukaryotic translation initiation factor 3 subunit K OS	eif-3.K	400936900	477917300	541256600	54644200	265717600	256558500	14	17	16	6	13	13
Group of Eukaryotic translation initiation factor 3 subunit L OS	eif-3.l	785557300	801090800	755338100	96431430	508058300	659112000	23	22	24	11	20	23
Eukaryotic translation initiation factor 3 subunit L OS	eif-3.l	785557300	801090800	755338100	96431430	508058300	659112000	23	22	24	11	20	23
Isoform b of Eukaryotic translation initiation factor 3 subunit L OS	eif-3.L	785557300	801090800	755338100	96431430	508058300	659112000	23	22	24	11	20	23
Eukaryotic translation initiation factor 6 OS	eif-6	355840400	377437600	122017200	159534700	249575800	250172300	5	5	3	4	4	4
Uncharacterized protein OS	ekl-1	8639690	31157750	Missing Value	Missing Value	Missing Value	Missing Value	1	2	0	0	0	0
Uncharacterized protein OS	ekl-1	Missing Value	Missing Value	Missing Value	75712160	Missing Value	Missing Value	0	0	0	2	0	0
Uncharacterized protein OS	ekl-4	2227738	2348935	2521891	Missing Value	3149810	4661736	1	1	1	0	1	2
Uncharacterized protein OS	ekl-6	Missing Value	2681137	6040616	Missing Value	13151900	9138262	0	1	2	0	4	4
ELongin B OS	elb-1	30283030	26193170	27512940	Missing Value	21392180	20946260	2	2	2	1	1	2
Elongin-C OS	elc-1	70962350	80236280	94823050	134594800	94290250	92237930	3	3	4	6	3	3
Mammalian ELKS/CAST/ERC/Rab6 interacting protein homolog OS	elks-1	Missing Value	1462644	1707799	Missing Value	2649986	2580802	0	1	1	0	2	1
Elongation of long chain fatty acids protein 1 OS	elo-1	31812570	19832610	10019470	48672910	17951820	13881700	1	1	1	3	1	1
Elongation of long chain fatty acids protein 2 OS	elo-2	35490940	12843450	3969443	Missing Value	7540273	6381049	2	1	1	0	1	1
Elongation of long chain fatty acids protein 5 OS	elo-5	12339840	11145620	1879404	11893140	7740604	6541253	2	2	1	1	1	1
Elongator complex protein 1 OS	elpc-1	Missing Value	9915705	3924285	Missing Value	8434322	9044899	0	2	2	0	3	4
ELongator complex Protein Component OS	elpc-2	Missing Value	2766892	Missing Value	1864696	Missing Value	8199671	0	1	0	1	0	2
Elongator complex protein 3 OS	elpc-3	15660480	12151140	4716996	Missing Value	15409900	14268830	3	2	1	0	3	3
Putative elongator complex protein 4 OS	elpc-4	3737542	Missing Value	1722531	Missing Value	3293287	3592526	2	1	1	1	1	2
Uncharacterized protein OS	emb-4	Missing Value	1908387	21584160	Missing Value	87252480	79978050	0	3	9	0	14	16
Suppressor of Ty 6 homolog OS	emb-5	1725235	5750701	32465430	Missing Value	30131520	25032060	1	4	8	0	8	8
NADPH--cytochrome P450 reductase OS	emb-8	321076100	468640000	474719800	32262750	224446300	238321300	21	25	24	7	18	20
ER membrane protein complex subunit 1 OS	emc-1	1275570	13660570	19384630	Missing Value	74629250	46713420	1	3	5	1	10	8
ER membrane protein complex subunit 2 OS	emc-2	118658000	132359600	123916800	56116020	117667600	121051400	13	11	11	7	12	12
ER membrane protein complex subunit 3 OS	emc-3	32484690	37534570	7437771	Missing Value	33185030	36082040	6	6	3	0	5	5
Membrane magnesium transporter OS	emc-5	14129180	13400260	14122510	Missing Value	12910960	12016020	1	2	1	0	1	1
ER membrane protein complex subunit 6 OS	emc-6	Missing Value	1770817	Missing Value	Missing Value	9026387	8932402	1	1	0	0	1	2
Emerin homolog 1 OS	emr-1	104092400	61097260	57512950	28872980	71081190	112715100	4	4	3	4	3	4
Poly(U)-specific endoribonuclease homolog OS	endu-1	4963831	4630877	7363973	11115180	13822720	19494930	1	1	2	2	2	4
Poly(U)-specific endoribonuclease OS	endu-2	60596010	92684920	101164200	9651341	30723290	33021580	9	9	11	4	5	7
Isoform c of Enolase OS	enol-1	3065570000	3516388000	3666389000	1406451000	5472141000	5254974000	24	23	25	20	25	24
Endoplasmin homolog OS	enpl-1	1003974000	4012108000	4385530000	334554200	2160991000	2100602000	31	46	44	21	41	36
Equilibrative Nucleoside Transporter OS	ent-1	5882536	Missing Value	Missing Value	19274840	12589720	10109160	1	0	0	3	1	1
Group of Ectopic P granules protein 3 OS	epg-3	Missing Value	5692805	Missing Value	7304632	17017270	14682630	0	2	0	2	3	2
Ectopic P granules protein 3 OS	epg-3	Missing Value	5692805	Missing Value	7304632	17017270	14682630	0	2	0	2	3	2
Group of Laminin alpha OS	epi-1	19545170	50772150	178331200	3591611	292233300	337866900	3	12	37	1	40	44
Laminin alpha OS	epi-1	19545170	50772150	178331200	3591611	292233300	337866900	3	12	37	1	40	44
ENTH domain-containing protein OS	epn-1	65103720	73675070	91956320	32785530	84297760	71797230	7	7	7	5	7	7
Ethanolamine-phosphate phospho-lyase homolog 1 OS	eppl-1	33105770	13976920	21595010	15931870	30095350	19306310	6	6	3	3	5	4
Group of SH3 domain-containing protein OS	eps-8	79924850	270062400	360154600	42403650	494869200	595082400	13	19	22	8	27	27
SH3 domain-containing protein OS	eps-8	79924850	270062400	360154600	42403650	494869200	595082400	13	19	22	8	27	27
Isoform b of Eukaryotic peptide chain release factor subunit 1 OS	erfa-1	704192700	695259400	737186800	52325490	361804200	456648600	19	19	18	7	15	18
Tr-type G domain-containing protein OS	erfa-3	170942500	230102500	70899500	11642240	136994300	125193800	11	12	8	2	9	10
Piwi-like protein ergo-1 OS	ergo-1	Missing Value	1312616	Missing Value	Missing Value	7767286	5273452	1	2	2	0	3	4
Group of Moesin/ezrin/radixin homolog 1 OS	erm-1	533336400	919723700	715044300	145743000	972362600	1098917000	21	23	21	12	22	22
Moesin/ezrin/radixin homolog 1 OS	erm-1	533336400	919723700	715044300	145743000	972362600	1098917000	21	23	21	12	22	22
Endoplasmic reticulum oxidoreductin-1 OS	ero-1	6422674	5563688	9454060	Missing Value	4584385	7459402	2	3	4	0	2	2
Thioredoxin domain-containing protein OS	erp-44.1	117685400	92547030	137781100	58276810	143313200	258417000	8	8	8	7	9	8
Endoplasmic reticulum resident protein 44.2 OS	erp-44.2	93850770	91818600	93861900	21274620	60585430	70386500	8	8	7	4	6	7
Yeast ERV (ER to Golgi transport Vesicle protein) homolog OS	erv-46	4518403	8967670	2159314	Missing Value	3186312	Missing Value	1	2	1	0	1	0
C2 domain-containing protein OS	esyt-2	2646831	4522210	Missing Value	Missing Value	49126210	47664650	1	1	0	0	6	6
Lactamase_B domain-containing protein OS	ethe-1	Missing Value	Missing Value	Missing Value	Missing Value	10421660	14392740	0	0	0	1	2	3
ELAV-type RNA binding protein variant A OS	etr-1	3537877	4684573	4149923	Missing Value	33214920	3531672	2	1	2	0	1	1
Uncharacterized protein OS	evl-14	Missing Value	Missing Value	47160230	Missing Value	2696186	1915145	0	0	1	0	2	3
Aldo_ket_red domain-containing protein OS	exc-15	693297300	536285300	711559100	422683900	1527318000	1500395000	17	12	14	14	18	18
Chloride intracellular channel exc-4 OS	exc-4	41729010	43139570	15560370	24781840	54787720	58968280	4	6	2	3	5	6
Exo84_C domain-containing protein OS	exoc-8	Missing Value	Missing Value	Missing Value	Missing Value	Missing Value	3963725	0	0	0	0	0	3
Ribosomal RNA-processing protein 4 OS	exos-2	20415520	14140490	7593161	7450742	30044770	20366150	3	2	2	1	4	3
Ribosomal RNA-processing protein 40 OS	exos-3	10339410	8193614	8408885	3438468	8490451	5898667	2	2	2	1	2	1
Putative exosome complex component RRP41 OS	exos-4.1	22225710	13122990	29466940	3669530	16778660	22566640	4	2	5	1	3	3
RNase_PH domain-containing protein OS	exos-4.2	9206461	3839682	8890964	Missing Value	Missing Value	1672513	3	2	2	0	1	1
RNase_PH domain-containing protein OS	exos-7	21236600	19005680	31024680	Missing Value	19925620	18279760	2	2	3	0	2	2
Ribosomal RNA-processing protein 43 OS	exos-8	10852280	Missing Value	Missing Value	Missing Value	Missing Value	Missing Value	2	1	0	0	0	0
Exosome complex component RRP45 OS	exos-9	11329410	10621980	5693636	Missing Value	10002680	9465433	2	3	1	0	3	2
Probable methylcrotonoyl-CoA carboxylase beta chain, mitochondrial OS	F02A9.10	348116900	440310200	333328900	66732510	436112800	472175800	23	25	21	10	23	25
Uncharacterized protein F07F6.4 OS	F07F6.4	64769330	106924300	89752650	3555483	44276370	81879310	9	10	10	2	6	7
Uncharacterized protein F08B12.4 OS	F08B12.4	Missing Value	Missing Value	Missing Value	40790630	4637283	4364941	0	0	0	2	1	1
U1 small nuclear ribonucleoprotein C OS	F08B4.7	6509628	4910216	6580419	Missing Value	4905415	5113865	2	1	1	0	1	1
Putative choline-phosphate cytidylyltransferase OS	F08C6.2	90497170	85889470	96040790	16095720	65276930	80029870	8	7	8	3	7	7
Putative phospholipase B-like 2 OS	F09B12.3	1136798000	1269757000	1420200000	457923900	1789196000	1814160000	22	22	23	17	23	22
Putative deoxyribose-phosphate aldolase OS	F09E5.3	536368900	606203600	556498900	244516700	581777800	703719700	13	15	13	14	13	14
Pyridoxal phosphate homeostasis protein OS	F09E5.8	50318190	69181070	60275240	18603440	29934600	20902240	6	6	6	2	5	4
Isoform a of Probable phospholipase D F09G2.8 OS	F09G2.8	1108435	Missing Value	1241218	Missing Value	3742013	1846111	1	0	1	0	3	1
Protein AAR2 homolog OS	F10B5.2	1779938	174132600	1858666	Missing Value	1455063	1122090	1	3	1	0	1	1
DNA polymerase delta catalytic subunit OS	F10C2.4	Missing Value	Missing Value	Missing Value	Missing Value	5144897	1642281	0	0	0	0	2	2
Uncharacterized protein F10E9.4 OS	F10E9.4	9557458	10125800	3777058	1884102	3984972	3312718	2	2	2	1	1	1
UPF0376 protein F10G2.1 OS	F10G2.1	38026660	40494420	37015590	8779080	56322120	53523640	4	5	4	1	4	4
Probable DNA polymerase delta small subunit OS	F12F6.7	2045642	Missing Value	2422070	3709839	Missing Value	4339791	1	0	1	2	0	3
IWS1-like protein OS	F13B12.1	Missing Value	Missing Value	8019436	Missing Value	15041770	Missing Value	0	0	2	0	1	0
Uncharacterized protein F13C5.5 OS	F13C5.5	30870860	29455330	30872380	Missing Value	27461940	28622210	2	2	2	1	2	2
Uncharacterized protein F13E6.1 OS	F13E6.1	178723200	222694600	185155300	120580400	197768400	230880400	7	8	7	6	6	7
Esterase CM06B1 OS	F13H6.3	82080120	98238650	76846810	37765770	224233400	250950200	6	8	7	8	8	10
Golgi apparatus protein 1 homolog OS	F14E5.2	4911995	30391050	187452000	Missing Value	100068800	96008630	2	7	20	0	13	13
CWF19-like protein 1 homolog OS	F17A9.2	46655450	7289826	Missing Value	2203753	6181866	7511888	2	1	1	1	1	1
UPF0729 protein F18A11.3 OS	F18A11.3	11324850	12436890	10170180	1169270	7189758	7567908	3	2	2	1	2	2
Uncharacterized protein F19C6.2 OS	F19C6.2	5253007	Missing Value	6237843	Missing Value	Missing Value	Missing Value	1	1	2	0	0	0
Uncharacterized protein F21D5.5 OS	F21D5.5	4545581	Missing Value	5463616	6192171	7224504	15565070	1	0	3	1	3	4
Calcium load-activated calcium channel homolog OS	F22B5.10	49460900	50060020	17025190	Missing Value	39528730	38388050	3	3	2	0	3	3
Uncharacterized protein F23B12.7 OS	F23B12.7	Missing Value	13918700	57206370	Missing Value	60718420	67028370	0	4	11	0	11	12
Putative cytosolic 5'-nucleotidase 3 OS	F25B5.3	23113460	16521810	56176430	Missing Value	Missing Value	Missing Value	4	3	5	0	0	0
Isoform b of Putative folylpolyglutamate synthase OS	F25B5.6	97310810	84639340	53744180	18624690	74869550	78576260	8	8	7	7	9	8
Signal recognition particle 14 kDa protein OS	F25G6.8	24275280	22422040	23642480	6188548	24726420	17377430	2	2	2	1	2	1
Uncharacterized peptidase C1-like protein F26E4.3 OS	F26E4.3	33322310	19794590	37840530	11470400	258243400	28051960	5	4	5	4	7	6
Probable phosphoserine aminotransferase OS	F26H9.5	188367200	168982400	202564500	18747240	131384300	137382900	13	11	11	2	9	11
Probable electron transfer flavoprotein subunit alpha, mitochondrial OS	F27D4.1	1021825000	1148200000	1265554000	625268100	1248586000	1191732000	10	14	11	13	12	10
Zinc finger CCCH domain-containing protein 15 homolog OS	F27D4.4	138216000	127407500	163106800	Missing Value	116273400	99826780	9	9	10	0	7	7
Protein F29A7.6 OS	F29A7.6	12938610	16403960	12718580	Missing Value	5045389	7586094	3	4	3	0	2	2
Uncharacterized protein F32A5.4 OS	F32A5.4	35919890	30829600	31695180	18735760	24315110	24747250	2	2	2	2	2	2
GMP reductase OS	F32D1.5	440615900	512631700	404320400	83198400	326334000	312244200	13	12	10	7	11	9
Acidic leucine-rich nuclear phosphoprotein 32-related protein 1 OS	F33H2.3	106361800	133657300	89914310	Missing Value	121226700	99977380	6	7	6	0	6	7
Uncharacterized protein F36G3.2 OS	F36G3.2	54869230	56106900	28083980	Missing Value	31112380	40237580	6	6	5	1	4	5
Uncharacterized protein F37A4.1 OS	F37A4.1	5249916	2228110	Missing Value	7151762	7921589	6094343	2	2	0	1	3	3
Protein F37C4.5 OS	F37C4.5	422986600	479500400	247742200	479938600	1929248000	2090699000	17	19	14	16	23	25
Probable signal recognition particle 19 kDa protein OS	F37F2.2	42791370	43369660	38070560	10461900	31166880	29389750	4	4	4	2	5	4
GILT-like protein F37H8.5 OS	F37H8.5	257658900	231695600	180959600	505945200	855927400	899856100	9	7	7	9	10	12
Adenylate kinase isoenzyme 1 OS	F38B2.4	294536500	306158700	400317500	227433500	620559900	609927600	9	8	9	6	11	11
Phosphatidylethanolamine-binding protein homolog F40A3.3 OS	F40A3.3	185505300	236466100	248216000	67182290	271742400	285294000	6	6	6	5	6	6
UMP-CMP kinase 2 OS	F40F8.1	47258810	12188020	36588210	10965550	30486130	29952090	4	3	5	2	3	4
Putative esterase F42H10.6 OS	F42H10.6	14712870	13372410	17096800	7539710	10352080	11893350	1	1	2	1	1	1
Uncharacterized protein F44E2.4 OS	F44E2.4	Missing Value	1338306	13183070	Missing Value	Missing Value	1553374	0	1	6	0	0	2
Probable methionine-R-sulfoxide reductase B OS	F44E2.6	7778824	2062380	2549718	Missing Value	10902450	3722029	2	1	1	0	2	1
Brix domain-containing protein F44G4.1 OS	F44G4.1	17381930	15367040	Missing Value	Missing Value	15445730	7065626	4	3	0	0	3	2
Probable NADH dehydrogenase [ubiquinone] 1 beta subcomplex subunit 2, mitochondrial OS	F44G4.2	110530400	99905950	141386500	37614480	148521400	143346600	3	3	3	3	4	3
MIP18 family protein F45G2.10 OS	F45G2.10	9480463	8964638	8517959	7856961	8308475	8801974	2	2	3	2	2	1
Mitochondrial import inner membrane translocase subunit tim-16 OS	F45G2.8	18928320	18467640	45588010	20351200	27268920	27750640	2	2	3	2	2	2
UPF0587 protein F46B6.12 OS	F46B6.12	18759490	18390300	13722360	6141552	17700880	19673300	3	3	2	1	2	2
Isoform b of Probable arginine kinase F46H5.3 OS	F46H5.3	8514676000	9937197000	11361240000	8877386000	19014590000	19851630000	22	19	21	18	19	19
Translation machinery-associated protein 7 homolog OS	F49C12.11	45173560	41966830	45493210	36330210	13978160	30810950	2	2	2	2	1	2
Probable phosphomannomutase OS	F52B11.2	98237790	78999350	88419290	17281820	39436610	31438330	7	5	7	2	4	2
Uncharacterized protein F52C9.3 OS	F52C9.3	32406320	27057770	14212370	1194937	15500620	14697730	6	5	3	1	4	3
Uncharacterized oxidoreductase F53C11.3 OS	F53C11.3	99220100	101785900	107857700	70940850	237348900	260422800	8	8	7	6	8	9
RRP15-like protein OS	F53E10.6	19302650	16090050	19275430	6975180	25134240	22792950	2	1	1	1	2	2
Probable NADH dehydrogenase [ubiquinone] flavoprotein 2, mitochondrial OS	F53F4.10	435974900	427512700	436655200	115244400	455832100	435833300	9	9	9	8	10	10
MICOS complex subunit Mic10 OS	F54A3.5	152425900	162068200	160888400	53791230	171491400	135408300	4	5	4	3	4	4
Probable tyrosine-protein phosphatase F54C8.4 OS	F54C8.4	3899202	3769506	4050589	Missing Value	Missing Value	Missing Value	1	1	3	1	0	0
Uncharacterized protein F54C8.7 OS	F54C8.7	65528700	62899120	67805510	16567370	46467220	25959950	9	7	5	4	3	6
Uncharacterized protein F54D1.6 OS	F54D1.6	Missing Value	Missing Value	Missing Value	Missing Value	17907070	23266430	0	1	1	0	3	4
Probable glutaryl-CoA dehydrogenase, mitochondrial OS	F54D5.7	100933400	125381200	100862300	29156960	92776350	134643900	9	9	8	3	7	8
Uncharacterized protein F54F2.9 OS	F54F2.9	7772797	7268112	6776405	Missing Value	2412200	4439544	2	2	2	0	1	2
Periodic tryptophan protein 2 homolog OS	F55F8.3	Missing Value	Missing Value	8342407	Missing Value	7434342	6844345	0	0	3	0	2	2
Putative pyrroline-5-carboxylate reductase OS	F55G1.9	30732440	22406240	23463710	Missing Value	2263029	2401174	5	4	5	0	1	1
Putative serine protease F56F10.1 OS	F56F10.1	18024850	67613630	75469070	Missing Value	104849400	100469000	3	6	7	0	6	5
Putative pyridoxamine 5'-phosphate oxidase OS	F57B9.1	2719749	Missing Value	Missing Value	2460123	7094186	3441354	1	0	0	1	2	1
ATP synthase subunit delta, mitochondrial OS	F58F12.1	532521900	686617300	659194500	318496200	618528800	611524900	5	4	6	3	5	5
Enolase-phosphatase E1 OS	F58H1.3	25144390	25781220	16309600	1570779	10357580	1379934	5	3	2	1	1	1
Uncharacterized protein F59B10.3 OS	F59B10.3	4940386	8940202	6279092	8784287	Missing Value	7383695	2	1	2	1	0	1
N-acetylglucosamine-6-phosphate deacetylase OS	F59B2.3	3628202	Missing Value	3782096	Missing Value	6819838	6223599	1	1	1	0	1	2
Fatty acid amide hydrolase 1 OS	faah-1	16812290	36571220	17239460	7257665	63033100	85064820	5	6	5	2	9	13
Amidase domain-containing protein OS	faah-2	29661900	20314230	25357010	3186249	12944630	12659460	7	4	6	1	5	4
Amidase domain-containing protein OS	faah-3	7466302	3491957	Missing Value	Missing Value	4212953	8304043	2	1	0	0	1	2
Isoform b of Monoglyceride lipase faah-4 OS	faah-4	36661310	37225810	12642550	6660924	45311760	33960930	9	7	6	2	10	7
Fumarylacetoacetase OS	fah-1	421773400	406455100	450921000	210516500	599606500	636528300	11	10	11	8	14	11
Fumarylacetoacetate hydrolase domain-containing protein 1 OS	fahd-1	26220970	13501930	19106150	Missing Value	21333350	23023090	2	1	4	0	1	1
Extracellular serine/threonine protein kinase CeFam20 OS	famk-1	Missing Value	4618604	4518011	Missing Value	1100011	5111053	0	2	1	0	1	2
Fatty-acid and retinol-binding protein 1 OS	far-1	819866300	1095010000	1111499000	680364600	2542562000	2781028000	8	9	9	9	12	11
Fatty-acid and retinol-binding protein 2 OS	far-2	376179900	534493500	425485100	80057120	226999900	195835400	7	9	7	6	7	6
Fatty Acid/Retinol binding protein OS	far-3	Missing Value	Missing Value	Missing Value	12753190	38069100	38878440	0	0	0	3	4	4
Fatty Acid/Retinol binding protein OS	far-6	25683330	35543550	30462200	13637500	88355440	84566230	3	4	4	2	5	6
Fatty Acid/Retinol binding protein OS	far-8	2153310	2067699	Missing Value	4166373	2700037	9981155	3	1	0	1	2	2
Fatty acyl-CoA reductase OS	fard-1	102323100	98826420	18191420	23576530	71146620	55453010	11	10	3	3	8	7
Phenylalanine--tRNA ligase OS	fars-1	274029600	363500400	312371100	52443450	253471800	268011300	14	16	13	7	12	13
Phenylalanyl-tRNA synthetase OS	fars-2	33912090	26624770	24732150	3315422	33093270	25621500	5	3	5	1	4	4
Phenylalanine--tRNA ligase beta subunit OS	fars-3	352680500	505483200	545032700	33045450	433454800	404516700	18	17	18	6	17	16
FASt (FAST) Kinase related OS	fask-1	32393330	23248450	39961880	Missing Value	Missing Value	Missing Value	5	4	8	0	0	2
3-oxoacyl-[acyl-carrier-protein] reductase OS	fasn-1	444642700	1808174000	2472211000	4067904	618379400	607991300	40	83	83	2	52	52
Omega-3 fatty acid desaturase fat-1 OS	fat-1	4468328	12930960	4816342	Missing Value	Missing Value	Missing Value	1	2	1	0	0	0
Delta(12) fatty acid desaturase fat-2 OS	fat-2	298650000	347127600	44494160	12583630	168298400	101815600	9	10	5	3	9	6
Delta(6)-fatty-acid desaturase fat-3 OS	fat-3	5052335	7017137	Missing Value	Missing Value	Missing Value	Missing Value	4	3	0	0	0	0
Delta(5) fatty acid desaturase fat-4 OS	fat-4	71737350	60792190	2572736	Missing Value	6857788	6012910	7	8	2	0	2	1
Delta(9)-fatty-acid desaturase fat-6 OS	fat-6	3663629	2466647	2606096	Missing Value	6104817	7049671	3	2	1	0	1	1
Fructose-bisphosphatase OS	fbp-1	503444900	448274100	270340700	218357700	722192700	731817500	14	9	9	6	14	13
F-box domain-containing protein OS	fbxa-64	21823160	18858720	20484830	6084815	29872770	28378450	5	3	5	2	4	5
F-box domain-containing protein OS	fbxa-65	36105620	38469360	34845840	6273752	35236660	29846450	7	7	7	2	6	6
FTH domain-containing protein OS	fbxa-72	2160312	6639137	Missing Value	Missing Value	Missing Value	Missing Value	2	1	0	0	0	0
F-box C protein OS	fbxc-52	23865440	2119451	Missing Value	3799452	123907300	6182131	2	1	0	1	4	3
CAAX prenyl protease 1 homolog OS	fce-1	16691180	15475690	3142214	Missing Value	28677450	27799380	2	2	1	0	3	3
RNA polymerase II subunit A C-terminal domain phosphatase OS	fcp-1	2408540	5066768	6289877	5789143	31952730	46623960	1	1	2	1	6	6
Farnesyl DiPhosphate Synthetase OS	fdps-1	25221950	24054640	24495870	6629769	26624500	25893960	4	4	5	2	4	4
FErroChelatase-Like OS	fecl-1	41284450	30904910	28513870	21751930	38834280	36998440	6	4	4	3	6	6
Protein Fe65 homolog OS	feh-1	1589559	3284664	1556167	Missing Value	4603345	2185206	1	1	1	0	2	1
Protein phosphatase fem-2 OS	fem-2	12164770	15172710	6043189	2550727	9213843	15568210	4	5	2	1	3	4
Facilitated glucose transporter protein 1 OS	fgt-1	Missing Value	Missing Value	Missing Value	19748050	9840036	14726740	0	0	0	2	1	2
rRNA 2'-O-methyltransferase fibrillarin OS	fib-1	2443144000	2682933000	2417814000	592509800	2607289000	2293629000	17	16	15	16	17	17
Group of FIP1-like 1 protein OS	fipp-1	3510478	6291507	6252036	Missing Value	12230610	10239820	1	1	1	0	2	2
FIP1-like 1 protein OS	fipp-1	3510478	6291507	6252036	Missing Value	12230610	10239820	1	1	1	0	2	2
FIP (Fungus-Induced Protein) Related OS	fipr-21	288262600	331514200	502872600	122288400	101048300	100034700	4	4	4	3	2	2
Peptidylprolyl isomerase OS	fkb-1	209969800	230976800	300915200	108397900	356708000	315816900	7	6	7	3	8	8
Peptidylprolyl isomerase OS	fkb-2	673946900	758084900	818159500	483426000	993519000	946319900	4	4	4	3	4	4
Peptidylprolyl isomerase OS	fkb-3	98560930	105920400	106407900	2794136	Missing Value	Missing Value	7	8	9	2	1	1
Peptidylprolyl isomerase OS	fkb-4	54591970	40569000	61207170	12520580	23773640	24042200	5	3	6	3	3	3
Group of Peptidylprolyl isomerase OS	fkb-5	739058900	820804800	698856500	58085040	139297000	142757000	16	16	14	7	9	9
Peptidylprolyl isomerase OS	fkb-5	739058900	820804800	698856500	58085040	139297000	142757000	16	16	14	7	9	9
Peptidylprolyl isomerase OS	fkb-6	633592800	650436300	563486000	131517700	450489400	370639400	16	15	11	9	14	14
Peptidylprolyl isomerase OS	fkb-7	6722715	8358286	6286646	Missing Value	Missing Value	Missing Value	3	2	1	0	0	0
Isoform b of Probable FAD synthase OS	flad-1	27111950	18242150	19890430	3424054	6789356	1688785	6	4	6	3	3	1
Probable FAD synthase OS	flad-1	27111950	18242150	19890430	3424054	6789356	1688785	6	4	6	3	3	1
Group of Isoform b of Probable FAD synthase OS	flad-1+1	27111950	18242150	19890430	3424054	6789356	1688785	6	4	6	3	3	1
Group of Calponin-homology (CH) domain-containing protein OS	fln-1	340621700	1184076000	723473600	237169700	2152192000	2053944000	20	32	30	20	50	51
Calponin-homology (CH) domain-containing protein OS	fln-1	340621700	1184076000	723473600	237169700	2152192000	2053944000	20	32	30	20	50	51
FiLamiN (Actin binding protein) homolog OS	fln-1	340621700	1184076000	723473600	237169700	2152192000	2053944000	20	32	30	20	50	51
FiLamiN (Actin binding protein) homolog OS	fln-2	7288745	50502220	126063900	Missing Value	173132500	117016700	1	14	22	1	29	28
Kynureninase OS	flu-2	118777900	127288900	82395510	30244380	126554800	153756800	11	13	8	3	12	13
Dimethylaniline monooxygenase [N-oxide-forming] OS	fmo-1	5650305	11588350	Missing Value	1761853	10804500	Missing Value	2	2	0	1	3	1
Dimethylaniline monooxygenase [N-oxide-forming] OS	fmo-2	Missing Value	Missing Value	Missing Value	9871905	97664890	124656700	0	0	0	2	8	10
Dimethylaniline monooxygenase [N-oxide-forming] OS	fmo-4	Missing Value	Missing Value	3689188	Missing Value	Missing Value	Missing Value	0	0	3	0	0	0
FarNesylTransferase, Alpha subunit OS	fnta-1	49309570	51727990	38872420	12177290	57400470	45370800	5	4	4	1	6	5
Protein farnesyltransferase subunit beta OS	fntb-1	94032100	35989930	21419680	16196000	44683870	151210400	6	5	4	3	5	6
Group of NADPH-dependent diflavin oxidoreductase 1 OS	fre-1	1184747	Missing Value	4461475	Missing Value	1839945	4066301	1	0	1	0	3	1
NADPH-dependent diflavin oxidoreductase 1 OS	fre-1	1184747	Missing Value	4461475	Missing Value	1839945	4066301	1	0	1	0	3	1
Protein FRG1 homolog OS	frg-1	9389231	5645610	4352326	Missing Value	6850360	5129054	3	2	1	0	3	2
FRL (Formin Related gene in Leukocytes) homolog OS	frl-1	Missing Value	Missing Value	2647008	Missing Value	3169842	3808712	0	0	1	0	3	2
Moesin/ezrin/radixin homolog 1 OS	frm-1	45510350	130545700	284687600	13131140	501150700	446438000	12	20	38	4	44	41
FERM domain-containing protein OS	frm-4	1951916	14110530	8138894	2784095	29530260	10353920	2	3	3	1	6	2
FERM domain (Protein4.1-ezrin-radixin-moesin) family OS	frm-5.1	Missing Value	Missing Value	10568260	Missing Value	6955221	6648934	0	0	2	0	4	3
Ferritin OS	ftn-1	Missing Value	Missing Value	Missing Value	Missing Value	28083580	32532160	0	0	0	0	3	3
Ferritin OS	ftn-2	820822800	740877200	739649900	98332750	405391700	418862300	9	7	9	6	8	8
14-3-3-like protein 2 OS	ftt-2	4230414000	5147694000	4998780000	4005866000	5777154000	6452070000	15	16	16	16	16	14
14-3-3 zeta OS	ftt-2	3538441000	4310240000	4099582000	3129176000	4555299000	5313316000	13	13	15	12	15	13
FUBp (FUBP) Like OS	fubl-1	43890130	78999870	91085610	21894160	71813240	55472800	6	8	7	5	6	5
FUBp (FUBP) Like OS	fubl-2	147810500	188232800	152847900	34274620	130302600	116151900	12	13	12	5	11	9
FUBp (FUBP) Like OS	fubl-3	12422660	15380860	24807490	1684661	9584191	9769009	5	3	4	1	3	3
Probable fumarate hydratase, mitochondrial OS	fum-1	874337300	926081200	1055424000	273551100	1604464000	1442509000	18	20	17	14	23	20
Mitochondrial elongation factor G2 OS	fusm-2	Missing Value	4466562	2728231	Missing Value	1651086	Missing Value	0	2	2	0	1	0
FUS/TLS RNA binding protein homolog OS	fust-1	41745780	44204630	45477830	24579660	42680970	41754860	4	4	5	4	4	4
Alpha-(1,3)-fucosyltransferase fut-1 OS	fut-1	9011078	9287674	6329198	Missing Value	Missing Value	8828552	1	1	2	0	0	1
Alpha-(1,3)-fucosyltransferase fut-6 OS	fut-6	Missing Value	3202653	2692539	Missing Value	4292445	3040052	1	2	1	0	2	1
Alpha-(1,6)-fucosyltransferase OS	fut-8	Missing Value	5579648	3277675	Missing Value	1636483	4287231	0	2	1	0	1	2
Transmembrane GTPase fzo-1 OS	fzo-1	2973759	37892410	10324780	3034297	51238640	56940610	3	8	5	1	10	9
Gastrulation defective protein 1 OS	gad-1	15902190	20815420	14487790	2777116	11273610	19745790	2	3	4	1	2	5
Isoform a of UDP-glucose 4-epimerase OS	gale-1	294771400	266531100	274639900	79704010	212809700	205281300	12	9	11	6	11	9
UDP-glucose 4-epimerase OS	gale-1	294771400	266531100	274639900	79704010	212809700	205281300	12	9	11	6	11	9
Group of Isoform a of UDP-glucose 4-epimerase OS	gale-1+1	294771400	266531100	274639900	79704010	212809700	205281300	12	9	11	6	11	9
Alpha-galactosidase OS	gana-1	43863590	58480580	16211500	15283850	78932330	75596870	6	7	3	4	9	8
Glycine--tRNA ligase OS	gars-1	289183800	607721700	721737700	37609440	603092700	517014700	21	26	25	5	24	20
Probable NADH dehydrogenase [ubiquinone] iron-sulfur protein 2, mitochondrial OS	gas-1	469127000	471705300	423324800	115820300	485038000	553604200	13	13	14	7	12	13
Isoform b of Putative glucosylceramidase 1 OS	gba-1	Missing Value	Missing Value	Missing Value	Missing Value	15674730	21760860	0	0	0	0	2	5
Putative glucosylceramidase 3 OS	gba-3	5686339	2082488	Missing Value	Missing Value	17555950	16586840	2	1	0	0	6	4
Golgi-specific brefeldin A-resistance guanine nucleotide exchange factor 1 homolog OS	gbf-1	Missing Value	4210040	44874190	Missing Value	12935620	6784423	0	2	11	0	5	5
Isoform b of Germinal center kinase 1 OS	gck-1	Missing Value	Missing Value	7381328	Missing Value	3785943	Missing Value	0	0	3	0	2	1
Germinal center kinase 3 OS	gck-3	3914267	32392660	Missing Value	Missing Value	40129230	73665200	2	3	2	0	4	5
TOG domain-containing protein OS	gcn-1	30197330	74176840	622854900	4019259	177607800	157527800	9	17	65	1	31	28
Glutamate carboxypeptidase 2 homolog OS	gcp-2.1	Missing Value	18697020	21441470	Missing Value	40450070	27594320	0	3	3	0	5	3
Glutamate--cysteine ligase OS	gcs-1	60915130	90284490	103566400	2534974	84472410	89439040	8	11	9	1	7	8
Glycine cleavage system H protein OS	gcsh-1	31411100	38193190	38561080	Missing Value	16938600	15396100	3	3	3	0	3	2
Glycine cleavage system H protein OS	gcsh-2	86570760	101731100	92083720	66621680	101557300	98195190	2	3	2	3	3	2
Aminomethyltransferase OS	gcst-1	360579600	325288000	359683600	279810000	678188400	545024300	13	12	12	15	14	13
Glutamate dehydrogenase OS	gdh-1	6399635000	7989914000	8150412000	2500597000	9544654000	9351894000	30	31	29	26	30	31
Rab GDP dissociation inhibitor OS	gdi-1	1343659000	1416456000	1341198000	495652200	1651971000	1642436000	23	23	21	15	23	25
GEX Interacting protein OS	gei-15	122636100	89249030	85101250	61634860	232130500	228575000	11	9	10	6	12	12
GEX Interacting protein OS	gei-4	7110234	9770608	20225720	7171538	27314590	25143950	1	2	3	2	4	3
GDP-L-fucose synthase OS	ger-1	56687720	52870240	65938780	5112226	48937360	55445460	6	5	6	1	5	5
Gut esterase 1 OS	ges-1	13556150	17214250	10944470	8682082	103624800	100915500	2	4	2	3	9	7
Glutamine--fructose-6-phosphate transaminase (isomerizing) OS	gfat-1	36646460	108693200	107146500	1747334	10324320	8495337	7	10	8	1	4	3
GEI-4 (Four) Interacting protein OS	gfi-1	15717090	102942400	266694400	16559640	496154300	651853300	3	10	19	5	21	25
ANK_REP_REGION domain-containing protein OS	gfi-2	3525500	11419590	15829290	5442021	5453421	4665289	1	3	4	2	2	2
Elongation factor G, mitochondrial OS	gfm-1	48797210	363360000	242997100	8632683	155649000	140034900	8	18	14	2	13	12
Group of General transcription factor IIH subunit 4 OS	gft-2H4	Missing Value	1691652	Missing Value	Missing Value	2579011	2430112	0	2	0	0	1	1
General transcription factor IIH subunit 4 OS	gft-2H4	Missing Value	1691652	Missing Value	Missing Value	2579011	2430112	0	2	0	0	1	1
Isoform b of Probable geranylgeranyl transferase type-2 subunit beta OS	ggtb-1	11944850	11269970	4724916	10016180	41026570	23867090	4	4	2	3	6	3
Probable geranylgeranyl transferase type-2 subunit beta OS	ggtb-1	11944850	11269970	4724916	10016180	41026570	23867090	4	4	2	3	6	3
Group of Isoform b of Probable geranylgeranyl transferase type-2 subunit beta OS	ggtb-1+1	11944850	11269970	4724916	10016180	41026570	23867090	4	4	2	3	6	3
Gamma-tubulin complex component OS	gip-1	Missing Value	1005466	Missing Value	Missing Value	Missing Value	Missing Value	0	2	0	0	0	0
Gamma-tubulin interacting protein 2 OS	gip-2	5923986	7205167	7955617	1189513	6871980	8660756	2	3	2	1	4	3
Globin-like protein OS	glb-1	100350200	48512750	99654740	122274700	444430900	477750500	6	5	6	4	6	6
Group of GLOBIN domain-containing protein OS	glb-17	Missing Value	Missing Value	3541122	1728011	3650202	Missing Value	0	0	2	1	2	0
GLOBIN domain-containing protein OS	glb-17	Missing Value	Missing Value	3541122	1728011	3650202	Missing Value	0	0	2	1	2	0
Glycine cleavage system P protein OS	gldc-1	Missing Value	313134800	219525500	8034374	778246400	716136400	0	22	16	2	28	27
Amino_oxidase domain-containing protein OS	glf-1	158768600	143953200	198958400	Missing Value	Missing Value	Missing Value	11	8	11	0	0	0
ATP-dependent RNA helicase glh-1 OS	glh-1	65133460	38429970	46921090	24256100	126626500	105385900	6	8	6	7	15	15
ATP-dependent RNA helicase glh-4 OS	glh-4	66586720	97025420	58838480	18716700	67545810	Missing Value	1	1	1	1	5	0
Gln-synt_C domain-containing protein OS	gln-1	11353110	14488750	12333890	2418079	10603490	14502910	2	3	2	1	2	2
Group of Glutamine synthetase OS	gln-3	1413194000	1216825000	1672021000	878174100	2206860000	2044324000	21	17	18	14	22	19
Glutamine synthetase OS	gln-3	1413194000	1216825000	1672021000	878174100	2206860000	2044324000	21	17	18	14	22	19
Glutaminase OS	glna-1	Missing Value	3297300	6073628	Missing Value	Missing Value	Missing Value	0	2	2	0	1	1
Ras-related protein Rab OS	glo-1	2241763	1853844	1366288	3146512	12823680	12128590	1	1	2	1	2	2
Glyoxalase 1 OS	glod-4	11655280	10215670	10388750	Missing Value	13329110	21938820	1	1	2	1	2	3
Valine--tRNA ligase OS	glp-4	213463600	1051466000	1308178000	12971330	932322900	761322900	25	37	42	5	37	33
Glutaredoxin domain-containing protein OS	glrx-10	148013500	150176600	153295300	87041110	152147700	150316200	4	5	4	4	4	4
Glutaredoxin domain-containing protein OS	glrx-21	62688700	44589970	59723000	21396080	63604980	80855510	6	5	5	3	5	6
Glutaredoxin domain-containing protein OS	glrx-22	19767200	30603170	12383200	40727040	28421790	16459870	5	4	3	3	4	2
GLutaRedoXin OS	glrx-3	158835600	164442800	192973900	61849410	127923100	134015000	10	10	12	6	9	9
Glutaredoxin domain-containing protein OS	glrx-5	62503820	54505420	64982100	21551140	44541870	88296470	4	4	4	2	3	4
Isoform b of Excitatory amino acid transporter OS	glt-1	55657770	41410390	8629849	29116780	163866000	122507400	5	6	2	4	7	7
Putative sodium-dependent excitatory amino acid transporter glt-4 OS	glt-4	1684920	2145004	Missing Value	Missing Value	2563490	4703183	2	2	0	0	2	2
Isoform b of Putative polypeptide N-acetylgalactosaminyltransferase 10 OS	gly-10	1809785	4284045	1514119	Missing Value	2369593	1592087	1	2	1	0	2	2
Polypeptide N-acetylgalactosaminyltransferase 3 OS	gly-3	3306236	6938859	Missing Value	Missing Value	3387472	3513876	1	2	0	0	2	1
Polypeptide N-acetylgalactosaminyltransferase 4 OS	gly-4	3549682	7702209	Missing Value	Missing Value	22923550	26090730	2	2	0	0	4	5
Isoform b of Polypeptide N-acetylgalactosaminyltransferase 5 OS	gly-5	Missing Value	17505960	10032280	9730119	24480360	5988420	1	2	2	2	3	2
Probable N-acetylgalactosaminyltransferase 7 OS	gly-7	8135829	17652750	Missing Value	Missing Value	9968834	6906943	2	3	0	0	2	2
Probable N-acetylgalactosaminyltransferase 8 OS	gly-8	148493400	155879900	32463720	5544497	14408360	4732704	11	11	7	2	4	3
Isoform a of Probable GMP synthase [glutamine-hydrolyzing] OS	gmps-1	15299550	699939300	732605300	5314197	1318670000	1207689000	5	14	13	1	17	15
Glucosamine 6-phosphate N-acetyltransferase OS	gna-1	9764902	3370736	3505313	Missing Value	3663914	2135843	2	1	2	0	1	1
Guanine nucleotide-binding protein G(o) subunit alpha OS	goa-1	451651300	470964200	221869200	320969700	718003900	699086700	12	13	11	12	13	14
Trehalose-phosphatase OS	gob-1	Missing Value	1293811	Missing Value	9377805	22315840	1405351	0	1	0	2	2	1
GOLGi associated coiled-coil protein homolog OS	golg-2	Missing Value	Missing Value	1985447	Missing Value	6473272	Missing Value	0	0	1	0	3	0
Group of GRIP domain-containing protein OS	golg-4	Missing Value	Missing Value	5969403	Missing Value	1851736	4497965	0	0	3	0	2	3
GRIP domain-containing protein OS	golg-4	Missing Value	Missing Value	5969403	Missing Value	1851736	4497965	0	0	3	0	2	3
GPN-loop GTPase 1 OS	gop-2	63408630	73323460	68777250	5838857	56975320	72124020	8	6	4	1	7	8
SAM50-like protein gop-3 OS	gop-3	165263800	98563640	104284500	27557630	218284800	56482200	7	7	6	4	6	5
Aspartate aminotransferase, cytoplasmic OS	got-1.2	810600400	831743800	467613000	521195900	1689957000	1463047000	17	17	14	14	17	16
[truncated: 2,095 more rows]

## Sheet: DEP Log2 FC, P values
GENE NAME	P VALUE, HYPODERMIS RPOA-2 DEPLETION/CONTROL	DEP LOG2 FOLD CHANGE (HYPODERMIS RPOA-2 DEPLETION/CONTROL)
C08E8.4	1.32001e-06	7.62
pud-4	1.61714e-06	6.86
ilys-3	5.63502e-06	6.18
wrt-10	3.63992e-06	-4.99
C05C8.7	3.5803e-06	-5.54
glf-1	9.14492e-07	-7.29
lpr-3	5.21749e-06	-8.25
CELE_F36A2.3	7.7068e-06	-3.81
ttr-5	8.80358e-06	5.48
dao-2	9.46234e-06	-4.18
tag-297	1.09248e-05	-3.61
cex-1	1.09371e-05	4.02
CELE_E04F6.8	1.2912e-05	6.19
nas-37+1	1.39483e-05	-5.3
CELE_F08F3.4	1.44931e-05	-4.71
dpy-4	1.48934e-05	-4.71
CELE_F45D11.14	1.65565e-05	9.37
CELE_F15B9.8	1.66635e-05	-5.51
irg-5	1.76456e-05	5.35
mlt-11	1.99995e-05	-7.54
C25E10.8	2.20576e-05	4.05
pqn-24	2.2545e-05	3.97
sodh-1	2.30336e-05	5.72
numr-2	2.38286e-05	8.14
mlt-9	2.53527e-05	-4.85
CELE_E04F6.9	2.58292e-05	6.2
nas-37	2.59265e-05	-4.99
pud-1.2	2.64643e-05	4.63
nex-3	2.66008e-05	2.92
CELE_T24A6.7	2.77903e-05	5.14
acox-1.4	2.80176e-05	-4.87
lys-7	2.86668e-05	4.22
mlt-8	2.92864e-05	-5.47
ttr-45	2.99392e-05	2.97
hsp-43	3.26373e-05	3.81
hsp-16.48	3.26987e-05	-7.57
dpy-13	3.37574e-05	-4.46
dhs-15	3.42221e-05	2.91
cpr-1	3.51331e-05	6.33
scl-2	3.71341e-05	7.21
K04H4.2	3.83205e-05	-3.26
cyp-34a9	3.93224e-05	3.18
grl-15	4.01769e-05	-4.67
lpr-4	4.13884e-05	-5.77
noah-1	4.15252e-05	-3.45
C42D4.1	4.39056e-05	4.74
mlt-11	4.76665e-05	-7.55
gst-4	5.0408e-05	3.1
col-144	5.10813e-05	-4.4
daao-1	5.16464e-05	4.17
CELE_T03G6.1	5.50112e-05	-4.42
bus-5	5.56618e-05	-4.81
sec-16A.1	5.73236e-05	-3.23
CELE_Y40B10B.1	5.89278e-05	3.26
CELE_F28H7.3	5.97444e-05	-5.78
cyp-34a9	6.40058e-05	3.52
pud-2.1	6.46604e-05	3.71
grd-14	6.58684e-05	-2.88
phat-8	6.63343e-05	2.29
CELE_D2063.1	6.79954e-05	4.9
pud-3	7.20267e-05	6.14
ugt-26	7.20722e-05	-4.69
mfn-1	7.25849e-05	-3.05
grl-7	7.43482e-05	-5.6
grl-5	7.62925e-05	-3.39
acox-1.2	7.65437e-05	-5.01
CELE_F40E10.5	7.66063e-05	-3.33
C27F2.4	7.96826e-05	-3.53
ima-2	7.99591e-05	-2.38
txdc-12.1	8.05297e-05	-2.23
tbb-6	8.38924e-05	2.45
ctb-1	8.53757e-05	5.21
fkb-5	8.72877e-05	-2.47
fkb-5	8.72877e-05	-2.47
CELE_R02D1.2	8.87088e-05	3.71
CELE_T16G1.7	9.13737e-05	4.05
wrt-2	9.70593e-05	-4.78
far-3	0.000103483	4.01
mrps-34	0.000109673	-2.59
lec-5	0.000113319	3
dhs-14	0.000115561	3.24
hmg-5	0.000117412	2.56
gst-24	0.000122387	2.54
C23H3.2	0.000127448	-3.48
C26B9.3	0.000130288	-3.66
poml-3	0.00013717	3.33
CELE_T23G7.3	0.000139066	-3.78
C35D10.6	0.000144639	2.3
alh-5	0.000147122	2.29
glo-1	0.000157486	2.51
CELE_F56D3.1	0.000161574	-2.51
CELE_Y54E10BR.4	0.000162878	-3.31
argk-1	0.000163496	2.22
sams-3	0.000163899	-1.94
CELE_ZK1025.3	0.000164836	-6.63
gst-5	0.000165608	2.13
gst-14	0.000166367	2.47
ccg-1	0.000169222	3.93
nst-1	0.000170814	-2.59
CELE_F15G9.1	0.000174743	3.51
T01D1.4	0.000174582	-2.2
CELE_F20D6.11	0.000186676	2.62
aagr-1	0.0001908	4.6
baf-1	0.000196495	1.99
fkb-7	0.00019682	-1.99
C34E7.4	0.000199305	-3.41
col-10	0.00019967	-3.63
CELE_R53.5	0.000201869	3.3
CELE_W05H9.1	0.000205469	3.86
hmgs-1	0.00021579	-3.05
fmo-2	0.000217456	4.6
thn-2	0.000218159	3.58
ttr-17	0.000219601	2.26
dod-19	0.000224994	-2.16
pmt-1	0.000225883	-1.97
CELE_Y53H1B.2	0.000227567	4.49
cpr-4	0.000243499	2.7
ras-1	0.000244661	2.54
CELE_K10C3.4	0.000245715	2.73
wrt-1	0.000254923	-4.33
rpl-24.2	0.000259717	-3.72
CELE_T17H7.1	0.000265171	-5.11
C11H1.9	0.000266632	-5.46
ttr-6	0.000267035	3.15
abu-13	0.000278419	-4.83
CELE_T28H10.3	0.000282453	2.4
irg-3	0.000284751	-2.61
CELE_D1054.9	0.00028516	-2.46
marg-1	0.000313529	3.02
nas-37	0.000319174	-5.44
CELE_F58B4.5	0.000319513	2.64
CELE_T12D8.5	0.000319829	4.24
dhs-23	0.000335266	5.41
acdh-1	0.000363426	-3.49
CELE_T19B10.2	0.000365989	-2.24
npa-1	0.000370896	1.87
ttr-46	0.000382267	1.95
ttr-41	0.000384579	1.9
ttr-25	0.00038785	2.59
B0024.11	0.000390853	-2.47
ZK177.8	0.000407371	3.47
CELE_ZK899.2	0.000411061	3.91
CELE_VF13D12L.3	0.000411817	2.02
CELE_T23B3.2	0.000413508	2.55
B0205.13	0.000432032	-3.31
grd-5	0.000432938	-2.29
lpr-6	0.00043586	-3.58
nduo-4	0.000439667	3.81
dpy-18	0.000451888	-2.69
Y56A3A.18	0.000477542	-1.74
phg-1	0.000479558	-3.08
CELE_F53F4.11	0.000484637	-3.64
C39D10.8	0.000485648	-1.98
Y39A1A.14	0.000492099	-2.18
CELE_ZC412.3	0.000497673	2.24
nex-1	0.000512683	1.87
daf-7	0.000522404	2.36
dhs-2	0.000536633	3.04
R12E2.11	0.000536776	-1.59
txdc-9	0.000550396	-2.76
fkb-3	0.000556802	-4.92
unc-101	0.00055885	2.1
CELE_R13H4.2	0.000558996	1.76
CELE_Y65B4BM.3	0.000567776	-4.78
acox-1.1	0.00057396	-2.66
dnj-2	0.000574697	-2.78
unc-132	0.000581289	-1.86
ttr-47	0.000590538	2.49
lbp-2	0.000605269	1.76
CELE_ZK1055.7	0.000623353	1.86
rml-3	0.000636231	-2.09
gfat-1	0.000640585	-3.44
sqd-1	0.000644241	-1.5
gst-35	0.000663669	2.69
umps-1	0.000666638	-1.74
phat-4	0.000677716	-2.9
C03G6.17	0.000684877	4.22
zig-9	0.000690148	1.55
heh-1	0.00069779	1.67
acs-11	0.000721908	1.89
CELE_T10G3.3	0.000728509	4.3
hsp-16.1	0.000739094	-5.84
ugt-26	0.000751268	-4.88
ddx-17	0.000754473	-1.69
cpn-4	0.000764458	-1.58
col-117	0.000766545	-4.13
F37C4.5	0.000771322	2.13
natb-1	0.000773931	-2.19
CELE_W09C5.1	0.000774872	-2.55
CELE_K10D6.2	0.000784111	2.54
ZK1127.5	0.000786239	-2.53
col-73	0.000803586	-3.26
dpy-5	0.000861876	-4.3
C01B10.3	0.000870932	1.85
clec-265	0.000889317	-2.35
sams-1	0.000917369	-2.2
CELE_K07C5.2	0.000918139	2.2
bcat-1	0.000929694	-6.12
sqt-3	0.000932607	-4.27
acbp-3	0.000978443	-1.61
ZK1307.1	0.000988371	-1.77
ZK1307.1	0.000988371	-1.77
ZK1307.1	0.000988371	-1.77
stc-1	0.00101503	-3.54
cpr-9	0.00103464	1.52
C49C3.4	0.00105311	2.64
lpr-5	0.0011124	-4.52
CELE_F40F4.7	0.00111822	1.78
dtmk-1	0.00112101	-2.27
C16C10.2	0.00112131	-2.56
col-157	0.00112178	-3.11
C05D2.8	0.00113499	2.41
dnj-11	0.00114609	-3.76
riok-1	0.00115444	-3.19
CELE_K08B12.1	0.00115934	-2.71
mrps-31	0.00118411	-1.43
CELE_Y45G5AM.3	0.00121377	2.13
CELE_F56D2.3	0.00124731	-2.77
ttr-48	0.00126132	3.41
F37H8.5	0.00130552	2.09
mppa-1	0.001327	-1.55
CELE_F58A6.1	0.00132756	4.07
glb-1	0.00136017	2.28
zmp-3	0.00136458	2.47
phat-5	0.00149294	3.26
crn-5	0.00149617	1.93
T23D8.3	0.00150875	-3.17
CELE_K01A2.5	0.00154419	-2.15
col-41	0.00154326	-4.02
C25F6.7	0.00154977	-3.54
set-27	0.00157091	-2.34
F25B5.3	0.00157087	-3.77
rpl-17	0.00158089	-1.39
lipl-5	0.0016257	2.26
CELE_F25D1.5	0.00164006	4.57
CELE_Y73B6BL.27	0.00164563	2.1
mpst-3	0.00169421	1.24
ifa-4	0.00170129	1.97
nhr-49	0.00170281	-2.25
noah-2	0.00174157	-3.04
cysl-3	0.00175772	1.4
ctsa-2	0.00177496	-1.65
endu-2	0.00177901	-1.58
C25F9.11	0.00180585	2.9
C24H12.4	0.0018163	-2.35
nex-2	0.00183054	1.74
CELE_F33D4.6	0.00183263	-5.31
sbds-1	0.00189571	1.67
CELE_F01D5.6	0.00190888	-3
F55G1.9	0.0019828	-3.04
fgt-1	0.00199143	4.09
T19C3.2	0.00205792	-3.06
CELE_T27A10.6	0.00209846	-2.67
CELE_W02H5.8	0.00210639	2.96
ymel-1	0.00212652	-2.91
fask-1	0.00213605	-4.41
rpac-40	0.00214446	-1.22
CELE_Y54G2A.45	0.0021537	-3.08
mrpl-51	0.00223882	-2.71
CELE_Y66D12A.9	0.00228766	1.25
nxt-1	0.00232301	3.12
lin-33	0.00234134	1.69
ttr-51	0.0023433	4.11
ZK353.9	0.00235457	2.41
CELE_Y51H4A.15	0.00243012	-1.34
fcp-1	0.00245531	2.64
col-144	0.00246689	-4.26
ttr-7	0.00249608	2.63
F29A7.6	0.00249556	-1.43
ile-2	0.00249771	-1.37
CELE_Y7A9A.1	0.00250403	4.71
rsd-3	0.00255006	-3.09
acer-1	0.00259124	1.2
CELE_F27C1.2	0.00259912	1.83
CELE_F27C1.2	0.00259912	1.83
epg-3	0.00260214	2.55
pno-1	0.00262827	-2.66
set-18	0.00265719	-3.47
CELE_F55H12.4	0.00266484	1.47
nspc-17	0.00270921	1.4
nspc-17	0.00270921	1.4
nspc-18	0.00270921	1.4
nspc-20	0.00270921	1.4
calu-1	0.00272818	-1.21
dap-3	0.00273327	-1.68
ttr-16	0.00276295	1.69
sph-1	0.00278811	2.94
CELE_H42K12.3	0.00280653	-4.88
rps-2	0.00282718	-1.25
CELE_ZK6.11	0.00283744	-1.65
CELE_ZK6.11	0.00283744	-1.65
acl-2	0.00284672	1.95
ttr-24	0.00286309	2.07
CELE_F19F10.3	0.00286306	1.89
lin-28	0.00286641	1.55
col-90	0.00291798	-3.91
prmt-7	0.00295278	2.2
rpl-43	0.00304741	-1.22
cpr-6	0.00305266	1.11
scpl-4	0.00310455	-1.39
ctl-1	0.00310506	1.63
rpl-9	0.00319338	-1.16
mrps-18a	0.00319417	-1.5
ftn-2	0.00320195	-1.21
atg-18	0.00321275	3.33
CELE_Y82E9BR.16	0.00327454	3.09
lec-6	0.00327415	1.5
CELE_F39H2.3	0.00328025	-1.27
ZK1073.1	0.00329044	1.32
4D656	0.00329718	2.45
gst-12	0.00331051	2.95
ost-1	0.00332616	-1.53
CELE_F54D5.3	0.00333908	1.24
cdkr-3	0.00334643	-1.3
mrpl-41	0.00338097	-2.45
wdr-46	0.00340033	-2.18
CELE_Y48E1B.8	0.003429	-3.42
CELE_F40F8.5	0.00347273	2.86
cct-7	0.00349871	-1.09
irg-7+1	0.00350647	5.14
irg-7	0.00351121	5.12
ubc-9	0.00352467	1.46
C01H6.4	0.00356757	1.61
ugt-16	0.00356767	-2.7
set-30	0.00357659	-2.44
CELE_F07E5.5	0.00358287	-1.47
irg-7	0.00358671	5.31
alh-9	0.00362646	-1.81
mrps-7	0.0036544	-1.16
mrpl-4	0.00367253	-1.33
rml-5	0.00368731	-1.82
ubc-14	0.00370264	-2.3
mthf-1	0.00369939	-2.98
cpi-2	0.00376206	1.35
timm-23	0.00378492	-3.6
inx-12	0.0038044	2
CELE_F26E4.2	0.00384915	2.97
ddx-52	0.00384823	-2.05
nxt-1	0.00385705	3.33
tni-3	0.00385736	2.17
CELE_D2030.3	0.00385983	-1.65
rpb-8	0.00386916	-1.68
gstk-1	0.00395034	-2.08
C29H12.2	0.00401332	3.38
acdh-9	0.00404663	-1.38
CELE_R119.3	0.00401599	-1.54
wapl-1	0.00406871	2.72
CELE_W01A11.1	0.00415541	2.08
hsp-17	0.00418524	-1.19
CELE_F56C9.8	0.00421795	2.22
osm-11	0.00422537	-1.95
CELE_Y48G10A.3	0.00430117	-2.37
C49F8.3	0.00435015	-1.27
CELE_F10C1.9	0.00437654	-1.4
tag-267	0.00435378	-2.15
cey-3	0.00441499	2.57
msa-1	0.00445736	2.11
B0379.1	0.00446411	1.39
hpo-31	0.00446155	1.38
rpl-21	0.0045511	-1.18
CELE_W08F4.3	0.00456264	-1.55
cct-4	0.00458934	-1.2
lem-2	0.0046301	1.05
F53C11.3	0.00464435	1.04
cct-6	0.00465377	-1.06
ugt-29	0.00468121	-2.8
far-2	0.00473786	-1.16
byn-1	0.00474497	-2.1
ints-11	0.00479157	1.99
CELE_F54D5.12	0.0047898	-1.19
odr-4	0.00481131	-1.26
odr-4	0.00481131	-1.26
odr-4	0.00481131	-1.26
odr-4+2	0.00481131	-1.26
aman-1	0.00481561	2.33
lntl-1	0.00485431	1.85
pnc-1	0.00484454	-2.02
CELE_F49D11.10	0.00497363	2.92
drd-5	0.00498614	1.71
lrp-1	0.00499902	-2.81
ugt-49	0.00501731	-1.48
faah-2	0.00506273	-1.25
metr-1	0.005123	-3.83
ugt-57	0.0052161	-2.69
cct-8	0.0052978	-1.01
rps-5	0.00527042	-1.07
rack-1	0.00529297	-1.08
klo-1	0.00538232	1.99
CELE_K07A1.10	0.00538645	-1.21
dnj-12	0.00535403	-1.22
rnr-2	0.00537771	-2.58
far-1	0.00539694	1.13
exos-4.2	0.00546551	-1.95
sip-1	0.00546635	4.21
adk-1	0.00559571	-0.972
ahsa-1	0.00561825	-1.16
rpoa-49	0.0055968	-1.43
CELE_F59B1.2	0.00565292	1.28
pqn-74	0.00569388	-2.54
nxt-1	0.00571899	3.5
eif-3.K	0.00580343	-1.23
skr-2	0.00588727	-1.61
ebp-2	0.00591396	-1.41
mrps-30	0.00597844	-2.34
rpl-7	0.00600433	-1.02
sqt-1	0.00600013	-3.37
cct-2	0.00605463	-0.995
srr-4	0.00608848	3.21
CELE_F35G12.12	0.00612691	-1.08
cka-1	0.00625137	1.68
lron-3	0.00628005	2.12
cct-5	0.00631899	-1.12
ppw-2	0.00634036	3.48
alh-1	0.00633293	1.02
rps-12	0.00634637	-1.05
CELE_F02E9.1	0.00632964	-1.66
CELE_ZK430.7	0.00634894	-2.07
wapl-1	0.00646774	2.93
msra-1	0.00651346	-0.946
hach-1	0.00654239	-0.991
cdd-2	0.00657435	-1.13
clec-72	0.00664086	3.75
semo-1	0.00665264	2.05
dhs-11	0.00667399	1.86
CELE_Y10G11A.1	0.00684743	-1.5
ugt-25	0.00684695	-2.33
CELE_Y7A5A.1	0.00685393	2.86
cchl-1	0.00695361	-1.12
CELE_F12E12.11	0.00713383	2.81
gst-38	0.00712396	1.9
rps-16	0.00713992	-1.1
F52B11.2	0.00712614	-1.3
gly-8	0.00715192	-3.28
CELE_ZK154.1	0.00730709	-2.73
CELE_F08D12.3	0.00736543	2.17
CELE_F49C12.7	0.00741734	1.71
vig-1	0.0074773	-0.98
rps-26	0.00753679	-0.972
vha-6	0.00761386	1.92
cpi-1	0.00774118	1.02
CELE_T28D6.7	0.00776839	-1.48
cyp-35a2	0.0077976	1.52
gst-33	0.00785671	2.97
CELE_ZK1098.11	0.00783269	2
tgt-2	0.00785649	1.98
crld-1	0.0078183	-1.58
C48E7.1	0.00794906	-0.946
art-1	0.00799871	4.12
sqv-4	0.00796974	-1.67
F54F2.9	0.00819132	-1.7
CELE_H06I04.3	0.00819258	-3.26
rrp-1	0.00823478	-3.59
C02D5.4	0.00830354	1.01
odc-1	0.00828865	-1.43
mdh-1	0.0083382	0.94
mrpl-39	0.00837944	-2.87
bre-1	0.00857832	-1.03
lips-15	0.00865048	2.74
C14A4.9	0.00870823	-3.2
gst-28	0.00880807	0.938
CELE_F55G11.4	0.00886171	4.02
rrbs-1	0.00893172	-3.27
CELE_M01F1.4	0.00895981	1.91
nep-1	0.00894479	-4.44
pcp-5	0.00899449	2.32
rps-24	0.0089861	-1.12
endu-1	0.0091351	1.75
lbp-1	0.00912531	1.29
rpl-26	0.00910056	-1
rpl-26	0.00910056	-1
nas-15	0.00915829	-2.75
asns-2	0.00924172	2.09
sptl-2	0.00921327	-2.8
pde-4	0.00933614	2.63
CELE_Y57A10A.26	0.00942132	0.942
C47B2.2	0.00942267	-1.23
CELE_R06C1.4	0.00951408	-1.22
rps-9	0.00958334	-0.932
hphd-1	0.00966849	-0.897
C30H6.8	0.00971819	1.73
C09F9.2	0.0097135	-2.1
phy-2	0.00971134	-3.04
mrps-27	0.00984214	-1.71
irg-4	0.00986513	2.46
ida-1	0.00987159	2.15
rpl-13	0.00985736	-0.848
ggtb-1	0.00997484	1.69
ggtb-1	0.00997484	1.69
ggtb-1+1	0.00997484	1.69
prx-3	0.00999087	-1.88
rps-18	0.0101212	-1.09
exc-15	0.0101811	0.994
C33A12.3	0.0101635	-2.99
smr-1	0.0101926	-1.81
dhs-2	0.0102506	3.83
cct-1	0.0102613	-1.23
asp-4	0.0103391	1.26
gst-15	0.0103993	2.72
cest-32	0.0104163	2.18
CELE_H35B03.1	0.010438	1.66
rpn-10	0.010554	-0.909
rpl-2	0.0106474	-1.16
T20B12.3	0.0106245	-1.78
T03F6.3	0.0108209	2.47
CELE_F22B8.7	0.010971	2.42
B0507.2	0.0110118	1.6
zig-11	0.0110207	1.24
rpoa-12	0.0111037	-1.85
dur-1	0.0111985	0.993
gst-7	0.0112247	0.979
acs-7	0.0111817	-2.85
aakb-2	0.0112305	1.88
CELE_F13D11.4	0.0112868	-2.05
ges-1	0.011396	2.09
ZK546.14	0.0114797	-2.27
ttr-44	0.0115381	3.4
ctl-2	0.0115445	1.03
mel-32	0.0115351	-0.866
C46C2.2	0.0115821	1.72
rpl-18	0.0116005	-0.849
C04H5.1	0.0115791	-1.89
rpl-32	0.0116994	-0.966
pqn-53	0.0117293	-1.05
pnc-1	0.0117	-2.27
pah-1	0.011804	-1.58
ugt-39	0.0118679	2.76
CELE_D1054.8	0.0118566	2.05
lec-4	0.0118406	1.61
dpy-11	0.0118649	-1.15
nol-6	0.0118306	-1.75
mrpl-1	0.0119081	-1.82
C24B9.3	0.0119793	2.58
haf-9	0.0120482	1.25
nsun-5	0.0120254	-1.76
crn-1	0.0120842	-0.903
CELE_Y49E10.18	0.0121102	-1.09
CELE_Y25C1A.13	0.0121381	2.05
CELE_K05C4.5	0.012256	2.49
CELE_T21H3.1	0.0122455	1.15
slc-36.2	0.0123903	3.06
mrpl-19	0.0124397	-1.6
CELE_D1054.9	0.0124796	-1.8
mrpl-22	0.0125327	-0.878
gei-15	0.0126768	0.974
pkc-2	0.0128877	2.43
aipl-1	0.0129313	2.17
tth-1	0.0129777	1.69
pck-1	0.0130304	1.39
ubc-12	0.013032	-1.58
mek-1	0.0131328	1.09
SRP54	0.0131233	-1.25
dhs-30	0.0132233	1.32
cpz-2	0.0131923	1.05
gst-10	0.0132733	1.47
cdk-1	0.013275	-1.72
snf-3	0.0133338	3.74
ZK795.3	0.0133361	-0.884
dpy-8	0.013289	-1.7
rbm-34	0.0132981	-1.97
C02C2.6	0.0134025	1.4
rla-2	0.0133613	-0.911
rps-15	0.0134437	-0.87
cpn-1	0.0135104	3.94
ret-1	0.0136921	-0.865
rps-25	0.0136866	-0.976
inx-16	0.0138358	2.71
ttr-2	0.013902	2.17
emb-8	0.0142317	-1.42
C36C5.5	0.0143389	-1.6
Y53F4B.39	0.0143183	-1.61
kin-2	0.014544	0.796
CELE_H23N18.5	0.0145133	-2.53
F58H1.3	0.0145857	-2.59
dnj-19	0.0146524	-2.22
CELE_R08E3.1	0.0147159	2.1
mrpl-10	0.0147768	-2.18
wapl-1	0.0148457	3.33
B0495.7	0.0148926	4.15
C07A12.7	0.0149351	0.939
C07A12.7	0.0149351	0.939
tomm-70	0.0149969	-0.934
trpp-1	0.01503	-1.6
gsnl-1	0.0151179	2.12
cct-3	0.0151065	-1.09
CELE_F42A6.6	0.0152137	1.25
CELE_F42A6.6	0.0152137	1.25
dnj-7	0.0152232	-2.3
gst-39	0.0152399	1.58
rpac-19	0.0152363	-2.05
gst-20	0.01534	1.61
rpl-27	0.0153428	-0.785
inx-13	0.0153908	2.38
got-1.2	0.0154791	1.05
ugt-41	0.0155471	2.41
K02D10.1	0.0156386	0.948
spp-17	0.0157808	-1.36
B0280.7	0.0157897	-2.35
erfa-1	0.0158656	-1.42
CELE_K03B8.6	0.0159318	2.76
pdi-2	0.0159681	-0.866
cytb-5.2	0.016131	-1.23
timm-17B.1	0.0161467	-1.33
lron-8	0.0161564	-1.94
mrpl-44	0.0162521	-0.794
C05D9.3	0.0164132	2.4
mce-1	0.0163879	1.16
tin-44	0.0164162	-0.827
C05C10.3	0.0163974	-0.923
dnj-10	0.0163807	-1.13
CELE_Y62E10A.6	0.016563	-1.36
ipmk-1	0.0165918	1.95
oig-3	0.0167262	1.86
txl-1	0.01674	-0.955
CELE_F21C10.10	0.0169423	2.63
CELE_F20A1.1	0.0170814	1.91
pmp-5	0.0171259	-1.14
dhs-12	0.0172708	1.43
ndx-6	0.0173547	1.71
rpn-11	0.0174878	-0.977
CELE_Y75B7AR.1	0.0174457	-1.97
C16A3.6	0.0174715	-2.65
CELE_Y94H6A.10	0.0175574	-2.35
C54D10.3	0.0177218	-1.17
mrpl-32	0.0177975	-1.26
CELE_T19B10.5	0.0177684	-1.99
paf-2	0.0177564	-2.2
lea-1	0.0178842	3.12
F46H5.3	0.0178254	0.971
rpl-20	0.0178867	-0.814
mrps-25	0.0178914	-2.51
fkb-6	0.0179107	-0.764
F32D1.5	0.017929	-0.773
CELE_Y71H2AM.11	0.0179686	-0.831
pgp-1	0.0180426	1.47
Y73F4A.2	0.0179878	0.931
rnst-2	0.0180661	1.66
epg-3	0.0181562	3.26
CELE_Y48C3A.20	0.0181974	2.36
CELE_T02B11.3	0.0181586	1.74
eef-1B.1	0.0181793	-0.745
set-29	0.0181711	-1.56
R09H10.3	0.0182799	1.59
R09H10.3	0.0182799	1.59
R09H10.3+1	0.0182799	1.59
F18A11.3	0.0182732	-1.13
vem-1	0.0183489	1.19
rpt-5	0.0183349	-0.958
rpl-34	0.0184337	-0.944
CELE_R05A10.1	0.0184683	2.2
CELE_T21D12.12	0.0188232	1.5
nkat-3	0.019043	-1.22
haf-4	0.0191147	1.46
ddb-1	0.0191993	2.87
tni-4	0.0192151	1.19
mrpl-15	0.019238	-0.98
aat-3	0.0193934	2.49
CELE_F25E2.3	0.0193389	2.45
gpd-3	0.0193711	0.78
pgp-8	0.0194584	1.76
rpl-4	0.0194578	-0.811
rpl-1	0.0194148	-0.916
CELE_F26G1.5	0.0194594	-3.41
eif-2Bgamma	0.0194922	-1.77
asp-6	0.0195785	1.08
lys-1	0.0196953	0.798
CELE_Y106G6H.1	0.0197487	-1.45
prx-19	0.0198028	-0.771
rps-0	0.0197803	-0.917
CELE_R13A5.10	0.0198056	-1.64
Y39A1A.21	0.0198945	-2.25
dhs-4	0.0200177	0.735
ucr-2.3	0.0200813	0.82
rml-4	0.0201431	-2.54
sap-49	0.0205366	-0.857
rpl-38	0.0206336	-1.1
CELE_ZK856.7	0.0208728	3.64
C29F5.1	0.0210615	-0.828
pgp-3	0.021146	2.49
Y54E10A.10	0.021174	-2.85
unc-44	0.0212873	0.795
flad-1	0.0212288	-2.29
flad-1	0.0212288	-2.29
flad-1+1	0.0212288	-2.29
C17F4.7	0.0213887	1.26
unc-87	0.0214093	0.745
C45B2.2	0.0214212	-3.62
npp-4	0.0217079	-0.784
fubl-3	0.0217593	-1.27
CELE_F10E7.5	0.0218932	-1.93
cyp-25a2	0.0218591	-2.24
gst-36	0.0220974	0.79
CELE_T01D3.6	0.0222002	2.87
rpl-33	0.0221371	-0.97
cps-6	0.022189	-1.75
idhg-2	0.0223231	1.61
C01B4.6	0.0224667	1.5
tdo-2	0.0224732	-1.66
mec-5	0.0226426	0.861
prmt-1	0.0226758	-0.885
mrps-33	0.0226379	-1.42
csn-6	0.0227881	1.41
pfn-2	0.0227609	-0.718
mlt-10	0.0228116	-1.67
dcn-1	0.0229182	-1.32
spds-1	0.0229563	-1.36
acsd-1	0.0230119	-1.82
CELE_K09E2.3	0.0231109	-1.4
CELE_R08E3.1	0.0231466	1.94
CELE_T28B4.1	0.0231659	-1.12
C35D10.5	0.0232311	-1.26
rpl-24.1	0.023297	-0.89
CELE_W04E12.7	0.023413	1.39
rpap-3	0.0234459	-1.13
CELE_Y116A8C.27	0.0235431	-0.749
qns-1	0.0237892	-1.39
CELE_T05C3.6	0.0241193	-2.52
icd-2	0.0243892	-0.705
mrps-14	0.0249949	-1.34
gcsh-1	0.0249242	-2.18
rpl-5	0.0250909	-0.754
CELE_D2030.2	0.0251236	-1.72
cyn-15	0.0252397	1.51
ima-3	0.0251751	-1.34
lpd-8	0.0251916	-1.71
dhps-1	0.0254498	-0.827
rps-19	0.0253729	-0.84
vha-20	0.0254624	-1.54
rsp-2	0.02557	-1.01
mrps-9	0.0255299	-2.32
pgp-9	0.0256033	1.33
mrpl-9	0.0256637	-1.09
pacs-1	0.0258108	1.48
cox-6b	0.0257913	1
gst-6	0.0259405	0.948
CELE_F52C12.2	0.0258705	-1.26
bag-1	0.0262754	-0.745
ifa-3	0.0263738	0.811
CELE_Y45G5AL.1	0.026436	0.749
rbm-3.2	0.026348	-0.764
cey-2	0.0265403	2.14
crt-1	0.026591	-0.772
ZK1098.4	0.0266115	-1.38
unc-23	0.0267372	2.93
CELE_F32D8.12	0.0268035	1.19
CELE_F15B9.10	0.0267935	1.17
suox-1	0.0267417	-0.811
hsp-6	0.0267997	-1.04
dhs-9	0.0270485	0.671
phat-2	0.0269525	-2.43
mnp-1	0.0272404	2.9
sti-1	0.0274177	-0.959
cest-25	0.0275123	1.1
W03F9.1	0.027484	-1.74
CELE_Y37E3.8	0.027725	-1.03
mrps-26	0.0279373	-2.52
cyk-7	0.0280868	0.984
asp-13	0.0279749	-0.772
mrps-17	0.0279861	-1.39
F38B2.4	0.0281726	0.788
fkb-4	0.0282233	-1.04
ptc-3	0.0283566	-2.73
erp-44.2	0.0286991	-0.682
K11H12.1	0.0287031	-2.32
magu-3	0.028884	1.64
pat-12	0.0288463	1.32
mrpl-13	0.0288023	-1.04
alp-1	0.0290035	-0.924
alh-12	0.0291697	0.789
aagr-2	0.0292721	3.62
nhr-1+1	0.0293846	1.54
F57B9.1	0.0293776	1.51
CELE_T28D6.6	0.0294539	-0.745
acdh-13	0.0293491	-1.87
CELE_T01D3.6	0.029491	3.03
CELE_T12D8.10	0.0294636	-0.937
CELE_T11B7.5	0.0296707	1.13
rpl-19	0.0296112	-1.16
CELE_Y69H2.3	0.0300688	-1.2
rps-22	0.0303066	-0.825
vbh-1	0.030205	-1.01
hsp-60	0.0303562	-0.733
pdi-6	0.0303889	-0.911
rps-4	0.0310385	-0.747
rpt-2	0.0311379	-0.694
ebp-1	0.0312624	1.11
dhs-25	0.0313109	-1.08
CELE_Y17G7B.12	0.0312218	-2.59
aldo-1	0.0314522	0.875
ifc-1	0.0315376	0.699
zmp-4	0.0315501	-1.46
mua-6	0.0316707	0.767
pcp-2	0.0318204	-2.42
cri-3	0.0320373	-0.742
CELE_F56A8.3	0.0320588	-0.78
far-6	0.0323589	0.995
pyk-2	0.0324196	0.916
fat-1	0.0323083	-1.73
acs-1	0.0322829	-2.08
B0035.15	0.0326328	-1.68
rpl-11.2	0.0328612	-0.828
ent-1	0.0330027	2.69
CELE_F28B4.3	0.0336359	3.71
mbf-1	0.0337865	-0.897
ctg-2	0.0340065	-0.878
F13H6.3	0.0342455	0.963
ccdc-47	0.0342882	-0.974
CELE_F10D11.6	0.0342505	-1.62
C11D2.4	0.0345021	-1.94
rab-3	0.0350498	1.33
fubl-2	0.0349947	-0.642
ile-1	0.0350229	-0.875
Y39B6A.33	0.0350313	-2.1
unc-23	0.0352422	3.17
CELE_R12C12.5	0.035143	2.07
trap-4	0.0352928	-0.627
cpl-1	0.0354849	0.779
ctg-1	0.0355735	-0.641
gcst-1	0.0357401	0.801
mrpl-30	0.035612	-2.33
tbca-1	0.0358433	0.992
vha-2	0.0358725	0.913
clec-63	0.0364895	0.685
CELE_F25H8.1	0.036437	-1.52
rpl-16	0.0365848	-0.997
glt-1	0.0368957	2
spt-5	0.0373593	1.49
eif-3.l	0.0372909	-0.923
eif-3.L	0.0372909	-0.923
eif-3.l	0.0372909	-0.923
nubp-1	0.0374447	0.686
scb-1	0.0377315	2.32
vps-2	0.0377008	0.858
chat-1	0.0376305	0.687
CELE_Y37E11B.5	0.0378433	-0.741
eef-1B.2	0.0381263	-0.62
ugt-23	0.0385652	0.689
ech-7	0.0385451	-1.12
rpl-6	0.0387379	-0.794
tnt-2	0.0388672	0.924
rpn-13	0.0389366	-1.18
CELE_F01F1.2	0.0388378	-1.79
C17B7.12	0.038884	-3.13
CELE_W07E6.2	0.0389983	1.51
ifc-2	0.0391209	0.709
rpl-7A	0.0390357	-0.661
F26H9.5	0.0393351	-1.05
riok-3	0.0394634	-1.44
did-2	0.0397891	1.6
rpl-11.1	0.040256	-0.769
rcs-1	0.0402103	-1
CELE_W10C8.5	0.0404427	0.668
C49A1.10	0.0404645	-1.27
CELE_Y48A5A.3	0.0405875	-1.56
CELE_T03F7.7	0.040437	-1.66
pmt-2	0.0406213	-0.763
tmed-10	0.0409766	1.68
CELE_Y17G7B.3	0.0410129	0.754
CELE_T19B4.5	0.0411802	1.65
acs-14	0.0413527	-0.771
taap-1	0.0415807	0.919
lec-1	0.0414975	0.83
lmn-1	0.0417886	0.817
C31C9.2	0.0418153	-1.31
gpb-2	0.0420093	1.82
F21D5.5	0.0421163	1.8
CELE_H06H21.8	0.0421117	-1.99
Y18D10A.9	0.0425304	2.34
far-8	0.0424416	1.69
bckd-1a	0.0423544	-0.613
inx-15	0.0426884	2.53
CELE_F39B2.3	0.0429184	1.82
gpd-4	0.0428485	0.876
CELE_D1022.4	0.0428488	0.802
pas-2	0.0428614	-0.655
rpl-15	0.0429364	-1.43
icd-1	0.0432191	-0.709
C30F12.5	0.0431147	-1.14
CELE_F54C8.7	0.0435627	-0.899
CELE_F54C8.7	0.0435627	-0.899
F54C8.7	0.0435627	-0.899
ilys-5	0.0438594	0.777
C44C10.9	0.04395	1.2
cdap-2	0.0440774	1.09
R74.7	0.0442959	-0.799
B0511.6	0.0442949	-1.94
F37F2.2	0.0445752	-0.591
taco-1	0.0445179	-1.03
mppb-1	0.0448146	-0.817
lin-9	0.0450723	1.22
spt-16	0.0452505	2.95
ola-1	0.0455348	-0.575
rpn-8	0.0455733	-0.742
cpt-4	0.0456755	-1.89
lpin-1	0.045932	2.31
unc-64	0.0458989	0.902
CELE_Y57A10A.27	0.0459853	-1.01
ragc-1	0.0463899	1.19
rps-14	0.0465688	-0.851
CELE_W01D2.1	0.0463447	-4.46
CELE_W01F3.2	0.0470208	1.69
rpl-23	0.0470615	-0.783
clec-1	0.0470333	-0.921
C14B9.2	0.0472793	-0.879
CELE_Y52E8A.3	0.0475269	1.04
drr-2	0.0476373	-0.601
rml-1	0.048044	0.627
glh-1	0.0483533	0.858
hpd-1	0.0482798	0.6
ppw-1	0.0486183	2.64
CELE_Y18H1A.4	0.0489021	-0.971
pho-11	0.0490448	-1.27
mrpl-54	0.0494119	-2.11
goa-1	0.0494613	0.96
hlh-30	0.0494924	0.693
rps-23	0.0495759	-0.75
mtrr-1	0.0496308	-1.72
nasp-1	0.0501649	0.738
F08C6.2	0.0501949	-0.68
pcyt-1	0.0501949	-0.68
pcyt-1	0.0501949	-0.68
mrpl-48	0.0500124	-2.29
daf-22	0.0505139	-0.626
sur-5	0.0503783	-1.94
C45G9.5	0.050641	-2.28
rpl-12	0.050982	-0.821
ZC434.8	0.0512496	0.731
CELE_F41G3.6	0.0513369	-1.19
cab-1	0.0519396	0.958
CELE_R13D11.4	0.0519929	0.742
sar-1	0.05173	-0.643
CELE_F32A11.1	0.051882	-1.16
srpa-72	0.0522187	-1.27
tpi-1	0.0524785	0.683
txdc-12.2	0.0524468	-2.65
rps-3	0.0526217	-0.751
eef-1G	0.052621	-0.781
uba-2	0.0531463	0.636
egal-1	0.0529353	-1.63
mop-25.1	0.0530694	-1.69
abts-1	0.0533245	2.57
ugt-58	0.0532157	-1.55
rnr-1	0.0532791	-2.17
CELE_F54E4.3	0.0535002	0.99
rpl-30	0.0537696	-0.815
CELE_Y39A1A.3	0.0535945	-0.892
rps-21	0.0538969	-0.728
C01G10.9	0.0538903	-0.825
vha-5	0.0543025	3.33
sars-2	0.0543053	2.41
mob-4	0.054281	0.894
ubxn-4	0.054402	-0.7
pqn-52	0.0544514	0.897
ncx-2	0.0552292	2.45
CELE_M04F3.4	0.0553941	1.28
CELE_W02G9.3	0.0558777	1.49
wago-1	0.0561607	2.52
cbp-3	0.0561066	1.49
F37A4.1	0.0564203	1.51
csn-5	0.0564759	1.08
rpn-9	0.056378	-0.64
hrpf-1	0.0568826	1.6
hmg-12	0.0569512	1.43
ncx-2	0.0572504	2.49
CELE_ZK742.4	0.0573287	0.709
npp-23	0.0574888	-1.04
cdo-1	0.0576828	-1.5
CELE_T10H10.2	0.0578852	-1.59
snb-1	0.0580884	0.685
mca-1	0.0588983	2.44
egl-21	0.0587574	2.34
C18B2.4	0.0586674	1
prp-19	0.0586878	-0.603
rpl-10	0.0588069	-0.718
rpl-36.A	0.0589886	-1.13
clp-4	0.0590056	2.84
vha-14	0.0590731	0.805
C34C12.8	0.0591084	-1.11
pccb-1	0.0596997	0.735
pccb-1	0.0596997	0.735
fars-1	0.0595268	-0.672
eif-3.H	0.059508	-0.705
acdh-10	0.0599787	0.686
ech-2	0.0600347	-0.535
ech-2	0.0600347	-0.535
cth-2	0.0597994	-0.624
rbm-22	0.0598851	-0.777
B0361.3	0.0597931	-1.1
CELE_F13H8.5	0.0603607	-2.28
B0464.6	0.0607004	1.15
pcca-1	0.0611931	1.38
plin-1	0.0611742	0.609
cyn-6	0.0614968	-0.58
E02H1.1	0.0612528	-1.82
CELE_R07E3.1	0.0620853	0.692
rps-6	0.062175	-0.949
mrpl-21	0.0618867	-1.17
mrps-10	0.0618784	-2.24
srp-6	0.0624777	1.26
gtf-2f2	0.0627305	0.805
mop-25.2	0.0627808	-1.05
npl-4.2	0.0633082	-2.31
hda-3	0.0636548	1.42
trap-2	0.0635832	-0.942
F09E5.8	0.0634181	-1.02
cope-1	0.0639009	-0.796
iscu-1	0.0638115	-0.829
dss-1	0.063862	-2
CELE_F29B9.11	0.0648251	1.82
lsm-6	0.0647254	0.854
C06H5.6	0.0651339	1.79
CELE_K12C11.1	0.0653285	0.601
CELE_M106.3	0.0649977	-0.803
CELE_T24H7.9	0.0655635	2.28
tsp-8	0.0658842	1.21
T22D1.3	0.0660588	0.599
dlat-2	0.0659538	-0.551
wars-1	0.0659428	-0.756
F52C9.3	0.066462	-1.47
CELE_F52B5.2	0.0662329	-1.72
CELE_K04G2.9	0.0666817	0.937
pgl-1	0.0673814	2.1
gsa-1	0.0673744	1.02
srpa-68	0.0671085	-0.841
CELE_Y54G11A.2	0.0673328	-1
max-2	0.0676082	1.44
max-2	0.0676082	1.44
max-2	0.0676082	1.44
oatr-1	0.0675183	0.52
rps-10	0.0674749	-0.783
ahcy-1	0.0677297	-0.804
C08B6.8	0.0679624	-0.744
coq-5	0.0679327	-1.05
CELE_T22C1.6	0.0679031	-1.75
CELE_Y57G11C.43	0.0683014	-1.41
C03F11.3	0.0684867	-1.91
dhs-21	0.0689897	0.888
stl-1	0.0689679	0.545
rpl-3	0.0688878	-1.5
CELE_ZK822.2	0.0692577	0.829
cysl-2	0.0694197	0.53
bigr-1	0.0698006	1.15
tppp-1	0.0698362	0.911
dhs-22	0.0701385	0.976
atad-3	0.0699832	-0.689
mrps-18b	0.0703255	-0.951
CELE_T01B7.5	0.070165	-1.46
mrpl-37	0.0703142	-2.18
CELE_F44E5.4	0.0706188	-0.78
CELE_K10D3.4	0.070804	-4.01
C53H9.2	0.0712546	-0.693
CELE_Y71H10B.1	0.0712337	-1.27
chp-1	0.0711487	-2.44
cox-6A	0.0714259	0.574
pph-5	0.071723	-0.879
arx-6	0.0719837	0.985
CELE_Y55F3AM.13	0.0722661	-0.511
gei-4	0.0728301	0.973
fipr-21	0.0728668	-1.39
tmed-3	0.0734034	1.73
dhcr-24	0.0733924	-1.37
CELE_Y41D4A.4	0.0739306	1.91
mrps-2	0.0740221	-0.819
cpn-3	0.0745336	0.809
CELE_F45F2.9	0.0742918	0.736
fbp-1	0.0744606	0.677
C24D10.6	0.0744076	-0.647
npl-4.2+1	0.0743587	-2.46
pges-2	0.0749362	-1.18
CELE_Y49E10.21	0.0754515	1.06
rpl-35	0.0754686	-0.724
nas-11	0.0753589	-1.06
CELE_Y32F6A.5	0.0756976	1.75
acdh-3	0.0757266	-0.554
asp-14	0.0759333	-2.33
sax-7	0.0760606	1.44
gna-1	0.0762298	-1.15
ZK1128.1	0.0762823	-1.15
CELE_ZC477.3	0.0762162	-1.3
pdcd-2	0.0762368	-2.18
vha-1	0.0770005	0.94
prdx-3	0.0769077	0.649
arx-1	0.0765935	0.503
gsp-1	0.0767094	-0.793
CELE_R151.2	0.07728	-0.686
CELE_T03D8.6	0.0771256	-1.22
kcc-1	0.0776353	2.83
rpn-3	0.0777247	-0.774
pas-6	0.0775783	-0.833
dod-18	0.0781238	1.03
rsp-1	0.0784672	-1.06
npl-4.2	0.0782723	-2.52
pdi-1	0.0787061	-0.52
trap-1	0.0787525	-0.618
CELE_Y51F10.7	0.0790064	-1.7
F08B12.4	0.0795375	3.02
tufm-1	0.0795862	-0.473
ufc-1	0.0796321	-0.583
H24K24.3	0.0801431	0.902
gob-1	0.0806691	2.53
B0238.12	0.0803563	1.17
CELE_K07C5.3	0.0802044	1.17
alh-13	0.0806341	-1.19
gsp-2	0.0811203	-0.559
acaa-2	0.0816077	0.543
rps-17	0.0815008	-0.7
aos-1	0.0823332	1.55
gst-43	0.0821016	1.14
CELE_T04A8.7	0.0821356	1
dnj-30	0.0822077	0.762
CELE_Y71H2AM.4	0.0819632	-0.9
CELE_T12G3.4	0.0825	1.29
sod-1	0.0830869	0.609
mtch-1	0.0829718	0.47
C39H7.4	0.0835738	1.64
ctc-2	0.0836565	0.942
laf-1	0.0845392	-0.834
C03H5.3	0.0844081	-0.945
R151.8A	0.0843082	-2.37
nxf-1	0.084837	-1.87
rnh-1.0	0.0854437	2.52
rnh-1.0	0.0854437	2.52
eif-2A	0.085748	1.51
CELE_H14E04.2	0.0853655	1.24
CELE_H14E04.2	0.0853655	1.24
mrps-23	0.0857425	-0.572
unc-97	0.0852735	-1.6
hecd-1	0.0855982	-1.63
icl-1	0.0862238	2.03
F08B4.7	0.0863067	-0.708
cyn-16	0.0873937	1.02
cth-1	0.0872655	0.61
nra-2	0.087393	-1.03
eif-2d	0.087331	-1.04
hecd-1	0.0875431	-2.1
C45E5.1	0.0879038	1.1
CELE_Y47G6A.22	0.0878116	0.646
hecd-1	0.0876881	-1.58
metl-9	0.0887865	-0.462
gale-1	0.0883102	-0.507
gale-1	0.0883102	-0.507
gale-1+1	0.0883102	-0.507
toca-1	0.0886526	-0.523
ccf-1	0.0885155	-1.24
dod-3	0.0891841	0.834
rpa-2	0.0890841	0.519
elb-1	0.0893011	-1.34
CELE_F56D5.6	0.0897311	2.47
coq-6	0.0895323	-0.649
CELE_Y73F8A.27	0.08983	-1.32
pus-1	0.0895956	-1.38
dnj-20	0.0897354	-2.14
gtf-2f1	0.0906031	0.892
rnp-2	0.0900825	-1.89
CELE_T28A11.2	0.0912732	0.674
fbxa-65	0.0909335	-0.588
lec-2	0.0915809	0.485
gta-1	0.0914971	0.464
kars-1	0.0915834	-0.835
rla-1	0.0914859	-0.885
ugt-62	0.0921273	0.616
F07F6.4	0.0931803	-1.49
nxf-1	0.0929006	-1.97
rpt-1	0.0933732	-0.558
gpc-2	0.0944854	0.761
ubc-13	0.0943243	-0.878
stt-3	0.0947923	1.24
iff-2	0.0951247	-0.539
rps-11	0.095221	-0.647
mrpl-17	0.0950025	-0.653
CELE_F32A5.8	0.0946283	-0.676
CELE_K01C8.1	0.0948428	-1.78
smg-4	0.095844	1.27
ifb-1	0.0955574	0.576
CELE_F58B3.6	0.0954216	0.527
abcf-1	0.0957372	-0.668
mrps-6	0.0965102	-0.736
dhp-2	0.0968575	1.13
CELE_T18D3.1	0.0967367	0.963
lap-1	0.0969623	-0.457
nars-1	0.0970515	-0.726
acbp-5	0.0971798	-1.13
lnp-1	0.0972388	-1.24
comt-5	0.0977416	1.18
ran-1	0.0974763	0.903
asp-1	0.097843	0.445
rab-10	0.0981718	0.752
stim-1	0.0981798	0.661
got-2.2	0.0993245	0.46
hsp-1	0.0995182	-0.635
rpl-31	0.0993291	-0.751
CELE_F25B4.7	0.0994489	-1.39
ran-4	0.0997952	0.531
tiar-1	0.0999077	-0.744
rsp-4	0.100087	-0.885
rsp-4	0.100087	-0.885
rsp-4+1	0.100087	-0.885
rsks-1	0.099887	-1.41
acox-1.6	0.100619	0.737
inos-1	0.100372	-0.513
cyn-4	0.10102	-1.37
pab-1	0.10116	-0.677
pak-1	0.101072	-0.889
cyp-14a5	0.102032	0.819
W09H1.5	0.10241	0.742
cif-1	0.101875	-0.454
D1044.1	0.101902	-0.671
daf-31	0.102504	-0.769
kgb-1	0.101815	-1.23
rps-29	0.102681	-0.682
pfd-3	0.103	-2.4
CELE_T28F4.5	0.103751	2.56
C32E8.9	0.103739	0.822
clik-1	0.104055	0.584
cpz-1	0.104661	-0.453
pfd-6	0.104546	-0.456
rsp-3	0.104273	-0.696
daf-21	0.104523	-1.02
CELE_H20J04.4	0.104201	-1.11
C03H5.3	0.104458	-1.13
F10E9.4	0.105224	-0.922
lin-66	0.104939	-1.71
CELE_ZK228.3	0.105895	2.1
CELE_F33H2.2	0.106027	1.61
sft-4	0.105749	1.61
idh-1	0.106105	-0.494
rab-35	0.106522	0.716
mup-2	0.106738	0.576
rpl-25.1	0.107203	-0.681
moc-3	0.106984	-0.903
cas-1	0.107366	0.648
cox-6c	0.107385	0.493
pdi-3	0.107855	-0.459
CELE_Y47G6A.18	0.107829	-1.61
tufm-2	0.107696	-1.82
cdd-1	0.108312	-0.698
vps-22	0.109393	1.63
ddo-2	0.109669	0.893
arp-1	0.109664	0.546
B0334.3	0.108896	0.505
T26C12.1	0.109186	-0.685
exos-7	0.108996	-1.03
wdfy-2	0.109807	1.96
rpb-12	0.110321	1.49
bbln-1	0.110207	0.654
coq-8	0.110354	-1.91
ngp-1	0.109816	-2.05
ngp-1	0.109816	-2.05
dis-3	0.110707	1.47
CELE_Y41D4A.4	0.111397	1.21
CELE_Y63D3A.7	0.110776	0.751
dhs-19	0.110839	0.635
spcs-3	0.110797	-0.515
egl-3	0.111899	1.66
exc-4	0.112133	0.875
CELE_ZK1058.9	0.111989	0.696
ucr-11	0.111574	0.654
hgo-1	0.111955	0.528
dnj-27	0.11202	-1.43
eif-2bdelta	0.112517	1.54
snap-29	0.112365	0.966
sart-3	0.113512	1.17
obr-4	0.113445	1.02
lron-2	0.113432	-0.778
CELE_Y44A6D.2	0.114006	-2.31
mca-3	0.11427	1.88
acs-19	0.114888	1.09
acs-19	0.114888	1.09
CELE_F14B8.5	0.114641	1.08
rps-13	0.114722	-0.547
trpp-6	0.114064	-0.911
CELE_K11D12.7	0.115337	0.671
CELE_W08E12.7	0.11517	-0.422
mca-2	0.116576	2.7
rhi-1	0.116402	1.03
snx-6	0.116062	-0.531
gst-1	0.115887	-0.558
krr-1	0.116427	-0.619
CELE_Y54F10AR.1	0.116558	-0.728
CELE_ZK1010.2	0.116476	-1.31
mrpl-16	0.116496	-1.32
fasn-1	0.116566	-3.08
cah-3	0.117254	0.865
let-767	0.117004	-0.447
let-767	0.117004	-0.447
let-767+1	0.117004	-0.447
metl-17	0.116824	-1.19
CELE_K09A9.6	0.11775	1.54
pqn-94	0.117804	1.27
eif-2bbeta	0.117786	-1.32
sbt-1	0.119242	0.891
rps-8	0.119091	-0.592
cdc-37	0.12033	-0.43
tsfm-1	0.120031	-0.56
spl-3	0.120802	1.46
bca-1	0.121465	-1.31
raga-1	0.122426	0.943
rab-8	0.121677	0.735
C02B10.3	0.122029	0.724
CELE_F21C10.9	0.122012	-0.824
irg-1	0.121743	-1.48
vha-10	0.123298	0.96
gln-3	0.122683	0.524
gln-3	0.122683	0.524
hsp-25	0.122889	-0.5
hsp-25	0.122889	-0.5
moc-1	0.122694	-0.808
CELE_Y48A6B.7	0.124141	0.953
CELE_W09D10.1	0.123908	-0.97
dnj-13	0.125289	-0.462
puf-12	0.124731	-2.82
CELE_Y11D7A.10	0.126184	2.12
xdh-1	0.125861	1.7
dnj-1	0.126164	-0.623
rps-20	0.125523	-0.726
CELE_Y11D7A.10	0.126882	2.13
ttr-18	0.127319	0.961
C36A4.4	0.127084	-0.611
CELE_Y53G8AR.9	0.126725	-0.728
puf-9	0.126621	-1.91
unc-1	0.128165	1.88
unc-1	0.128165	1.88
unc-1	0.128165	1.88
lact-9	0.128525	0.943
istr-1	0.128259	0.645
mlst-8	0.12825	0.598
aqp-7	0.128208	0.542
PRL-1	0.129071	0.911
spp-10	0.128797	0.451
dhs-6	0.128608	0.432
snx-1	0.128613	-0.513
C30G12.2	0.128894	-0.734
emc-5	0.129101	-0.919
tbc-14	0.130249	1.04
sgk-1	0.130448	1
gsto-1	0.129754	0.791
acs-5	0.1307	-1.1
CELE_Y38E10A.22	0.129962	-2.85
CELE_F35E12.6	0.131729	1.7
nhr-1	0.131518	1.25
B0416.5	0.131226	0.93
ifb-2	0.130962	0.474
ifb-2	0.130962	0.474
ger-1	0.132116	-0.907
CELE_Y76A2B.5	0.132734	-1.01
CELE_K02B12.7	0.132111	-1.7
mdh-2	0.133473	0.551
cdr-4	0.133245	-0.414
let-70	0.133552	-0.825
CELE_ZK792.5	0.133601	-0.895
marb-1	0.135142	0.438
CELE_F52E1.14	0.134349	-0.991
mrps-5	0.134163	-1.64
elo-2	0.135085	-1.65
aldo-2	0.137801	0.482
rsp-7	0.137928	-1.11
lis-1	0.139554	1.98
faah-1	0.139774	0.995
ttr-35	0.139226	0.535
dhs-13	0.139559	-0.712
CELE_F28H1.4	0.139887	1.76
CELE_Y87G2A.19	0.139873	-2.07
CELE_ZC204.12	0.141007	1.18
pinn-4	0.141008	0.803
rab-14	0.141945	0.733
pars-2	0.141279	-0.774
dpy-23	0.143354	2.11
acs-22	0.142661	1.07
exos-2	0.142465	0.722
dct-18	0.142342	-0.393
CELE_F56B3.11	0.142252	-0.667
cyn-12	0.142478	-1.55
kin-10	0.143646	-0.655
erv-46	0.143783	-0.891
ero-1	0.144103	-1.16
rsu-1	0.143783	-1.74
F27D4.4	0.143554	-1.96
C42D4.3	0.144576	-2.23
dhs-3	0.144799	1.15
pbs-6	0.145272	-0.702
mans-1	0.144804	-1.12
tmed-1	0.145008	-1.41
pab-2	0.14672	-0.642
F36G3.2	0.146221	-1.55
T19H12.2	0.146657	-1.76
hacd-1	0.147554	2.86
ntl-2	0.147714	-0.744
CELE_F49E8.7	0.147897	-0.985
csnk-1	0.148279	-1.68
uaf-2	0.149825	-0.43
asp-2	0.14903	-0.484
uba-5	0.149217	-0.616
C01B10.11	0.149585	-0.834
CELE_T10B5.3	0.149301	-0.868
CELE_F01F1.15	0.149733	-1.12
ttr-59	0.148545	-1.94
tin-10	0.15076	1.34
CELE_Y39A3CL.4	0.151166	0.4
sacy-1	0.150086	-1.21
nifk-1	0.150157	-2.34
M01F1.3	0.150237	-2.75
CELE_F01G4.6	0.151792	0.765
pdxk-1	0.152381	0.639
twk-18	0.152338	0.617
C29F7.3	0.152366	-0.502
gad-1	0.152116	-0.615
K12H4.3	0.152456	-0.65
bckd-1b	0.152283	-1.13
T27F2.1	0.152331	-1.16
mrpl-49	0.151667	-2.44
C29E4.12	0.152292	-2.54
dpy-23	0.153011	2.29
bgal-1	0.152787	1.86
rbmx-2	0.152566	1.58
hil-5	0.152859	1.38
his-72	0.152724	0.712
cox-4	0.153394	0.392
CELE_Y22D7AL.10	0.153582	-0.472
C55A6.12	0.153099	-0.515
ufbp-1	0.153672	-0.518
uaf-1	0.153037	-0.663
Y45G12B.2	0.153572	-1.33
pyr-1	0.153799	-3
gst-16	0.154043	1.62
hmg-1.2	0.154583	0.648
djr-1.1	0.154664	0.585
vps-4	0.154569	0.433
fah-1	0.155131	0.389
CELE_Y54E10A.6	0.155063	-0.443
lim-9	0.156186	0.859
mlt-3	0.155573	-0.883
fars-3	0.155715	-0.986
CELE_F42A10.6	0.156497	-1.34
arl-3	0.157255	0.442
sucg-1	0.156955	-0.436
pbs-5	0.157252	-0.468
ttc-4	0.157511	-0.524
gop-2	0.157896	-0.875
ctps-1	0.156999	-1.27
dod-17	0.15761	-1.81
CELE_F55F8.2	0.157468	-1.83
CELE_R02C2.7	0.158275	1.32
ufm-1	0.1588	-0.432
ctsa-1.2	0.159178	-0.741
pat-2	0.159775	1.52
unc-78	0.160718	1.2
hmg-1.1	0.160075	0.785
gpx-2	0.159867	0.569
CELE_E01A2.1	0.160714	-1.66
dpy-23	0.161646	2.48
fln-1	0.161034	0.985
fln-1	0.161034	0.985
fln-1	0.161034	0.985
CELE_Y16B4A.2	0.162027	0.898
sucl-1	0.161358	0.493
nkb-1	0.161821	0.417
arf-6	0.162973	1.36
nud-2	0.162594	0.969
CELE_T02G5.7	0.163617	0.405
enol-1	0.163411	0.381
ads-1	0.163901	-0.401
eif-3.D	0.162797	-0.456
odr-8	0.163737	-0.582
pdhk-2	0.164578	0.52
pinn-1	0.165184	-0.664
hsp-12.1	0.164161	-1.63
fat-4	0.16425	-2.08
ndx-4	0.166714	1.46
vacl-14	0.165985	1.29
CELE_Y4C6B.7	0.166142	1.27
CELE_Y50D7A.10	0.166291	0.648
hrp-1	0.166833	-0.378
hrp-1	0.166833	-0.378
hrp-1	0.166833	-0.378
tct-1	0.166092	-0.41
B0495.8	0.166618	-0.635
sptl-3	0.1664	-1.23
mtx-2	0.166071	-1.66
cku-80	0.1676	1.25
K12H4.5	0.168175	1.05
sco-1	0.167119	0.612
rad-8	0.167871	0.569
ttr-15	0.167292	0.388
hsp-3	0.167431	-0.622
dab-1	0.167941	-0.632
M142.8	0.167795	-0.854
rfc-3	0.16739	-1.21
CELE_ZC477.3	0.167599	-1.31
snt-3	0.169762	1.29
ipgm-1	0.168581	0.355
pas-4	0.170044	-0.434
CELE_F26F4.12	0.169077	-1.02
scl-3	0.170132	-1.49
npp-9	0.170881	1.49
CELE_T23G11.7	0.170997	0.554
vha-11	0.170894	0.538
sgt-1	0.171159	-0.374
F54C8.4	0.170968	-0.611
CELE_Y50D4C.3	0.170371	-0.798
CELE_Y48B6A.13	0.170998	-0.818
mrps-22	0.17046	-1.08
sup-1	0.172526	1.8
hcf-1	0.172987	1.54
csn-4	0.172536	-0.961
gut-2	0.171774	-1.37
mct-4	0.173521	1.35
erp-44.1	0.174709	0.545
ZK512.2	0.17462	-1.08
C29F3.7	0.174379	-1.77
CELE_F28B3.10	0.175161	2.07
CELE_T16G1.6	0.175212	1.87
cbs-1	0.17595	0.727
mmab-1	0.17611	-0.556
spl-1	0.176574	-0.557
gss-1	0.17623	-0.579
pqn-27	0.176475	-0.597
rap-1	0.176757	1.67
nuaf-3	0.176879	-1.03
dnc-5	0.179707	0.884
hsp-4	0.178634	-0.601
CELE_Y18H1A.9	0.179927	-1.26
fut-1	0.17995	-1.29
aco-2	0.180447	0.933
nlt-1	0.181036	0.576
F25G6.8	0.181557	-0.388
CELE_ZK1320.9	0.181014	-0.517
prp-31	0.18089	-0.854
mrps-28	0.181678	-1.15
F13C5.5	0.180642	-1.34
nduf-6	0.18106	-1.58
gpa-7	0.182799	0.744
pgk-1	0.182686	0.387
CELE_F46G10.1	0.182653	-0.447
casc-3	0.182759	-1.01
let-630	0.182218	-1.64
cysl-1	0.183779	-0.57
pcp-3	0.184999	-1.09
CELE_Y49F6B.2	0.183976	-1.41
tfg-1	0.185106	-1.64
mbd-2	0.186164	1.16
txdc-17	0.18576	-1.65
lsm-3	0.187335	0.566
mog-2	0.188353	0.484
lbp-3	0.18812	0.443
CELE_F19C7.1	0.188865	0.391
CELE_Y39G8B.1	0.188057	-0.366
ech-6	0.188577	-0.429
C01A2.4	0.187257	-0.632
lon-8	0.188028	-1.18
mac-1	0.187832	-1.52
cyp-35c1	0.189119	1.01
ZK550.6	0.190598	0.431
sars-1	0.189627	-0.364
rpn-5	0.190292	-0.479
tag-72	0.189506	-0.646
CELE_Y97E10AR.6	0.189876	-0.679
cdc-73	0.191047	2.99
CELE_R09H10.5	0.191836	1.92
pyk-1	0.191637	0.491
CELE_W10D9.6	0.19191	-1.7
adsl-1	0.193637	-0.47
rps-7	0.194472	-0.545
nduf-11	0.194053	-0.661
CELE_D1054.3	0.194386	-0.783
cee-1	0.19415	-1.18
rbm-39	0.193774	-1.26
glh-4	0.194165	-1.91
CELE_Y58A7A.1	0.195479	1.53
CELE_Y37E3.17	0.195382	1.4
CELE_Y37E3.17	0.195382	1.4
K01G5.5	0.19541	0.564
aatf-1	0.196228	-0.571
cyc-1	0.196415	-0.613
CELE_Y54H5A.1	0.195065	-0.682
ife-4	0.197989	-0.782
gpdh-3	0.199881	0.562
fib-1	0.199976	-0.35
sec-22	0.199197	-0.568
daf-25	0.200361	-0.62
dhrs-4	0.199244	-0.701
cogc-6	0.198775	-0.9
dve-1	0.199234	-1.1
mrpl-45	0.198793	-1.2
cah-6	0.202356	1.03
tasp-1	0.20238	0.778
dlc-1	0.202138	0.422
vha-13	0.20169	0.335
ubh-4	0.202929	-0.411
pas-7	0.204269	-0.436
rpl-14	0.204611	-0.598
CELE_R74.2	0.204478	-0.947
lpd-7	0.202818	-1.31
CELE_W04C9.4	0.204499	-1.51
ced-10	0.205834	0.883
gana-1	0.206072	0.748
hmg-11	0.206228	0.667
ant-1.1	0.206443	0.608
ric-8	0.206022	-0.364
lap-2	0.206591	-0.396
gln-1	0.206265	-0.446
CELE_F21C10.7	0.205345	-1.62
mspn-1	0.205286	-1.78
fbxc-52	0.207746	2.2
CELE_T02H6.1	0.208461	0.539
msi-1	0.206939	0.478
gpb-1	0.208865	0.359
tut-1	0.207689	-0.635
dpm-1	0.208852	-0.639
ugt-65	0.207437	-0.76
C03G6.5	0.209518	1.89
CELE_F41B4.1	0.210865	1.74
CELE_M05D6.2	0.210431	1.02
CELE_T24B8.3	0.208898	0.924
acbp-1	0.210432	0.705
inf-1	0.210569	-0.313
cmd-1	0.209257	-0.468
csn-2	0.210479	-1.18
vha-4	0.212536	1.53
ctsa-3.1	0.21162	0.75
got-2.1	0.213076	0.709
tni-1	0.212599	0.512
lpd-9	0.213212	0.49
gst-42	0.211741	0.441
C35B1.5	0.211789	-0.431
sdz-8	0.211698	-0.505
2O16	0.212476	-0.701
mpk-1	0.213217	-0.706
CELE_T05H4.10	0.213135	-0.775
ain-2	0.213123	-1.03
act-1	0.214368	0.539
sdhb-1	0.214819	0.383
tag-18	0.213498	0.321
tag-151	0.213874	-1.87
C52E4.5	0.21341	-2.01
abcf-3	0.214081	-2.17
arl-8	0.215726	1.56
rilp-1	0.21697	0.976
cisd-1	0.216826	0.486
cisd-1	0.216826	0.486
lbp-7	0.21593	0.363
lys-4	0.217309	-0.363
pfd-5	0.21649	-0.392
cytb-5.1	0.216002	-0.715
ugt-48	0.215954	-0.734
pid-3	0.2156	-1.51
rsp-6	0.216848	-1.79
pkc-1	0.21918	1.57
prp-4	0.219468	1.32
lst-4	0.21966	0.927
CELE_ZK228.4	0.219288	0.634
cec-1	0.218561	0.505
kin-3	0.217869	-0.549
selt-1.1	0.218822	-1.52
hpo-8	0.221345	1.64
mvb-12	0.220668	1.47
lec-10	0.221222	0.667
CELE_ZK1321.4	0.221141	0.631
CELE_ZK1321.4	0.221141	0.631
kdp-1	0.221836	0.506
psmd-9	0.220877	0.402
alh-8	0.220347	-0.322
CELE_F38A5.2	0.221583	-0.609
CELE_F38A5.2	0.221583	-0.609
selt-1.1+1	0.221201	-1.6
prp-3	0.222584	1.51
nol-58	0.222428	-0.338
pnn-1	0.223269	-0.415
rps-28	0.224419	-0.52
CELE_F36A2.2	0.222836	-0.601
ark-1	0.22268	-0.885
C52E4.5	0.224544	-1.35
pgp-6	0.223924	-1.42
klp-7	0.226011	0.917
klp-7	0.226011	0.917
mak-2	0.2268	0.642
CELE_F49E2.2	0.224897	-0.804
cnt-2	0.226958	-0.856
tag-96	0.226661	-0.966
pro-1	0.224948	-1.03
selt-1.1	0.226727	-1.8
aak-2	0.228273	0.603
dyci-1	0.227824	0.587
nlp-77	0.228353	0.523
ftt-2	0.228284	0.522
usp-14	0.227234	-0.501
lys-8	0.229281	-0.676
CELE_T06G6.6	0.227081	-0.971
serr-1	0.228177	-1.15
C52E4.5+1	0.22788	-1.3
ttr-36	0.231258	0.525
fkb-2	0.230727	0.41
egl-30	0.231588	0.34
C37H5.13	0.229792	-0.323
CELE_F33H2.6	0.230348	-0.559
R05D3.9/R05D3.10	0.231472	-1.15
C56A3.5	0.234209	0.705
CELE_Y53G8AR.6	0.233486	0.38
unc-43	0.233695	-0.368
unc-43	0.233695	-0.368
unc-43+1	0.233695	-0.368
mrpl-2	0.234275	-0.542
ain-2	0.234369	-0.661
C16C10.4	0.233167	-0.764
erfa-3	0.232101	-0.898
test-1	0.233809	-1.17
syf-1	0.235301	1.66
tads-1	0.234815	1.14
dpl-1	0.236729	1.08
eat-6	0.235811	0.596
K07C11.7	0.236962	-0.803
mtx-1	0.236742	-1.03
sfxn-5	0.237424	0.923
ubxn-2	0.237149	0.356
fars-2	0.237154	-0.627
mrps-16	0.237367	-0.71
CELE_F21D5.1	0.237503	-0.974
pho-14	0.239283	-1.1
F33H2.3	0.23865	-1.79
bud-31	0.242104	0.777
zig-1	0.241598	0.592
htz-1	0.240776	0.578
CELE_Y54E5A.5	0.240519	0.325
klc-2	0.242138	-0.548
CELE_Y17G9B.5	0.241803	-1.1
CELE_F47B7.2	0.241289	-1.14
T19C3.3	0.241884	-1.28
mrpl-55	0.241851	-1.3
syx-7	0.242811	1.3
mct-6	0.243359	1.14
slc-25a10	0.243195	0.728
aqp-8	0.242929	0.72
CELE_H40L08.1	0.243295	0.598
moc-2	0.242512	0.587
adah-1	0.243031	0.369
gst-26	0.243257	-0.302
arx-4	0.243317	-0.318
CELE_Y75B8A.14	0.244498	-0.711
CELE_ZK858.7	0.244664	-0.747
pmk-1	0.243562	-1.23
Y92H12BL.1	0.244321	-1.46
CELE_T13H5.4	0.243598	-1.81
uso-1	0.247151	1.93
kin-1	0.245043	0.359
CELE_ZC449.5	0.247212	-0.607
CELE_H34C03.2	0.247056	-1.46
CELE_K07C11.7	0.246039	-1.51
CELE_T07A9.10	0.249362	0.667
atic-1	0.248986	-0.418
gcs-1	0.248356	-1.26
rnp-5	0.249017	-1.29
CELE_Y105C5A.8	0.253059	1.05
abhd-11.2	0.250847	0.882
CELE_W03F8.4	0.252276	0.417
glrx-3	0.252358	-0.38
copd-1	0.250852	-0.386
rps-30	0.253088	-0.559
coq-3	0.250642	-0.569
nsun-4	0.250638	-1.23
ife-1	0.250725	-1.96
CELE_K07C11.7	0.252339	-2.06
CELE_T23E7.2	0.253412	1.48
CELE_T23E7.2	0.253412	1.48
pck-2	0.253243	0.683
inx-5	0.254522	0.675
gpx-1	0.25493	0.432
CELE_LLC1.2	0.254904	0.307
mtss-1	0.253955	-0.376
ubql-1	0.254974	-0.422
afmd-2	0.255143	-0.563
CELE_Y57A10A.13	0.254646	-0.938
pro-2	0.255701	-1.55
C25H3.9	0.255758	-1.77
arx-5	0.257144	0.864
mct-3	0.256722	0.705
ech-1.2	0.258329	0.554
ech-1.2	0.258329	0.554
rho-1	0.258556	0.305
C25H3.7	0.256383	-1.07
aass-1	0.258088	-1.4
egl-4	0.25978	1.49
ran-5	0.259313	-0.864
aco-1	0.259919	-0.95
snr-1	0.261782	-1.05
ubxn-1	0.259897	-1.34
ula-1	0.264548	-0.531
CELE_D2023.6	0.262401	-0.607
apa-2	0.262907	-1.18
unc-112	0.265131	0.955
rep-1	0.265262	0.857
wah-1	0.267168	0.752
ric-4	0.265308	0.568
nuo-3	0.265667	0.406
unc-60	0.266868	0.29
rpt-3	0.265454	-0.287
CELE_F17A9.4	0.265038	-0.47
pfkb-1.1	0.267557	-0.555
rpl-36	0.265012	-0.565
bra-2	0.267077	-0.611
enpl-1	0.266747	-0.81
pgal-1	0.265527	-0.906
unc-32	0.269641	1.83
CELE_F40A3.6	0.270309	0.595
ftt-2	0.270009	0.462
CELE_F53F1.2	0.270827	-0.283
spe-5	0.268901	-0.454
ain-1	0.270531	-0.757
nep-17	0.269126	-0.963
cyp-29a2	0.270725	-1.03
fzo-1	0.273876	1.35
ltah-1.2	0.271382	-0.453
frg-1	0.271438	-0.522
T26G10.1	0.272519	-0.926
prdh-1	0.271515	-1.17
maph-1.2	0.276956	1.02
CELE_H14N18.4	0.277203	0.487
dct-16	0.274975	0.462
unc-33	0.275129	0.419
swsn-3	0.274312	0.284
cyn-5	0.274171	-0.304
CELE_K07A12.1	0.276217	-0.842
yars-1	0.275948	-0.899
sly-1	0.27418	-0.911
frm-4	0.277609	1.01
Y37D8A.2	0.277772	0.712
rab-1	0.277539	0.431
CELE_F13C5.2	0.27833	0.404
mlc-5	0.279718	0.376
lec-3	0.27901	0.335
vha-8	0.279663	0.326
pcbd-1	0.278625	0.272
CELE_F49C12.9	0.278893	-0.369
ptpn-22	0.279816	-1.12
nhr-1	0.283812	1.03
hex-1	0.281166	0.925
CELE_F40F8.11	0.282275	0.82
mev-1	0.282899	0.819
vha-15	0.281481	0.277
CELE_F36A2.7	0.281245	0.27
ubc-20	0.280798	-0.439
map-2	0.283209	-0.51
gspd-1	0.28256	-0.593
sym-1	0.281393	-2.18
hint-1	0.286743	0.872
tag-123	0.287048	0.79
his-57	0.285706	0.509
arrd-14	0.287127	0.399
lmp-1	0.286	0.362
tag-225	0.284696	0.277
upb-1	0.285056	0.267
sgn-1	0.284793	-0.666
mrpl-34	0.28539	-0.673
CELE_F38A1.8	0.284311	-1.19
CELE_Y73C8B.2	0.284962	-1.49
CELE_Y42H9AR.1	0.28418	-1.65
comt-3	0.289081	0.427
unc-18	0.288476	0.281
unc-18	0.288476	0.281
unc-18+1	0.288476	0.281
dbt-1	0.288413	-0.397
dhs-20	0.289421	-0.709
CELE_F42C5.9	0.290222	-0.816
fat-2	0.287868	-1.1
edc-4	0.293593	0.777
edc-4	0.293593	0.777
CELE_ZK863.8	0.290736	0.597
cdc-42	0.292667	0.529
fipp-1	0.290865	0.525
dnc-2	0.293098	0.419
npp-19	0.291077	0.342
mrps-11	0.291654	-0.419
zig-12	0.293477	-0.454
CELE_T24G10.2	0.292907	-0.458
CELE_Y71F9AL.9	0.292241	-0.528
CELE_Y105E8A.2	0.295507	0.974
rfc-2	0.296443	0.733
lev-11	0.294553	0.408
CELE_F07C3.2	0.296273	0.295
rpn-6.1	0.295042	-0.422
mrpl-40	0.296305	-0.477
twf-2	0.29539	-0.488
CELE_T04F3.4	0.294055	-0.771
gfi-1	0.300412	1.58
CELE_Y71F9AR.4	0.300127	1.25
dbn-1	0.300354	1.08
CELE_Y59A8B.8	0.29879	0.702
eif-2gamma	0.299305	0.571
pbo-1	0.300228	0.411
idh-2	0.298768	-0.277
exos-4.1	0.3006	-0.506
acs-13	0.29933	-0.604
ubh-3	0.299523	-0.967
gfm-1	0.301026	-1.14
ubh-1	0.298906	-1.24
Y71F9B.2	0.298383	-1.32
F22B5.10	0.299368	-1.37
vrk-1	0.304443	0.667
CELE_Y71H2AM.6	0.302649	0.558
hap-1	0.30225	0.422
hpo-19	0.303507	0.36
CELE_F48E8.3	0.302833	0.281
hrpk-1	0.304602	-0.294
ppat-1	0.304279	-0.298
pfd-2	0.30356	-0.482
pars-1	0.302953	-0.499
CELE_Y73E7A.1	0.301195	-1.27
fahd-1	0.303589	-1.35
rbm-28	0.302388	-1.47
prp-38	0.306491	2.28
imp-2	0.305282	0.731
sod-2	0.30594	0.495
lbp-5	0.30716	0.259
nol-56	0.308356	-0.286
znf-622	0.306153	-0.38
rpl-22	0.3085	-0.383
eif-3.j	0.306229	-0.405
ZK686.2	0.307255	-0.905
CELE_F56C9.7	0.305243	-1.2
acl-14	0.309764	1.19
mfsd-6	0.308715	0.531
tli-1	0.312236	0.395
phat-7	0.3096	0.364
unc-94	0.309119	0.358
C34B2.8	0.311544	-0.378
CELE_F25H2.4	0.3099	-0.38
rde-4	0.309234	-0.428
rig-3	0.308809	-1.56
CELE_T03G6.3	0.310352	-1.68
vps-26	0.312874	1.09
elc-1	0.312586	0.742
apy-1	0.315947	0.467
plst-1	0.313083	0.415
asg-2	0.313074	0.384
bca-2	0.315681	0.356
skr-3	0.316028	-0.365
rme-1	0.314089	-0.429
ife-2	0.314435	-0.434
C37A2.7	0.315078	-0.518
nsun-2	0.313396	-0.716
rpc-11	0.315078	-0.888
acds-10	0.312638	-1.54
gly-5	0.316275	1.24
CELE_Y111B2A.12	0.317948	0.863
abce-1	0.317314	0.728
phf-5	0.316969	0.673
rpl-25.2	0.31614	-0.368
CELE_K04C2.2	0.31998	-1.79
CELE_F44D12.2	0.320479	0.896
CELE_F44E2.6	0.322238	0.722
hda-10	0.323215	0.432
gpi-1	0.320447	0.332
gpi-1	0.320447	0.332
spp-5	0.321342	0.324
ech-4	0.322066	0.296
B0303.3	0.321508	0.243
C31H2.4	0.320638	-0.69
atg-4.1	0.323853	-0.964
mrpl-38	0.323603	-1.03
F10B5.2	0.321049	-2.1
comt-4	0.327914	0.802
ddx-19	0.326825	0.743
CELE_Y48G10A.1	0.32669	0.388
C27H6.8	0.325576	-0.32
mrpl-46	0.325355	-0.454
CELE_Y37E11AM.3	0.324729	-0.576
exos-9	0.326291	-0.601
pho-1	0.325408	-0.674
R05G6.4	0.326732	-0.771
gars-1	0.326919	-0.775
dad-1	0.331288	1.63
CELE_F44E2.6	0.331607	0.707
edc-3	0.331555	0.633
CELE_ZK809.3	0.331441	0.317
snr-4	0.330926	0.29
fkb-1	0.329581	0.284
rab-7	0.328385	-0.254
nfs-1	0.328746	-0.295
CELE_W09D10.4	0.329074	-0.324
eef-2	0.329333	-0.492
eef-2	0.329333	-0.492
eef-2	0.329333	-0.492
hat-1	0.330685	-0.69
C18A3.3	0.330494	-0.767
clu-1	0.329305	-2.14
anc-1	0.335447	1.83
F26E4.3	0.332797	0.948
CELE_F45H10.3	0.336106	0.66
mlc-2	0.334088	0.433
alh-6	0.333207	0.267
snr-6	0.33633	0.245
tomm-22	0.332411	-0.263
C56G2.3	0.335653	-0.461
B0035.13	0.336038	-0.462
plrg-1	0.332512	-0.501
rap-2	0.332194	-0.535
rae-1	0.337346	1.75
praf-3	0.3393	1.16
trxr-1	0.340264	0.93
CELE_Y54G11A.7	0.337144	0.729
smo-1	0.339272	0.611
mlc-1	0.337231	0.431
[truncated: 1,270 more rows]

## Sheet: changes in RNA and protein
	RNAseq_log2_fold_change (hypodermis RPOA-2 depleted/control)	RNAseq_pvalue	MassSpec_log2_foldchange (hypodermis RPOA-2 depleted/control)	MS_pvalue
aat-3	-0.188862	0.660575	2.49	0.0193934
acn-1	0.00318505	0.996789	-0.314	0.894235
aco-1	-0.218851	0.425195	-0.95	0.259919
aco-2	0.0783392	0.791716	0.933	0.180447
act-1	-0.0082818	0.985327	0.539	0.214368
act-5	-0.260964	0.380287	0.43	0.392081
adr-1	0.076288	0.886283	0.934	0.50706
ads-1	-0.363771	0.174439	-0.401	0.163901
aex-6	-0.103549	0.821091	-0.0301	0.979284
ajm-1	0.057467	0.908654	1.62	0.42344
akt-1	-0.243299	0.502066	0.423	0.822955
alg-1	-0.233833	0.479262	-1.03	0.54719
alh-1	0.503027	0.0167425	1.02	0.00633293
alh-3	-0.218361	0.564965	-0.531	0.781833
alh-4	-0.160592	0.711355	-0.2	0.68987
alh-5	0.363084	0.324745	2.29	0.00014712
alh-6	-0.38151	0.160518	0.267	0.333207
alh-7	0.469881	0.158669	-0.0677	0.881425
alh-8	0.100143	0.788771	-0.322	0.220347
alh-9	-1.12968	0.00035897	-1.81	0.00362646
alh-10	0.112374	0.787329	0.164	0.832359
alh-12	0.173794	0.60289	0.789	0.0291697
aly-1	2.14883	0.00380918	-0.0422	0.890624
aly-2	1.15751	0.00657577	-0.365	0.35413
aly-3	0.0207915	0.976951	-0.247	0.339123
anc-1	0.178882	0.62715	1.83	0.335447
aos-1	0.2567	0.493242	1.55	0.0823332
app-1	0.402414	0.242095	-0.386	0.778244
apg-1	0.0407361	0.941303	-0.467	0.748302
aps-1	0.0471169	0.926791	0.531	0.531564
apb-1	-0.224563	0.50492	0.172	0.889664
apa-2	-0.111023	0.800152	-1.18	0.262907
aqp-7	-0.9595	6.78e-06	0.542	0.128208
aqp-8	-0.0431152	0.941921	0.72	0.242929
ard-1	0.38165	0.271152	-0.0545	0.81639
arf-6	-0.0197469	0.967969	1.36	0.162973
ark-1	0.198175	0.619833	-0.885	0.22268
arl-1	-0.0408217	0.926791	-0.0501	0.917217
arl-3	-0.0909061	0.85123	0.442	0.157255
arl-8	0.075121	0.893586	1.56	0.215726
aars-2	0.493569	0.0350256	-0.272	0.801312
art-1	0.255553	0.481696	4.12	0.00799871
arx-1	-0.0319281	0.959173	0.503	0.0765935
arx-2	0.217542	0.591953	-0.191	0.50056
arx-3	0.196888	0.645044	0.0926	0.91171
exos-4.2	0.496817	0.193894	-1.95	0.00546551
arx-5	-0.35241	0.338007	0.864	0.257144
arx-6	-0.0323805	0.95682	0.985	0.0719837
arx-7	0.0379319	0.946219	-0.171	0.532052
asb-1	0.412247	0.250754	0.0765	0.828376
asb-2	-0.0553104	0.906946	0.153	0.616024
trip-4	0.0794572	0.884178	-0.317	0.510477
asg-1	0.205679	0.618845	-0.27	0.507018
asg-2	-0.135935	0.74736	0.384	0.313074
asp-1	0.170038	0.626138	0.445	0.097843
asp-2	-0.0566357	0.906946	-0.484	0.14903
asp-3	0.00739645	0.991659	-0.326	0.579332
asp-4	1.23631	0.00069345	1.26	0.0103391
asp-5	0.00485474	0.995221	0.318	0.395361
asp-6	-0.146052	0.694257	1.08	0.0195785
atgp-1	0.103109	0.815633	0.832	0.449932
atgp-2	-0.228464	0.508549	0.373	0.776352
atn-1	0.0789366	0.863606	0.48	0.701582
atp-2	-0.340214	0.16103	-0.00148	0.995232
atp-3	-0.325999	0.0987617	0.116	0.727142
atx-2	0.202423	0.531434	0.396	0.734915
baf-1	1.39565	0.0125181	1.99	0.0001965
bag-1	0.198372	0.536016	-0.745	0.0262754
bas-1	-0.147026	0.742708	-0.696	0.534375
pah-1	-0.375223	0.247612	-1.58	0.011804
bca-1	-1.41211	6.05e-05	-1.31	0.121465
ben-1	-0.406131	0.209967	-0.0353	0.889416
bre-1	0.00861403	0.991922	-1.03	0.00857832
byn-1	0.259299	0.333375	-2.1	0.00474497
cab-1	0.0889459	0.800391	0.958	0.0519396
cah-3	-0.151788	0.72374	0.865	0.117254
cah-4	-1.14392	0.00939389	0.0358	0.915623
cah-5	-0.137643	0.75978	-0.0295	0.943505
cah-6	-0.177217	0.68759	1.03	0.202356
cap-1	0.0124922	0.98777	0.211	0.438464
cap-2	-0.137971	0.73042	0.193	0.441175
cas-1	0.236096	0.537227	0.648	0.107366
cav-1	-0.0207143	0.974144	0.139	0.672779
cbp-1	0.0775347	0.83715	-0.427	0.521666
ccf-1	-0.0167519	0.980784	-1.24	0.0885155
ccg-1	-0.109082	0.799733	3.93	0.00016922
cox-5b	0.0383604	0.946219	-0.276	0.570796
cyp-14a5	0.960933	0.0392404	0.819	0.102032
ccr-4	0.268358	0.451552	-0.69	0.428529
cct-1	-0.154475	0.551415	-1.23	0.0102613
cct-2	-0.0369252	0.946219	-0.995	0.00605463
cct-4	-0.270789	0.233715	-1.2	0.00458934
cct-5	0.301077	0.236244	-1.12	0.00631899
cct-6	-0.19654	0.487217	-1.06	0.00465377
cdc-42	-0.281169	0.331751	0.529	0.292667
cdd-1	-0.85343	0.0366521	-0.698	0.108312
cdd-2	0.0288475	NA	-1.13	0.00657435
cdk-1	-0.0790478	0.885214	-1.72	0.013275
cdr-1	-0.248074	0.521869	-0.407	0.70876
ced-10	0.0705093	0.898188	0.883	0.205834
ceh-20	0.0355067	0.954172	0.0241	0.975426
cey-1	0.043932	0.939254	0.00713	0.979417
cey-2	0.0926043	0.797618	2.14	0.0265403
cey-3	-0.173287	0.62564	2.57	0.00441499
cey-4	0.262846	0.357444	0.115	0.626366
cgh-1	-0.123478	0.766192	-0.0379	0.928024
cgp-1	0.165566	0.713451	-0.338	0.75959
chp-1	-0.45147	0.193894	-2.44	0.0711487
cka-1	-0.317195	0.386679	1.68	0.00625137
ckc-1	-0.0864691	0.867715	-0.534	0.61856
cku-80	0.0593051	0.919872	1.25	0.1676
cpi-2	-0.135781	0.766878	1.35	0.00376206
cpi-1	0.221692	NA	1.02	0.00774118
clk-1	0.189103	0.574164	0.152	0.648227
clp-1	-0.33764	0.257566	0.445	0.549107
clp-4	0.00254834	0.996789	2.84	0.0590056
clp-7	0.161578	0.718932	0.409	0.59322
cls-2	0.00480176	0.995221	-0.562	0.733594
clu-1	-0.138379	0.602997	-2.14	0.329305
cmd-1	-0.21944	0.409652	-0.468	0.209257
cnb-1	-0.214449	0.603196	-0.00444	0.988155
cnt-2	0.179396	0.67014	-0.856	0.226958
cnx-1	0.23947	0.521204	-0.729	0.482431
col-10	-1.12931	4.33e-07	-3.63	0.00019967
col-41	-0.523611	0.129129	-4.02	0.00154326
col-73	-8.1148	3.76e-08	-3.26	0.00080359
col-90	-8.60758	3.44e-09	-3.91	0.00291798
col-144	-1.24321	0.00036556	-4.4	5.11e-05
col-157	-0.0061382	NA	-3.11	0.00112178
coq-3	-0.61156	0.125963	-0.569	0.250642
coq-5	-0.207161	0.62303	-1.05	0.0679327
coq-6	-0.15355	0.73042	-0.649	0.0895323
coq-8	0.0750845	0.886484	-1.91	0.110354
cor-1	-0.155852	0.714691	-0.0676	0.899319
cpf-2	0.398243	0.275108	-0.433	0.612646
cpl-1	1.03054	0.00143279	0.779	0.0354849
cpn-1	0.170409	0.664861	3.94	0.0135104
cpn-3	-0.0494216	0.936163	0.809	0.0745336
cpn-4	-0.212821	0.613368	-1.58	0.00076446
cpr-1	0.41871	0.094022	6.33	3.51e-05
cpr-4	0.477539	0.0238543	2.7	0.0002435
cpr-5	0.342659	0.33413	0.137	0.613874
cpr-6	0.261874	0.495689	1.11	0.00305266
cps-6	0.217571	0.598964	-1.75	0.022189
cpz-1	-0.289237	0.432911	-0.453	0.104661
cpz-2	0.130442	0.677662	1.05	0.0131923
crn-1	0.175138	0.686739	-0.903	0.0120842
crn-2	0.213504	0.574164	-0.194	0.527366
crn-5	0.133912	0.730613	1.93	0.00149617
cars-1	0.354344	0.231326	0.081	0.955372
crt-1	0.213884	0.367081	-0.772	0.026591
csn-1	0.197185	0.640467	-0.0209	0.98656
csn-2	0.24435	0.538086	-1.18	0.210479
csn-3	-0.0348689	0.954575	-1.28	0.372019
csn-4	0.265195	0.493242	-0.961	0.172536
csn-5	-0.327081	0.376583	1.08	0.0564759
csn-6	0.109764	0.816331	1.41	0.0227881
csq-1	0.2729	0.313367	-0.0977	0.894733
ctb-1	0.243995	0.410007	5.21	8.54e-05
ctl-1	0.0436982	NA	1.63	0.00310507
ctl-2	-0.210617	0.607846	1.03	0.0115445
cts-1	-0.455092	0.00036094	0.0653	0.803972
cuc-1	0.0369118	0.92816	-0.474	0.628477
cul-1	-0.14072	0.727186	0.223	0.902711
cyc-1	0.144638	0.718932	-0.613	0.196415
cyn-1	-0.162917	0.701356	-0.169	0.529443
cyn-3	0.231473	0.47333	-0.138	0.649117
cyn-4	0.337852	0.340868	-1.37	0.10102
cyn-5	0.275938	0.395087	-0.304	0.274171
cyn-6	-0.246065	0.533061	-0.58	0.0614968
cyn-7	0.110028	0.807234	-0.0617	0.841807
cyn-10	0.125907	NA	-0.987	0.431347
cyn-11	0.198829	0.467398	-0.55	0.784744
cyn-12	-0.0495864	0.935115	-1.55	0.142478
cyn-13	0.176914	0.686739	0.327	0.443801
cyn-15	0.401147	0.276929	1.51	0.0252397
cyn-16	0.238594	0.552429	1.02	0.0873937
dab-1	-0.0781827	0.884178	-0.632	0.167941
dad-1	0.272726	0.448759	1.63	0.331288
daf-7	0.164788	0.714531	2.36	0.0005224
daf-25	0.288509	0.392402	-0.62	0.200361
daf-31	0.0127583	0.98777	-0.769	0.102504
dao-2	-1.95633	0.00231097	-4.18	9.46e-06
dao-3	0.0471837	0.931602	0.146	0.750312
dao-5	0.152449	0.591953	0.316	0.752593
dap-3	0.11413	0.81121	-1.68	0.00273327
dcs-1	0.011519	0.98777	-0.633	0.511574
ddp-1	0.143013	0.748472	0.014	0.971027
deb-1	-0.274352	0.285199	0.37	0.602315
dgn-1	-0.181932	0.651575	-0.713	0.557697
dhc-1	0.980325	0.00128406	0.551	0.813132
dhp-1	-0.402785	0.259669	0.509	0.602026
dhp-2	-0.0382706	0.949325	1.13	0.0968575
dhs-2	0.261289	0.424234	3.04	0.00053663
dhs-3	0.487652	0.190855	1.15	0.144799
dhs-4	0.011191	NA	0.735	0.0200177
dhs-5	0.0144295	0.984109	-0.0291	0.920985
dhs-6	0.291079	0.378169	0.432	0.128608
dhs-9	0.146698	0.720997	0.671	0.0270485
dhs-11	0	NA	1.86	0.00667399
dhs-12	0.262256	0.473714	1.43	0.0172708
dhs-13	-0.25464	0.489601	-0.712	0.139559
dhs-14	-0.0785612	0.860607	3.24	0.00011556
dhs-15	0.035631	0.943906	2.91	3.42e-05
dhs-18	-0.465533	0.191068	0.426	0.379381
dhs-19	-0.157747	0.724102	0.635	0.110839
dhs-20	0.053325	0.916757	-0.709	0.289421
dhs-21	0.259119	0.325472	0.888	0.0689897
dhs-22	0.458837	0.18661	0.976	0.0701385
dhs-23	-0.514073	0.182975	5.41	0.00033527
dhs-24	0.103574	0.83406	-0.426	0.339489
dhs-25	0.0958786	0.839668	-1.08	0.0313109
dhs-28	0.297162	0.356116	0.085	0.774363
dhs-30	0.110545	0.804075	1.32	0.0132233
dif-1	0.0607438	0.916112	-0.0854	0.793122
dim-1	-0.309133	0.127074	0.0288	0.926953
dis-3	0.412817	0.131032	1.47	0.110707
dlc-1	0.0901648	0.845281	0.422	0.202138
dlg-1	0.0661647	0.86671	0.362	0.757462
dli-1	0.136906	0.758101	0.116	0.832126
dnc-2	-0.0539653	0.926791	0.419	0.293098
dnj-1	0.0480195	0.936321	-0.623	0.126164
dnj-2	-0.0479277	0.93433	-2.78	0.0005747
dnj-7	0.00037355	0.999882	-2.3	0.0152232
dnj-10	-0.0882951	0.862567	-1.13	0.0163807
dnj-11	0.392936	0.133329	-3.76	0.00114609
dnj-12	-0.129028	0.72374	-1.22	0.00535403
dnj-13	0.348421	0.181868	-0.462	0.125289
dnj-16	0.0416461	0.945512	0.952	0.385507
dnj-19	-0.673233	9.73e-05	-2.22	0.0146524
dnj-20	-0.116587	0.796888	-2.14	0.0897354
dnj-27	0.272123	0.46687	-1.43	0.11202
dnj-29	0.0708316	0.892529	0.386	0.788158
dnj-30	0.12547	0.752739	0.762	0.0822077
dpf-3	0.165184	0.693049	0.399	0.78701
dpf-4	0.241569	0.530583	-0.0628	0.924539
dpf-5	0.0416669	0.944784	0.88	0.59436
dpl-1	0.0935248	0.83715	1.08	0.236729
dpy-4	-8.68419	3.09e-09	-4.71	1.49e-05
dpy-5	-8.77592	4.47e-10	-4.3	0.00086188
dpy-8	-8.98325	2.7e-11	-1.7	0.013289
dpy-11	-0.375472	0.266888	-1.15	0.0118649
dpy-13	-8.66435	8.67e-09	-4.46	3.38e-05
dpy-18	0.0746718	0.894273	-2.69	0.00045189
dpy-23	-0.165667	0.705013	2.48	0.161646
dpy-30	0.150225	0.718932	-0.498	0.439405
drp-1	0.13527	0.754008	-0.839	0.373409
dars-1	0.45141	0.188495	0.0744	0.760516
dsc-4	-0.134585	0.73191	1.26	0.606462
dur-1	-0.29084	0.36839	0.993	0.0111985
dyn-1	-0.173651	0.581356	0.682	0.633816
alp-1	0.142325	0.744376	-0.924	0.0290035
eat-3	0.274331	0.410007	0.204	0.887834
eat-6	-0.44735	0.0181597	0.596	0.235811
eat-16	-0.460714	0.146004	-0.578	0.474742
bcat-1	-0.420803	0.0353552	-6.12	0.00092969
ech-2	0.177441	0.667205	-0.535	0.0600347
ech-4	0.130402	0.779032	0.296	0.322066
ech-5	0.276346	0.471923	0.217	0.450022
ech-6	-0.0075377	0.993081	-0.429	0.188577
ech-7	0.588283	0.146004	-1.12	0.0385451
eftu-2	0.901081	0.00119758	0.744	0.593448
eef-2	0.107274	0.748472	-0.492	0.329333
egl-3	0.0699972	0.838935	1.66	0.111899
egl-4	-0.240317	0.397213	1.49	0.25978
egl-21	-0.326576	0.105465	2.34	0.0587574
egl-30	-0.141481	0.635876	0.34	0.231588
egl-45	0.188984	0.611979	0.0147	0.992181
eif-3.B	0.139497	0.67965	-0.461	0.523094
eif-3.C	0.152385	0.71187	0.21	0.874951
eif-3.D	0.0412847	0.940341	-0.456	0.162797
eif-3.E	0.20779	0.593258	-0.186	0.546216
eif-3.F	0.416189	0.218188	-0.22	0.441704
eif-3.G	0.236814	0.544233	-0.2	0.502477
eif-3.H	-0.0562477	0.926791	-0.705	0.059508
eif-3.I	0.119893	0.779065	0.214	0.545318
eif-3.K	0.310275	0.406423	-1.23	0.00580343
eif-6	0.191207	0.612653	0.131	0.82414
elb-1	0.0866013	0.856681	-1.34	0.0893011
elc-1	-0.271389	0.477632	0.742	0.312586
elo-1	-0.320567	0.273263	0.683	0.534988
elo-2	0.145973	0.73042	-1.65	0.135085
elo-5	0.508062	0.183883	0.777	0.474456
emb-5	0.19809	0.561855	1.08	0.408438
emb-8	0.0813601	0.862667	-1.42	0.0142317
emr-1	0.113725	0.789957	0.15	0.699358
ent-1	0.181187	0.67965	2.69	0.0330027
epi-1	0.455132	0.0078541	0.704	0.66449
epn-1	0.0983485	0.843622	-0.0141	0.963301
eps-8	-0.233409	0.464076	0.598	0.486942
erm-1	0.0463889	0.898286	-0.0204	0.962567
ero-1	0.157872	0.724968	-1.16	0.144103
F35A5.8	-0.0758523	0.87912	-0.171	0.797974
qars-1	0.389327	0.151118	-0.689	0.350051
ears-1	0.219577	0.373992	-0.404	0.756854
etr-1	0.251581	0.515362	0.56	0.583084
exc-4	0.154501	0.72903	0.875	0.112133
far-1	0.60115	0.00396185	1.13	0.00539694
far-2	0.680153	0.0484152	-1.16	0.00473786
far-3	0.421728	0.202845	4.01	0.00010348
far-6	0.165259	NA	0.995	0.0323589
far-8	0.0212054	0.975977	1.69	0.0424416
fat-1	0.118993	0.780393	-1.73	0.0323083
fat-2	0.273268	0.373197	-1.1	0.287868
fat-4	0.305407	0.376583	-2.08	0.16425
fat-6	-0.315078	0.294608	0.241	0.737741
fbp-1	-0.0713417	0.885868	0.677	0.0744606
fce-1	0.30923	0.393566	0.107	0.935582
feh-1	-0.337673	0.34603	0.186	0.712417
fem-2	0.0978882	0.83076	-0.166	0.725202
fib-1	-0.0577053	0.906376	-0.35	0.199976
fkb-1	0.047628	0.938946	0.284	0.329581
fkb-2	0.263879	0.484058	0.41	0.230727
fkb-3	-0.195217	0.625998	-4.92	0.0005568
fkb-4	0.00070159	0.99933	-1.04	0.0282233
fkb-5	-0.153196	0.73042	-2.47	8.73e-05
fkb-6	-0.212257	0.526165	-0.764	0.0179107
fkb-7	0.0898537	NA	-1.99	0.00019682
frm-1	0.0695178	0.893586	0.636	0.608132
frm-4	-0.155794	0.717559	1.01	0.277609
fars-1	0.134121	0.763659	-0.672	0.0595268
fars-3	0.20502	0.57736	-0.986	0.155715
ftn-2	-0.115464	0.73042	-1.21	0.00320195
ftt-2	0.00322553	0.996139	0.522	0.228284
fum-1	0.0335828	0.9534	0.226	0.504807
fut-1	0.232937	0.523243	-1.29	0.17995
fzo-1	-0.0311329	0.960988	1.35	0.273876
gad-1	0.332036	0.32638	-0.615	0.152116
gas-1	0.152338	0.726528	-0.16	0.56404
gcs-1	0.311571	0.338778	-1.26	0.248356
gdi-1	0.276549	0.262152	0.0619	0.790352
gei-4	-0.821998	0.00105541	0.973	0.0728301
lin-66	-0.267651	0.44026	-1.71	0.104939
icl-1	-2.21019	3.15e-75	2.03	0.0862238
acdh-13	-0.229796	0.568272	-1.87	0.0293491
gei-15	-0.359625	0.282493	0.974	0.0126768
ges-1	0.30499	0.39838	2.09	0.011396
gfi-1	-0.0742764	0.87912	1.58	0.300412
gfi-2	0.131282	0.774833	-0.364	0.655669
glh-1	0.0185534	0.979504	0.858	0.0483533
glh-4	0.155669	0.72374	-1.91	0.194165
gln-1	-0.289644	0.451659	-0.446	0.206265
gln-3	-0.125924	0.727186	0.524	0.122683
glt-1	-0.158147	0.548326	2	0.0368957
gly-5	-0.494696	0.0874307	1.24	0.316275
gly-8	-0.264463	0.492063	-3.28	0.00715192
gly-10	0.338097	0.357025	0.0501	0.935355
gna-1	0.00209977	NA	-1.15	0.0762298
goa-1	-0.0395376	0.941582	0.96	0.0494613
gob-1	-0.116576	0.800391	2.53	0.0806691
gop-2	0.0656899	0.906885	-0.875	0.157896
gop-3	0.0351149	0.954062	-0.404	0.498247
gpa-7	0.0306684	0.958897	0.744	0.182799
gpb-1	-0.114709	0.73042	0.359	0.208865
gpb-2	0.00240234	0.996789	1.82	0.0420093
gpc-2	0.0770626	0.875017	0.761	0.0944854
gpd-3	0.14328	0.707709	0.78	0.0193711
gpd-4	0.00021956	NA	0.876	0.0428485
grd-5	-0.171201	0.638893	-2.29	0.00043294
grd-10	-2.19682	1.44e-10	-0.284	0.572893
grd-14	-0.0570124	0.790412	-2.88	6.59e-05
grl-5	-0.0196815	NA	-3.39	7.63e-05
grl-7	-3.10278	3.78e-05	-5.6	7.43e-05
grl-15	-0.118734	NA	-4.67	4.02e-05
gars-1	0.349379	0.273704	-0.775	0.326919
gsa-1	0.0735676	0.885868	1.02	0.0673744
gsk-3	0.020724	0.976951	-0.0107	0.986666
gsp-1	0.174649	0.63331	-0.793	0.0767094
gsp-2	-0.317881	0.136057	-0.559	0.0811203
gst-1	0.281716	0.37322	-0.558	0.115887
gst-4	1.03659	0.0264224	3.1	5.04e-05
gst-5	0.552531	0.0311317	2.13	0.00016561
gst-6	0.444069	0.211474	0.948	0.0259405
gst-7	0.739798	0.0115808	0.979	0.0112247
gst-10	0.580163	0.101088	1.47	0.0132733
gst-12	-0.156823	0.727719	2.95	0.00331051
gst-13	0.10191	0.83715	-0.0986	0.731861
gst-14	-0.105142	0.825525	2.47	0.00016637
gst-15	0.0731451	0.875003	2.72	0.0103993
gst-16	0.00353159	0.995221	1.62	0.154043
gst-20	-0.301178	0.38009	1.61	0.01534
gst-24	3.04916	1.3e-05	2.54	0.00012239
gst-26	0.0825696	0.87373	-0.302	0.243257
gst-27	-0.169916	0.686739	-0.263	0.414217
gst-28	-0.275021	0.475589	0.938	0.00880807
gst-33	0.15412	0.72903	2.97	0.00785671
gst-35	0.729685	0.0790969	2.69	0.00066367
gst-36	-1.01561	2.73e-06	0.79	0.0220974
gst-38	-0.214015	0.578415	1.9	0.00712396
gst-39	0.0738863	0.887021	1.58	0.0152399
gst-42	-0.090411	0.862567	0.441	0.211741
gst-43	0.123537	0.713726	1.14	0.0821016
gsy-1	-0.0270493	0.964743	-0.117	0.878227
gta-1	0.0332753	0.951692	0.464	0.0914971
gut-2	-0.0345712	0.932549	-1.37	0.171774
haf-2	0.393356	0.28293	0.461	0.430673
haf-3	-0.309284	0.359731	0.428	0.349192
haf-4	-0.128355	0.724776	1.46	0.0191147
haf-6	-0.0250614	0.969768	0.365	0.792849
haf-9	0.106605	0.757404	1.25	0.0120482
hap-1	0.215035	0.509505	0.422	0.30225
hcf-1	-0.0858412	0.86991	1.54	0.172987
hda-1	0.42605	0.239691	-0.45	0.561989
hda-3	0.271858	0.481658	1.42	0.0636548
hda-10	-0.0453444	0.939254	0.432	0.323215
hel-1	0.178168	0.602462	-0.0868	0.739308
hgo-1	0.279381	0.469362	0.528	0.111955
hil-5	-0.073826	0.848236	1.38	0.152859
him-1	0.322417	0.309067	0.899	0.498109
his-1	-0.0649613	0.9043	0.224	0.499395
his-4	-0.0757028	0.882714	0.179	0.522494
his-24	-1.05018	0.00128406	-0.558	0.561274
his-72	-0.0908527	0.85726	0.712	0.152724
hmg-1.1	-0.335677	0.270033	0.785	0.160075
hmg-1.2	-0.139173	0.739153	0.648	0.154583
hmg-5	0.404815	0.271792	2.56	0.00011741
hmg-11	0.0342913	0.953664	0.667	0.206228
hmg-12	-0.0368697	0.950391	1.43	0.0569512
hpd-1	-0.3117	0.38429	0.6	0.0482798
hrpr-1	0.193387	0.568358	-0.439	0.608746
hars-1	0.362751	0.248831	-0.263	0.400547
hsp-1	-0.121195	0.70261	-0.635	0.0995182
hsp-3	-1.84e-05	1	-0.622	0.167431
hsp-4	-0.351786	0.294608	-0.601	0.178634
hsp-6	-0.149383	0.493833	-1.04	0.0267997
hsp-12.2	-0.419766	0.160518	0.326	0.427462
hsp-17	-0.621769	0.0350719	-1.19	0.00418524
hsp-25	0.199505	0.612628	-0.5	0.122889
hsp-43	0.426903	0.146004	3.81	3.26e-05
hsp-60	-0.0522519	0.926384	-0.733	0.0303562
hsr-9	-0.0231264	0.967969	-0.291	0.846934
icd-1	-0.057666	0.910384	-0.709	0.0432191
icln-1	0.224716	0.559556	-0.591	0.484286
ida-1	-0.277807	0.257159	2.15	0.00987159
ifa-1	-0.443363	0.094022	0.21	0.528353
ifa-3	0.00021956	NA	0.811	0.0263738
ifa-4	-0.16694	0.712384	1.97	0.00170129
ifb-1	-0.19157	0.480239	0.576	0.0955575
ifb-2	-1.00557	0.00031724	0.474	0.130962
ifc-1	-0.409968	0.192161	0.699	0.0315376
ifc-2	-0.613111	0.00396515	0.709	0.0391209
ifd-1	-0.506883	0.133664	-0.124	0.647681
ifd-2	-0.211277	0.616926	-0.0449	0.9262
ife-1	0.458062	0.137769	-1.96	0.250725
ife-2	-0.258902	0.493833	-0.434	0.314435
ife-3	-0.0633666	0.909178	-0.155	0.724903
ife-4	0.285522	0.287719	-0.782	0.197989
iff-1	0.403341	0.250342	-0.143	0.658388
iff-2	0.126726	0.733362	-0.539	0.0951247
ifg-1	0.026429	0.960966	-0.15	0.922057
ifp-1	-0.481124	0.0581792	-0.191	0.753247
ile-1	-0.0830938	0.87767	-0.875	0.0350229
ile-2	0.185948	0.669564	-1.37	0.00249771
ima-2	0.213519	0.612469	-2.38	8e-05
ima-3	0.0339776	0.946219	-1.34	0.0251751
imb-1	0.414748	0.125963	-0.128	0.917486
imb-3	0.246727	0.338778	-0.493	0.690495
xpo-2	0.204076	0.621847	1.76	0.378275
inf-1	0.106138	0.798104	-0.313	0.210569
inx-5	-0.39818	0.193894	0.675	0.254522
inx-12	-0.399076	0.192161	2	0.0038044
inx-13	-0.512568	0.0475191	2.38	0.0153908
inx-15	-0.0349611	0.95424	2.53	0.0426884
inx-16	-0.0779566	0.884529	2.71	0.0138358
ipp-5	-0.338904	0.333345	-0.0716	0.780057
iars-1	0.372237	0.120464	-1.24	0.502884
isp-1	-0.416473	0.109895	-0.218	0.405799
kat-1	0.0967045	0.825525	0.0868	0.727006
kgb-1	-0.314236	0.362731	-1.23	0.101815
kin-1	-0.315324	0.248831	0.359	0.245043
kin-2	-0.148203	0.626779	0.796	0.014544
kin-3	0.162879	0.716162	-0.549	0.217869
kin-10	0.262168	0.481963	-0.655	0.143646
kin-19	-0.10757	0.758101	0.0829	0.887821
klc-2	0.259066	0.474525	-0.548	0.242138
klp-7	0.272526	0.457647	0.917	0.226011
kars-1	0.0921064	0.838978	-0.835	0.0915833
laf-1	0.326004	0.348669	-0.834	0.0845392
lam-1	0.552198	0.0600171	-0.249	0.903582
lap-1	0.0209522	0.97589	-0.457	0.0969623
lap-2	-0.0904421	0.839668	-0.396	0.206591
lbp-1	-0.269908	0.482934	1.29	0.00912531
lbp-2	0.50734	0.136561	1.76	0.00060527
lbp-3	-0.0419394	0.944784	0.443	0.18812
lbp-4	0.419412	0.200571	-0.178	0.655214
lbp-5	-0.155766	0.693049	0.259	0.30716
lbp-6	0.170919	0.685276	-0.129	0.696309
lbp-7	-0.107201	0.811636	0.363	0.21593
ldh-1	-0.615644	0.0209169	0.338	0.339925
lea-1	0.1814	0.531516	3.12	0.0178842
lec-1	-0.383675	0.0141344	0.83	0.0414975
lec-2	-1.06775	0.00069345	0.485	0.0915809
lec-3	-0.490414	0.143549	0.335	0.27901
lec-4	0.25306	0.50822	1.61	0.0118406
lec-5	0.00583215	0.994873	3	0.00011332
lec-6	0.40682	0.255663	1.5	0.00327415
lec-8	-0.60301	0.110179	-0.515	0.739576
lec-9	-2.01188	1.72e-06	0.262	0.346393
lec-10	-0.392288	0.202845	0.667	0.221222
lem-2	1.11704	0.0169688	1.05	0.0046301
let-2	0.391135	0.178788	0.59	0.451133
let-60	-0.222788	0.583031	0.23	0.712079
let-70	-0.0956991	0.83715	-0.825	0.133552
myo-1	-0.149753	0.710984	0.198	0.903647
let-92	-0.040347	0.942212	-0.982	0.337248
let-413	0.102237	0.83715	0.185	0.868858
let-630	-0.0577594	0.924355	-1.64	0.182218
let-711	0.0788226	0.841828	-1.78	0.428426
let-716	0.219178	0.504947	0.0644	0.951987
let-721	0.0598589	0.914855	0.0449	0.938952
let-754	0.0228886	0.97328	-0.0127	0.968646
let-767	0.641136	0.00859443	-0.447	0.117004
let-805	-0.204698	0.434015	0.489	0.472163
lev-11	-0.172748	0.557814	0.408	0.294553
lin-9	-0.0918962	0.857289	1.22	0.0450723
lin-33	0.164002	0.714531	1.69	0.00234134
lin-40	0.150522	0.727719	0.978	0.588258
lin-53	-0.0551556	0.928439	0.0512	0.859676
lmn-1	-0.0511745	0.916112	0.817	0.0417886
lmp-1	0.160069	0.67415	0.362	0.286
lpd-5	0.235942	0.544536	0.273	0.723295
lpd-6	0.427394	0.189841	-0.213	0.682219
lpd-7	0.342467	0.0324283	-1.31	0.202818
lpd-9	0.0719266	0.894106	0.49	0.213212
lrp-1	0.00296827	0.996789	-2.81	0.00499902
lars-1	0.569124	0.00614849	-0.344	0.857149
lsm-3	0.356207	0.3096	0.566	0.187335
lsm-6	0.0686958	NA	0.854	0.0647254
lsm-7	-0.108076	0.810249	0.0385	0.916008
lsm-8	0.387032	0.226444	0.292	0.523991
ccar-1	0.240814	0.437288	0.934	0.503309
lst-4	-0.0457797	0.938946	0.927	0.21966
lys-1	0.425741	0.12854	0.798	0.0196953
lys-2	0.304078	0.315281	0.188	0.464524
lys-4	-0.137734	0.764339	-0.363	0.217309
lys-7	0.194025	0.653794	4.22	2.87e-05
lys-8	0.208719	0.576848	-0.676	0.229281
mac-1	0.696261	0.0154812	-1.52	0.187832
mag-1	0.159291	0.692123	-0.149	0.630715
map-1	0.252806	0.519107	0.362	0.370646
map-2	0.32979	0.340868	-0.51	0.283209
max-2	0.729372	0.016723	1.44	0.0676082
mbf-1	-0.303334	0.40888	-0.897	0.0337865
mca-1	-0.251538	0.3202	2.44	0.0588983
mca-3	0.00709962	0.991855	1.88	0.11427
mcm-2	0.0267095	0.966231	0.239	0.880726
mcm-3	0.102532	0.83715	-0.152	0.877337
mcm-5	-0.0899118	0.863399	-0.821	0.472022
mcm-6	0.174833	0.682966	-0.297	0.679717
mcm-7	0.00716781	0.994339	0.107	0.936245
mdh-2	-0.20224	0.507774	0.551	0.133473
mec-5	-0.0885164	0.863189	0.861	0.0226426
mec-7	-0.340924	0.179838	-0.0724	0.7961
mec-12	-0.0193763	0.97589	0.0204	0.937193
mec-17	-0.129019	0.777388	0.456	0.353537
mek-1	-0.063171	0.914123	1.09	0.0131328
mek-2	-0.0570072	0.926596	-0.124	0.916061
mel-32	-0.143264	0.6805	-0.866	0.0115351
mev-1	-0.256753	0.47917	0.819	0.282899
mif-2	-0.0134074	0.983178	0.113	0.779218
mig-2	0.0597879	0.887999	-0.0789	0.903466
mig-6	0.358467	0.142401	0.833	0.418793
mlc-1	-0.34082	0.250754	0.431	0.337231
mlc-2	-0.0978163	0.768784	0.433	0.334088
mlc-3	-0.212064	0.511107	0.134	0.616971
mlc-4	0.0882642	0.86002	0.26	0.378153
mlp-1	0.655308	0.116226	-0.13	0.643572
moc-1	0.186505	0.564424	-0.808	0.122694
moc-2	-0.015584	0.978974	0.587	0.242512
mog-2	-0.0134503	0.98637	0.484	0.188353
mpk-1	-0.093608	0.854442	-0.706	0.213217
mrg-1	0.159134	0.719564	0.33	0.342908
mars-1	0.146811	0.73042	-0.452	0.359907
msi-1	0.0874255	0.867715	0.478	0.206939
mua-3	0.870505	0.00029829	-0.425	0.660981
mua-6	0.536006	0.0126007	0.767	0.0316707
mup-2	-0.617626	0.00019906	0.576	0.106738
mup-4	-0.084531	0.792011	0.628	0.649159
myo-2	-0.235808	0.467398	0.22	0.866987
myo-3	-0.192641	0.477632	1.01	0.558627
nas-11	-0.234601	0.560995	-1.06	0.0753589
nas-15	-0.238951	0.263813	-2.75	0.00915829
nas-37	-0.291798	0.355809	-4.99	2.59e-05
ncs-2	-0.322757	0.306236	-0.193	0.502865
ncx-2	-0.189898	0.481963	2.45	0.0552292
ndx-4	0.0787973	0.844116	1.46	0.166714
ndx-6	0.332992	0.309224	1.71	0.0173547
nex-1	-0.0194655	0.977682	1.87	0.00051268
nex-2	0.179537	0.663895	1.74	0.00183054
nex-3	0.970653	0.0488534	2.92	2.66e-05
nft-1	-0.0160298	0.980784	-0.233	0.454062
ngp-1	0.303763	0.272364	-2.05	0.109816
nhr-1	0.195095	0.613042	1.25	0.131518
nhr-49	-0.207571	0.597762	-2.25	0.00170281
nlt-1	-0.0271664	0.966899	0.576	0.181036
nmy-1	0.356592	0.295339	1.3	0.479009
npa-1	1.07563	2.59e-31	1.87	0.0003709
npp-1	0.0180045	0.980005	0.249	0.483136
npp-4	0.49158	0.16378	-0.784	0.0217079
npp-7	-0.0036661	0.996535	-0.238	0.869407
npp-8	0.658975	0.00526078	0.437	0.83299
npp-9	1.4328	9.57e-13	1.49	0.170881
npp-10	1.07153	2.46e-05	-0.264	0.850063
npp-11	1.11507	0.00124112	0.671	0.493305
npp-13	0.647778	0.0716758	1.27	0.461608
npp-16	0.0201381	0.977682	0.25	0.377475
rae-1	0.215402	0.605755	1.75	0.337346
npp-18	0.024146	0.970026	1.08	0.384278
npp-19	0.0315421	0.96067	0.342	0.291077
npp-20	0.148725	0.730462	0.0232	0.944014
nars-1	0.232099	0.563517	-0.726	0.0970515
nsf-1	-0.0240557	0.966928	0.151	0.834732
nst-1	0.431033	0.0668561	-2.59	0.00017081
ntl-2	-0.180237	0.638993	-0.744	0.147714
nuc-1	0.260145	0.50063	-0.13	0.865517
nud-1	1.00779	0.0353552	-0.128	0.659818
nuo-1	0.00593994	0.991922	-0.209	0.5327
nxf-1	0.00822635	0.992874	-1.87	0.084837
nxt-1	1.12517	0.0375131	3.12	0.00232301
odc-1	-0.292779	0.393008	-1.43	0.00828865
odr-4	-0.0506185	0.931602	-1.26	0.00481131
oig-2	0.122617	0.74736	0.0382	0.886544
oig-3	-0.563457	0.158669	1.86	0.0167262
osm-11	0.384974	0.227805	-1.95	0.00422537
ost-1	0.246124	0.266531	-1.53	0.00332616
paa-1	-0.135192	0.718932	-0.236	0.429903
pab-1	0.487669	0.0112502	-0.677	0.10116
pab-2	0.240284	0.392402	-0.642	0.14672
pabp-2	0.541821	0.115778	-0.291	0.499973
paf-2	-0.135222	0.764957	-2.2	0.0177564
pak-1	0.155965	0.72949	-0.889	0.101072
pam-1	0.746588	0.0363369	-0.325	0.740193
par-5	-0.22024	0.390286	0.336	0.444144
pas-1	0.781902	0.0366521	-0.209	0.517318
pas-2	0.316652	0.378169	-0.655	0.0428614
pas-3	0.803254	0.00724687	-0.264	0.446303
pas-4	0.567654	0.093856	-0.434	0.170044
pas-5	0.475394	0.134458	-0.0751	0.812482
pas-6	0.58622	0.0528735	-0.833	0.0775784
pas-7	0.648798	0.0229725	-0.436	0.204269
pat-2	0.0575775	0.904701	1.52	0.159775
pat-3	0.21063	0.541446	0.544	0.808347
pat-4	-0.14184	0.73042	-0.657	0.481222
pat-6	0.0442765	0.941303	-0.0462	0.863016
pat-10	-0.238628	0.463127	-0.281	0.470776
pat-12	-0.116922	0.804892	1.32	0.0288463
pbo-1	-0.0612612	0.916528	0.411	0.300228
pbs-1	0.132618	0.769838	-0.0833	0.813677
pbs-2	0.472268	0.14636	-0.234	0.632021
pbs-3	0.20836	0.618334	-0.247	0.421584
pbs-4	0.296635	0.422899	-0.123	0.76779
pbs-5	0.557124	0.105465	-0.468	0.157252
pbs-6	0.356584	0.303008	-0.702	0.145272
pbs-7	0.687008	0.0823074	-0.264	0.380177
pcn-1	0.0202031	0.976951	-0.295	0.370313
pcp-2	-0.40699	0.136059	-2.42	0.0318204
pcp-3	0.346231	0.226444	-1.09	0.184999
pcp-4	0.56582	0.104605	-0.343	0.70691
pdi-1	0.117985	0.743602	-0.52	0.0787061
pdi-2	-0.0635864	0.860978	-0.866	0.0159681
pdi-3	0.274665	0.302003	-0.459	0.107855
pes-9	0.325181	0.299306	-0.0202	0.943753
mct-4	-0.257668	0.482934	1.35	0.173521
pfn-1	0.329263	0.372994	0.256	0.415676
pfn-2	0.167479	0.707709	-0.718	0.0227609
pfn-3	0.00778375	0.992582	0.172	0.522152
pgl-1	-0.236986	0.552647	2.1	0.0673814
pgp-1	1.85311	3.2e-07	1.47	0.0180426
pgp-3	0.118519	0.792044	2.49	0.021146
pgp-6	0.120173	0.792079	-1.42	0.223924
pgp-8	7.55856	1.01e-11	1.76	0.0194584
pgp-9	0.00071125	0.99933	1.33	0.0256033
phb-1	-0.144466	0.658201	-0.22	0.558913
phb-2	-0.159053	0.688109	0.208	0.517692
phf-5	0.0574096	0.898006	0.673	0.316969
phg-1	-0.075196	0.842148	-3.08	0.00047956
pho-1	-0.254766	0.495967	-0.674	0.325408
phy-2	0.0372912	0.951917	-3.04	0.00971135
pkc-1	-0.135506	0.763778	1.57	0.21918
pkc-2	-0.131149	0.748472	2.43	0.0128877
pkc-3	-0.0511047	0.933039	-0.089	0.803804
plk-1	0.0530393	0.929968	-0.00642	0.99048
plp-1	0.454689	0.192113	0.282	0.463053
pmk-1	0.209752	0.61551	-1.23	0.243562
pmp-1	-0.24339	0.464605	0.116	0.889193
pmp-2	-0.115654	0.807621	-0.708	0.6404
pmp-5	-0.261382	0.468544	-1.14	0.0171259
pod-1	0.184243	0.624796	0.0956	0.865684
pod-2	0.121759	0.748881	-1.51	0.432425
pph-4.1	0.119014	0.802997	-0.341	0.420313
ppk-1	-0.0083175	0.991922	0.162	0.848804
ppk-2	0.158525	0.718932	-0.528	0.73259
eif-2Bgamma	0.107329	0.828323	-1.77	0.0194922
ppt-1	0.196567	0.451552	1.16	0.401982
ppw-1	0.0326582	0.946401	2.64	0.0486183
ppw-2	-0.0929633	0.856242	3.48	0.00634036
hgrs-1	0.44737	0.146004	-0.124	0.885199
stam-1	0.310187	0.40888	0.537	0.369909
pqn-22	0.133944	0.717942	0.0817	0.898566
pqn-24	0.0439844	0.941303	3.97	2.25e-05
pqn-27	0.0217686	0.974282	-0.597	0.176475
mdt-30	0.0543898	0.926791	0.236	0.523413
ketn-1	0.107349	0.799733	-0.406	0.786632
abu-13	-0.0737414	0.862567	-4.83	0.00027842
pqn-53	-0.232822	0.543825	-1.05	0.0117293
pqn-59	0.265574	0.396496	-0.288	0.741123
pqn-74	-0.178562	0.684487	-2.54	0.00569388
pqn-83	-0.170289	0.67415	-0.339	0.429857
pqn-87	0.152686	0.711201	-0.0772	0.965666
pqn-94	-0.473568	0.162085	1.27	0.117804
pro-1	0.190931	0.661305	-1.03	0.224948
prp-21	0.328676	0.343364	0.245	0.786723
pars-1	0.413076	0.158669	-0.499	0.302953
pars-2	0.270767	0.450586	-0.774	0.141279
prx-3	-0.0244399	0.965873	-1.88	0.00999087
prx-12	-0.285288	0.448398	-1.09	0.572007
prx-14	-0.0082227	0.990718	0.403	0.364564
prx-19	0.336493	0.362386	-0.771	0.0198028
swsn-1	0.303638	0.324948	0.105	0.939472
ptc-3	-0.166073	0.685074	-2.73	0.0283566
puf-9	-0.299587	0.282409	-1.91	0.12662
pus-1	0.164925	0.714531	-1.38	0.0895956
pyc-1	-0.852143	2.99e-06	-0.744	0.771132
pyr-1	1.57883	6.99e-18	-3	0.153799
rab-1	0.139062	0.751231	0.431	0.277539
rab-3	-0.343907	0.29635	1.33	0.0350498
rab-5	0.095536	0.85123	0.0525	0.835412
rab-6.2	0.279533	0.445877	0.104	0.729325
rab-7	-0.697524	0.0344794	-0.254	0.328385
rab-8	-0.188847	0.661378	0.735	0.121677
rab-10	0.00598747	0.994832	0.752	0.0981718
rab-11.1	0.0218635	0.967718	-0.0279	0.931259
rab-14	0.0988241	0.843137	0.733	0.141945
rab-18	0.0264731	0.965626	-0.106	0.704602
rab-35	-0.160862	0.718262	0.716	0.106522
ran-1	0.44147	0.166237	0.903	0.0974763
ran-2	0.612601	0.0311317	-0.131	0.916634
ran-3	0.200271	0.6239	0.238	0.730183
ran-4	0.155155	0.73042	0.531	0.0997951
ran-5	-0.12115	0.799733	-0.864	0.259313
rap-1	-0.18879	0.658719	1.67	0.176757
rap-2	0.0428991	0.937289	-0.535	0.332194
ras-1	-0.153279	0.73042	2.54	0.00024466
rcan-1	0.105728	0.828408	-0.197	0.74635
rde-4	-0.192162	0.658201	-0.428	0.309234
ret-1	-0.284375	0.262476	-0.215	0.563432
rfc-2	-0.0247069	0.964718	0.733	0.296443
rfc-3	0.150313	0.716633	-1.21	0.16739
rfc-4	-0.206221	0.617042	-0.216	0.65222
rfl-1	0.146469	0.718932	-0.0145	0.973626
rhi-1	-0.155598	0.718932	1.03	0.116402
rho-1	-0.0692237	0.837719	0.305	0.258556
rhr-1	-0.518496	0.0730992	0.195	0.771226
ric-4	-0.107199	0.825824	0.568	0.265308
ric-8	-0.0658938	0.906946	-0.364	0.206022
rig-3	0.114005	0.806842	-1.56	0.308809
rme-1	0.295755	0.257566	-0.429	0.314089
rnh-1.0	0.026365	0.960988	2.52	0.0854437
rnp-1	-0.0740464	0.887526	0.372	0.702524
rnp-2	0.140546	0.73042	-1.89	0.0900825
rnp-3	0.0337431	0.949544	0.0504	0.946295
rnp-4	0.146455	0.738248	-0.021	0.947128
rnp-5	-0.0669275	0.906376	-1.29	0.249017
rnp-6	0.356449	0.282851	-0.323	0.419085
rnp-7	0.24998	0.522315	-0.372	0.417163
rnr-1	0.0840238	0.867417	-2.17	0.0532791
rnr-2	-0.0283357	0.964897	-2.58	0.00537771
rop-1	1.3484	1.47e-10	0.244	0.589884
rla-0	0.189846	0.447683	-0.39	0.414459
rla-1	0.395442	0.0585695	-0.885	0.0914859
rla-2	0.161916	0.652478	-0.911	0.0133613
rpl-1	0.00021449	1	-0.916	0.0194148
rpl-2	0.323802	0.186683	-1.16	0.0106474
rpl-3	-0.0099698	0.983162	-1.5	0.0688878
rpl-4	-0.0052841	0.994832	-0.811	0.0194578
rpl-5	0.28209	0.16103	-0.754	0.0250909
rpl-6	0.187359	0.516201	-0.794	0.0387378
rpl-7	0.248434	0.257566	-1.02	0.00600433
rpl-7A	-0.0924821	0.814312	-0.661	0.0390357
rpl-9	0.121149	0.714691	-1.16	0.00319338
rpl-10	0.256488	0.244084	-0.718	0.0588069
rpl-11.1	1.98859	3.01e-06	-0.769	0.040256
rpl-11.2	0.29914	0.267455	-0.828	0.0328612
rpl-12	-0.0237255	0.964718	-0.821	0.050982
rpl-13	0.303995	0.125963	-0.848	0.00985736
rpl-14	0.232967	0.491086	-0.598	0.204611
rpl-15	0.22813	0.321907	-1.43	0.0429364
rpl-16	0.168138	0.521053	-0.997	0.0365848
rpl-17	0.169712	0.602875	-1.39	0.00158089
rpl-18	0.299584	0.226444	-0.849	0.0116005
rpl-19	0.296576	0.295339	-1.16	0.0296112
rpl-20	0.0188576	0.969323	-0.814	0.0178867
rpl-21	0.181246	0.542779	-1.18	0.0045511
rpl-22	-0.135101	0.718932	-0.383	0.3085
rpl-23	0.230287	0.457648	-0.783	0.0470615
rpl-24.1	0.30494	0.135875	-0.89	0.023297
rpl-24.2	-0.198794	0.545216	-3.72	0.00025972
rpl-25.1	0.0584527	0.901446	-0.681	0.107203
rpl-25.2	0.208295	0.38054	-0.368	0.31614
rpl-26	-0.218563	0.326543	-1	0.00910056
rpl-27	0.447449	0.0344794	-0.785	0.0153428
rpl-28	0.214483	0.469596	-0.407	0.702542
rpl-30	-0.152017	0.712502	-0.815	0.0537696
rpl-31	0.207818	0.494883	-0.751	0.0993291
rpl-32	0.186149	0.387133	-0.966	0.0116994
rpl-33	0.30129	0.250754	-0.97	0.0221371
rpl-34	0.410058	0.0931303	-0.944	0.0184337
rpl-35	0.368017	0.126561	-0.724	0.0754686
rpl-36	0.440745	0.103447	-0.565	0.265012
rpl-38	0.150182	0.716633	-1.1	0.0206336
rpl-36.A	0.192876	0.508815	-1.13	0.0589886
rpl-43	0.206311	0.497383	-1.22	0.00304741
rpn-1	0.553548	0.0165197	-0.293	0.838389
rpn-2	0.763784	0.0009411	-0.105	0.900652
rpn-3	0.521048	0.0813916	-0.774	0.0777247
rpn-5	0.744324	0.00903295	-0.479	0.190292
rpn-6.1	0.155444	0.718932	-0.422	0.295042
rpn-7	0.718009	0.0495141	0.0711	0.889882
rpn-8	0.208236	0.605374	-0.742	0.0455733
rpn-9	0.543977	0.0633688	-0.64	0.056378
rpn-10	0.692278	0.0645721	-0.909	0.010554
rpn-11	0.963512	0.00192577	-0.977	0.0174878
rpn-12	0.274873	0.476596	-0.162	0.657035
rps-0	0.0629826	0.884178	-0.917	0.0197803
rps-1	0.154636	0.600259	0.411	0.754655
rps-2	0.0464935	0.93337	-1.25	0.00282718
rps-3	0.201928	0.457647	-0.751	0.0526217
rps-4	-0.138728	0.715138	-0.747	0.0310385
rps-5	0.189185	0.501182	-1.07	0.00527042
rps-6	-0.064723	0.869813	-0.949	0.062175
rps-7	0.30715	0.171662	-0.545	0.194472
rps-8	0.231873	0.461047	-0.592	0.119091
rps-9	0.320706	0.216872	-0.932	0.00958334
rps-10	0.167862	0.571938	-0.783	0.0674749
rps-11	0.366694	0.136403	-0.647	0.095221
rps-12	0.103875	0.802419	-1.05	0.00634637
rps-13	-0.0160565	0.977986	-0.547	0.114722
rps-14	0.118266	0.686739	-0.851	0.0465688
rps-15	0.291329	0.309732	-0.87	0.0134437
rps-16	0.156323	0.623003	-1.1	0.00713992
rps-17	0.101086	0.8276	-0.7	0.0815008
rps-18	0.416832	0.0644041	-1.09	0.0101213
rps-19	0.217357	0.523825	-0.84	0.0253729
rps-20	0.185202	0.554854	-0.726	0.125523
rps-21	-0.0349714	0.946219	-0.728	0.0538969
rps-22	-0.291018	0.32849	-0.825	0.0303066
rps-23	0.18469	0.515576	-0.75	0.049576
rps-24	0.198015	0.50822	-1.12	0.0089861
rps-25	0.185423	0.571834	-0.976	0.0136866
rps-26	-0.14088	0.651975	-0.972	0.00753679
rps-27	0.342637	0.249039	-0.307	0.567707
rps-28	0.258932	0.484855	-0.52	0.224419
rps-29	0.141652	0.747723	-0.682	0.102681
rps-30	0.319788	0.247676	-0.559	0.253088
rpt-1	0.282794	0.458383	-0.558	0.0933732
rpt-2	0.662098	0.0190552	-0.694	0.0311379
rpt-3	0.497146	0.152689	-0.287	0.265454
rpt-4	0.762399	0.0192728	-0.22	0.651963
rpt-5	0.526001	0.0921682	-0.958	0.0183349
rpt-6	0.383878	0.208855	0.205	0.846985
rars-1	0.268364	0.426753	-0.352	0.478587
rsd-3	-0.102471	0.83715	-3.09	0.00255006
rsp-1	0.00427212	0.996139	-1.06	0.0784672
rsp-2	-0.133674	0.763659	-1.01	0.02557
rsp-3	-0.0626387	0.908564	-0.696	0.104273
rsp-4	0.0282402	0.964837	-0.885	0.100087
rsp-6	0.001964	0.997454	-1.79	0.216848
rsp-7	0.0511685	0.933039	-1.11	0.137928
rsp-8	0.0109671	0.989819	-1.15	0.343001
sap-49	0.334233	0.364503	-0.857	0.0205366
sax-7	-0.0855866	0.84284	1.44	0.0760606
sca-1	-0.0019147	0.996789	0.292	0.55197
scm-1	0.0472335	0.939231	0.254	0.704158
sec-8	0.0097417	0.990861	-0.297	0.790913
sec-23	-0.0135493	0.98507	-1.03	0.404605
sec-24.1	0.21793	0.476596	-0.677	0.703245
sek-1	0.255046	0.512645	-0.585	0.475244
sel-1	0.0321109	0.954172	-0.521	0.410793
sel-9	0.129437	0.777931	0.0542	0.91183
sem-5	0.143748	0.730718	-0.00921	0.984608
sft-4	-0.0351409	0.954172	1.61	0.105749
sgk-1	-0.114328	0.80908	1	0.130448
sgn-1	0.178493	0.669335	-0.666	0.284793
sip-1	-0.461171	0.222515	4.21	0.00546635
T27F2.1	0.0389165	0.949544	-1.16	0.152331
skr-1	-0.338879	0.181856	0.166	0.724625
skr-2	0.107165	NA	-1.61	0.00588727
skr-3	0.184559	0.66773	-0.365	0.316028
smg-4	0.163954	0.700039	1.27	0.095844
smo-1	0.04739	0.939107	0.611	0.339272
smr-1	-0.189412	0.646374	-1.81	0.0101926
smu-1	0.222685	0.551415	-0.028	0.956497
snb-1	-0.124738	0.792044	0.685	0.0580884
snf-3	-1.02527	0.00243711	3.74	0.0133338
snr-1	0.0385144	0.948329	-1.05	0.261782
snr-2	0.0901929	0.862567	0.248	0.542592
snr-3	0.00419971	0.996139	0.301	0.757373
snr-4	0.237473	0.541446	0.29	0.330926
snr-6	0.120931	0.793195	0.245	0.33633
snr-7	0.263122	0.411624	0.2	0.623888
snt-1	-0.141887	0.748472	0.167	0.852972
snt-3	-0.254037	0.509979	1.29	0.169762
snx-1	-0.0660799	0.906946	-0.513	0.128613
soc-2	0.0716832	0.891022	0.306	0.54446
sod-1	-0.142957	0.739124	0.609	0.0830869
sod-2	0.170596	0.700773	0.495	0.30594
spc-1	-0.119823	0.73042	1.62	0.481066
spe-5	0.00047595	NA	-0.454	0.268901
spg-7	0.336403	0.26193	-0.425	0.485058
sph-1	0.117576	0.792044	2.94	0.00278811
spl-1	-0.125654	0.785635	-0.557	0.176574
spp-3	0.0630279	0.906885	-0.6	0.421461
spp-5	0.435412	0.127074	0.324	0.321342
spp-8	0.146079	0.731498	0.715	0.498772
spp-10	0.468683	0.130688	0.451	0.128797
spp-14	0.22039	0.578521	-0.197	0.43808
spp-17	0.871284	0.0237684	-1.36	0.0157808
spr-2	0.158231	0.726361	0.0034	0.99167
spt-5	0.450902	0.0837697	1.49	0.0373593
sqt-1	-4.28051	0.00045819	-3.37	0.00600013
sqt-3	-0.892544	0.0177687	-4.27	0.00093261
sqv-4	0.0368886	0.949544	-1.67	0.00796974
src-1	0.470423	0.209346	-0.19	0.784538
srp-6	0.0410351	0.946219	1.26	0.0624777
srp-7	-0.166026	0.710432	0.411	0.452377
srr-4	-0.0766378	0.887084	3.21	0.00608848
sars-2	0.0169462	0.980234	2.41	0.0543054
sars-1	0.691555	0.00514756	-0.364	0.189627
stc-1	0.118121	0.804877	-3.54	0.00101503
stl-1	0.28949	0.451552	0.545	0.0689679
sto-1	-0.16399	0.658201	0.261	0.383899
sup-26	-0.157625	0.683982	0.309	0.365511
sur-5	0.354896	0.266314	-1.94	0.0503783
sur-6	-0.088921	0.851717	-0.488	0.438152
sym-1	-1.82865	3.35e-08	-2.18	0.281393
syx-5	-0.0264866	0.967687	-0.822	0.347705
tag-10	0.762741	0.00184687	0.774	0.551108
lim-9	-0.111381	0.804877	0.859	0.156186
tag-18	-0.500156	0.103447	0.321	0.213498
nck-1	-0.0908102	0.860986	0.136	0.737944
raga-1	0.0603743	0.912577	0.943	0.122426
asd-2	0.145216	0.737751	0.0812	0.748093
sdhb-1	-0.0475473	0.936778	0.383	0.214819
prdx-2	-0.416725	0.0891083	0.187	0.525197
ttn-1	0.170116	0.695713	-0.655	0.498492
nrfl-1	-0.160615	0.70874	-0.0672	0.820674
ant-1.1	-0.263078	0.347523	0.608	0.206443
tag-72	0.444656	0.209967	-0.646	0.189506
glod-4	-0.229389	0.564424	0.105	0.813586
heh-1	0.262149	0.4821	1.67	0.00069779
ppm-1.A	-0.041421	0.943807	-0.191	0.48601
tag-96	0.00186085	0.996993	-0.966	0.226661
fntb-1	0.00788132	0.993109	0.568	0.4705
tag-123	-0.180769	0.650672	0.79	0.287048
wdr-5.1	0.0282573	0.964743	0.431	0.577837
tag-131	0.378339	0.302496	-0.558	0.341207
plrg-1	0.302405	0.42297	-0.501	0.332512
ivns-1	0.112314	0.803304	0.663	0.447199
cpna-1	-0.210437	0.545721	0.00809	0.995007
tag-151	0.775628	0.00040425	-1.87	0.213874
snx-3	-0.332804	0.366247	0.119	0.752702
kcc-1	-0.197623	0.456052	2.83	0.0776353
tns-1	0.16313	0.672851	0.789	0.519774
mtrr-1	-0.186727	0.645774	-1.72	0.0496308
abcf-1	0.264901	0.436038	-0.668	0.0957372
tdp-1	0.0874005	0.863715	-0.42	0.476268
txdc-9	0.0484282	0.936163	-2.76	0.0005504
bckd-1b	0.172276	0.698882	-1.13	0.152283
cox-6A	-0.291415	0.40888	0.574	0.0714259
tap-1	-0.398382	0.271152	0.0471	0.946213
tax-6	-0.165827	0.620192	0.0354	0.943424
tba-1	0.21383	0.529607	0.108	0.671493
tba-2	0.424743	0.172156	0.035	0.887869
tba-4	1.05992	0.00069345	-0.0346	0.887544
tba-5	-0.189341	0.619036	-0.284	0.449711
tba-7	0.0490154	0.935115	-0.0926	0.712577
tba-8	0.472148	0.204952	-0.306	0.503333
tbb-1	0.136793	0.742993	-0.0264	0.915986
tbb-2	0.53841	0.0450609	-0.0135	0.956707
tbb-4	0.0253371	0.967969	-0.00482	0.985812
tbb-6	0.328619	0.315935	2.45	8.39e-05
tbg-1	0.327215	0.334168	0.641	0.499813
tfg-1	0.166489	0.68187	-1.64	0.185106
tgt-2	0.541135	0.166391	1.98	0.00785649
tin-10	0.140005	0.693091	1.34	0.15076
tin-13	0.164895	0.714691	-0.0838	0.773433
tli-1	0.237789	0.50822	0.395	0.312236
tnc-2	-0.546657	0.0763542	-0.0605	0.907732
tni-1	-0.490667	0.00397781	0.512	0.212599
tni-3	-0.246878	0.485877	2.17	0.00385736
tni-4	-0.426649	0.0385118	1.19	0.0192152
tnt-2	-0.1067	0.69497	0.924	0.0388672
tnt-3	0.124012	0.78409	-0.235	0.65033
tnt-4	-0.586841	0.0493931	-0.132	0.650784
tpi-1	0.200674	0.605494	0.683	0.0524785
trm-1	0.104073	0.834478	0.133	0.840114
tars-1	0.0214181	0.970026	-0.152	0.831851
tsn-1	0.225305	0.474036	-0.643	0.55339
tsp-8	-0.0643952	0.910388	1.21	0.0658842
tsp-9	-0.0920016	0.800391	-0.357	0.688497
ttb-1	0.134141	0.742708	-0.789	0.342915
tth-1	0.187456	0.655461	1.69	0.0129777
twk-18	-0.166315	0.688238	0.617	0.152338
uaf-1	0.180466	0.67014	-0.663	0.153037
uaf-2	0.116739	0.795819	-0.43	0.149825
uba-1	1.18468	7.26e-14	0.2	0.856911
uba-2	0.599099	0.126561	0.636	0.0531463
ubc-7	0.139625	0.754511	-0.145	0.634078
ubc-9	-0.0445654	0.941582	1.46	0.00352467
ubc-12	-0.187575	0.668741	-1.58	0.013032
ubc-13	0.259919	0.468544	-0.878	0.0943243
ubc-14	0.203507	0.602875	-2.3	0.00370264
ubc-18	0.273646	0.467398	-0.0611	0.814617
ubc-20	-0.0190745	0.978364	-0.439	0.280798
ubh-1	0.0896019	NA	-1.24	0.298906
ubh-3	0.114883	0.80291	-0.967	0.299523
ubh-4	0.290663	0.44424	-0.411	0.202929
ubl-1	-0.0710981	0.845051	-0.417	0.358566
ubq-2	0.0900445	0.834478	0.229	0.529615
uev-1	-0.0776807	0.886283	-0.267	0.44301
ufd-1	0.63326	0.125963	-0.126	0.819608
ula-1	0.413286	0.26386	-0.531	0.264548
unc-1	-0.892072	0.00230323	1.88	0.128165
unc-11	-0.71427	0.0167893	0.26	0.607786
unc-15	-0.080342	0.822265	1.39	0.379045
unc-18	-0.141684	0.726361	0.281	0.288476
unc-22	0.0130116	0.984109	0.712	0.624334
unc-23	0.0517404	0.92574	3.17	0.0352422
unc-25	-0.381707	0.211474	-0.465	0.365958
unc-27	-0.0182586	0.977393	0.343	0.352566
unc-32	-0.017066	0.976951	1.83	0.269641
unc-33	0.206001	0.583031	0.419	0.275129
tln-1	0.107613	0.767748	-0.117	0.929151
unc-37	0.181206	0.6805	-0.911	0.481041
unc-43	-0.0134146	0.98239	-0.368	0.233695
unc-44	0.078184	0.865032	1.11	0.350494
unc-52	-0.433095	0.0135943	-0.36	0.737334
unc-54	0.0595874	0.87261	0.475	0.721756
unc-57	-0.193961	0.654062	-0.122	0.637595
unc-60	0.340932	0.340783	-0.0152	0.961109
unc-64	-0.180507	0.666024	0.902	0.0458989
unc-70	0.00296084	0.996789	-0.414	0.862555
unc-73	-0.0515627	0.927305	-0.152	0.860711
unc-78	-0.0153575	0.983439	1.2	0.160718
unc-85	0.0298666	0.96135	-0.136	0.695024
unc-87	-0.356225	0.164817	0.745	0.0214093
unc-94	-0.265962	0.470014	0.358	0.309119
unc-95	-0.007012	0.994339	-0.00415	0.987785
unc-96	-0.516672	0.0394239	-0.221	0.387541
unc-97	0.0835833	0.865597	-1.6	0.0852735
unc-98	0.0176397	0.980092	0.187	0.480932
unc-101	0.0324005	0.949637	2.1	0.00055885
unc-108	-0.140723	0.714691	0.171	0.562393
unc-112	0.296502	0.237114	0.955	0.265131
unc-115	0.0363758	0.942601	-0.433	0.608713
unc-116	0.253024	0.381983	0.369	0.629182
usp-14	0.559587	0.125963	-0.501	0.227234
cal-5	-0.172469	0.690298	0.243	0.714828
vab-10	-0.165493	0.674958	1	0.502491
vbh-1	0.580139	0.0261913	-1.01	0.030205
pfd-3	-0.0240011	0.970026	-2.4	0.103
vem-1	0.175274	0.686739	1.19	0.0183489
vha-1	-0.251493	0.443594	0.94	0.0770005
vha-2	-0.283349	0.204952	0.913	0.0358725
vha-4	-0.244773	0.468544	1.53	0.212536
vha-5	-0.652395	0.00647087	3.33	0.0543025
vha-6	-0.0452454	0.92816	1.92	0.00761386
vha-8	-0.154465	0.725382	0.326	0.279663
vha-9	-0.228576	0.574164	0.184	0.454722
vha-10	-0.212574	0.551415	0.96	0.123298
vha-11	-0.412013	0.0458678	0.538	0.170894
vha-12	-0.516422	0.0187709	0.162	0.51906
vig-1	0.0981936	0.804877	-0.98	0.0074773
vps-26	0.0429637	0.941304	1.09	0.312874
vps-35	0.0873109	0.867186	-0.369	0.713058
glp-4	0.22857	0.373142	-1.29	0.389205
wah-1	-0.069665	0.884935	0.752	0.267168
wrk-1	0.0903853	0.862567	0.462	0.370241
wars-1	0.0911443	0.848215	-0.756	0.0659428
wrt-1	-0.0379209	NA	-4.33	0.00025492
wrt-2	-1.74231	0.0148735	-4.78	9.71e-05
wrt-10	-0.413029	0.103447	-4.99	3.64e-06
xrn-2	0.692795	0.0287807	-0.143	0.915062
zig-1	-0.120914	0.799733	0.592	0.241598
zyg-9	0.292586	0.356784	0.62	0.699329
zyx-1	-0.318846	0.287719	-0.111	0.763881
tufm-1	0.117022	0.73042	-0.473	0.0795862
tufm-2	0.0955478	0.85123	-1.82	0.107696
mak-2	0.592649	0.0736177	0.642	0.2268
alx-1	0.2839	0.293893	0.961	0.494995
mdt-22	-0.129354	0.73042	-0.063	0.942402
plin-1	0.392406	0.143705	0.609	0.0611742
tag-196	-0.173058	0.683712	0.403	0.479865
ugt-49	-0.285596	0.458222	-1.48	0.00501731
AC3.5	-0.235845	0.477711	0.197	0.866844
ugt-2	0.145233	0.735154	-0.211	0.775005
B0001.4	0.0676877	0.867854	0.0278	0.9633
asps-1	0.299391	0.424234	-0.37	0.568537
B0024.11	0.373545	0.260449	-2.47	0.00039085
B0035.3	-0.050244	0.904137	-0.523	0.689509
pfd-4	0.0793467	0.881493	-0.287	0.556946
gspd-1	-0.153419	0.712384	-0.593	0.28256
sart-3	0.163108	0.70874	1.17	0.113512
B0035.13	0.285668	0.453955	-0.462	0.336038
B0035.15	0.0366803	0.943906	-1.68	0.0326328
B0250.5	0.288238	0.455586	-0.182	0.531566
B0272.3	0.0821588	0.877061	0.137	0.627259
lcmt-1	1.31489	0.0295413	0.0172	0.954202
mnp-1	0.229139	0.559922	2.9	0.0272404
ttr-18	-0.686944	0.0556397	0.961	0.127319
B0334.3	-0.26656	0.409502	0.505	0.108896
acly-2	0.535605	0.120097	0.000398	0.999817
B0379.1	-0.154085	0.717942	1.39	0.00446411
B0395.3	0.140252	0.752253	0.0616	0.901599
B0464.6	0.108855	0.807925	1.15	0.0607004
nduf-11	-0.0192808	0.976951	-0.661	0.194053
B0491.7	0.0720812	0.898006	-0.0538	0.90967
prdh-1	-0.252173	0.49378	-1.17	0.271515
exos-4.1	0.121186	0.73042	-0.506	0.3006
B0564.2	0.319274	0.28261	0.91	0.578918
fask-1	0.0255421	0.968346	-4.41	0.00213606
C01A2.4	0.182335	0.63331	-0.632	0.187257
tads-1	0.0192025	0.974166	1.14	0.234815
acs-7	-0.597704	0.121357	-2.85	0.0111817
C01G10.7	0.0205996	0.96135	-0.00415	0.99574
ahsa-1	-0.124226	0.768835	-1.16	0.00561825
C01G10.9	0.0266767	0.96135	-0.825	0.0538903
C01H6.4	0.28621	0.444168	1.61	0.00356757
lron-3	-0.123649	0.792684	2.12	0.00628005
arrd-25	-0.307064	0.345749	0.426	0.640399
C04H5.1	-0.0496449	0.926727	-1.89	0.0115791
C05C10.3	-0.40534	0.1414	-0.923	0.0163974
pho-11	0.814247	0.0042408	-1.27	0.0490448
ufd-3	0.342887	0.296325	-1.06	0.53818
sucl-1	-0.0887479	0.850268	0.493	0.161358
cdc-48.1	0.311729	0.228669	-0.096	0.929185
cyp-35c1	0.349081	0.33843	1.01	0.189119
stdh-1	0.117284	0.798876	-1.44	0.347204
atp-5	0.0247972	0.964718	0.163	0.583704
jmjd-5	0.0784941	0.869813	0.295	0.638349
C06H5.6	0.0311187	0.96135	1.79	0.0651339
bud-31	0.274104	0.464426	0.777	0.242104
pro-2	0.609705	0.00684805	-1.55	0.255701
C08B6.8	0.0306495	0.956554	-0.744	0.0679624
C08E8.4	0.888197	0.0636123	7.62	1.32e-06
ugt-22	0.869233	0.00160041	0.175	0.792085
vgln-1	0.255246	0.359345	-1.49	0.526111
C09F9.2	-0.403178	0.186683	-2.1	0.0097135
dph-2	-0.164636	0.716162	-1.12	0.548339
npp-23	0.161282	0.662905	-1.04	0.0574888
nasp-1	0.0929649	0.83715	0.738	0.0501649
gpx-5	-1.07755	0.0347794	-0.346	0.813066
cbl-1	0.0341647	0.948207	0.481	0.547854
fubl-1	0.155474	0.716162	-0.249	0.511874
pptr-2	-0.0233786	0.972047	-0.91	0.511324
dohh-1	0.19484	0.641392	0.204	0.566413
C14A4.9	0.0451679	NA	-3.2	0.00870823
mrps-22	0.0594228	0.921961	-1.08	0.17046
alkb-8	0.252565	0.502261	-0.302	0.576943
mma-1	0.170421	0.598605	0.00559	0.998047
C14H10.3	-0.179547	0.641653	-0.106	0.936759
hrg-7	0.194544	0.63331	0.00453	0.985137
rpoa-12	0.347338	0.310379	-1.85	0.0111037
rrbs-1	0.362133	0.192172	-3.27	0.00893172
C16C10.2	-0.085987	0.865845	-2.56	0.00112131
C16C10.4	0.0997874	0.83715	-0.764	0.233167
C16C10.8	0.241514	0.544074	-0.51	0.372539
nkb-1	-0.37854	0.0187663	0.417	0.161821
ugt-23	0.00351851	0.996646	0.689	0.0385652
cysl-1	-0.0796893	0.884251	-0.57	0.183779
C18E9.2	0.104882	0.832735	-0.166	0.695851
C18E9.4	0.112715	0.803106	-0.0656	0.918713
tomm-40	-0.0789252	0.885214	0.138	0.715012
qns-1	0.0454212	0.939254	-1.39	0.0237892
mrpl-34	-0.227627	0.579252	-0.673	0.28539
otub-1	0.214477	0.608972	0.271	0.357371
ruvb-1	0.0540079	0.926791	-0.29	0.391234
rmd-2	-0.0209866	0.97423	0.168	0.620354
C27H6.8	0.271575	0.479262	-0.32	0.325576
C29F3.7	-0.52731	0.16325	-1.77	0.174379
C29F7.2	0.709768	0.00958664	0.251	0.432188
C29F7.3	-0.284155	0.447644	-0.502	0.152366
dlat-2	-0.087183	0.860143	-0.551	0.0659538
C30H6.8	0.531072	0.146004	1.73	0.00971819
C31C9.2	-1.58175	0.00012421	-1.31	0.0418154
cytb-5.1	0.0477096	0.936321	-0.715	0.216002
mrps-31	0.0662324	0.906946	-1.43	0.00118411
rilp-1	-0.119983	0.795889	0.976	0.21697
C33A12.1	0.0932202	0.85726	0.2	0.604296
C33A12.3	0.0343783	0.953103	-2.99	0.0101635
C34C6.4	0.0640492	0.896065	-0.0484	0.947194
pph-6	0.227926	0.566663	0.285	0.50659
rsu-1	-0.136734	0.766192	-1.74	0.143783
C34C12.8	-0.103882	0.834478	-1.11	0.0591084
C34E7.4	-1.8653	2.42e-06	-3.41	0.00019931
idh-2	-0.0070518	0.994143	-0.277	0.298768
selt-1.1	0.00414017	0.99613	-1.52	0.218823
cyp-25a2	0.119924	0.768907	-2.24	0.0218591
C36A4.4	-0.0753932	0.862567	-0.611	0.127084
acs-19	0.0341325	0.949619	1.09	0.114888
rpb-3	0.160386	0.720918	0.209	0.532183
prp-4	0.219126	0.591953	1.32	0.219468
dhfr-1	0.259732	0.425173	0.159	0.674343
idhb-1	0.0549635	0.913868	0.199	0.437409
tag-297	-0.399592	0.262193	-3.61	1.09e-05
C39E9.8	-0.0203198	0.976847	-0.15	0.681207
ttr-5	-0.0461464	0.933255	5.48	8.8e-06
ufc-1	0.0253672	0.966899	-0.583	0.0796321
cdc-48.2	1.30335	2.64e-09	-0.377	0.741485
C44C10.9	-0.281009	0.46709	1.2	0.04395
C46C2.2	-0.192123	0.598605	1.72	0.0115821
gsr-1	0.277212	0.399389	-0.0029	0.996471
C47B2.2	0.205558	0.591953	-1.23	0.00942267
gale-1	-0.0102391	0.9905	-0.507	0.0883102
C47D12.2	-0.148118	0.739153	-0.229	0.707913
pyp-1	0.0984487	0.831617	-0.144	0.551737
rrp-1	0.395411	0.262152	-3.59	0.00823478
saps-1	-0.116139	0.793402	-0.505	0.718551
acox-1.5	-0.800519	0.0263659	-0.418	0.551124
C49A1.10	-0.0278971	0.964299	-1.27	0.0404645
C49C3.4	-0.153663	0.705676	2.64	0.00105311
sams-1	-0.811054	0.00192577	-2.2	0.00091737
C49F8.3	0.0702071	0.882882	-1.27	0.00435015
C50F4.16	0.544162	0.159997	0.0601	0.859311
C51E3.9	0.234886	0.557814	0.215	0.685883
C52E4.5	0.0902473	0.862567	-1.35	0.224544
ril-1	-0.336556	0.204807	0.463	0.347675
cdr-2	0.215229	0.602875	0.114	0.645857
C54D10.3	-0.0039046	0.996646	-1.17	0.0177218
rskn-2	-0.282137	0.38054	-0.806	0.596484
dod-18	0.392492	0.233091	1.03	0.0781238
sdz-8	0.0456195	0.940481	-0.505	0.211698
pafo-1	0.142961	0.750006	-0.346	0.518905
ttr-44	0.469253	0.190366	3.4	0.0115381
C56A3.5	-0.0202015	0.977583	0.705	0.234208
gcsh-1	-0.0207511	0.975344	-2.18	0.0249242
nspc-20	0.993327	0.0479121	1.4	0.00270921
nspc-18	0.131812	NA	1.4	0.00270921
nspc-17	0.0314117	NA	1.4	0.00270921
cfim-2	0.199431	0.638329	0.291	0.794882
D1054.3	0.5357	0.173316	-0.783	0.194386
D1054.8	0.0043816	0.99613	2.05	0.0118566
D1054.9	-0.156573	0.600259	-2.46	0.00028516
prp-38	0.304568	0.406286	2.28	0.306491
cdc-5l	0.831819	0.00211963	0.496	0.611413
D1086.8	0.112078	0.744563	-0.225	0.720216
wdfy-2	0.229216	0.552647	1.96	0.109807
wbp-2	-0.205563	0.62564	0.213	0.775891
ttll-12	0.117538	0.795889	-0.673	0.549959
D2023.4	-0.384435	0.29522	-0.039	0.93695
mpst-1	0.0216903	0.971433	-0.0144	0.978112
D2023.6	0.0306979	0.96135	-0.607	0.262401
mans-1	0.117325	0.806842	-1.12	0.144804
D2030.2	-1.11024	1.27e-05	-1.72	0.0251236
D2030.3	0.181559	0.680327	-1.65	0.00385983
D2030.4	0.183151	0.645774	-0.586	0.341405
mce-1	-0.381543	0.271497	1.16	0.0163879
eif-2bepsilon	-0.0317885	0.96001	-0.738	0.576895
tbc-14	-0.0246808	0.969768	1.04	0.130249
mrps-5	-0.0747223	0.877515	-1.64	0.134163
E02H1.1	0.240828	0.537163	-1.82	0.0612528
E02H1.6	0.230061	0.519787	0.241	0.370761
eif-2A	0.673295	0.00689967	1.51	0.085748
F01D5.6	-0.0873673	0.791389	-3	0.00190888
cyp-37a1	0.150516	0.73042	-0.587	0.640076
F01G4.6	-0.0264278	0.953103	0.765	0.151792
tkt-1	0.479962	0.0701055	-0.00476	0.98903
mrpl-44	0.0514893	0.930837	-0.794	0.0162521
F02E9.1	0.105813	0.792026	-1.66	0.00632964
dpt-1	0.262667	0.469344	-0.229	0.707995
gfat-1	0.15744	0.727719	-3.44	0.00064059
F07A11.4	0.238598	0.503779	-0.109	0.928171
F07A11.5	-0.125466	0.768835	0.447	0.444052
acox-1.1	-0.280522	0.447683	-2.66	0.00057396
acox-1.2	0.45881	0.193894	-5.01	7.65e-05
acox-1.4	0.531753	0.165791	-4.87	2.8e-05
F08B12.4	0.142071	0.752739	3.02	0.0795375
ugt-65	1.40833	0.0150458	-0.76	0.207437
irg-4	-0.0783061	0.864869	2.46	0.00986513
snrp-40.1	0.0865348	0.861193	-0.0155	0.972033
clec-56	0.153216	0.73042	0.14	0.783714
mlt-9	-0.0199516	0.97423	-4.85	2.54e-05
F09B12.3	0.0337155	0.947499	0.215	0.421071
crld-1	0.184696	0.664861	-1.58	0.0078183
F10B5.2	0.154107	0.728232	-2.1	0.321049
ints-11	0.234619	0.544536	1.99	0.00479157
F10D11.6	-0.11311	0.814574	-1.62	0.0342505
nubp-1	0.113489	0.811683	0.686	0.0374447
acs-14	-0.333289	0.323673	-0.771	0.0413527
eif-2bdelta	0.308518	0.39613	1.54	0.112517
repo-1	0.258496	0.467398	0.0321	0.965792
rbm-34	0.331373	0.316258	-1.97	0.0132981
ctsa-1.2	0.263138	0.332674	-0.741	0.159178
F13E6.1	-0.0007446	0.99933	0.23	0.527612
dylt-1	0.0767452	0.834478	-0.0217	0.98229
ttx-7	0.0848758	0.862667	0.422	0.39258
mrpl-13	-0.0975214	0.825948	-1.04	0.0288023
F14E5.2	0.297582	0.311412	0.143	0.935984
phat-8	0.131306	0.777842	2.29	6.63e-05
F15B9.8	-0.368037	0.282851	-5.51	1.67e-05
ubql-1	0.0366619	0.949637	-0.422	0.254974
timm-23	-0.173935	0.661378	-3.6	0.00378492
romo-1	-0.0598244	0.909178	-0.901	0.376382
F15G9.1	0.39356	0.262193	3.51	0.00017474
F16H6.10	-0.169863	0.661453	0.516	0.587169
vps-36	-0.495928	0.146004	0.142	0.864986
eef-1G	0.249163	0.32638	-0.781	0.052621
F18A11.3	0.152013	NA	-1.13	0.0182732
F18C12.3	0.155174	0.727719	-0.512	0.722862
F19B6.1	0.207348	0.597233	-1.05	0.418352
F20D1.3	-0.189519	0.643255	-0.0943	0.900975
slc-25a18.1	-0.371179	0.243396	-0.228	0.504495
F20G2.2	0.309635	0.409502	0.221	0.578451
F20G2.3	0.0234441	0.963559	-0.817	0.481147
hint-1	0.0606318	0.888327	0.872	0.286743
pfd-6	0.0604046	0.910226	-0.456	0.104546
F21D5.1	0.690231	0.108414	-0.974	0.237503
F21D5.5	0.0996353	0.825525	1.8	0.0421163
mrps-33	-0.651999	0.102331	-1.42	0.0226379
F22B5.10	0.1451	0.727719	-1.37	0.299368
cth-1	0.292769	0.376609	0.61	0.0872655
F22B8.7	1.53567	0.0128325	2.42	0.010971
nduf-6	0.125818	0.780393	-1.58	0.18106
rpb-12	-0.0360658	0.926791	1.49	0.110321
dlat-1	-0.0693823	0.881952	-0.19	0.432071
tomm-20	0.142319	0.746271	0.134	0.834991
F25D1.5	-0.437887	0.24291	4.57	0.00164006
maph-1.2	0.0175437	NA	1.02	0.276956
F25H2.4	0.147886	0.688238	-0.38	0.3099
ndk-1	0.143232	0.727719	-0.138	0.68661
tct-1	0.184143	0.568939	-0.41	0.166092
pyk-1	0.423578	0.0861463	0.491	0.191637
mrpl-54	0.194301	0.553017	-2.11	0.0494119
F25H8.1	0.0346559	0.946219	-1.52	0.036437
F25H8.2	0.136483	0.766192	-0.788	0.340341
ncbp-2	0.198655	0.640544	0.114	0.662716
F26E4.2	0.06154	NA	2.97	0.00384916
F26E4.3	-0.692495	0.0324283	0.948	0.332797
cox-7c	-0.0296985	0.963577	0.0262	0.955662
gpx-1	0.143336	0.740804	0.432	0.25493
F26H9.5	-0.204044	0.629851	-1.05	0.0393351
F27D4.1	0.225026	0.533979	0.145	0.662153
F27D4.4	0.191944	0.658622	-1.96	0.143554
F28C6.8	0.114879	0.802419	-0.41	0.695333
wdr-46	0.385377	0.254362	-2.18	0.00340034
F28D9.4	0.437152	0.217862	-0.496	0.483208
F28H7.3	0.134347	0.768835	-5.78	5.97e-05
F29C6.1	0.0651175	0.893629	0.241	0.764709
gfm-1	0.214686	0.419898	-1.14	0.301026
hpo-34	-0.048745	0.916757	0.575	0.413024
F30F8.9	0.165166	0.636187	0.0267	0.954921
exos-7	0.123752	0.763659	-1.03	0.108996
F31D4.2	-0.027132	0.965572	-0.338	0.426875
metl-17	0.213668	0.571938	-1.19	0.116824
maph-1.1	1.12328	1.64e-06	0.626	0.471354
F32A11.1	-0.0775327	0.886329	-1.16	0.051882
mccc-1	0.429145	0.108633	-0.573	0.392394
F32D8.5	0.222128	0.387133	-0.351	0.524167
F32D8.12	-0.809553	0.0168642	1.19	0.0268035
thoc-3	0.338538	0.323156	0.855	0.438188
fasn-1	0.0347198	0.947499	-3.08	0.116566
F33A8.4	-0.0300361	0.962488	0.653	0.556734
F33C8.4	-0.0561763	0.90158	0.344	0.638789
F33H2.2	0.586405	0.139946	1.61	0.106027
F33H2.3	0.144785	0.739612	-1.79	0.23865
F33H2.6	0.147109	0.720837	-0.559	0.230348
clec-63	-0.067039	0.89002	0.685	0.0364895
clec-65	0.0253278	0.969252	-0.381	0.363309
irg-5	1.38372	0.0263659	5.35	1.76e-05
F35E12.6	0.341217	0.350986	1.7	0.131729
marb-1	0.085899	0.863653	0.438	0.135142
idhg-1	-0.234373	0.462301	-0.0522	0.910682
F35G12.12	-0.0372081	0.951673	-1.08	0.00612691
ugt-58	-0.37477	0.262193	-1.55	0.0532157
F36A2.2	-0.0542279	0.929651	-0.601	0.222836
F36A2.3	-0.410534	0.212981	-3.81	7.71e-06
F36A2.7	-0.360528	0.15864	0.27	0.281245
syx-7	0.0105279	0.990231	1.3	0.242811
fcp-1	0.51539	0.179838	2.64	0.00245531
F36G3.2	0.0896573	0.848236	-1.55	0.146221
bigr-1	0.309934	0.409652	1.15	0.0698006
F37H8.5	0.797574	0.0550921	2.09	0.00130552
F38A1.8	0.0374976	0.951557	-1.19	0.284311
F38B2.4	0.124126	0.793195	0.788	0.0281726
copb-2	0.052872	0.917666	-0.0661	0.948014
F39B2.3	0.890212	0.0633688	1.82	0.0429184
mtx-1	-0.266107	0.489345	-1.03	0.236742
F39H2.3	0.0640269	0.896065	-1.27	0.00328026
F40E10.5	-0.0302555	NA	-3.33	7.66e-05
F40F8.1	-0.0825186	0.874604	0.0122	0.983964
F40F8.5	0.0830054	0.867417	2.86	0.00347273
aagr-3	0.0680362	0.885214	0.733	0.709025
cbp-3	0.0525412	0.911691	1.49	0.0561066
fipr-21	-1.67904	0.00052627	-1.39	0.0728668
ttyh-1	0.253877	0.5102	-0.0934	0.778685
sly-1	-0.130087	0.781047	-0.911	0.27418
idha-1	-0.366363	0.110672	-0.0196	0.937244
cfim-1	-0.0624494	0.912304	-0.279	0.577962
mfap-1	0.0974929	0.846286	-0.0456	0.955544
F44D12.2	-0.008103	0.991922	0.896	0.320479
F44E5.1	-0.218757	0.531516	0.23	0.410545
argk-1	1.39454	0.0250058	2.22	0.0001635
F44G4.2	0.0544943	0.927683	0.049	0.865191
myo-6	-0.286264	0.331592	0.809	0.672029
cope-1	-0.125041	0.790552	-0.796	0.0639009
F45G2.8	0.008336	0.991922	0.354	0.554649
F45G2.10	-0.0709839	0.867417	0.259	0.622655
F45H10.2	-0.0807605	0.882714	0.259	0.490663
F45H10.3	0.028531	0.964718	0.66	0.336106
ztf-7	-0.451691	0.00013482	-0.594	0.513455
F46B6.12	-0.337908	0.360652	-0.0121	0.963544
F46C5.9	0.248067	0.527857	-0.503	0.410595
F46G10.1	0.0058136	0.994973	-0.447	0.182653
suca-1	0.0574197	0.90873	0.276	0.342567
haly-1	-0.0297073	0.963977	0.536	0.527607
acbp-3	-0.291579	0.422986	-1.61	0.00097844
tmed-10	0.732765	0.0264224	1.68	0.0409766
F49C12.7	-0.0038593	0.99613	1.71	0.00741734
F49C12.9	0.0651361	0.904701	-0.369	0.278893
F49C12.11	0.552624	0.160518	-0.451	0.589945
F49E2.2	-0.511239	0.0728923	-0.804	0.224897
F49E2.5	-0.0853777	0.839862	-0.387	0.802774
scl-2	2.49821	9.98e-07	7.21	3.71e-05
scl-3	-0.30782	0.396496	-1.49	0.170132
F52A8.1	-0.23478	0.561759	-0.0992	0.905614
gcsh-2	0.162627	0.717826	0.274	0.505298
abts-1	-0.326737	0.0486418	2.57	0.0533245
F52B5.2	0.396965	0.21466	-1.72	0.0662329
F52B11.2	0.309776	0.397213	-1.3	0.00712614
noah-2	-1.5484	3.78e-05	-3.04	0.00174157
strl-1	0.0409962	0.937881	0.514	0.441071
acaa-2	0.43285	0.174439	0.543	0.0816077
isy-1	0.00900049	0.9905	0.0344	0.941942
F53C11.3	0.0994136	0.831339	1.04	0.00464435
swan-1	0.050248	0.906885	-0.0586	0.825483
F53F1.2	0.0468161	0.937041	-0.283	0.270827
F53F1.3	-0.0783079	0.884178	-0.537	0.508689
tbcb-1	0.344094	0.315319	0.0778	0.881118
F53F4.10	-0.230219	0.553017	-0.24	0.347502
F53F4.11	0.156737	0.671308	-3.64	0.00048464
F53F4.13	0.372318	0.292724	0.143	0.838667
F53F8.5	-0.0577379	0.922606	-0.137	0.698677
atad-3	-0.0031891	0.996789	-0.689	0.0699832
F54C8.4	-0.188266	0.656582	-0.611	0.170968
F54C8.7	-0.0194423	0.977583	-0.899	0.0435627
bcs-1	0.108453	0.825598	0.114	0.821862
F54D5.3	-0.199716	0.538295	1.24	0.00333908
F54D5.7	-0.204804	0.601683	-0.233	0.429219
F54D5.12	0.0829247	0.867186	-1.19	0.00478981
F54E4.3	-0.437031	0.215042	0.99	0.0535002
dhrs-4	0.0606836	0.908908	-0.701	0.199244
nep-17	-0.390189	0.0921095	-0.963	0.269126
F55A11.6	-0.034356	0.948534	0.251	0.739069
xdh-1	-0.0726313	0.874604	1.7	0.125861
F55B11.4	0.0431977	0.932138	0.492	0.501628
hpo-31	0.200198	0.638993	1.38	0.00446155
tsfm-1	-0.13181	0.76913	-0.56	0.120031
srpa-68	-0.0609478	0.898134	-0.841	0.0671085
nkb-3	-0.391555	0.234548	-0.0859	0.726492
F55G11.4	-0.0766997	0.881952	4.02	0.00886171
vha-14	-0.467977	0.0366521	0.805	0.0590731
F55H12.4	-0.461543	0.220535	1.47	0.00266484
F56A8.3	0.562665	0.0675994	-0.78	0.0320587
F56D5.6	0.111839	0.809847	2.47	0.0897311
png-1	0.0689065	0.898006	-0.147	0.875662
yif-1	0.105204	0.8276	-0.247	0.822202
cpr-9	-0.0983319	0.767748	1.52	0.00103464
rpac-19	0.385405	0.294331	-2.05	0.0152363
F58B3.6	-0.539809	0.0570174	0.527	0.0954216
F58B4.5	1.48118	0.00039426	2.64	0.00031951
ddx-17	-0.063403	0.856295	-1.69	0.00075447
dct-18	0.0709331	0.874087	-0.393	0.142342
amph-1	-0.149279	0.738148	-0.26	0.72304
letm-1	0.290679	0.360767	0.714	0.677233
rde-12	0.446206	0.134442	0.266	0.811118
F58H1.3	0.012638	0.983274	-2.59	0.0145857
cri-3	0.0160983	0.981473	-0.742	0.0320373
idh-1	-0.140728	0.733362	-0.494	0.106105
F59B10.3	-0.0513547	0.906946	-0.312	0.804065
exos-3	0.00619577	0.994339	-0.313	0.383009
F59C6.5	0.0775114	0.88453	-0.0222	0.939373
copz-1	0.141598	0.74736	0.218	0.487043
acox-1.6	-0.119109	0.800152	0.737	0.100619
H03A11.2	-0.244994	0.469362	-0.0967	0.91192
ctg-1	0.0206403	0.97589	-0.641	0.0355735
mpst-3	0.146397	0.711789	1.24	0.00169421
suox-1	-0.332527	0.358366	-0.811	0.0267417
erfa-3	0.0222734	0.97328	-0.898	0.232101
math-33	0.191995	0.581801	0.986	0.585322
scb-1	0.258266	0.471289	2.32	0.0377315
hxk-2	-0.1032	0.809847	-0.451	0.682635
atp-1	-0.0297367	0.939834	0.119	0.649884
lpin-1	-1.28568	2.31e-08	2.31	0.045932
dcn-1	-0.0859508	0.867282	-1.32	0.0229182
H40L08.1	0.440479	0.208284	0.598	0.243295
JC8.2	0.20817	0.618307	-0.4	0.523536
ttr-51	0.169397	0.685074	4.11	0.0023433
metl-18	0.0538886	0.929644	-0.413	0.48513
K01C8.1	0.0445347	0.941303	-1.78	0.0948428
mrpl-10	0.0371047	0.952596	-2.18	0.0147768
miga-1	0.0041498	0.996285	-0.624	0.478995
cdr-4	1.35298	0.00361555	-0.414	0.133245
cdr-6	-0.0108889	0.990231	-0.356	0.374199
cdr-7	-0.260742	0.502077	-0.779	0.419748
K01G5.5	0.0222271	0.966899	0.564	0.19541
tasp-1	-0.790623	0.030336	0.778	0.20238
endu-1	-0.098428	0.845051	1.75	0.0091351
K02B12.7	0.0130128	0.986385	-1.7	0.132111
K03B8.6	-0.0200609	0.977682	2.76	0.0159318
ttr-2	-0.474907	0.208284	2.17	0.013902
rack-1	0.312748	0.231306	-1.08	0.00529297
mspn-1	0.119081	0.799733	-1.78	0.205286
eif-2beta	0.117097	0.803304	-0.0938	0.728559
ath-1	0.0549761	0.926791	-0.389	0.490781
vacl-14	0.05241	0.93116	1.29	0.165985
K04G2.9	-0.125393	0.735767	0.937	0.0666817
K04H4.2	-0.292011	0.429398	-3.26	3.83e-05
K05C4.2	0.178984	0.683712	0.586	0.631816
K05C4.5	0.306853	0.308167	2.49	0.012256
gsnl-1	0.238176	0.530107	2.12	0.0151179
haao-1	-0.374107	0.268802	-0.512	0.537885
K06G5.1	-0.268272	0.447535	0.526	0.572132
dut-1	-0.0631133	0.913825	0.276	0.779645
K07A1.10	-0.0694441	0.902895	-1.21	0.00538645
K07A12.1	0.887591	0.00724269	-0.842	0.276217
mrps-15	0.0513393	0.932549	0.857	0.659757
K07C5.2	0.0613587	0.906156	2.2	0.00091814
K07C5.3	0.116709	0.806971	1.17	0.0802044
nol-56	-0.125396	0.74736	-0.286	0.308356
cash-1	0.131165	0.749946	-0.332	0.686681
fecl-1	-0.230014	0.574068	0.297	0.451307
K08D8.6	-0.407141	0.187654	-0.677	0.490808
dbn-1	0.616628	0.0310518	1.08	0.300354
rml-1	0.0768474	0.884178	0.627	0.048044
tmed-1	0.16734	0.633785	-1.41	0.145008
eak-7	0.182871	0.666546	0.0735	0.906464
gtbp-1	-0.0077707	0.992874	-0.0962	0.718357
aipl-1	0.537788	0.154022	2.17	0.0129313
trpp-6	0.330017	0.277053	-0.911	0.114064
K09A9.6	-0.314708	0.351239	1.54	0.11775
uso-1	0.180663	0.669564	1.93	0.247151
K09G1.1	-0.205782	0.62564	-0.117	0.825407
K10C3.4	0.245463	0.50492	2.73	0.00024572
istr-1	-0.0337754	0.95682	0.645	0.128259
K10D3.4	-0.459675	0.189841	-4.01	0.070804
K10D6.2	-0.401347	0.216581	2.54	0.00078411
dod-17	-0.204087	0.590543	-1.81	0.15761
cysl-2	-0.96209	0.0187663	0.53	0.0694197
mrps-27	0.159366	0.714691	-1.71	0.00984214
gpdh-2	0.540464	0.125591	0.228	0.388573
K11H3.3	-0.106426	0.829988	0.457	0.527363
LLC1.2	0.0461509	0.940463	0.307	0.254904
dld-1	0.231419	0.391103	0.148	0.562871
M01F1.3	-0.175392	0.687094	-2.75	0.150237
M01F1.4	-0.0339329	0.95682	1.91	0.00895981
M01G12.9	0.541833	0.170407	0.296	0.446641
M02G9.1	-0.0277813	0.941085	0.821	0.703247
mct-3	-0.361626	0.207545	0.705	0.256722
ymel-1	0.111675	0.810249	-2.91	0.00212652
prp-3	0.135564	0.766617	1.51	0.222584
M05D6.2	-0.0395793	0.946401	1.02	0.210431
taap-1	-0.0455555	0.941157	0.919	0.0415807
atg-7	-0.0496905	0.936163	-0.196	0.48653
dlc-2	-0.689681	0.0885424	0.664	0.362485
M18.3	0.879732	0.0644041	-0.329	0.728105
ddb-1	0.426844	0.104289	2.87	0.0191993
M28.5	-0.19599	0.598605	0.0395	0.890986
ugt-62	0.402299	0.181639	0.616	0.0921273
mrps-34	-0.0701215	0.902347	-2.59	0.00010967
imph-1	0.0263622	0.965133	-0.137	0.890927
M106.3	-0.169438	0.70874	-0.803	0.0649977
gmps-1	-0.343297	0.253119	0.406	0.86603
M142.5	0.198404	0.448759	-0.0494	0.955427
pycr-1	0.380254	0.264817	-0.354	0.436484
gss-1	-0.0970006	0.847615	-0.579	0.17623
chch-3	0.131531	0.777409	0.104	0.730674
nduo-4	0.230235	0.43493	3.81	0.00043967
ctc-2	-0.0323331	0.954172	0.942	0.0836565
nkat-3	0.402238	0.251983	-1.22	0.019043
metr-1	-0.560558	0.070558	-3.83	0.005123
vha-20	-0.130122	0.745974	-1.54	0.0254624
R04B5.6	0.197619	0.573492	-0.936	0.40339
R04F11.2	0.0286941	0.958897	0.0753	0.791397
R05A10.1	-1.02221	0.00874661	2.2	0.0184683
abhd-11.2	-0.134492	0.743182	0.882	0.250847
ddx-52	0.135053	0.761916	-2.05	0.00384823
edc-3	0.0148305	0.984288	0.633	0.331555
R05D11.9	-0.0396569	0.947499	-0.00553	0.9933
R05H5.3	0.0328697	0.955473	0.0379	0.895967
rbm-28	0.0660926	0.888141	-1.47	0.302388
gpx-2	0.174353	0.686739	0.569	0.159867
agl-1	-0.0533037	0.926791	1.64	0.363147
arrd-14	-0.420212	0.228264	0.399	0.287127
fdps-1	0.154718	0.707709	-0.197	0.441319
R06C1.4	-0.0285966	0.964695	-1.22	0.00951408
wago-1	0.0237972	0.970314	2.52	0.0561607
adsl-1	0.230555	0.561157	-0.47	0.193637
glo-1	0.183496	NA	2.51	0.00015749
gana-1	0.133151	0.763742	0.748	0.206072
R07E3.1	0.371488	0.173054	0.692	0.0620853
prdx-3	0.148457	0.73042	0.649	0.0769077
pdcd-2	1.02106	0.00469009	-2.18	0.0762368
cpt-2	0.283168	0.372192	-0.264	0.68466
nuaf-3	-0.0004691	0.999623	-1.03	0.176879
adk-1	-0.399609	0.102331	-0.972	0.00559571
rbm-3.2	0.226606	0.541995	-0.764	0.026348
R09H10.3	-0.0332818	0.957929	1.59	0.0182799
R09H10.5	0.163499	0.667205	1.92	0.191836
R10H10.3	-0.103968	0.835478	-0.202	0.66664
nud-2	-0.305099	0.336614	0.969	0.162594
pck-2	-0.278765	0.291919	0.683	0.253243
pges-2	0.107962	0.822811	-1.18	0.0749362
mrpl-49	0.24465	0.509034	-2.44	0.151667
flad-1	0.284643	0.459012	-2.29	0.0212288
dtmk-1	-0.0210023	0.975051	-2.27	0.00112101
R53.4	-0.029328	0.954902	-0.156	0.619657
R53.5	0.575122	0.1414	3.3	0.00020187
R74.2	0.0159894	NA	-0.947	0.204478
pelo-1	0.605674	0.139133	0.662	0.558775
R74.7	0.0455369	0.941303	-0.799	0.0442959
R102.2	-0.126234	0.76064	-0.552	0.657349
R102.4	0.1017	0.83715	-0.406	0.538766
allo-1	0.130534	0.766489	0.0731	0.877531
R186.3	0.183912	0.658719	-0.272	0.701725
pnn-1	0.0457537	0.940463	-0.415	0.223269
T01B7.5	0.201728	0.635844	-1.46	0.070165
T01D3.6	0.3161	0.240066	3.03	0.029491
mrps-14	0.194662	0.650895	-1.34	0.0249949
T01G1.2	-0.0338243	0.955473	-0.607	0.491376
T01G9.2	-0.272585	0.457648	0.242	0.432424
serr-1	-0.424724	0.254093	-1.15	0.228177
T02D1.8	-0.173259	0.686739	0.0118	0.968796
sbt-1	-0.082667	0.862567	0.891	0.119242
T03D8.6	0.168808	0.70874	-1.22	0.0771256
qdpr-1	-0.559054	0.0932424	0.173	0.490157
T03F6.3	0.906886	0.0590401	2.47	0.0108209
T03F7.7	-0.111913	0.76064	-1.66	0.040437
ppat-1	-0.0198539	0.967969	-0.298	0.304279
nifk-1	-0.130611	0.730462	-2.34	0.150157
T04A8.7	-0.026204	0.966899	1	0.0821356
mrpl-16	-0.0188974	0.97833	-1.32	0.116496
ipla-7	0.0374171	0.949544	-0.132	0.890679
T04F3.4	0.0851217	NA	-0.771	0.294055
sfxn-1.5	-0.418573	0.228264	-0.378	0.439624
aldo-1	0.168667	0.50492	0.875	0.0314521
enpl-1	-0.108137	0.664861	-0.81	0.266747
imp-2	0.0253165	0.969476	0.731	0.305282
nra-2	0.134157	0.739153	-1.03	0.087393
T05H10.6	0.250465	0.409502	0.0582	0.847415
cchl-1	-0.112276	0.807234	-1.12	0.00695361
T06D8.9	0.0154662	0.983274	-0.217	0.587029
rsbp-1	0.0668314	0.902347	0.269	0.421758
T06E6.1	0.0420603	0.942734	-0.418	0.522157
acl-2	-0.183425	0.655776	1.95	0.00284672
T06G6.6	-0.175989	NA	-0.971	0.227081
umps-1	0.0783779	0.856681	-1.74	0.00066664
ttr-15	-0.348627	0.338778	0.388	0.167292
ttr-46	0.5472	0.0973586	1.95	0.00038227
ddx-19	0.106086	0.829018	0.743	0.326825
sds-22	0.0226006	0.967584	0.0358	0.907925
ostb-1	0.245169	0.450459	0.143	0.782605
T09F3.2	-0.30473	0.410007	0.389	0.565629
ucr-2.2	0.0982658	0.829968	0.0366	0.892414
cwc-15	-0.0460348	0.939064	-0.0116	0.986053
T10G3.3	0.22796	0.578181	4.3	0.00072851
T11B7.5	0.19829	0.559913	1.13	0.0296707
rbm-22	0.267225	0.437187	-0.777	0.0598851
drr-2	-0.106531	0.822335	-0.601	0.0476373
acbp-5	0.0340334	0.941303	-1.13	0.0971798
T12D8.5	0.120906	0.768473	4.24	0.00031983
mlc-5	-0.189223	0.660322	0.376	0.279718
hip-1	0.396482	0.175847	0.149	0.599326
T12G3.4	0.24298	0.448398	1.29	0.0825
mrpl-51	0.0112209	0.990024	-2.71	0.00223882
ctg-2	-0.123115	0.795819	-0.878	0.0340065
T13H5.4	0.15644	0.714531	-1.81	0.243598
mrps-18b	-0.0003597	0.999882	-0.951	0.0703255
agxt-1	0.928733	0.0351812	0.108	0.738132
copg-1	0.0897471	0.839668	-0.442	0.644645
T16G1.6	0.317149	0.396496	1.87	0.175212
T16G1.7	-0.0868731	0.862141	4.05	9.14e-05
T16G12.1	0.0601886	0.906376	0.0428	0.975058
T18D3.1	-0.0593166	0.918313	0.963	0.0967367
cyp-29a2	0.131972	0.760833	-1.03	0.270725
T19B10.2	-0.32703	0.357368	-2.24	0.00036599
bgal-1	0.241771	0.544233	1.86	0.152787
T19B10.5	0.294454	0.442019	-1.99	0.0177684
T20B3.1	-0.356729	0.32638	0.694	0.479776
chc-1	0.24503	0.381194	-0.519	0.739296
T21B6.3	-0.460252	0.0828578	1.33	0.366054
mrpl-50	-0.281704	0.437288	-0.718	0.502093
enol-1	0.147751	0.576808	0.381	0.163411
mics-1	0.0262574	0.966494	-0.248	0.723829
scpl-4	-0.184332	0.646406	-1.39	0.00310455
T22C1.6	0.279806	0.458222	-1.75	0.0679031
sptl-3	0.0739087	0.890705	-1.23	0.1664
alh-13	0.133589	0.760734	-1.19	0.0806341
prmt-9	0.668021	0.04416	0.186	0.805708
T23D8.3	0.118851	0.776403	-3.17	0.00150875
ppm-2	-0.259655	0.406423	-0.32	0.388388
T23G7.3	0.17793	0.634794	-3.78	0.00013907
T23G11.7	-0.0233751	0.97127	0.554	0.170997
T24B8.3	0.0148348	0.984288	0.924	0.208898
T24H10.1	0.338676	0.356784	-0.0403	0.889623
T25B9.1	-0.276995	0.471289	-0.543	0.436867
T25B9.9	0.486394	0.101197	0.127	0.679566
T25C12.3	0.0915746	0.807701	1.8	0.373625
T25G3.3	0.139403	0.748614	0.857	0.354869
gpdh-3	0.367163	0.156347	0.562	0.199881
T26G10.1	0.557172	0.036362	-0.926	0.272519
T27E9.2	-0.0139008	0.985327	0.293	0.563127
abcf-2	0.232778	0.211367	-0.397	0.506413
T28D6.6	0.1577	0.726719	-0.745	0.0294539
T28D6.7	-0.0787249	0.884178	-1.48	0.00776839
T28F4.5	-0.121089	0.797618	2.56	0.103751
T28H10.3	0.245382	0.48535	2.4	0.00028245
inos-1	-0.201408	0.42297	-0.513	0.100372
VF13D12L.3	0.108112	0.827157	2.02	0.00041182
ebp-2	2.14378	0.00863543	-1.41	0.00591396
ucr-2.1	-0.0900961	0.83715	0.0692	0.829601
nuo-6	-0.0560728	0.925209	0.125	0.704236
W01D2.1	0.0255473	0.96861	-4.46	0.0463447
W01F3.2	-0.427783	0.248831	1.69	0.0470208
mlt-11	-3.91291	5.02e-37	-7.55	4.77e-05
rpb-11	0.00194316	0.996789	0.367	0.572634
W02A11.1	0.189944	0.660322	0.0538	0.883793
vps-25	-0.483424	0.147336	-0.918	0.424185
mfn-1	-0.272625	0.457825	-3.05	7.26e-05
metl-1	0.0636263	0.906885	-0.416	0.482509
mrps-11	-0.233881	0.495573	-0.419	0.291654
W04E12.7	0.520919	0.178788	1.39	0.023413
clec-50	0.328054	0.249039	-0.187	0.851987
lpr-6	-2.6462	0.003172	-3.58	0.00043586
lpr-5	-3.08724	1.4e-06	-4.52	0.0011124
lpr-4	-0.409867	0.132937	-5.77	4.14e-05
W04G3.5	-0.0797195	0.884087	0.574	0.410136
lpr-3	-3.90904	6.12e-07	-8.25	5.22e-06
W05B5.1	-0.298744	0.410007	-0.204	0.616834
prmt-7	0.492849	0.153417	2.2	0.00295278
ctps-1	0.231852	0.470369	-1.27	0.156999
W07E11.1	0.108902	0.815633	1.62	0.680713
mtr-4	0.417707	0.182188	1.27	0.410632
casc-3	-0.0202776	0.977412	-1.01	0.182759
ola-1	0.535391	0.0303408	-0.575	0.0455348
pptr-1	0.121242	0.797618	-0.325	0.427184
W09C5.1	0.322944	0.116501	-2.55	0.00077487
cox-4	-0.0399182	0.933039	0.392	0.153394
W09D10.1	-0.184184	0.672408	-0.97	0.123908
mrpl-12	-0.441271	0.115175	-0.319	0.388961
W09D10.4	-0.183512	0.676297	-0.324	0.329074
zmp-4	-0.200425	0.621625	-1.46	0.0315501
W09G3.7	0.0964648	0.823185	0.36	0.406848
W09H1.5	0.189851	0.661378	0.742	0.10241
nduf-7	-0.0035897	0.996789	0.156	0.626836
ttr-16	0.369108	0.139608	1.69	0.00276295
ttr-17	-0.19663	0.640467	2.26	0.0002196
Y6B3B.9	0.0190869	0.975606	-0.02	0.97085
Y7A5A.1	0.266241	0.478655	2.86	0.00685393
Y7A9A.1	0.0313501	0.96135	4.71	0.00250403
Y10G11A.1	0.134093	0.748438	-1.5	0.00684743
Y11D7A.10	-0.0803233	0.86671	2.12	0.126184
Y16B4A.2	0.223454	0.475129	0.898	0.162027
Y17G7B.3	0.0902327	0.829968	0.754	0.0410129
dhps-1	0.137039	0.752739	-0.827	0.0254498
Y17G7B.12	-0.0349259	0.954892	-2.59	0.0312217
Y18D10A.9	-0.178212	0.670759	2.34	0.0425304
car-1	0.451839	0.184879	-0.137	0.623268
ragc-1	-0.113964	0.811636	1.19	0.0463899
Y32F6A.5	0.0744767	0.893586	1.75	0.0756976
semo-1	-0.643307	0.119517	2.05	0.00665264
Y37D8A.2	0.535006	0.097208	0.712	0.277772
spcs-2	0.219999	0.597681	-0.177	0.493505
cox-5A	-0.0231682	0.965133	0.235	0.4242
mrps-10	-0.308779	0.410007	-2.24	0.0618784
rbm-7	0.202128	0.60955	-0.484	0.401421
epg-3	0.187422	0.6655	3.26	0.0181562
Y37H9A.3	-0.185236	0.659473	0.145	0.871929
lips-15	0.165706	0.636953	2.74	0.00865048
Y38E10A.22	-0.115634	0.802997	-2.85	0.129962
hphd-1	-0.231511	0.490809	-0.897	0.00966849
dct-16	1.32916	9.37e-06	0.462	0.274975
Y39A1A.3	-0.229634	0.574206	-0.892	0.0535945
mrpl-22	0.0652021	0.906946	-0.878	0.0125327
Y39A1A.14	0.147621	0.734162	-2.18	0.0004921
Y39A1A.21	0.154934	0.676297	-2.25	0.0198945
pph-5	0.304592	0.419898	-0.879	0.071723
Y39B6A.3	0.236448	0.464426	-0.521	0.587676
pro-3	0.316931	0.359345	-0.764	0.691104
Y39B6A.33	0.560672	0.0310318	-2.1	0.0350313
gtf-2f2	0.11432	0.809847	0.805	0.0627305
mrps-35	-0.0409717	0.946401	-0.376	0.559077
mlt-3	-0.190087	0.643255	-0.883	0.155573
bckd-1a	-0.0167768	0.980492	-0.613	0.0423544
abce-1	0.0617292	0.906376	0.728	0.317314
Y39G8B.1	0.0526077	0.931602	-0.366	0.188057
eif-3.j	0.305716	0.390275	-0.405	0.306229
sup-1	-0.133882	0.769838	1.8	0.172526
eef-1B.2	0.0536273	0.921632	-0.62	0.0381263
Y43F4B.5	0.261137	0.499512	-0.0415	0.926362
Y43F4B.9	0.161819	0.547344	0.0609	0.941251
Y43F8B.1	0.130838	0.73042	0.496	0.555372
Y43F8C.7	0.0923465	0.85726	0.0695	0.886671
mrps-28	0.162052	0.679092	-1.15	0.181678
Y43F8C.13	0.097101	0.847399	0.0126	0.967236
Y44A6D.2	-0.682744	0.0649663	-2.31	0.114006
acdh-11	0.0849316	0.87261	1.13	0.375037
afmd-2	0.482495	0.165791	-0.563	0.255143
seld-1	0.0514494	0.92816	-0.0104	0.984833
Y45F10B.13	0.287967	0.423694	-0.195	0.856687
iscu-1	-0.079047	0.883739	-0.829	0.0638115
lact-9	-0.0025227	0.996789	0.943	0.128525
snrp-200	0.462143	0.0528735	0.771	0.672336
vps-2	0.248371	0.499424	0.858	0.0377008
cpt-1	-1.72567	4.79e-11	0.641	0.52971
spds-1	0.126154	0.789505	-1.36	0.0229563
aakb-2	-0.10041	0.840177	1.88	0.0112305
rsks-1	-0.261298	0.300276	-1.41	0.099887
Y47D3A.21	0.376792	0.296325	-0.112	0.846716
eif-2bbeta	-0.0668005	0.902507	-1.32	0.117786
Y48A6B.3	0.00453934	0.99613	-0.315	0.348263
Y48A6B.7	-0.324045	0.374428	0.953	0.124141
Y48B6A.1	0.148998	0.707559	-0.0152	0.989823
men-1	0.229055	0.471289	0.441	0.342804
Y48B6A.13	0.14715	0.718932	-0.818	0.170998
Y48C3A.3	-0.310063	0.376583	0.163	0.592137
mrpl-20	0.171617	0.686052	-0.252	0.836093
pinn-4	-0.0614548	0.906946	0.803	0.141008
Y48C3A.20	0.250744	0.522253	2.36	0.0181974
mrpl-37	0.0789601	0.885214	-2.18	0.0703142
Y48E1B.8	0.048601	NA	-3.42	0.003429
Y48G10A.1	0.626151	0.125591	0.388	0.32669
Y48G10A.3	-0.317982	0.370126	-2.37	0.00430117
vha-13	-0.578655	0.00039508	0.335	0.20169
glrx-5	0.227825	0.569915	-0.0917	0.80204
Y49E10.16	0.548551	0.14972	-1.06	0.432155
Y49E10.18	-0.168158	0.70924	-1.09	0.0121102
scav-3	0.0299468	0.963664	0.579	0.577918
Y49E10.21	0.200923	0.634794	1.06	0.0754515
ttr-24	0.183712	0.675249	2.07	0.00286309
ttr-25	0.171607	0.698368	2.59	0.00038785
ttr-26	-0.149907	0.737161	0.402	0.617742
Y51H1A.3	0.00230407	0.997075	0.12	0.657215
Y51H4A.15	0.101669	0.833295	-1.34	0.00243012
mop-25.2	-0.0799236	0.878736	-1.05	0.0627808
Y53C12B.1	-0.0617196	0.914509	-0.233	0.790173
pno-1	0.178489	0.628356	-2.66	0.00262827
nsun-5	0.390274	0.282409	-1.76	0.0120254
Y53F4B.18	0.341125	0.332434	-0.881	0.399205
arp-1	0.314285	0.293444	0.546	0.109664
Y53F4B.39	0.115072	0.795819	-1.61	0.0143183
Y53H1B.2	0.107726	0.816717	4.49	0.00022757
Y54E5A.5	0.301522	0.416564	0.325	0.240519
dus-2	-0.0813673	0.867715	-0.0051	0.997005
bub-3	-0.0191384	0.978377	-0.26	0.466701
Y54G11A.2	-0.0759617	0.890125	-1	0.0673328
Y54G11A.4	0.135405	0.760409	0.952	0.432175
Y54G11A.7	-0.0450861	0.941303	0.729	0.337144
ddl-3	0.149361	0.737751	0.82	0.479766
Y56A3A.7	0.0684228	0.898393	-0.312	0.556365
faah-4	0.202812	0.621625	0.12	0.829224
Y56A3A.18	-0.206506	0.623003	-1.74	0.00047754
Y56A3A.19	0.052349	0.931467	-0.103	0.777005
trap-4	0.0149438	0.984003	-0.627	0.0352928
tric-1B.1	-0.0863125	0.870205	0.532	0.725591
Y57A10A.13	0.20719	0.62303	-0.938	0.254646
txdc-12.1	-0.187917	0.668597	-2.23	8.05e-05
Y57A10A.26	-0.245356	0.499619	0.942	0.00942132
Y57A10A.27	0.125251	0.780691	-1.01	0.0459853
daf-22	-0.170564	0.686739	-0.626	0.0505139
tag-273	0.534665	0.125731	0.49	0.755029
Y57G11C.3	0.0580166	0.923459	-0.297	0.454183
nuo-3	-0.563105	0.136057	0.406	0.265667
sec-61.a	-0.108026	0.800391	0.601	0.391795
mrps-7	0.0165857	0.980092	-1.16	0.0036544
Y57G11C.43	1.88644	0.0126007	-1.41	0.0683014
tcc-1	0.233769	0.472223	0.174	0.857674
ebp-1	0.115659	0.792044	1.11	0.0312624
Y59A8B.8	0.163745	0.677662	0.702	0.29879
nova-1	0.147835	0.738248	0.148	0.582064
lon-8	0.136055	0.748881	-1.18	0.188028
snx-6	-0.100382	0.838978	-0.531	0.116062
abhd-3.1	0.183467	0.66773	-0.0641	0.847622
tmed-4	0.38212	0.282851	-0.396	0.404033
fars-2	0.0476405	0.938946	-0.627	0.237154
Y62E10A.6	0.153816	0.714691	-1.36	0.016563
emc-3	-0.0226285	0.97348	-0.432	0.688542
Y62E10A.13	-0.10997	0.820448	-0.78	0.44731
Y63D3A.7	-0.124981	0.788565	0.751	0.110776
Y66D12A.8	0.521738	0.166487	-0.361	0.57723
Y66D12A.9	0.808383	0.0108573	1.25	0.00228766
kdp-1	0.018181	0.975977	0.506	0.221836
Y69E1A.5	-0.165432	0.712502	-0.649	0.640669
Y69H2.3	-0.109008	0.809025	-1.2	0.0300688
Y73F4A.1	0.0688377	NA	0.687	0.439829
Y73F4A.2	-0.141873	0.752614	0.931	0.0179878
Y73F8A.27	0.10716	0.777302	-1.32	0.08983
Y75B8A.7	0.325822	0.367465	-0.338	0.844282
Y75B8A.14	0.114072	0.810249	-0.711	0.244499
Y75B8A.31	0.103225	0.804877	-0.203	0.745027
acs-5	-0.0815175	0.867727	-1.1	0.1307
Y76A2B.5	-0.275944	0.376724	-1.01	0.132734
atg-4.1	-0.0973325	0.845051	-0.964	0.323853
gpi-1	0.158207	0.684238	0.332	0.320447
vps-28	0.242978	0.457648	-0.051	0.963966
cand-1	0.246194	0.493242	-0.407	0.866682
Y105C5A.8	0.128207	0.718932	1.05	0.253059
Y105E8A.2	0.315969	0.396542	0.974	0.295507
ekl-4	0.178365	0.683083	0.132	0.757288
yars-1	0.474178	0.11542	-0.899	0.275948
riok-2	0.162797	0.688238	0.538	0.632067
hprt-1	0.598093	0.064926	-0.164	0.597612
csnk-1	0.0712272	0.897186	-1.68	0.148279
Y106G6H.1	-0.100793	0.837429	-1.45	0.0197487
Y111B2A.12	0.00067847	0.99933	0.863	0.317948
cdkr-3	0.00146085	0.99856	-1.3	0.00334643
prmt-1	0.211761	0.516629	-0.885	0.0226758
Y116A8C.27	0.0962807	0.829968	-0.749	0.0235431
bca-2	-0.158717	0.713212	0.356	0.315681
ZC247.1	0.0474145	0.93182	-0.301	0.881135
cbs-1	-0.36856	0.237612	0.727	0.17595
ZC374.2	0.291398	0.430749	-0.151	0.695429
mppb-1	0.285023	0.460889	-0.817	0.0448146
msa-1	-0.0967634	0.848236	2.11	0.00445736
ZC412.3	0.00350512	0.996789	2.24	0.00049767
ZC434.8	0.449542	0.179838	0.731	0.0512495
ugt-16	0.113573	0.812753	-2.7	0.00356767
rad-23	0.518379	0.155435	-0.0404	0.896568
coa-7	0.33953	0.355809	0.0466	0.874428
nep-1	-0.716811	0.0981949	-4.44	0.00894479
ZK228.3	-0.0079326	0.9905	2.1	0.105895
ZK228.4	0.118994	0.737751	0.634	0.219288
nol-16	0.209871	0.619036	-1.08	0.442348
ZK287.1	-0.221023	0.595908	0.116	0.848262
ZK512.2	0.171741	0.67014	-1.08	0.17462
sec-16A.1	0.133728	0.720997	-3.23	5.73e-05
ZK550.3	0.0801882	0.864513	-1.15	0.497645
ZK550.6	-0.244545	0.51369	0.431	0.190598
pyk-2	0.00068197	0.99933	0.916	0.0324196
riok-3	0.514538	0.103447	-1.44	0.0394634
ZK632.4	-0.9703	0.00062038	-0.159	0.752291
ZK637.2	0.0557807	0.922749	-0.325	0.345176
asna-1	0.0429659	0.943906	0.149	0.619222
glb-1	-0.798262	0.0791848	2.28	0.00136017
ZK643.5	-0.290811	0.369429	-0.448	0.533376
dbt-1	0.205439	0.618845	-0.397	0.288413
ZK673.2	-1.01279	0.00030759	-0.332	0.605333
ZK792.5	0.4798	0.118839	-0.895	0.133601
ipmk-1	0.224467	0.552618	1.95	0.0165918
ZK795.3	0.234075	0.526165	-0.884	0.0133361
ZK809.3	0.197549	0.641477	0.317	0.331441
ZK822.2	0.206893	0.623539	0.829	0.0692577
gdh-1	-0.231314	0.151948	0.0698	0.78523
ZK829.7	0.0507686	0.93433	0.357	0.386491
ogdh-2	-0.839871	2.32e-05	-0.493	0.749102
ZK856.7	0.145428	0.732048	3.64	0.0208728
chpf-1	-0.206125	0.618845	-0.926	0.396386
ZK858.7	0.365649	0.320134	-0.747	0.244664
elpc-3	0.786551	0.0525175	0.0159	0.979277
ZK863.8	0.021874	0.966928	0.597	0.290736
ZK899.2	0.644983	0.122444	3.91	0.00041106
ZK909.3	0.245825	0.512645	-0.0775	0.783585
puf-12	0.62316	0.00056176	-2.82	0.124731
ZK1010.2	0.142205	0.735738	-1.31	0.116476
frg-1	0.119475	0.792079	-0.522	0.271438
ZK1025.3	-4.53435	0.00103655	-6.63	0.00016484
mmcm-1	-0.156273	0.677593	0.634	0.431852
ccdc-47	0.281109	0.338778	-0.974	0.0342882
nit-1	-0.421688	0.2404	0.722	0.355978
ZK1058.9	-0.397424	0.247676	0.696	0.111989
ZK1073.1	-0.118001	0.787115	1.32	0.00329044
ZK1098.4	-0.0545256	0.906946	-1.38	0.0266115
mrps-23	0.0868886	0.856299	-0.572	0.0857425
ZK1098.11	0.0002197	NA	2	0.00783269
ZK1128.1	-0.317343	0.395187	-1.15	0.0762823
ZK1307.1	0.261233	0.495689	-1.77	0.00098837
ZK1307.8	0.162329	0.699994	-0.726	0.556566
gstk-1	0.145019	0.714691	-2.08	0.00395034
ZK1320.9	0.0212748	0.97589	-0.517	0.181014
ZK1321.4	-0.292518	0.416109	0.631	0.221141
C05D12.3	0.0891181	0.851112	-1.03	0.366729
R13H4.2	-0.227109	0.576135	1.76	0.000559
mdt-9	0.407275	0.238896	0.0608	0.826793
ain-2	0.0215545	0.970143	-1.03	0.213123
nfs-1	0.438221	0.242668	-0.295	0.328746
mrpl-9	0.18849	0.66719	-1.09	0.0256637
cyp-34a9	-0.106422	0.827149	3.18	3.93e-05
faah-1	-0.357407	0.285662	0.995	0.139774
faah-2	0.132656	0.766642	-1.25	0.00506273
clec-51	0.14152	0.718313	0.14	0.811846
clec-52	-0.934133	0.00069345	-0.125	0.842978
B0228.7	0.037993	0.950681	-0.264	0.385063
natc-2	-0.411346	0.244483	0.202	0.620199
B0238.11	0.153084	0.73042	0.326	0.598004
B0238.12	1.43833	0.0238543	1.17	0.0803563
mrpl-47	0.0639537	0.912304	-0.782	0.388526
ggtb-1	0.116105	0.807925	1.69	0.00997484
rpia-1	0.0956126	0.843315	-0.142	0.608026
B0280.7	-0.0296961	NA	-2.35	0.0157897
B0280.9	0.4415	0.187023	0.206	0.898127
[truncated: 1,012 more rows]

## Sheet: Shared_GO_enriched_categories
# species: Caenorhabditis elegans
# support: EXP, IMP, ISS, ISM, TAS, IEA, HMP, HEP, IDA, IGI, ISO, IGC, NAS, HGI, IPI, IEP, ISA, RCA, IC, HDA
# associations retrieved on: 2022-07-11 13:39:26-04
# gofunc built on: 2018-02-21 10:04:34.764444-05
# gene associations file: ftp://ftp.geneontology.org/pub/go/gene-associations/gene_association.wb.gz
# revision: 2018-02-02 $
# downloaded on: 2018-02-14 09:46:59-05
# GO DAG files from: http://archive.geneontology.org/latest-full/go_201512-termdb-tables.tar.gz
# downloaded on: 2015-12-22 05:43:21-05
# translation required: no
# size of "genespace": 14091
# number of attributes: 7488
# NOTE: the last record consists of all the entities in the
# "genespace" that are not associated with any attribute (for
# the requested support).
# Original number of entities in query: 248
# Number of entities in query: 248
# Total number of entities: 14150
# Original total number of entities: 14091
# Entities not in default gene space: 59
# Total number of attributes: 7488
# Translation required: no
# Mode: unordered
# Number of simulations: 1000
# Adjusted P-value cutoff: 0.05
# Over/under: over
# Evidence codes: EXP, IMP, ISS, ISM, TAS, IEA, HMP, HEP, IDA, IGI, ISO, IGC, NAS, HGI, IPI, IEP, ISA, RCA, IC, HDA
OVERREPRESENTED ATTRIBUTES
N	X	LOD	P	P_adj	attrib ID	attrib name
3	3	2.59814	5.31994e-06	0.007	GO:0008429	phosphatidylethanolamine binding
3	5	1.89911	5.18253e-05	0.05	GO:0005544	calcium-dependent phospholipid binding
3	5	1.89911	5.18253e-05	0.05	GO:0005545	1-phosphatidylinositol binding
12	119	0.831408	1.16388e-06	<0.001	GO:0005615	extracellular space
16	174	0.789161	6.89529e-08	<0.001	GO:0044421	extracellular region part
19	308	0.601573	2.1191e-06	<0.001	GO:0005576	extracellular region
26	572	0.464018	8.59721e-06	0.011	GO:0055114	oxidation-reduction process
	GO:0008429	GO:0005544	GO:0005545	GO:0005615	GO:0044421	GO:0005576	GO:0055114
WBGene00001149	0	0	0	0	0	0	0
WBGene00018459	0	0	0	0	0	0	0
WBGene00006452	0	0	0	0	0	1	0
WBGene00017267	0	0	0	0	0	0	0
WBGene00004113	0	0	0	0	0	0	0
WBGene00018904	0	0	0	0	0	0	1
WBGene00008841	0	0	0	0	0	0	0
WBGene00021236	0	0	0	0	0	0	0
WBGene00015278	0	0	0	0	0	0	0
WBGene00020237	0	0	0	0	0	0	0
WBGene00020242	0	0	0	0	0	0	0
WBGene00012186	0	0	0	0	0	0	0
WBGene00008194	0	0	0	0	0	0	0
WBGene00021048	0	0	0	0	0	0	0
WBGene00018969	0	0	0	0	0	0	0
WBGene00023500	0	0	0	0	0	0	0
WBGene00002015	0	0	0	0	0	0	0
WBGene00016133	0	0	0	0	0	0	0
WBGene00009110	0	0	0	0	0	0	1
WBGene00022474	0	0	0	0	0	0	0
WBGene00044644	0	0	0	0	0	0	0
WBGene00013985	0	0	0	0	0	0	0
WBGene00000691	0	0	0	0	0	0	0
WBGene00011733	0	0	0	0	0	0	0
WBGene00009895	0	0	0	0	0	0	0
WBGene00235310	0	0	0	0	0	0	0
WBGene00010260	0	0	0	0	0	0	0
WBGene00015695	0	0	0	0	0	0	0
WBGene00009993	0	0	0	0	0	0	0
WBGene00000370	0	0	0	0	0	0	0
WBGene00017490	0	0	0	0	0	0	0
WBGene00006515	0	0	0	0	0	0	0
WBGene00019520	0	0	0	0	0	0	0
WBGene00022852	0	0	0	0	0	0	0
WBGene00019154	0	0	0	0	0	0	1
WBGene00021843	0	0	0	0	0	0	0
WBGene00001067	0	0	0	0	1	0	0
WBGene00001066	0	0	0	0	0	0	0
WBGene00008865	0	0	0	0	0	0	0
WBGene00022076	0	0	0	0	0	0	1
WBGene00011966	0	0	0	0	0	0	0
WBGene00013884	0	0	0	0	0	1	0
WBGene00012204	0	0	0	0	0	0	0
WBGene00020036	0	0	0	0	0	0	0
WBGene00016594	0	0	0	0	0	0	0
WBGene00011694	0	0	0	0	0	0	0
WBGene00000798	0	0	0	0	0	0	0
WBGene00022673	0	0	0	0	0	0	0
WBGene00000235	0	0	0	0	0	0	0
WBGene00045411	0	0	0	0	0	0	0
WBGene00002052	0	0	0	0	0	0	0
WBGene00004429	0	0	0	0	0	0	0
WBGene00003786	0	0	0	0	0	0	0
WBGene00014244	0	0	0	0	0	0	0
WBGene00017501	0	0	0	0	0	0	0
WBGene00017498	0	0	0	0	0	0	0
WBGene00002024	0	0	0	0	0	0	0
WBGene00019779	0	0	0	0	0	0	0
WBGene00015781	0	0	0	0	0	0	0
WBGene00011083	0	0	0	0	0	0	0
WBGene00013236	0	0	0	0	0	0	0
WBGene00017775	0	0	0	0	0	0	0
WBGene00021063	0	0	0	0	0	0	0
WBGene00014141	0	0	0	0	0	0	0
WBGene00020962	0	0	0	0	0	0	0
WBGene00003096	0	0	0	0	0	0	0
WBGene00012652	0	0	0	0	0	0	0
WBGene00021078	0	0	0	0	0	0	0
WBGene00006948	0	0	0	0	0	0	0
WBGene00006947	0	0	0	1	1	1	0
WBGene00011559	0	0	0	0	0	0	0
WBGene00010625	0	0	0	0	0	0	1
WBGene00011274	0	0	0	0	0	0	0
WBGene00001724	0	0	0	0	0	0	0
WBGene00007207	0	0	0	0	0	0	0
WBGene00014183	0	0	0	0	0	0	0
WBGene00000780	0	0	0	0	0	0	0
WBGene00000599	0	0	0	0	0	0	0
WBGene00009818	0	0	0	0	0	0	0
WBGene00017374	0	0	0	1	1	0	0
WBGene00016422	0	0	0	0	0	0	0
WBGene00009926	0	0	0	0	0	0	0
WBGene00011571	0	0	0	1	1	1	0
WBGene00016670	0	0	0	1	1	1	0
WBGene00044737	0	0	0	1	1	0	0
WBGene00022515	0	0	0	1	1	0	0
WBGene00019203	0	0	0	1	1	0	0
WBGene00017998	0	0	0	0	0	0	0
WBGene00021556	0	0	0	0	0	0	0
WBGene00004310	0	0	0	0	0	0	0
WBGene00000730	0	0	0	0	0	0	0
WBGene00021494	0	0	0	0	0	0	0
WBGene00016535	0	0	0	0	0	0	0
WBGene00009706	0	0	0	0	0	0	0
WBGene00001975	0	0	0	0	0	0	0
WBGene00000986	0	0	0	0	0	0	1
WBGene00006539	0	0	0	0	0	0	0
WBGene00000978	0	0	0	0	0	0	1
WBGene00013263	0	0	0	0	0	0	0
WBGene00017640	0	0	0	0	0	0	1
WBGene00000977	0	0	0	0	0	0	1
WBGene00016097	0	0	0	0	0	0	0
WBGene00000618	0	0	0	0	0	0	0
WBGene00000829	0	0	0	0	0	0	1
WBGene00000717	0	0	0	0	0	0	0
WBGene00015538	0	0	0	0	0	0	0
WBGene00008205	0	0	0	0	0	0	0
WBGene00017071	0	0	0	0	0	0	1
WBGene00016073	0	0	0	0	0	0	0
WBGene00018965	0	0	0	0	0	0	0
WBGene00016283	0	0	0	0	1	1	0
WBGene00020747	0	0	0	0	0	0	0
WBGene00008496	0	0	0	0	0	0	0
WBGene00012149	0	0	0	0	0	0	1
WBGene00017060	0	0	0	0	0	0	1
WBGene00006829	0	0	0	0	0	0	0
WBGene00010238	0	0	0	0	0	0	0
WBGene00007440	0	0	0	0	0	0	0
WBGene00019962	0	0	0	0	0	0	0
WBGene00002254	0	0	0	0	0	1	0
WBGene00006956	0	0	0	0	0	0	0
WBGene00008567	0	0	0	0	0	0	1
WBGene00020710	0	0	0	0	0	0	0
WBGene00008565	0	0	0	0	0	0	1
WBGene00008564	0	0	0	0	0	0	1
WBGene00004017	0	0	0	0	0	0	0
WBGene00010905	0	0	0	0	0	0	0
WBGene00019280	0	0	0	0	0	0	0
WBGene00001783	0	0	0	0	0	0	0
WBGene00009215	0	0	0	0	0	1	0
FB:FBgn0024289	0	0	0	0	0	0	0
WBGene00007859	0	0	0	0	0	0	0
WBGene00001029	0	0	0	0	0	0	0
WBGene00008376	0	0	0	0	0	0	0
WBGene00021095	0	0	0	0	0	0	0
WBGene00002268	0	0	0	0	0	0	0
WBGene00017262	0	0	0	0	0	0	0
WBGene00008605	0	0	0	0	0	0	0
WBGene00010731	0	0	0	0	0	0	0
WBGene00019022	0	0	0	0	0	0	0
WBGene00000928	0	0	0	0	0	0	0
WBGene00010963	0	0	0	0	0	0	1
WBGene00018145	0	0	0	0	0	0	0
WBGene00022159	0	0	0	0	0	0	0
WBGene00009453	0	0	0	0	0	0	1
WBGene00007101	0	0	0	0	0	0	0
WBGene00016018	0	0	0	0	0	0	0
WBGene00001387	0	0	0	0	0	0	0
WBGene00010842	0	0	0	0	0	0	0
WBGene00003588	1	1	1	0	0	0	0
WBGene00003590	1	1	1	0	0	0	0
WBGene00003589	1	1	1	0	0	0	0
WBGene00004133	0	0	0	0	0	0	0
WBGene00020550	0	0	0	0	0	0	0
WBGene00001762	0	0	0	0	0	0	0
WBGene00018238	0	0	0	0	0	0	0
WBGene00001752	0	0	0	0	0	0	0
WBGene00011801	0	0	0	0	0	0	0
WBGene00001753	0	0	0	0	0	0	0
WBGene00015464	0	0	0	0	0	0	0
WBGene00012351	0	0	0	0	0	0	0
WBGene00000903	0	0	0	1	1	1	0
WBGene00014030	0	0	0	0	0	0	0
WBGene00016943	0	0	0	0	0	0	1
WBGene00044488	0	0	0	0	0	0	0
WBGene00022235	0	0	0	0	0	0	0
WBGene00012144	0	0	0	0	0	0	0
WBGene00001432	0	0	0	0	0	0	0
WBGene00011272	0	0	0	0	0	0	0
WBGene00012383	0	0	0	1	1	0	0
WBGene00001430	0	0	0	0	0	0	0
WBGene00001772	0	0	0	0	0	0	0
WBGene00077701	0	0	0	0	0	0	0
WBGene00001428	0	0	0	0	0	0	0
WBGene00001020	0	0	0	0	0	0	0
WBGene00003553	0	0	0	0	0	1	0
WBGene00000649	0	0	0	0	0	0	0
WBGene00015469	0	0	0	0	0	0	0
WBGene00005018	0	0	0	0	1	1	0
WBGene00003821	0	0	0	0	0	0	0
WBGene00013078	0	0	0	1	1	0	0
WBGene00018760	0	0	0	0	0	0	0
WBGene00009429	0	0	0	0	0	0	0
WBGene00019207	0	0	0	0	0	0	0
WBGene00019738	0	0	0	0	0	0	0
WBGene00009237	0	0	0	0	0	0	0
WBGene00022248	0	0	0	0	0	0	0
WBGene00001077	0	0	0	0	0	0	1
WBGene00016166	0	0	0	0	0	0	0
WBGene00011944	0	0	0	0	0	0	0
WBGene00020886	0	0	0	1	1	0	0
WBGene00008040	0	0	0	1	1	1	0
WBGene00001074	0	0	0	0	1	0	0
WBGene00007999	0	0	0	0	0	0	0
WBGene00022394	0	0	0	0	0	0	0
WBGene00010383	0	0	0	0	0	0	0
WBGene00000111	0	0	0	0	0	0	1
WBGene00020149	0	0	0	0	0	0	1
WBGene00022848	0	0	0	0	0	0	0
WBGene00022173	0	0	0	0	0	0	0
WBGene00011831	0	0	0	0	0	0	0
WBGene00016106	0	0	0	0	0	0	0
WBGene00019275	0	0	0	0	0	0	0
WBGene00001703	0	0	0	0	0	0	0
WBGene00001694	0	0	0	0	0	1	0
WBGene00013181	0	0	0	0	0	0	0
WBGene00018538	0	0	0	0	0	0	0
WBGene00002019	0	0	0	0	0	0	0
WBGene00022781	0	0	0	0	0	0	0
WBGene00001714	0	0	0	0	0	0	0
WBGene00000784	0	0	0	0	0	0	0
WBGene00001716	0	0	0	0	0	0	0
WBGene00000781	0	0	0	0	0	0	0
WBGene00012256	0	0	0	0	0	1	0
WBGene00008851	0	0	0	0	0	0	0
WBGene00020846	0	0	0	0	0	0	0
WBGene00012255	0	0	0	0	0	1	0
WBGene00012261	0	0	0	0	0	1	0
WBGene00012257	0	0	0	0	0	1	0
WBGene00019698	0	0	0	0	0	0	0
WBGene00044621	0	0	0	0	0	0	0
WBGene00010742	0	0	0	0	0	0	0
WBGene00016443	0	0	0	0	0	0	1
WBGene00010204	0	0	0	0	0	0	0
WBGene00017769	0	0	0	0	0	0	0
WBGene00009514	0	0	0	0	0	1	1
WBGene00302974	0	0	0	0	0	0	0
WBGene00009573	0	0	0	0	0	0	0
WBGene00006059	0	0	0	0	0	0	0
WBGene00007623	0	0	0	0	0	0	0
WBGene00022644	0	0	0	0	0	0	0
WBGene00002073	0	0	0	0	0	0	0
WBGene00023407	0	0	0	0	0	0	0
WBGene00003639	0	0	0	0	0	0	0
WBGene00004437	0	0	0	0	0	0	0
WBGene00015044	0	0	0	0	0	0	1
WBGene00010573	0	0	0	0	0	1	0
WBGene00000966	0	0	0	0	0	0	1
WBGene00022642	0	0	0	0	0	0	0
WBGene00014826	0	0	0	0	0	0	0
WBGene00019617	0	0	0	0	0	0	0
WBGene00017127	0	0	0	0	0	0	0
WBGene00018269	0	0	0	0	0	0	0
WBGene00017128	0	0	0	0	0	0	0
WBGene00008546	0	0	0	0	0	0	0
WBGene00007934	0	0	0	0	0	0	0
WBGene00020560	0	0	0	0	0	0	0
WBGene00015402	0	0	0	0	0	0	0
GO:0008429	phosphatidylethanolamine binding
GO:0005544	calcium-dependent phospholipid binding
GO:0005545	1-phosphatidylinositol binding
GO:0005615	extracellular space
GO:0044421	extracellular region part
GO:0005576	extracellular region
GO:0055114	oxidation-reduction process
