# Supplementary material for: Inhibition of ribosome biogenesis in the epidermis is sufficient to trigger organism-wide growth quiescence independently of nutritional status in C. elegans
Source: PLoS Biol. 2023 Aug 31;21(8):e3002276. doi: 10.1371/journal.pbio.3002276 (PMC10499265; doi:10.1371/journal.pbio.3002276)
Supplement: S1 Text — (M) [file pbio.3002276.s019.m]

%Worm_20220228 measures worm length.

% Add-ons needed include:  1) Image Processing Toolbox
%                           2) Curve Fitting Toolbox
%                           3) Financial Toolbox or Statistics and Machine Learning Toolbox
%
% Run (F5) the code and follow instructions in the window title or popup
% windows.
%
% Author: Shinuo Weng <wengshinuo@gmail.com> 2022

%% Initialization
restoredefaultpath;
clear all;clc;
addpath(genpath(pwd));
%% Select files
% Show title for Mac users
if ~ispc; menu('Select *.tif;*.jpg images of worms','OK'); end
% Select images. multiselect enabled.
[im_file, im_path] = uigetfile('*.tif;*.tiff;*.jpg', 'Select *.tif;*.jpg images of worms', 'MultiSelect', 'on');
% Formatting
if ~iscell(im_file)
    im_file = {im_file};
end
nsample = numel(im_file); % number of samples
%% Semi-automatic detection and data export
for isample = 1:nsample
    % Rootname for data export
    rootname = im_file{isample};
    idx = strfind(rootname,'.');
    rootname = rootname(1:idx(end)-1);
    clear idx;
    % Load images and convert to grayscale
    IM = imread([im_path, im_file{isample}]);
    IM = rgb2gray(IM);%figure; imshow(im,[]);
    %% Calibration.
    umpixel = calibration(IM);
    %% Area filter
    filter_area = inputdlg({'Minimum area (um^2):','Maximum area (um^2):'},...
        'Filter',[1 35],{num2str(3000), num2str(1000000)});
    filter_area = [str2num(filter_area{1}), str2num(filter_area{2})]/umpixel^2;
    %% Convert to BW masks (IM_bw) with area filter
    sensitivity = 0.4; %%%!!!!!!!!!!!!!!!!!!!!!!!!!!!!!!
    % Conver to bw mask using adaptive binarization
    IM_bw = im2mask(IM, sensitivity,'dark',filter_area);
    % Display the mask
    % hf = figure; imshowpair(IM, IM_bw,'montage');
    %% Automatic detection
    hf = figure('Name', ['Sample #', num2str(isample)], 'NumberTitle', 'off');
    imshow(IM); hold on;

    [check_roi, ROI_RECT, CtrlNodes, Worm] = WormDetect(IM, IM_bw,filter_area, umpixel);
    nroi = size(check_roi,1);
    
    % Display for later manual adjustment
    % initialization
    Midline = cell(nroi,1);
    hmidline = cell(nroi,1);
    hroi = cell(nroi,1);
    hcontrol = cell(nroi,1);
    hworm = cell(nroi,1);
    
    for iroi = 1:nroi
        % mark the region
        hroi{iroi} = rectangle('Position',ROI_RECT(iroi,:), 'EdgeColor', 'g');
        text(ROI_RECT(iroi,1)+5, ROI_RECT(iroi,2)+15, num2str(iroi),'FontSize',8,'Color',  'r');
        
%         % mark the edge of the detected worm. Not accurate.
%         edge = bwboundaries(Worm{iroi},'noholes');
%         hworm{iroi} = plot(edge{1}(:,2)+ROI_RECT(iroi,1), edge{1}(:,1)+ROI_RECT(iroi,2),'b');
        
        % mark the midline of detected worms
        if check_roi(iroi)
            % reduce path.
            midline_spline  = fnplt(cscvn(CtrlNodes{iroi}'))';

            Midline{iroi} = midline_spline;
            hmidline{iroi} = plot(midline_spline(:,1),  midline_spline(:,2),'r');
        else
            set(hroi{iroi}, 'LineStyle', '--');
        end
    end
 
    %% Manual adjustment
    figure(hf);
    set(hf, 'Name', ['Sample #', num2str(isample),...
        '. Adjustment: Left click to correct a midline; Right click to deselect; Click out of the image when done.'],...
        'NumberTitle', 'off');
    
    inWin = 1; %
    [X,Y,button]=ginput(1);
    while inWin ==1
        
        iroi = findRECTindex(X,Y,ROI_RECT); % find the index of the selected roi
        if iroi~=0
            if button ==1
                im = imcrop(IM, ROI_RECT(iroi,:));
                [CtrlNodes{iroi}, Midline{iroi}] = pathCorrection(IM, ROI_RECT(iroi,:), CtrlNodes{iroi});
              
                
                set(hmidline{iroi}, 'XData', Midline{iroi}(:,1), 'YData', Midline{iroi}(:,2));
                set(hmidline{iroi},'LineStyle', '-');
                %           set(hpath{iroi}, 'Position', Path{iroi}, 'EdgeColor', 'r');
                set(hroi{iroi},'LineStyle', '-');
                check_roi(iroi) = 1;
            elseif button ==3
                set(hmidline{iroi},'LineStyle', '--');
                set(hroi{iroi},'LineStyle', '--');
                check_roi(iroi) = 0;
            end
        end
        [X,Y,button]=ginput(1);
        %iroi = findRECTindex(X,Y,ROI_RECT);
        inWin = inWindow(X,Y,gca); % check if click out of the image area
    end
    % save the labeled image
    saveas(hf, [im_path, rootname, '_labeled.jpeg']);
    %% export to an excel file
    SumTable = table;
    for iroi = 1:nroi
        if check_roi(iroi)
            sumtable = table;
            sumtable.Path = im_path;
            sumtable.File = im_file{isample};
            sumtable.WormID = iroi;
            sumtable.umpixel = umpixel;
            l = CurveLength2D(Midline{iroi});
            sumtable.Length_um = l(end)*umpixel;
            SumTable = [SumTable;sumtable];
        end
    end
    
    writetable(SumTable, [im_path, rootname, '.xlsx']);
    %% export data file.
    save([im_path, rootname,'.mat'], 'im_path', 'rootname', 'hf', 'hmidline', 'hroi','hworm',...
        'IM', 'IM_bw', 'ROI_RECT','CtrlNodes', 'Midline', 'Worm', 'check_roi');
    close(hf);
end
%%
%%%%%%%%%%%%%%%%%%%%%%%%%%%%%%%%%%%%%%%%%%%%%%%%%%%%%%%%%%%%%
function umpixel = calibration(im)
%%%% Draw on a scale bar for calibration.

hf = figure('Name', 'Calibraton: Select the scale bar region to zoom in for calibration', 'NumberTitle', 'off');
imshow(im,[]); hold on;
roi = drawrectangle;
% window zoom in
xlim([roi.Position(1), roi.Position(1)+roi.Position(3)]);
ylim([roi.Position(2), roi.Position(2)+roi.Position(4)]);
delete(roi);
set(hf, 'units','normalized','outerposition', [0 0 1 0.8]);
% draw along the scale bar
set(hf, 'Name', 'Calibraton: Detailed insturction in the message box');
hmsg = msgbox({'1. Left click to add vertices to draw a straight line along the scale bar.';
    '2. Right click to finish drawing.'; '3. Move the vertices to adjust if needed.'; '4. Click the ''OK'' button to finish.'},'Calibration');
set(hmsg, 'unit', 'normalized','Position', [0.75, 0.8, 0.2,0.12]);
roi_scale = drawpolyline;
waitfor(hmsg);
% calculate the um per pixel
length_pixel = norm(roi_scale.Position(end,:)-roi_scale.Position(1,:));
scale = inputdlg({'Distance in pixels:','Known distance (um):'},...
    'Set scale',[1 35],{num2str(length_pixel),'250'});
umpixel = str2num(scale{2})/str2num(scale{1});
delete(hf);
end

function mask = im2mask(im, sensitivity, foreground, filter_area)
%%%%%% convert to bw mask using adaptive binarization, then filter with area
im_med = medfilt2(im);
im_bw = imbinarize(im_med,'adaptive','ForegroundPolarity',foreground,'Sensitivity',sensitivity);
if strcmp(foreground, 'dark')
    im_bw = imcomplement(im_bw);
end
im_bw = bwareafilt(im_bw,[20, Inf]);
im_bw = imclose(im_bw, strel('disk', 5));
im_bw = imfill(im_bw, 'holes');
%im_bw = imopen(im_bw, strel('disk', 2));
% Area filter
% hf = figure; imshowpair(im, im_bw,'montage');
% area filter
mask = bwareafilt(im_bw,filter_area);
% hf = figure; imshowpair(im, mask,'montage');
end

function [ROI_RECT,ROI_label,check_roi,hf] = manualSelect(im, mask)
% manual adjustment of the selected roi.
[ROI_label,nroi] = bwlabel(mask);
ROI_stats = regionprops(ROI_label, 'BoundingBox');

% reorganize from struct to matrix.
ROI_RECT = NaN(nroi,4);
for i = 1:nroi
    ROI_RECT(i,:) = ROI_stats(i).BoundingBox;
end
% draw boxes around roi's in green
nroi = size(ROI_stats,1);
check_roi = ones(nroi,1); % set to zero when unselect
hroi = cell(nroi,1); % save the roi rect handles for display
hf = figure; imshow(im);
for iroi = 1:nroi
    region = ROI_RECT(iroi,:);
    xmin = max([1, region(1)-20]);
    xmax = min([size(im,2), region(1)+region(3)+40]);
    ymin = max([1, region(2)-20]);
    ymax = min([size(im,1), region(2)+region(4)+40]);
    ROI_RECT(iroi,:) = [xmin, ymin, xmax-xmin, ymax-ymin];
    hroi{iroi} = rectangle('Position',[xmin, ymin, xmax-xmin, ymax-ymin], 'EdgeColor', 'g');
end
% Manual adjustment
set(hf, 'Name', 'Manual adjustment: Right click to deselect (red), left click to select (green); Click out of the image when done.',...
    'NumberTitle', 'off');
check = 1; %
while check ==1
    [X,Y,button]=ginput(1);
    iroi = findRECTindex(X,Y,ROI_RECT); % find the index of the selected roi
    while iroi~=0
        if button ==1
            set(hroi{iroi},'EdgeColor','g');
            check_roi(iroi) = 1;
        elseif button ==3
            set(hroi{iroi},'EdgeColor','r');
            check_roi(iroi) = 0;
        end
        [X,Y,button]=ginput(1);
        iroi = findRECTindex(X,Y,ROI_RECT);
    end
    check = inWindow(X,Y,gca); % check if click out of the image area
end
% reorganize check_roi, ROI_stats, ROI_label, hroi.  Checked worm first.
idx = [find(check_roi==1); find(check_roi ==0)];
ROI_RECT = ROI_RECT(idx,:);
hroi = hroi(idx);
check_roi = check_roi(idx);
roi_label = zeros(size(ROI_label));
for iroi = 1:nroi
    roi_label(ROI_label==idx(iroi))=iroi;
end
ROI_label = roi_label;

for iroi = 1:nroi
    if check_roi(iroi)==0
        delete(hroi{iroi});% delelet the boxes for unselect rois
    else
        text(ROI_RECT(iroi,1)+5, ROI_RECT(iroi,2)+10, num2str(iroi),'FontSize',10,'Color','red'); %label.
    end
end


end

function [skeleton2, check] = debranch(skeleton, angle_thresh, dist_thresh)
% remove branch by using angle thresh.
iloop = 0;
% original endpoints0
branchpoints0 = bwmorph(skeleton, 'branchpoints');
endpoints0 = bwmorph(skeleton, 'endpoints');
% initialize. changes with debranch.
branchpoints = branchpoints0;
endpoints = endpoints0;

% break the skeleton at the branchpoints if there is any.
branchpoints0 = imdilate(double(branchpoints0), strel('diamond',floor(dist_thresh/2)));
skeleton2 = skeleton - branchpoints0;
skeleton2 = skeleton2>0;
skeleton2 = bwmorph(skeleton2, 'skel',Inf);
skeleton2 = bwmorph(skeleton2, 'clean');
% figure; imshow(imoverlay(skeleton, skeleton2, 'blue')); hold on;

while sum(endpoints(:))>2 && iloop<numel(angle_thresh)
    iloop = iloop+1;
    % connect line segments if the angle between them is less than angle_thresh
    
    % find endpoints of each line segment
    [line_label,number] = bwlabel(skeleton2,8);
    endpoints = bwmorph(skeleton2, 'endpoints');
    [ep_y, ep_x] = find(endpoints);
    line_ep = zeros(number, 4); % end points (x1,y1,x2,y2) for each line
    for iep = 1:numel(ep_y)
        idx_line = line_label(ep_y(iep), ep_x(iep)); % index of the line.
        if line_ep(idx_line,1)==0
            line_ep(idx_line,1:2) = [ep_x(iep),ep_y(iep)];
        else
            line_ep(idx_line,3:4) = [ep_x(iep),ep_y(iep)];
        end
    end
    % exclude the original endpoints.
    endpoints = endpoints-endpoints0;
    endpoints(endpoints<0) = 0;
    [ep_y, ep_x] = find(endpoints);
    %     figure; imshow(skeleton2); hold on;
    %     plot(ep_x, ep_y, 'r*');
    
    connected_ep = zeros(numel(ep_x),1); % set to one when connected to other line seg.
    connected2_ep = zeros(numel(ep_x),numel(ep_x)); % set to 1 when connected, and -1 if cannot connect
    for iep = 1:numel(ep_x)
        if connected_ep(iep)~=1 %&& endpoints0(ep_y(iep), ep_x(iep))==0 % not connected && not original endpoints
            % find all endpoints close to iep
            dist2 = (ep_x-ep_x(iep)).^2+(ep_y-ep_y(iep)).^2;
            jep = find(dist2<4*dist_thresh^2);
            % sort. try line connection from the closest point
            [~,j_temp] = sort(dist2(jep));
            jep = jep(j_temp); clear j_temp; % iep == jep(1);
            if length(jep)>1 % iep == jep(1); only find itself
                for j = 2:length(jep)
                    if connected_ep(jep(j))==0 && connected_ep(iep)==0 ...
                            && connected2_ep(jep(j), iep)~=-1 && connected2_ep(iep, jep(j))~=-1
                        idx_i_line = line_label(ep_y(iep), ep_x(iep));
                        idx_j_line = line_label(ep_y(jep(j)), ep_x(jep(j)));
                        if idx_i_line~=idx_j_line % not the two endpoints of the same line
                            % coordinate of line_i from iep
                            if line_ep(idx_i_line,1) == ep_x(iep) && line_ep(idx_i_line,2) == ep_y(iep)
                                i_line_xy =PathfromSKT(skeleton2, line_ep(idx_i_line, 1:2),line_ep(idx_i_line, 3:4));
                            elseif line_ep(idx_i_line,3) == ep_x(iep) && line_ep(idx_i_line,4) == ep_y(iep)
                                i_line_xy =PathfromSKT(skeleton2, line_ep(idx_i_line, 3:4),line_ep(idx_i_line, 1:2));
                            end
                            % coordinate of line_j from jep(j)
                            if line_ep(idx_j_line,1) == ep_x(jep(j)) && line_ep(idx_j_line,2) == ep_y(jep(j))
                                j_line_xy =PathfromSKT(skeleton2, line_ep(idx_j_line, 1:2),line_ep(idx_j_line, 3:4));
                            elseif line_ep(idx_j_line,3) == ep_x(jep(j)) && line_ep(idx_j_line,4) == ep_y(jep(j))
                                j_line_xy =PathfromSKT(skeleton2, line_ep(idx_j_line, 3:4),line_ep(idx_j_line, 1:2));
                            end
                            % tangential direction from the endpoint
                            diff_i_x = diff(i_line_xy(:,1));
                            diff_i_y = diff(i_line_xy(:,2));
                            vi = [mean(diff_i_x(1:min(2*dist_thresh, numel(diff_i_x)))),mean(diff_i_y(1:min(2*dist_thresh, numel(diff_i_x))))];
                            
                            diff_j_x = diff(j_line_xy(:,1));
                            diff_j_y = diff(j_line_xy(:,2));
                            vj = [mean(diff_j_x(1:min(2*dist_thresh, numel(diff_j_x)))),mean(diff_j_y(1:min(2*dist_thresh, numel(diff_j_x))))];
                            
                            % vector between endpoint iep, jep(j)
                            vij = [ep_x(jep(j))-ep_x(iep), ep_y(jep(j))-ep_y(iep)];
                            
                            
                            % calculate the angles between vi, vj and vij.
                            costheta_vivj  = dot(-vi,vj)/(norm(-vi)*norm(vj));
                            theta_vivj = acos(costheta_vivj)*180/pi;
                            costheta_pijvj  = dot(vij,vj)/(norm(vij)*norm(vj));
                            theta_pijvj = acos(costheta_pijvj)*180/pi;
                            costheta_pijvi  = dot(vij,-vi)/(norm(vij)*norm(-vi));
                            theta_pijvi = acos(costheta_pijvi)*180/pi;
                            
                            %%%%%%%%%%%%%%%%%%%%%%%%%%% check the angel
                            %%%%%%%%%%%%%%%%%%%%%%%%%%% change and then
                            %%%%%%%%%%%%%%%%%%%%%%%%%%% determine
                            %%%%%%%%%%%%%%%%%%%%%%%%%%% angle_thresh
                            % connect the endpoints if.
                            if theta_vivj<2*angle_thresh(iloop) && theta_pijvj<angle_thresh(iloop) && theta_pijvi<angle_thresh(iloop)
                                x_new = linspace(ep_x(iep), ep_x(jep(j)), ...
                                    max(abs(ep_x(iep)-ep_x(jep(j))),abs(ep_y(iep)-ep_y(jep(j))))+4);
                                y_new = linspace(ep_y(iep), ep_y(jep(j)), ...
                                    max(abs(ep_x(iep)-ep_x(jep(j))),abs(ep_y(iep)-ep_y(jep(j))))+4);
                                x_new = round(x_new); y_new = round(y_new);
                                
                                xy_new = sub2ind(size(skeleton2), y_new, x_new);
                                skeleton2(xy_new) = 1;
                                
                                connected_ep(iep) = 1;
                                connected_ep(jep(j)) = 1;
                            else
                                connected2_ep(iep, jep(j)) = -1;
                                connected2_ep(jep(j), iep) = -1;
                            end
                        else
                            connected2_ep(iep, jep(j)) = -1;
                            connected2_ep(jep(j), iep) = -1;
                        end
                    end
                end
            end
        end
    end
    skeleton2 = bwmorph(skeleton2, 'skel',Inf);
    
    branchpoints = bwmorph(skeleton2, 'branchpoints');
    endpoints = bwmorph(skeleton2, 'endpoints');
end
skeleton2 = bwareafilt(skeleton2,[15,1000]);
if sum(branchpoints(:))==0 && sum(endpoints(:))==2
    check = 1;
else
    check = 0;
end
end

function idx =findRECTindex(x,y,RECT)
% find the  index of RECT containing(x,y)
nroi = size(RECT,1);
index = zeros(nroi,1);

for i = 1:nroi
    rect = RECT(i,:);
    if x >= rect(1) && x <= rect(1)+rect(3) && y >= rect(2) && y <= rect(2)+rect(4)
        index(i) = 1;
        break;
    end
end
if max(index)==1
    idx = find(index);
else
    idx = 0;
end
end

function check = inWindow(x,y,axis)
% check if [x,y] is inside of the axis limit
xlim = get(axis, 'xlim');
ylim = get(axis, 'ylim');
if x>xlim(1) && x<xlim(2) && y>ylim(1) && y<ylim(2)
    check = 1;
else
    check = 0;
end
end

function Path_xy = PathfromSKT(SKT, node1, node2)
% find path from SKT from node1 to node2;
% node1 and node2 are (x,y) coordinate of
if ~isnan(node1(1)) && ~ isnan(node2(1))
    D1 =  bwdistgeodesic(SKT, node1(1), node1(2),'quasi-euclidean');
    D2 = bwdistgeodesic(SKT, node2(1), node2(2),'quasi-euclidean');
    
    D = D1+D2;
    D = round(D*8)/8;
    D(isnan(D)) = inf;
    Path = imregionalmin(D);
    [py,px] = find(Path);
    % order pxy. from node1;
    idx = sub2ind(size(SKT), py, px); % linear indicies of the pixels on path
    
    [~, idx]=sort(D1(idx),'ascend'); % ordre of the pixels on path, from node1
    
    Path_xy = [px(idx), py(idx)];
else
    Path_xy = [];
end
end

function [L,dL] = CurveLength2D (x,y)
% (x,y) are points defining the curve. L is the accumulative length.
if nargin==1
    xy = x;
    x = xy(:,1); y = xy(:,2);
end


dx = diff(x);
dy = diff(y);
dL = sqrt(dx.^2 + dy.^2);
L = zeros(1, length(dL)+1);
% for i = 1:length(dL)
%     L(i+1) = sum(dL(1:i));
% end
L(2:end) = cumsum(dL);
end

function path = longestPathfromSKT(SKT)
endpoints = bwmorph(SKT, 'endpoints');
[ep_y, ep_x] = find(endpoints);
dist_eps = zeros(numel(ep_x));
for iep = 1:numel(ep_x)-1
    for jep = iep+1:numel(ep_x)
        path = PathfromSKT(SKT,[ep_x(iep), ep_y(iep)], [ep_x(jep), ep_y(jep)]);
        l = CurveLength2D(path);
        dist_eps(iep, jep) = l(end);
    end
end
dist_eps(dist_eps>5*sum(size(SKT))) = 0;
if sum(dist_eps(:))>0
    [iep, jep] = find(dist_eps == max(dist_eps(:)));
    iep = iep(1); jep = jep(1);
    path = PathfromSKT(SKT,[ep_x(iep), ep_y(iep)], [ep_x(jep), ep_y(jep)]);
else
    path = [];
end

end

function xm = movmean5(x, halfwin)
% moving average with fixed end, along dimension 1
% size(x) = nx x nc
[nt, nc]= size(x);
xm = NaN(size(x));

for c = 1:nc
    xtemp = x(:,c);
    %     idx = find(~isnan(xtemp))
    %     idx = idx(end);
    idx = numel(xtemp);
    for t = 1:idx
        
        
        
        hwin = min([t-1, idx-t, halfwin]);
        xm(t,c) = nanmean(x(t-hwin:t+hwin,c),1);
    end
    xm(isnan(x)) = NaN;
end
end

function  allevents(hnode, events)
% callback function when ROI is moved, the spline fit curve is updated
xy = get(hnode, 'Position');
xy = fnplt(cscvn(xy'))';
set(hnode.UserData, 'XData', xy(:,1), 'YData', xy(:,2));
end


function [ctrlnodes, midline] = pathCorrection(IM, rect, ctrlnodes)
% reduce line and plot spline fit curve
hf = figure('Name', 'Manual correction. Detailed instruction in the message box.', 'NumberTitle', 'off');
imshow(IM); hold on;
xlim([rect(1), rect(1)+rect(3)]);
ylim([rect(2), rect(2)+rect(4)]);
set(hf, 'unit', 'normalized','Position', [0.1, 0.1, 0.65,0.65]);

hmsg = msgbox({'1. Move a vertex to adjust the midline.'; ...
    '2. Right click on a vertex to delete it if needed';...
    '3. Right click on the blue line to add a vertex if needed';...
    '4. Click the ''OK'' button to finish'}, 'Manually correction');
set(hmsg, 'unit', 'normalized','Position', [0.8, 0.8, 0.15,0.1]);

% spline fit
midline = fnplt(cscvn(ctrlnodes'))';
hmidline = plot(midline(:,1), midline(:,2), 'g', 'LineWidth', 4);
hcontrol = drawpolyline('Position', ctrlnodes, 'Deletable',true,  'LineWidth',0.1, 'MarkerSize', 10);
% update when ROI moved.
hcontrol.UserData = hmidline;
hupdate1 = addlistener(hcontrol, 'ROIMoved', @allevents);
hupdate2 = addlistener(hcontrol, 'VertexAdded', @allevents);
hupdate3 = addlistener(hcontrol, 'VertexDeleted', @allevents);

waitfor(hmsg);
% delete(hupdate1);
% final output
ctrlnodes = get(hcontrol, 'Position');
midline = fnplt(cscvn(ctrlnodes'))';
midline = midline(uniqueIdx_row(midline),:); % open
close(hf);
end


function idx_uni = uniqueIdx_row (A)
idx_dup = [];
idx_uni = [];
for i = 1:size(A,1)
    
    if isempty(find(idx_dup ==i))
        idx = find (ismember(A, A(i,:),'rows'));
        if length(idx) ==1
            idx_uni = [idx_uni, idx];
        elseif length(idx) > 1
            idx_uni = [idx_uni, idx(1)];
            idx_dup = [idx_dup, idx(2:end)];
        end
    end
end
end

function [roi_label,nroi] = removeEdgeOjb(roi_label)
% Remove roi regions on the boundaries
edge = [roi_label(1,:)';roi_label(end,:)'; roi_label(:,1); roi_label(:,end)];
edge_roi = unique(edge);
edge_roi = edge_roi(edge_roi>0);
for i = 1:numel(edge_roi)
    roi_label(roi_label == edge_roi(i)) = 0;
end
[roi_label,nroi]  = bwlabel(roi_label>0);
end


function [check_roi, ROI_RECT, CtrlNodes, Worm] = WormDetect(IM, Mask,filter_area, umpixel)
% WormDetect. Automatically detect worms from a bw Mask
% check_roi is a nroi x 1 array.  ==1 if a worm is detected from a roi
% ROI_RECT is a nroi x 4 matrix.  Each row defined an enlarged rectangle bounding a roi.
% CtrlNode is a nroi x 1 cell. Each one includes control nodes to define
%       the spline curve fitting the center of a worm.
% Worm is a nroi x 1 cell. Each one is a mask for individual "worm".

% IMPORTANT parameters.
sensitivity = 0.5; %!!!!!!!!!!!!!!!!!!!!!!!!!!!!!1

% Label regions and remove regions on edges.
ROI_label = bwlabel(Mask);
[ROI_label,nroi] = removeEdgeOjb(ROI_label);

% Initialization
check_roi = zeros(nroi,1);
CtrlNodes = cell(nroi,1);
Worm = cell(nroi,1);

% ROI_RECT from ROI_stats (structure).
ROI_RECT = zeros(nroi, 4);
ROI_stats = regionprops(ROI_label, 'BoundingBox');
% Enlarge rect
for iroi = 1:nroi
    rect =  ROI_stats(iroi).BoundingBox;
    rect(1) = max(rect(1)-20, 1); rect(2) = max(rect(2)-20,1);
    rect(3) = min([size(Mask,2), rect(1)+rect(3)+40])-rect(1);
    rect(4) = min([size(Mask,1), rect(2)+rect(4)+40])-rect(2);
    ROI_RECT(iroi,:) = rect;
end
clear rect;

% Analyze each roi
hwait = waitbar(0, 'Processing ROIs...');% Waitbar
for iroi = 1:nroi
    waitbar(iroi/nroi,hwait);
    % Binarize for each roi
    im = imcrop(IM, ROI_RECT(iroi,:)); %figure; imshow(im); hold on;
    im_bw = im2mask(im, sensitivity, 'dark', filter_area);
    % Remove regions from other ROIs
    roi_label = imcrop(ROI_label, ROI_RECT(iroi,:));
    im_label = bwlabel(im_bw);
    im_bw = im_label ==nanmedian(im_label(roi_label==iroi));
    im_bw = imclose(im_bw, strel('disk',5));
    % Mark the edge of the detected worm
    Worm{iroi} = im_bw;
    %edge = bwboundaries(im_bw,'noholes');
    % Skeleton
    im_skel = bwmorph(im_bw, 'skel', inf);
    im_skel = bwmorph(im_skel, 'diag');
    im_skel = bwmorph(im_skel, 'skel', inf);
    % Remove branch by using angle thresh.
    angle_thresh = [20,30,40,50]; % degrees.
    dist_thresh = 5;
    im_skel = debranch(im_skel, angle_thresh, dist_thresh);
    
    % Extract the longest line from the skeleton
    path = longestPathfromSKT(im_skel);
    if ~isempty(path)
        % reduce path.
        ctrlnodes = reducepoly(path,0.01/umpixel);
        ctrlnodes(:,1) = ctrlnodes(:,1)+ROI_RECT(iroi,1);
        ctrlnodes(:,2) = ctrlnodes(:,2)+ROI_RECT(iroi,2);
        path_spline  = fnplt(cscvn(ctrlnodes'))';
        ctrlnodes = reducepoly(path_spline,0.03/umpixel);
        CtrlNodes{iroi} = ctrlnodes;
        check_roi(iroi) = 1;
    end
end
close (hwait);
end
