# Supplementary material for: Inhibition of ribosome biogenesis in the epidermis is sufficient to trigger organism-wide growth quiescence independently of nutritional status in C. elegans
Source: PLoS Biol. 2023 Aug 31;21(8):e3002276. doi: 10.1371/journal.pbio.3002276 (PMC10499265; doi:10.1371/journal.pbio.3002276)
Supplement: S1 Data — Data underlying reported results in Figs as follows: Tab (A) Fig 1C; Tab (B) Fig 2B, 2D; Tab (C) Fig 3B-3E; Tab (D) Fig 4A-4C; Tab (E) Fig 5C-D; Tab (F) Fig 6A, 6D-6F; Tab (G): Fig 7A-7F; Tab (H) Fig 8A, 8C-8D; Tab (I) S2C–S2E Fig; Tab (J) S3A and S3B Fig; Tab (K) S4B Fig; Tab (L) S5B–S5E Fig; Tab (M) S6B and S6C Fig; Tab (N) S7A and S7B Fig; Tab (O) S9 Fig; Tab (P) S10C Fig; Tab (R) S11B and S11C Fig. (XLSX) [file pbio.3002276.s020.xlsx]

## Sheet: A
Fig 1C
	degron::GFP::rpoa-2; eft-3p::TIR1::mRuby						grwd-1::degron::GFP; eft-3p::TIR1::mRuby							tsr-2::degron::GFP; eft-3p::TIR1::mRuby
	(-)IAA			(+)IAA			(-)IAA			(+)IAA				(-)IAA			(+)IAA
	GFP	mRuby		GFP	mRuby		GFP	mRuby		GFP	mRuby			GFP	mRuby		GFP	mRuby
1	530145	700241		25609.1	408429	1	523301	269062		2597	368654		1	348018	245739		10364	85468.2
2	394259	432630		4801.02	239958	2	721460	371872		1170.01	252216		2	158638	43022		1657.98	35111.8
3	176820	394038		3947.02	403310	3	443646	298466		427.998	276124		3	155180	93867		1395.01	32771
4	82862.4	342688		40131.1	483790	4	402082	274963		0	170351		4	194540	177890		#VALUE!	44369.3
5	159493	419026		674	449962	5	427994	208277		3082.99	366417		5	292226	227055		1601.99	96763.7
6	127666	225694		66	413352	6	524201	261630		1748	237586		6	297945	171051		988	38531
7	268438	432286		1483	460186	7	610592	406523		609.003	179871		7	302875	220927		2750.99	58238.5
8	184348	368013		4474.99	353460	8	467546	297986		539	286144		8	315720	257878		7053.96	85547.5
9	296827	273991		8712.02	473325	9	404771	223469		3575	309409		9	155135	90582.4		5213.01	96155.7
10	308112	395587		9622.06	425932	10	482599	246950		11356	543159		10	200157	192182		1139	45916.3
11	547251	645214		406.002	433679	11	372022	359410		225.999	71974.4		11	254185	97503.6		7943	124799
12	305375	362571		0	125613	12	379307	199695		1150	319525		12	263658	201954		355.999	96374.4
13	375760	533008		798.996	367030	13	670527	380925		200.001	164661		13	219187	81372.6		1073	49849.2
14	298978	458356		134	693789	14	496235	253489		249	48834.3		14	278289	201877		3273.99	45572.9
15	356252	439440		1735.01	422764	15	323264	166447		430.002	265100		15	267620	239379		3294.02	112983
16	166691	460265		9054.98	429418	16	473132	271013		2937.02	285860		16	277867	180700		1404	71874.5
17	332827	378230		938	397801	17	779461	531447		66	172937		17	191671	96500.6		885.003	75667.4
18	205137	361531		5134.02	130856	18	405821	317064		132	246458		18	178286	144841		3174.01	144686
19	164398	447513		2009.01	570901	19	444977	333529		348	159655		19	132239	33984		511	72728.6
20	164937	521966		10284	623484	20	1.00022e+06	569132		1454	269554		20	290711	206672		50	57344.3
21	79286.5	352305		1175.99	290207	21	422680	368038		1080.99	348962		21	312305	126009		4810.01	106403
22	103572	341619		17022.1	494952	22	488305	192452		816	355639		22	279401	198718		13922.9	207021
23	507781	698905		18512.1	648104	23	594273	297286		3100	372276		23	150599	54340.3		22116.9	218180
24	108716	327131		19845.9	359601	24	485658	191042		4497	423694		24	278031	195290		156.999	26232
25	257054	338285		36793	400712	25	429173	401026		3288	566205		25	240968	159716		106	42817.9
	degron::GFP::rpoa-2; eft-3p::TIR1::mRuby						grwd-1::degron::GFP; eft-3p::TIR1::mRuby							tsr-2::degron::GFP; eft-3p::TIR1::mRuby
GFP/mRuby	(-)IAA	(+)IAA				GFP/mRuby	(-)IAA	(+)IAA					GFP/mRuby	(-)IAA	(+)IAA
1	1.26286	0.104589				1	1.12541	0.00407628					1	0.78727	0.0674095
2	1.52011	0.0333739				2	1.12261	0.00268428					2	2.04981	0.0262496
3	0.748517	0.0163245				3	0.860109	0.000896912					3	0.919007	0.0236637
4	0.403337	0.138367				4	0.846159	0					4	0.607929	0
5	0.634904	0.00249858				5	1.18907	0.00486866					5	0.715459	0.00920329
6	0.943547	0.000266338				6	1.15937	0.00425729					6	0.968297	0.0142542
7	1.03581	0.00537546				7	0.869116	0.00195917					7	0.762099	0.0262589
8	0.83557	0.0211184				8	0.907904	0.00108997					8	0.680588	0.0458376
9	1.80707	0.0307021				9	1.0481	0.00668581					9	0.952059	0.0301377
10	1.2992	0.0376822				10	1.13081	0.0120979					10	0.578969	0.0137896
11	1.41479	0.0015616				11	0.598949	0.00181694					11	1.44919	0.0353809
12	1.40491	0				12	1.09909	0.00208259					12	0.725745	0.00205345
13	1.17594	0.00363122				13	1.01856	0.000702836					13	1.49738	0.0119657
14	1.08804	0.000322171				14	1.13276	0.00295044					14	0.766313	0.0399363
15	1.35228	0.00684561				15	1.12381	0.000938582					15	0.621482	0.0162073
16	0.604106	0.0351735				16	1.01019	0.00594517					16	0.854821	0.010859
17	1.46781	0.00393319				17	0.848684	0.000220835					17	1.10414	0.00650178
18	0.946468	0.0654444				18	0.740626	0.000309916					18	0.68426	0.0121949
19	0.612773	0.00586989				19	0.771997	0.00126127					19	2.16313	0.00390582
20	0.527092	0.0275135				20	1.01694	0.00312126					20	0.781944	0.000484703
21	0.375396	0.00675935				21	0.664555	0.00179249					21	1.37776	0.0251299
22	0.505718	0.0573664				22	1.46818	0.00132768					22	0.781605	0.0373863
23	1.2119	0.0476454				23	1.15671	0.00481847					23	1.54062	0.0563515
24	0.554344	0.0920576				24	1.471	0.00614162					24	0.791426	0.00332707
25	1.26751	0.153159				25	0.619258	0.00336023					25	0.8387	0.00137618
Box plot statistics
	degron::GFP::rpoa-2; eft-3p::TIR1::mRuby						grwd-1::degron::GFP; eft-3p::TIR1::mRuby							tsr-2::degron::GFP; eft-3p::TIR1::mRuby
	(-)IAA	(+)IAA				GFP/mRuby	(-)IAA	(+)IAA					GFP/mRuby	(-)IAA	(+)IAA
Upper whisker	1.81	0.1				Upper whisker	1.47	0.01					Upper whisker	1.54	0.06
3rd quartile	1.3	0.05				3rd quartile	1.13	0					3rd quartile	1.1	0.03
Median	1.04	0.02				Median	1.02	0					Median	0.79	0.01
1st quartile	0.61	0				1st quartile	0.85	0					1st quartile	0.73	0.01
Lower whisker	0.38	0				Lower whisker	0.6	0					Lower whisker	0.58	0
Nr. of data points	25	25				Nr. of data points	25	25					Nr. of data points	25	25
mean	1	0.0359032				average	1	0.00301626					average	1	0.0207946
p value		0.000279764				p value		2.50771e-05					p value		0.000386974
(independent t test)

## Sheet: B
Fig 2B									Fig 2D
	degron::GFP::rpoa-2; eft-3p::TIR1		grwd-1::degron::GFP; eft-3p::TIR1		tsr-2::degron::GFP; eft-3p::TIR1
Body Length (µm)	(-)IAA	(+)IAA	(-)IAA	(+)IAA	(-)IAA	(+)IAA				degron::GFP::rpoa-2; eft-3p::TIR1		grwd-1::degron::GFP; eft-3p::TIR1		tsr-2::degron::GFP; eft-3p::TIR1
	586.413	283.107	635.447	276.416	559.598	296.021				number	%	number	%	number	%
	564.599	253.297	578.129	291.671	518.947	266.863			pre-gravid	36	0.878	22	0.5238	16	0.3902
	442.497	280.129	625.149	266.835	440.932	292.775			gravid	5	0.122	20	0.4762	25	0.6098
	578.012	271.416	589.353	273.853	446.88	288.24
	586.409	272.876	545.179	269.389	518.628	291.106			bar chart
	579.623	262.24	575.71	267.387	478.668	314.07
	625.79	274.236	524.819	272.966	451.79	324.431
	627.488	267.747	572.712	266.397	408.648	321.841
	639.132	275.424	589.113	272.321	515.242	288.206
		272.607		265.346		302.243
		261.366		268.437		311.154
		278.808		298.787		298.854
		271.811		275.363		290.336
		307.171		255.496		305.932
		319.669		313.572		310.649
		304.145		312.763		288.667
		268.997		289.607		287.689
		281.735		305.418		300.311
		301.083		282.79		312.565
		263.045		278.198		288.919
		293.881		271.457		310.752
Box plot statistics
	degron::GFP::rpoa-2; eft-3p::TIR1		grwd-1::degron::GFP; eft-3p::TIR1		tsr-2::degron::GFP; eft-3p::TIR1
	(-)IAA	(+)IAA	(-)IAA	(+)IAA	(-)IAA	(+)IAA
Upper whisker	639.13	304.14	589.35	313.57	559.6	324.43
3rd quartile	625.79	283.11	589.35	289.61	518.63	310.75
Median	586.41	274.24	578.13	273.85	478.67	298.85
1st quartile	578.01	269	572.71	268.44	446.88	288.92
Lower whisker	564.6	253.3	572.71	255.5	408.65	266.86
Nr. of data points	9	21	9	21	9	21
Mean	581.11	279.28	581.73	279.74	482.15	299.6
p value	1	1.57898e-07	1	5.03618e-10	1	2.3734e-06
(independent t test)

## Sheet: C
Fig 3B
Log 2 Fold Change in response to RPOA-2 depletion for Genes that are under expressed in response to ribosome deficiency (rpl-5 and rpl-33 null)								Log 2 Fold Change in response to RPOA-2 depletion for Genes that are over expressed in response to ribosome deficiency (rpl-5 and rpl-33 null)								Log 2 Fold Change in response to RPOA-2 depletion for Genes that are under expressed in starved L1								Log 2 Fold Change in response to RPOA-2 depletion for Genes that are over expressed in starved L1								Log 2 Fold Change in response to RPOA-2 depletion for Genes that are under expressed in dauer larvae									Log 2 Fold Change in response to RPOA-2 depletion for Genes that are over expressed in dauer larvae
Gene_ID	baseMean_RPOA-2_depletion	log2FoldChange_RPOA-2_depletion	padj_RPOA-2_depletion	logFC_RP_null	AveExpr_RP_null	adj.P.Val_RP_null		Gene_ID	baseMean_RPOA-2_depletion	log2FoldChange_RPOA-2_depletion	padj_RPOA-2_depletion	logFC_RP_null	AveExpr_RP_null	adj.P.Val_RP_null		Gene_ID	baseMean_RPOA-2_depletion	log2FoldChange_RPOA-2_depletion	padj_RPOA-2_depletion	baseMean_starved_L1	log2FoldChange_starved_L1	padj__starved_L1		Gene_ID	baseMean_RPOA-2_depletion	log2FoldChange_RPOA-2_depletion	padj_RPOA-2_depletion	baseMean_starved_L1	log2FoldChange_starved_L1	padj__starved_L1		Gene_ID	baseMean_RPOA-2_depletion	log2FoldChange_RPOA-2_depletion	padj_RPOA-2_depletion						Gene_ID	baseMean_RPOA-2_depletion	log2FoldChange_RPOA-2_depletion	padj_RPOA-2_depletion
WBGene00000039	42.8511	-0.709039	0.100482	-5.00806	4.81005	9.73952e-05		WBGene00000017	8.52648	0.0851615	0.900686	2.12783	5.143	0.00084689		WBGene00000005	1.36978	0	1	20.5394	-2.15464	0.000124352		WBGene00000102	43.113	-0.253545	0.553595	757.672	1.27317	4.19e-08		WBGene00000722	13.5125	-6.33964	5.3183e-05						WBGene00007103	61.5116	-0.0292909	0.968521
WBGene00000040	394.94	-0.669667	0.0035412	-2.17399	7.43546	0.00129864		WBGene00000046	1.82729	0.234088	1	3.24787	2.64304	0.00042869		WBGene00000067	1938.75	-0.453591	0.133746	1250.15	-1.2945	4.97e-08		WBGene00000109	54.7205	-0.551902	0.126507	674.144	1.2769	8.52e-09		WBGene00001646	1.00894	0.136575	NA						WBGene00000403	341.775	0.105351	0.73601
WBGene00000155	34.5721	-0.229648	0.641742	-2.03106	5.08711	0.00149864		WBGene00000084	7.02356	-0.00359466	0.998624	1.90471	4.2976	0.00217262		WBGene00000093	5.35054	0.131525	0.783869	138.382	-1.49695	2.99e-07		WBGene00000383	78.2012	-0.563082	0.0626564	889.26	1.11845	8.54e-08		WBGene00007097	0.277541	0	NA						WBGene00002191	98.1395	0.177864	0.739637
WBGene00000160	104.399	-0.202813	0.602604	-2.17005	6.31433	0.00125608		WBGene00000093	5.35054	0.131525	0.783869	3.26197	3.63535	0.000432359		WBGene00000155	34.5721	-0.229648	0.641742	488.126	-1.06711	1.42e-06		WBGene00000397	7.0311	-0.309913	0.385092	50.6798	1.71102	0.00030399		WBGene00001020	12.6608	0.0496935	0.948553						WBGene00015043	5.19862	-0.212587	0.591382
WBGene00000197	251.158	0.416541	0.151898	-1.99724	7.50539	0.00155383		WBGene00000120	27.453	2.40414	0.00192675	3.03492	6.15491	0.000133756		WBGene00000172	12.9285	-0.0316107	0.968399	257.158	-1.59567	1.39e-10		WBGene00000417	6.35659	0.0135939	0.986383	40.427	1.03095	0.0164089		WBGene00015019	0.250569	0.0313435	NA						WBGene00015044	22.3066	-0.440321	0.335292
WBGene00000198	143.54	-0.273134	0.529079	-2.3201	6.323	0.000676146		WBGene00000145	0.471719	0	1	3.32102	3.07327	0.000478776		WBGene00000176	16.7706	0.0102221	0.991643	222.321	-1.38036	6.14e-07		WBGene00000465	2.88864	-0.034008	0.950244	55.5063	1.57353	0.000159402		WBGene00015052	83.3085	0.892896	0.00204497						WBGene00003765	2.01879	0.0998018	NA
WBGene00000228	273.609	-0.110621	0.798644	-1.57846	7.1603	0.00171331		WBGene00000235	24.5254	1.50106	0.00635746	2.68193	6.18145	0.000164092		WBGene00000179	19.6939	-0.0881153	0.89998	295.43	-1.34789	2.2e-08		WBGene00000490	16.1745	-0.0417323	0.957442	226.421	1.00106	0.000273853		WBGene00000717	172.528	-0.757786	0.0437283						WBGene00015048	46.0779	-0.348213	0.401962
WBGene00000479	126.141	-0.281514	0.438572	-1.89373	6.79729	0.000388464		WBGene00000526	5.26657	-0.238787	0.627784	2.62767	3.96293	0.00119812		WBGene00000198	143.54	-0.273134	0.529079	864.805	-1.00916	2.76e-05		WBGene00000503	2.80958	0.343132	0.285609	220.753	1.80635	0.000697865		WBGene00000718	9.72718	-0.589283	0.160249						WBGene00006418	8.00234	0.231472	0.608207
WBGene00000665	25.1814	-7.38057	2.12316e-06	-8.10858	4.53797	2.28496e-05		WBGene00001033	5.44466	0.19724	0.689273	2.8746	4.56877	0.000582489		WBGene00000202	9.47139	0.825641	0.0778896	242.538	-1.22449	1.16e-06		WBGene00000530	14.5035	0.0927364	0.895843	255.591	1.65828	3.76e-10		WBGene00000599	449.15	-1.0655	1.6873e-05						WBGene00015056	4.73816	-0.0690365	0.897194
WBGene00000699	147.9	-1.8686	0.00485252	-4.14901	5.73258	0.00133794		WBGene00001251	22.6558	-0.054367	0.943366	1.68087	5.66568	0.000911791		WBGene00000207	432.948	-0.251634	0.425462	1173.16	-1.00207	0.000105263		WBGene00000531	7.49928	-0.125604	0.836585	130.464	1.28999	3.87e-05		WBGene00007122	22.126	0.00538267	0.998582						WBGene00015059	5.26308	0.00675756	0.992364
WBGene00000704	32.5529	-0.48662	0.194228	-3.46872	4.50724	0.00155279		WBGene00001683	0.170932	0	1	3.39389	3.05126	0.000299957		WBGene00000209	10.7967	0.224127	0.679525	381.986	-1.01824	0.000230507		WBGene00000666	27.1415	-0.550952	0.198564	65.7899	1.11944	0.00246056		WBGene00006538	11.4413	0.375348	0.427799						WBGene00015067	14.7142	-0.101782	0.882409
WBGene00000776	248.799	-0.576946	0.123403	-3.01439	7.75036	0.000299957		WBGene00001686	0.136746	0	1	3.30979	3.00944	0.000296447		WBGene00000213	6.9564	-0.0429804	0.953115	184.03	-2.68492	2.84e-20		WBGene00000726	1.09702	-0.142758	1	76.2752	3.908	2.9e-12		WBGene00015110	4.32819	0.159891	0.680132						WBGene00015076	4.46097	0.713052	0.102634
WBGene00000781	390.8	-2.46121	1.97931e-21	-3.62068	6.46174	0.00188573		WBGene00001772	245.121	4.54397	1.74924e-08	6.64031	7.5375	3.55217e-07		WBGene00000214	4433.25	-0.0971342	0.824348	1421.45	-1.04814	7.75e-05		WBGene00000788	49.7677	-1.30566	0.00165515	410.23	1.02542	0.000152481		WBGene00015133	36.7092	-0.141934	0.793531						WBGene00002048	258.924	-0.0311839	0.948515
WBGene00000784	360.833	-2.64384	6.99611e-31	-4.37946	6.6828	0.000368915		WBGene00001852	2.92924	0.202044	0.629054	2.73379	4.69374	0.00126519		WBGene00000229	3353.84	-0.669518	0.0055493	1996.04	-1.04389	6.66e-05		WBGene00000830	0.603695	0	1	396.508	1.60334	6.34e-11		WBGene00007141	0.283031	0	NA						WBGene00015088	13.6223	-0.225843	0.674228
WBGene00000785	319.636	-1.06041	0.0110205	-4.97185	5.46946	0.000299957		WBGene00001995	3.86179	-0.0564971	0.918771	2.40424	3.62789	0.00135083		WBGene00000235	24.5254	1.50106	0.00635746	346.953	-1.14621	5.37e-06		WBGene00000872	39.9047	-0.119545	0.831759	478.836	1.44427	2.21e-10		WBGene00015148	18.3826	0.118229	0.858062						WBGene00015101	12.3508	0.182471	0.752333
WBGene00000786	161.639	-1.29225	0.00396157	-4.34184	5.71577	6.02201e-05		WBGene00002021	65.4232	0.0952765	0.865117	1.84464	6.97982	0.000416796		WBGene00000239	18.3949	-0.310542	0.522568	388.734	-1.3336	8.47e-09		WBGene00000898	199.818	0.387797	0.197974	1277.37	1.18144	4.93e-09		WBGene00015153	0.429753	-0.0789579	NA						WBGene00015125	98.0227	-0.773427	0.00798991
WBGene00000788	49.7677	-1.30566	0.00165515	-2.34688	7.22406	0.00022953		WBGene00002030	5.00491	0.142366	0.790265	2.48283	3.70855	0.00230231		WBGene00000240	63.6098	0.107233	0.847963	554.581	-1.20756	3.88e-08		WBGene00000966	9.02422	-0.0527642	0.931061	239.642	1.42219	5.35e-08		WBGene00007152	0.351323	0.0173787	NA						WBGene00007142	80.7421	-0.599851	0.151898
WBGene00001031	149.39	0.999964	3.33634e-05	-2.47237	6.9908	0.000837877		WBGene00002136	0.489874	0.0313439	1	3.28841	3.19155	0.000185681		WBGene00000377	309.57	-0.192888	0.425787	1376.74	-1.07188	2.42e-06		WBGene00000977	10.7545	-0.495261	0.226471	78.8266	2.27304	2.01e-08		WBGene00007153	104.32	0.610587	0.0730727						WBGene00006660	1.64739	0.219274	NA
WBGene00001064	5.90351	-1.82353	0.017655	-4.30298	3.81144	0.000299957		WBGene00002178	18.1934	0.379434	0.411526	1.76679	5.26801	0.0016028		WBGene00000380	454.024	0.369755	0.184046	1722.8	-1.05479	6.33e-06		WBGene00000978	4.52311	0.0846223	0.893781	56.8314	1.40614	0.000523828		WBGene00007174	1.6924	-0.123279	NA						WBGene00015158	4.54602	0.230991	0.587618
WBGene00001077	46.8652	0.0258092	0.97385	-3.01592	5.66134	0.000631928		WBGene00002199	13.3097	-0.333868	0.490586	2.48018	3.97501	0.00114887		WBGene00000381	249.478	-0.120517	0.730075	1111.94	-1.29642	2.68e-10		WBGene00000983	9.76932	-0.116302	0.844434	346.048	1.5218	2.1e-09		WBGene00001856	4.71203	0.0133677	0.983889						WBGene00015159	10.7747	0.114799	0.865212
WBGene00001081	236.223	0.331181	0.296786	-1.46752	7.9543	0.00212711		WBGene00002982	0.680005	0.0799082	1	2.90398	2.79852	0.000250859		WBGene00000412	15.602	0.165332	0.778178	50.3732	-2.25269	1.85e-07		WBGene00000993	9.8958	-0.0840348	0.903285	286.805	1.34673	8.63e-07		WBGene00005016	45.6079	-2.48177	0.00828844						WBGene00015163	8.4413	0.0994471	0.8866
WBGene00001156	16.3325	0.224291	0.631672	-2.6254	4.84826	0.000654462		WBGene00003038	1.89542	-0.0673594	1	2.06271	3.50528	0.00152219		WBGene00000475	339.141	0.141756	0.718824	1085.9	-1.16478	1.69e-06		WBGene00001087	71.5968	0.089378	0.885109	523.398	1.19596	8.24e-08		WBGene00007192	117.58	-0.114677	0.81113						WBGene00007175	40.7415	-0.145069	0.790265
WBGene00001243	54.148	-0.130686	0.84039	-3.95148	5.03494	9.73952e-05		WBGene00003528	18.8955	0.0532514	0.94496	2.14746	5.17662	0.000883857		WBGene00000514	6.54751	0.0587708	0.928627	164.493	-1.01195	0.000275046		WBGene00001148	22.5873	-0.11015	0.871471	358.13	2.0406	3.02e-16		WBGene00007193	20.0266	-0.0847341	0.90112						WBGene00015225	0.946978	0.0243798	NA
WBGene00001303	13.2198	-0.493676	0.270973	-2.56355	5.25152	0.000309358		WBGene00003563	0.571269	-0.0789575	1	3.42484	2.99445	0.000551886		WBGene00000515	14.2427	-0.103674	0.881016	299.443	-1.31321	1.08e-07		WBGene00001152	5.17378	0.04004	0.948895	129.67	1.01507	0.00104871		WBGene00007194	24.524	0.362193	0.44014						WBGene00015232	170.665	0.42492	0.111368
WBGene00001430	28.276	-0.778189	0.069731	-3.78011	4.90983	0.000500883		WBGene00003650	1.97295	-0.0274861	1	3.26421	2.48496	0.0002116		WBGene00000539	3.75552	-0.221514	0.558488	38.0174	-2.06211	1.34e-05		WBGene00001439	95.089	-0.0173916	0.977699	617.264	1.73141	4.1e-15		WBGene00003730	37.9114	-1.36473	0.00305322						WBGene00015279	0.624896	0	NA
WBGene00001564	1222.09	-2.11051	4.64033e-54	-2.61552	9.03646	0.000911791		WBGene00003692	8.04829	-0.0934481	0.889129	3.46075	4.08946	7.80207e-05		WBGene00000541	9.58823	-0.386698	0.382314	128.462	-1.67294	3.11e-08		WBGene00001476	18.0541	-0.0413806	0.958302	423.317	1.07316	6.2e-06		WBGene00015206	130.091	-0.0435983	0.945528						WBGene00003739	9.84045	0.0740375	0.911774
WBGene00001578	26.4744	-0.579664	0.169074	-2.60449	4.74699	0.00133794		WBGene00003740	1.35143	0.176095	1	2.77666	2.85332	0.00130501		WBGene00000550	319.486	-0.124563	0.631672	1226.71	-1.57307	1.3e-14		WBGene00001479	26.425	-0.318767	0.4818	187.778	2.3004	6.8e-14		WBGene00015218	1.45801	0.0239908	NA						WBGene00015308	7.86944	0.229607	0.606497
WBGene00001713	103.69	-1.6105	0.000512955	-3.65327	5.20583	6.69788e-05		WBGene00003788	45.4611	0.974863	0.0152448	1.55749	6.31927	0.00111259		WBGene00000557	4.35422	0.104076	0.865117	144.171	-2.26139	1.93e-10		WBGene00001506	0.307678	0	1	97.4933	1.54727	9.05e-06		WBGene00001228	77.8342	0.0635959	0.916191						WBGene00007226	7.05598	-0.109173	0.844233
WBGene00001824	45.6408	0.463886	0.199665	-2.13838	5.84955	0.00089756		WBGene00003836	4.74113	0.93116	0.0625706	2.99493	4.62794	6.4646e-05		WBGene00000665	25.1814	-7.38057	2.12316e-06	69.1235	-1.62538	5.68e-06		WBGene00001545	0.819996	0.10443	1	21.9288	1.09471	0.0236263		WBGene00044321	61.5381	-0.427294	0.247361						WBGene00007228	30.9197	-1.75791	0.00117458
WBGene00001980	170.175	0.176282	0.639957	-2.01428	7.78038	0.00108296		WBGene00003846	4.06601	0.0381614	0.948587	2.70221	3.19285	0.00119962		WBGene00000717	172.528	-0.757786	0.0437283	2038.06	-1.04482	3.87e-07		WBGene00001560	54.0219	-0.111283	0.846686	384.992	1.24582	2.97e-07		WBGene00007210	5.62873	-0.169597	0.746632						WBGene00045215	0.162636	0.0173783	NA
WBGene00002037	83.0167	-0.255433	0.583197	-1.55051	6.7784	0.00210604		WBGene00003939	3.63203	0.63778	0.123419	2.73613	3.06191	0.00220959		WBGene00000718	9.72718	-0.589283	0.160249	47.7172	-1.17645	0.00402315		WBGene00001577	6.94265	0.243868	0.592085	83.1671	2.27535	7.79e-09		WBGene00007215	16.8891	0.0303939	0.970627						WBGene00015355	0.250569	0.0313435	NA
WBGene00002039	88.4011	-0.519904	0.119362	-2.18498	6.31004	0.000603401		WBGene00004002	88.028	8.29754	8.97105e-16	6.3513	4.55108	6.4646e-05		WBGene00000722	13.5125	-6.33964	5.3183e-05	88.4451	-2.58043	1.15e-08		WBGene00001578	26.4744	-0.579664	0.169074	312.145	1.78162	1.1e-10		WBGene00015278	23.382	-0.0799078	0.911774						WBGene00015350	18.7358	-0.19604	0.718824
WBGene00002044	32.9374	0.0193448	0.98051	-1.73437	4.8041	0.00215148		WBGene00004151	0.986467	0.127701	1	2.53442	3.5745	0.000873803		WBGene00000740	187.849	-0.910902	0.000641575	299.963	-1.30742	4.47e-07		WBGene00001591	4.06467	-1.85941	0.017655	286.778	3.16548	3.77e-27		WBGene00005017	11.5421	-0.359161	0.167467						WBGene00015369	2.72304	0.0979476	0.853244
WBGene00002050	250.039	-0.260271	0.465056	-1.55514	6.71269	0.00114887		WBGene00004311	10.6798	0.18785	0.74189	1.7361	5.74645	0.00104416		WBGene00000741	13.503	-0.470276	0.301841	302.985	-1.20614	2.51e-06		WBGene00001608	0.290486	0.0217957	1	36.6399	1.17873	0.00730369		WBGene00015291	0.283031	0	NA						WBGene00007270	7.54277	-0.0971185	0.886767
WBGene00002070	31.5964	-0.548193	0.195039	-2.40433	5.50998	0.00171331		WBGene00004790	9.87598	0.168095	0.769157	3.01919	4.2919	0.00114887		WBGene00000743	12.5277	-1.02656	0.0334642	43.2334	-1.79132	3.3e-05		WBGene00001623	5.1771	-0.413825	0.244018	192.296	2.02719	5.5e-12		WBGene00007220	27.1674	-0.199873	0.710244						WBGene00004437	127.828	0.229408	0.492977
WBGene00002163	68.3253	-0.354934	0.373803	-2.28244	5.71428	0.00108296		WBGene00004882	12.7603	0.301441	0.534602	1.46579	5.60733	0.00163598		WBGene00000765	15.6302	-0.160997	0.784302	288.803	-1.38288	9.32e-09		WBGene00001683	0.170932	0	1	111.104	1.12746	0.000607201		WBGene00015298	14.8265	-0.153619	0.790836						WBGene00001448	7.61157	0.310467	0.452241
WBGene00002229	55.2032	0.0159502	0.983013	-1.98658	5.79356	0.00123955		WBGene00006391	3.65529	0.0498215	0.929494	2.01474	3.96937	0.00184899		WBGene00000767	53.4342	0.272259	0.497978	589.317	-1.02578	1.93e-06		WBGene00001686	0.136746	0	1	107.489	1.03843	0.00149248		WBGene00007236	8.30095	-0.0367599	0.960086						WBGene00015424	1.71276	-0.255922	NA
WBGene00003026	195.38	-0.0497913	0.926658	-1.72364	7.19392	0.00135083		WBGene00006402	8.62173	0.0545233	0.940577	2.30153	4.32276	0.0005576		WBGene00000780	19.3166	0.0397711	0.960432	273.58	-1.22096	6.02e-07		WBGene00001782	0.942952	0.0346067	1	63.3527	1.43008	0.000254524		WBGene00006510	57.6933	-1.40212	6.15676e-05						WBGene00002069	15.0907	0.368992	0.437163
WBGene00003048	54.8437	-0.0961876	0.867133	-2.52593	6.18915	0.0012197		WBGene00006441	10.0007	-0.0481742	0.948553	1.84311	4.77399	0.00205737		WBGene00000781	390.8	-2.46121	1.97931e-21	652.544	-1.05971	1.07e-06		WBGene00001789	1.23678	0.0417399	1	166.452	1.59154	2.88e-07		WBGene00007252	2.44626	0.456735	0.209324						WBGene00007304	1.79738	0.397937	NA
WBGene00003055	24.3809	0.11795	0.847963	-2.54104	5.04152	0.00184785		WBGene00006466	1.79834	0.269339	1	2.7225	3.48711	0.00111645		WBGene00000784	360.833	-2.64384	6.99611e-31	1018.72	-1.42069	1.52e-10		WBGene00001803	10.2361	-0.0308824	0.968099	136.504	1.07973	0.000374315		WBGene00007254	7.86487	0.0314145	0.968399						WBGene00007314	3.4921	0.0918508	0.862151
WBGene00003093	27.8098	-2.0978	0.000132785	-4.44073	4.79081	7.41556e-05		WBGene00006470	2.9703	0.565011	0.151898	1.65441	5.72417	0.00108296		WBGene00000785	319.636	-1.06041	0.0110205	462.991	-2.61033	3.89e-29		WBGene00001852	2.92924	0.202044	0.629054	281.009	3.39053	1.5e-24		WBGene00007257	3.82178	-0.128204	0.738181						WBGene00004083	11.2586	-0.205358	0.698809
WBGene00003096	34.5511	-0.491427	0.271876	-3.20404	4.83408	0.000299957		WBGene00006539	6.48148	0.12729	0.798644	6.08177	5.0805	1.64155e-05		WBGene00000798	6.04385	0.322556	0.463408	166.806	-1.3381	1.19e-06		WBGene00001864	2.1956	0.0396517	0.943366	43.1086	1.37603	0.00150317		WBGene00007261	26.7602	-0.143124	0.797484						WBGene00007338	2.57351	0.00711063	0.991643
WBGene00003214	131.604	-0.811415	0.000512955	-2.03095	7.43843	0.000438371		WBGene00006542	6.65192	0.411067	0.308778	3.01874	4.29111	9.04543e-05		WBGene00000802	985.239	-0.540552	0.00807711	1519.89	-1.04436	1.53e-05		WBGene00001957	0.188687	0	1	45.3675	1.70878	0.000115372		WBGene00015335	1.15129	0.139265	NA						WBGene00015484	66.9326	-0.627461	0.12244
WBGene00003243	80.1151	0.221375	0.59105	-2.3126	6.49091	0.0017339		WBGene00006660	1.64739	0.219274	1	3.17528	4.08496	0.000336064		WBGene00000829	589.263	0.203923	0.562686	1378.64	-1.06458	0.000220612		WBGene00002012	1.17871	0.0935944	1	65.5499	2.27064	2.97e-07		WBGene00015339	6.23181	-0.748962	0.0990021						WBGene00015495	0.333568	0.0173787	NA
WBGene00003388	15.9507	-0.149898	0.797938	-3.13667	4.3492	0.000593574		WBGene00006680	5.40603	0.0211165	0.975928	3.36365	3.31355	0.000119359		WBGene00000835	2.2188	-0.0533876	0.913682	209.781	-1.25074	6.88e-06		WBGene00002013	0.277541	0	1	47.7335	2.72515	2.22e-06		WBGene00015340	3.55836	-0.0515963	0.914515						WBGene00001455	6.55076	0.027238	0.973552
WBGene00003400	116.399	-0.0772061	0.882834	-1.69042	7.06376	0.000493694		WBGene00006693	19.1522	0.166631	0.776353	1.97346	5.34428	0.00134952		WBGene00000877	103.192	-0.366986	0.334605	537.969	-1.37009	5.73e-08		WBGene00002041	65.6063	-0.360151	0.390023	606.465	1.02943	3.11e-06		WBGene00007266	2.61869	0.0155349	0.977699						WBGene00005642	0.380821	0	NA
WBGene00003410	95.5467	-1.09428	0.000512955	-2.8422	4.75957	0.00113323		WBGene00006714	3.96429	0.112028	0.823423	2.64534	3.87941	0.00149864		WBGene00000879	86.0035	0.211672	0.563067	1017.1	-1.41487	8.61e-08		WBGene00002069	15.0907	0.368992	0.437163	265.811	2.20186	6.81e-16		WBGene00007268	0.188687	0	NA						WBGene00001564	1222.09	-2.11051	4.64033e-54
WBGene00003482	190.323	-0.536133	0.0768105	-3.58643	7.17493	0.000159013		WBGene00006783	6.86732	-0.279291	0.531074	3.4661	3.15059	0.000500883		WBGene00000883	248.014	0.000698507	0.999654	1093.76	-1.38607	1.37e-07		WBGene00002133	4.94211	-0.149023	0.726754	248.779	1.98437	2.35e-13		WBGene00004392	26.7692	0.15523	0.790836						WBGene00001550	0.265195	0.0173786	NA
WBGene00003607	13.3174	0.126697	0.844233	-3.17226	5.1482	0.00149864		WBGene00007162	1.31628	0.15814	1	3.89081	3.07547	8.97853e-05		WBGene00000888	18.6728	0.174227	0.762869	133.037	-1.03749	0.000392706		WBGene00002142	3.97379	-0.226696	0.636081	41.3138	1.29354	0.00248519		WBGene00007284	16.8226	-1.20353	0.0156248						WBGene00006823	82.7721	-0.202526	0.679525
WBGene00003738	112.616	0.0755651	0.901804	-2.09025	6.4819	0.00174373		WBGene00007216	5.53751	0.150011	0.784736	1.81214	5.79995	0.00110466		WBGene00000896	9.28184	-0.0029255	0.998893	356.853	-1.27644	4.71e-07		WBGene00002163	68.3253	-0.354934	0.373803	462.34	1.66503	9.88e-12		WBGene00015403	14.7134	-0.258848	0.595062						WBGene00007363	15.7798	-0.0332104	0.9673
WBGene00003776	240.106	0.211038	0.67353	-2.00405	8.35836	0.000552652		WBGene00007322	0.930891	0.0212082	1	2.93993	2.47993	0.000434211		WBGene00000915	2270.57	0.222089	0.466582	2338.98	-1.08247	1.74e-05		WBGene00002188	0.558247	0.0313439	1	109.542	2.29337	1.88e-10		WBGene00015413	143.591	0.0327109	0.948553						WBGene00007365	33.3857	-0.0213855	0.977699
WBGene00003877	286.552	-1.76578	5.52757e-12	-2.9323	6.08824	0.00034816		WBGene00007397	2.67517	0.100037	0.82178	3.49615	2.74617	0.000336363		WBGene00000920	2.09032	0.354764	1	119.304	-2.83717	2.7e-17		WBGene00002270	0.307678	0	1	26.7794	1.16625	0.012172		WBGene00015425	25.3106	0.135326	0.831756						WBGene00015532	3.11584	-0.0618945	0.904583
WBGene00003962	187.473	-0.613384	0.0139719	-2.53259	7.00179	0.000278639		WBGene00007419	1.62313	0.0269772	1	2.55638	2.67959	0.00189502		WBGene00000931	324.509	0.63004	0.000936813	1592.77	-1.25399	4.05e-10		WBGene00002299	23.8707	-0.283135	0.564134	364.573	1.13416	1.79e-05		WBGene00015449	13.4447	-0.267755	0.550839						WBGene00015535	2.15036	0.247886	0.503197
WBGene00003963	499.733	-1.4113	2.38811e-16	-3.62055	8.28703	0.000324828		WBGene00007440	3.96459	1.48285	0.0243945	3.6806	4.78014	0.000873803		WBGene00000933	36.8577	0.184218	0.730146	584.297	-1.3566	4.59e-10		WBGene00002368	0.729742	0.0668608	1	43.6458	1.27934	0.002581		WBGene00003402	13.8551	0.0049664	0.998624						WBGene00015536	3.38134	-0.075665	0.879882
WBGene00004025	33.901	-0.0788388	0.910089	-2.16071	5.60127	0.000914195		WBGene00007504	11.2307	0.165098	0.776894	2.11711	4.31688	0.00106938		WBGene00000941	40.1796	0.163611	0.761532	276.711	-1.61027	2.18e-10		WBGene00002981	20.8575	-0.214645	0.687306	446.172	1.06593	7.39e-05		WBGene00007331	76.6928	-0.492027	0.17078						WBGene00004182	44.4939	-0.0789131	0.896832
WBGene00004062	104.89	-3.78187	1.99372e-18	-2.47115	5.85717	0.00210604		WBGene00007506	3.07091	0.655933	0.119438	4.4169	3.39647	0.000256781		WBGene00000963	29.8021	-0.00716621	0.994623	339.158	-1.71215	1.03e-11		WBGene00003001	8.12649	0.38976	0.366184	150.916	1.17525	7.77e-05		WBGene00001428	7.90305	-0.137746	0.82178						WBGene00003695	15.3535	-0.0185051	0.981714
WBGene00004106	139.556	0.032136	0.961858	-2.49074	5.08079	0.00133794		WBGene00007555	42.4057	0.890286	0.0166654	1.74793	6.41353	0.00111701		WBGene00000972	7.56106	0.127098	0.819164	111.425	-3.23284	8.74e-15		WBGene00003083	2.1401	0.245851	0.50836	133.261	1.00361	0.00102727		WBGene00015464	113.364	-0.332295	0.332524						WBGene00007389	5.07396	-0.0454066	0.944784
WBGene00004120	21.9923	-3.15567	5.63286e-06	-6.03798	3.91906	0.000299957		WBGene00007589	2.88328	0.433549	0.242768	3.46166	3.09183	6.02201e-05		WBGene00000988	13.6566	-0.302942	0.531152	500.819	-1.65549	4.89e-13		WBGene00003228	0.820545	0.109759	1	40.8004	1.16363	0.00602214		WBGene00003214	131.604	-0.811415	0.000512955						WBGene00001821	2.78767	0.619308	0.13326
WBGene00004134	87.4018	-0.218111	0.628826	-2.53396	6.37217	0.000511395		WBGene00007675	3.59364	-0.0940837	0.825887	3.34167	3.40586	0.000113563		WBGene00000990	6.20427	-0.0998615	0.869706	244.149	-2.62327	5.08e-21		WBGene00003403	0.908166	0.014318	1	60.7589	1.14358	0.00260785		WBGene00006515	14.6106	0.00611278	0.997285						WBGene00007404	4.88242	-1.22767	0.0362374
WBGene00004210	117.933	-0.298747	0.438572	-3.30942	6.71662	0.000268945		WBGene00007725	6.93881	-0.0796895	0.905676	3.02299	3.90572	0.000399246		WBGene00001020	12.6608	0.0496935	0.948553	243.283	-1.68623	3.69e-11		WBGene00003409	49.9839	0.207275	0.675607	178.914	1.986	7.33e-11		WBGene00003523	1.00102	-0.106324	NA						WBGene00015567	25.4232	0.135482	0.822805
WBGene00004219	21.4794	-3.29415	8.79229e-08	-4.18304	3.84353	0.000930868		WBGene00007881	8.77178	0.286302	0.527381	3.20212	3.50244	0.000290562		WBGene00001029	85.8285	0.510444	0.0730727	672.996	-1.87153	6.64e-18		WBGene00003473	0.424547	0	1	144.052	1.8011	1.19e-07		WBGene00000239	18.3949	-0.310542	0.522568						WBGene00015592	0.299382	0.0173786	NA
WBGene00004264	10.9057	-5.87174	0.000201174	-7.79858	4.18943	6.4646e-05		WBGene00007932	2.80558	-0.0129727	0.981714	3.01359	4.42747	9.73952e-05		WBGene00001031	149.39	0.999964	3.33634e-05	784.047	-1.26947	4.87e-09		WBGene00003515	1563.59	-0.626468	0.00355784	2170.91	1.12733	3.9e-07		WBGene00007355	36.046	-0.43986	0.316768						WBGene00015598	4.92474	1.88397	0.017002
WBGene00004391	72.1638	0.258374	0.526099	-2.34379	6.18278	0.000911791		WBGene00007951	5.13083	0.505559	0.211021	2.82298	2.96195	0.000336363		WBGene00001037	187.67	-0.282449	0.247232	1164.7	-1.18143	3.3e-07		WBGene00003518	4.69293	-0.426159	0.302171	201.695	1.8735	8.57e-11		WBGene00015514	246.717	-0.99566	0.00127924						WBGene00007460	20.1855	-0.365135	0.430315
WBGene00004458	148.934	0.676812	0.0089996	-1.67848	6.80526	0.00151961		WBGene00007967	5.03325	-0.124827	0.82539	4.3232	3.4417	0.000108562		WBGene00001039	2.31532	0.0540443	0.922651	197.433	-1.04147	0.000289282		WBGene00003528	18.8955	0.0532514	0.94496	229.539	2.07595	6.29e-14		WBGene00015515	10.5128	0.419911	0.356661						WBGene00015633	2.59846	0.131954	0.743663
WBGene00004506	77.6218	0.674039	0.0424185	-1.49288	6.38622	0.00215296		WBGene00008085	2.24187	0.208852	0.601736	2.20763	4.08625	0.000754242		WBGene00001068	114.302	-0.315926	0.397679	331.653	-1.43419	6.18e-09		WBGene00003548	6.71472	-0.228769	0.588483	38.6989	1.04162	0.0144451		WBGene00007368	0.565128	0	NA						WBGene00015650	43.7396	-0.300843	0.476788
WBGene00004771	6.83804	-0.243683	0.629721	-2.66244	4.04997	0.00149864		WBGene00008177	1.99685	0.177634	1	2.71649	3.72852	0.00100387		WBGene00001154	19.8715	0.0816115	0.909979	619.151	-1.04746	3.17e-06		WBGene00003561	49.7851	0.139586	0.776894	472.767	1.37668	4.8e-09		WBGene00175031	0.170932	0	NA						WBGene00007499	2.11655	0.289648	NA
WBGene00004788	41.8205	-0.854404	0.021677	-1.95349	5.84138	0.00188573		WBGene00008204	0.492078	0.050201	1	3.61419	2.93083	0.0002116		WBGene00001156	16.3325	0.224291	0.631672	761.925	-1.10499	2.72e-05		WBGene00003562	0.187927	0.0217955	1	27.5888	1.77983	0.000703753		WBGene00007375	0.330203	0	NA						WBGene00007502	5.76447	0.0019489	0.998893
WBGene00005002	285.763	0.352352	0.440242	-3.16826	5.4317	0.00188854		WBGene00008227	1.58996	0.271917	1	3.00141	2.92634	0.000292608		WBGene00001167	6188.49	-0.0528635	0.8989	2968.07	-1.00145	9.47e-05		WBGene00003589	54.1814	0.131969	0.791661	427.542	1.04551	9.92e-06		WBGene00015519	3.5976	0.233473	0.576392						WBGene00015660	125.33	-0.445086	0.328696
WBGene00005018	70.8631	-2.24328	1.49908e-06	-7.60574	5.43839	0.00180623		WBGene00008229	63.8044	0.597117	0.133746	3.04306	7.18651	0.000911791		WBGene00001185	0.992704	-0.139226	1	30.4478	-1.75959	0.000168575		WBGene00003599	29.164	-0.534534	0.191246	423.175	1.28528	4.67e-08		WBGene00015538	36.846	-1.39906	0.000204075						WBGene00003954	1.88339	0.112383	NA
WBGene00006366	59.1613	-4.41551	1.83781e-19	-4.15537	5.10739	6.4646e-05		WBGene00008233	3.29741	0.0282062	0.962693	2.82921	4.44106	0.000800232		WBGene00001209	390.986	0.122645	0.789119	1695.49	-1.16906	2.06e-09		WBGene00003604	11.5859	-0.267387	0.571258	307.528	1.18483	2.59e-06		WBGene00015540	18.1525	-0.589578	0.185486						WBGene00004068	32.5191	0.119169	0.847963
WBGene00006504	229.851	-0.268916	0.288534	-1.83224	7.27865	0.00121613		WBGene00008343	6.50458	-0.245488	0.606694	2.95113	3.86698	0.000278639		WBGene00001226	402.192	0.07737	0.889129	1843.74	-1.74733	1.35e-19		WBGene00003617	5.24753	-0.0031658	0.998893	162.165	2.05737	3.73e-11		WBGene00015541	15.9219	0.226623	0.641465						WBGene00015692	13.4633	0.207812	0.705452
WBGene00006510	57.6933	-1.40212	6.15676e-05	-2.69846	5.98499	0.000719597		WBGene00008492	16.7014	-0.45728	0.31505	3.42801	3.48351	0.000405661		WBGene00001227	185.892	0.0517861	0.920591	1279.56	-1.46914	3.29e-12		WBGene00003618	35.1618	-0.558082	0.197118	516.21	1.32882	5.82e-08		WBGene00015545	4.96993	-0.0662684	0.911866						WBGene00015693	10.9239	0.0598011	0.924337
WBGene00006604	64.3568	-0.124398	0.812315	-2.34539	5.36648	0.00149864		WBGene00008577	35.6588	5.79391	1.09198e-09	4.65376	4.63016	0.000119359		WBGene00001228	77.8342	0.0635959	0.916191	993.606	-1.22588	3.04e-08		WBGene00003633	8.00845	-0.0814736	0.907712	224.712	1.78802	6.23e-11		WBGene00015546	0.136746	0	NA						WBGene00007517	4.51366	0.0234547	0.974917
WBGene00006626	413.825	-0.60482	0.0312922	-3.38566	7.65553	0.000190662		WBGene00008639	13.7738	0.213334	0.698809	3.18268	4.08914	0.00042869		WBGene00001229	61.0592	0.490966	0.225803	759.136	-1.25108	1.09e-08		WBGene00003638	60.3711	0.118924	0.843273	386.233	1.22693	2.67e-07		WBGene00006572	13.9056	-0.40275	0.387876						WBGene00002026	19.3559	2.52064	0.0042278
WBGene00006640	7.58484	0.00213482	0.998893	-2.76804	4.19014	0.0019881		WBGene00008665	8.99713	0.421703	0.294936	2.0959	5.1555	0.000381867		WBGene00001231	46.3028	-0.252556	0.595174	738.38	-1.68792	3.24e-15		WBGene00003643	1.60239	0.189115	1	74.1881	1.63652	2.99e-05		WBGene00015554	2.44889	0.176097	0.681854						WBGene00000102	43.113	-0.253545	0.553595
WBGene00006886	44.4298	0.00282265	0.998893	-2.23921	4.25871	0.00171936		WBGene00008681	6.75611	0.164771	0.752412	1.74597	5.67935	0.000381867		WBGene00001232	160.961	0.0624902	0.911775	829.899	-1.22715	4.06e-08		WBGene00003649	0.837737	0.0823851	1	109.876	1.15071	0.000324835		WBGene00007385	221.098	-0.202441	0.562527						WBGene00015729	0.307678	0	NA
WBGene00006948	6.57577	-4.2468	0.00204497	-5.31312	3.52889	0.000800232		WBGene00008770	0.278261	0	1	3.04751	3.03621	0.000297857		WBGene00001233	28.8767	0.198093	0.726155	526.849	-1.62024	3.63e-13		WBGene00003680	3.87964	0.117025	0.81575	175.106	1.18904	3.62e-05		WBGene00007387	8.24926	-0.0256928	0.973911						WBGene00000285	7.90259	-0.35872	0.432083
WBGene00007150	39.2906	0.297548	0.516542	-2.02079	5.69278	0.00155383		WBGene00008970	2.33885	0.476613	0.205839	3.75107	3.06873	0.00019371		WBGene00001234	75.6796	0.171913	0.685799	471.546	-1.82665	8.97e-16		WBGene00003689	4.0893	-0.0561244	0.924077	71.0811	1.97336	1.11e-06		WBGene00007388	8.87742	0.0825519	0.905676						WBGene00007550	1.77477	-0.0401503	NA
WBGene00007170	0.74967	0.0341828	1	-3.32682	3.53339	0.000493741		WBGene00009010	12.3179	0.149947	0.794775	2.7255	4.64362	0.000242233		WBGene00001240	91.0679	-0.586877	0.0979686	964.677	-1.36176	5.53e-10		WBGene00003710	26.1193	0.150349	0.80061	259.343	1.12442	1.1e-05		WBGene00003963	499.733	-1.4113	2.38811e-16						WBGene00003574	0.283031	0	NA
WBGene00007331	76.6928	-0.492027	0.17078	-2.89324	6.12012	0.00034816		WBGene00009135	1.13347	0.0896765	1	3.06163	2.75593	0.00184785		WBGene00001241	80.4019	-0.40991	0.300685	453.526	-1.25399	3.67e-07		WBGene00003712	4.09567	0.207813	0.620752	155.489	1.30243	9.05e-06		WBGene00003572	9.02115	-0.614944	0.167191						WBGene00007553	6.25195	0.267617	0.571913
WBGene00007352	316.557	0.0893119	0.834941	-2.0382	7.44338	0.00160487		WBGene00009137	1.21408	0.0423415	1	3.42209	3.0972	8.97853e-05		WBGene00001243	54.148	-0.130686	0.84039	921.998	-1.15975	2.64e-06		WBGene00003715	4.19239	-0.121033	0.795726	89.4265	1.00037	0.00455848		WBGene00007409	15.0502	-0.127481	0.841306						WBGene00007555	42.4057	0.890286	0.0166654
WBGene00007479	48.7646	-1.60933	2.32591e-06	-3.54078	4.78614	0.00042869		WBGene00009138	1.09254	0.0988437	1	1.8871	3.81003	0.00171637		WBGene00001244	90.2109	-0.772629	0.0436523	1003.26	-1.06256	3.07e-05		WBGene00003716	5.5489	-0.199346	0.638267	112.694	1.17379	0.000222895		WBGene00003828	27.903	-0.492796	0.262202						WBGene00007574	9.8563	-0.104241	0.876802
WBGene00007602	60.705	0.101752	0.864244	-1.71734	6.07161	0.00154218		WBGene00009266	21.2811	0.367782	0.428698	2.29581	6.128	0.000483295		WBGene00001247	13.4598	-0.207117	0.696988	213.943	-1.27214	8.67e-07		WBGene00003732	17.1274	-0.0134478	0.988283	151.445	1.15594	0.000109093		WBGene00015565	118.78	-0.443379	0.290524						WBGene00007586	79.5653	0.325036	0.332241
WBGene00007605	315.36	0.460882	0.303654	-3.5737	5.66808	0.000164092		WBGene00009429	5.26075	1.79114	0.0164761	4.36618	3.79297	0.000349344		WBGene00001303	13.2198	-0.493676	0.270973	418.845	-1.27754	2.13e-06		WBGene00003778	5.41083	0.228051	0.608207	773.224	3.33086	1.24e-41		WBGene00007420	0.250569	0.0313435	NA						WBGene00001803	10.2361	-0.0308824	0.968099
WBGene00007703	249.486	-0.0365134	0.935759	-1.76987	7.44732	0.000881412		WBGene00009431	127.811	4.0378	1.13834e-42	2.37148	4.07928	0.00017682		WBGene00001309	11.7355	0.178664	0.742315	274.207	-1.44381	6.69e-09		WBGene00003856	1.37097	0.0162724	1	99.1986	1.92954	9.11e-08		WBGene00006724	30.27	0.556733	0.193735						WBGene00002024	84.2612	0.296832	0.433781
WBGene00007836	32.2115	-1.35441	0.00117458	-2.18075	6.17475	0.000921501		WBGene00009443	1.34209	0.220333	1	3.52203	3.10647	0.000258136		WBGene00001372	6.37469	0.291869	0.521065	68.2211	-1.33253	0.00018741		WBGene00003943	44.8818	-0.238021	0.612695	295.852	1.61341	1.61e-10		WBGene00007436	9.78829	0.504385	0.252286						WBGene00006980	4.89079	0.148919	0.726155
WBGene00008565	37.7157	-0.578686	0.180681	-2.17318	3.84325	0.000922255		WBGene00009445	20.016	0.125364	0.844233	1.96699	4.83914	0.00189864		WBGene00001385	748.914	0.336697	0.234847	711.569	-1.01445	0.000214356		WBGene00003968	2.97449	-0.0867049	0.841306	61.4216	1.54125	8.92e-05		WBGene00007424	5.48933	-0.091944	0.877143						WBGene00007599	18.8651	-0.338196	0.471806
WBGene00008605	9.45898	-0.322381	0.476081	-5.87987	3.33736	0.00121265		WBGene00009476	4.06713	-0.0393829	0.952871	2.1474	5.0783	0.00106938		WBGene00001423	664.294	0.0338816	0.948553	1112.83	-1.75799	4.46e-15		WBGene00003999	12.329	0.109028	0.872313	97.0137	1.04914	0.00173852		WBGene00007455	117.276	-0.467461	0.180981						WBGene00015786	5.61333	0.114429	0.825887
WBGene00008607	564.515	-0.959983	5.84836e-05	-3.21485	6.30275	0.000679012		WBGene00009562	15.0497	0.287524	0.561361	1.91101	6.10767	0.00182419		WBGene00001427	40.0942	-0.0735738	0.913808	703.856	-1.31209	3.9e-07		WBGene00004002	88.028	8.29754	8.97105e-16	51.5743	1.31007	0.00373895		WBGene00000522	5.60251	0.167334	0.749904						WBGene00007614	0.803551	0.0818721	NA
WBGene00008925	30.2702	-0.179214	0.72257	-2.24604	4.97483	0.000922255		WBGene00009617	12.021	-0.0315277	0.968521	4.17845	3.95761	1.92651e-05		WBGene00001430	28.276	-0.778189	0.069731	139.864	-1.59572	1.96e-06		WBGene00004037	34.2951	-0.736986	0.0661949	251.627	1.46818	3.04e-08		WBGene00015647	33.7881	-0.0249266	0.975887						WBGene00003778	5.41083	0.228051	0.608207
WBGene00009082	209.694	-0.246835	0.455456	-1.84461	7.34031	0.00178991		WBGene00009648	3.07772	0.843405	0.0746106	3.6099	3.56255	0.000221111		WBGene00001433	1.50171	0.157491	1	330.192	-1.36867	7.91e-08		WBGene00004062	104.89	-3.78187	1.99372e-18	723.448	1.37202	8.72e-09		WBGene00000655	0.102559	0	NA						WBGene00015811	104.227	0.986677	0.000522522
WBGene00009133	5.19902	-0.0718387	0.914378	-3.43829	4.16273	0.00154147		WBGene00009667	9.28485	0.000914689	0.999574	1.94699	4.28709	0.00109332		WBGene00001497	71.8356	-0.118272	0.83276	678.478	-1.66287	1.77e-15		WBGene00004064	20.2765	0.00335955	0.998893	297.993	1.23939	1.61e-06		WBGene00000616	233.656	-0.97185	0.0284642						WBGene00015823	234.189	-1.05312	0.00614199
WBGene00009342	1172.89	-0.119255	0.77185	-2.48997	9.58922	0.00106938		WBGene00009700	2.06902	-0.0164247	1	2.92014	3.12403	0.000368915		WBGene00001501	353.442	-0.6863	0.00117458	650.234	-1.12314	2.71e-05		WBGene00004145	76.283	-0.379259	0.320268	455.263	2.29309	9.4e-20		WBGene00000656	88.6292	-0.404835	0.273708						WBGene00015887	22.8136	0.09952	0.885541
WBGene00009542	224.287	-0.0811582	0.866125	-2.20832	7.15224	0.00149864		WBGene00009823	24.0497	6.13337	7.98882e-08	2.37148	4.87299	0.000278639		WBGene00001566	28.8989	-0.470561	0.26798	406.449	-1.38633	1.88e-09		WBGene00004154	18.2521	-0.353469	0.346206	63.1768	1.35623	0.000566442		WBGene00000069	7.07732	0.135386	0.770924						WBGene00015889	1.48822	0.0558365	NA
WBGene00009628	91.7237	0.379467	0.223136	-2.80957	7.08181	0.000677037		WBGene00009840	1.31425	0.197344	1	3.37364	2.80555	0.000278639		WBGene00001637	13.5823	-0.0565116	0.941065	187.489	-1.03139	0.000153642		WBGene00004218	3.63648	-0.00168687	0.998893	351.539	3.1831	4.14e-29		WBGene00001508	10.5844	0.102295	0.875703						WBGene00007650	13.1613	-0.0753577	0.912946
WBGene00009653	11.6739	-0.021598	0.977699	-2.79543	4.11217	0.000438371		WBGene00009887	3.50773	-0.182092	0.650768	3.16598	4.08124	0.00140143		WBGene00001646	1.00894	0.136575	1	87.3613	-1.23556	0.00018955		WBGene00004225	16.8262	-0.350836	0.46082	189.21	1.72063	3.95e-09		WBGene00007530	0.573004	-0.0856961	NA						WBGene00015919	2.40432	-0.084606	0.81831
WBGene00009674	83.1141	0.0502158	0.931929	-2.95551	6.00891	0.00149864		WBGene00009923	0.216848	0.026769	1	2.65421	3.02758	0.00135083		WBGene00001682	9.34194	0.0500799	0.948191	341.708	-1.0123	0.000140971		WBGene00004231	0.664856	0.0386411	1	19.659	1.04052	0.0296223		WBGene00007536	11.2237	-0.0812271	0.906166						WBGene00015947	0.102559	0	NA
WBGene00009926	66.2001	-3.80713	1.12827e-14	-5.41702	4.72406	6.4646e-05		WBGene00009966	8.68544	0.131509	0.817257	1.91376	4.77457	0.002211		WBGene00001702	39.6719	-1.09915	0.0252346	268.698	-1.0689	1.99e-05		WBGene00004237	27.2546	0.00143609	0.999023	483.352	1.35939	3.55e-09		WBGene00006856	27.4855	0.609262	0.155278						WBGene00001447	4.02732	-0.00432479	0.998582
WBGene00009952	83.6637	-0.0855305	0.889802	-1.98513	6.98359	0.000687712		WBGene00010239	5.19621	0.0792572	0.886911	3.15146	4.09983	0.000399246		WBGene00001749	145.876	0.173516	0.687883	486.815	-1.4099	1.88e-10		WBGene00004259	319.239	1.87378	1.97931e-21	1062.95	1.40405	4.35e-12		WBGene00015734	47.8118	-0.0514691	0.942098						WBGene00000286	23.7882	-0.139414	0.806969
WBGene00009968	127.476	-0.0357191	0.939848	-2.2207	5.99129	0.00108296		WBGene00010262	19.7348	-0.0344196	0.964728	2.62937	5.71298	0.000582982		WBGene00001752	26.8076	0.10706	0.875936	353.587	-1.26522	1.76e-05		WBGene00004264	10.9057	-5.87174	0.000201174	47.7205	1.44497	0.000530741		WBGene00000933	36.8577	0.184218	0.730146						WBGene00016003	0.375853	0.0450951	NA
WBGene00009982	100.677	-0.170674	0.700666	-4.32697	5.76467	0.000636024		WBGene00010320	6.45102	0.126369	0.834941	2.92828	4.03444	0.0018926		WBGene00001758	41.71	-0.379497	0.400625	476.331	-3.23343	1.89e-42		WBGene00004317	34.8174	-0.352007	0.407895	314.727	1.27765	1.96e-07		WBGene00007558	2.54632	-0.0862494	0.850053						WBGene00016004	37.809	-0.0557663	0.934745
WBGene00010111	11.61	-0.0259938	0.975071	-1.91304	5.24641	0.00133343		WBGene00010328	1.17057	0.0431866	1	2.80624	2.65838	0.000423943		WBGene00001767	2.41979	-0.149359	0.503197	251.329	-3.51544	9.47e-24		WBGene00004336	320.696	-0.135998	0.700821	1942.33	1.00569	6.82e-07		WBGene00007565	27.2775	-1.24684	0.00488959						WBGene00016013	12.8877	-0.123952	0.847222
WBGene00010337	7.36348	-0.154397	0.762869	-2.52333	4.81242	0.00215296		WBGene00010340	3.86346	0.0315276	0.965	2.69977	3.33106	0.000873803		WBGene00001769	33.5017	-0.177737	0.759153	73.729	-1.28685	0.000376564		WBGene00004374	1.32678	0.247592	1	32.4008	1.41511	0.00253227		WBGene00003962	187.473	-0.613384	0.0139719						WBGene00000277	279.229	0.46979	0.0330953
WBGene00010397	23.9719	-0.936246	0.0308574	-2.24897	4.66869	0.00154147		WBGene00010421	5.01304	-0.132496	0.803457	2.40015	3.23806	0.00229997		WBGene00001772	245.121	4.54397	1.74924e-08	506.56	-1.99768	2.72e-17		WBGene00004380	0.713669	0.0225756	1	71.3034	2.95845	1.34e-09		WBGene00002011	62.9603	-0.329122	0.38271						WBGene00016028	6.13917	0.205819	0.687796
WBGene00010540	55.8629	-0.569102	0.081271	-3.113	4.85224	0.000554145		WBGene00010732	94.8008	1.62063	1.50831e-09	1.65303	6.85231	0.00131736		WBGene00001774	88.3842	-0.175754	0.722734	315.353	-2.68634	2.59e-24		WBGene00004509	34.7809	0.60253	0.147348	274.438	1.99353	1.57e-12		WBGene00015752	80.5042	-0.189366	0.698071						WBGene00016041	0.377375	0	NA
WBGene00010573	20.0547	-1.04043	0.0390391	-2.63063	4.19694	0.0020038		WBGene00010795	1.69332	-0.0190489	1	3.02304	3.17304	0.00017682		WBGene00001775	75.6487	-0.318967	0.43034	506.151	-1.58994	1.22e-10		WBGene00004727	23.1722	-0.104328	0.875936	358.268	1.19278	2.32e-06		WBGene00015753	1.33845	0.110249	NA						WBGene00016043	0.235859	0	NA
WBGene00010738	31.3171	-1.3858	0.00167419	-3.29142	5.48993	0.000415483		WBGene00010822	33.8199	4.99657	1.16593e-08	3.55265	5.22345	0.000278639		WBGene00001776	18.1066	-2.26146	0.000201174	216.794	-1.17044	8.57e-06		WBGene00004747	85.8643	0.0866115	0.890307	467.567	1.00204	2.78e-05		WBGene00004104	8.20149	0.0205445	0.977699						WBGene00016052	4.77671	-0.376747	0.309499
WBGene00010780	41.3072	-1.17753	0.00568242	-1.59442	6.63647	0.00119812		WBGene00011026	11.7479	-0.255831	0.620149	2.48331	4.27927	0.000409895		WBGene00001790	18.7864	-0.183169	0.742315	303.671	-2.37865	7.43e-21		WBGene00004878	1.43704	0	1	28.1557	1.17697	0.0111047		WBGene00015756	13.0199	-0.193256	0.73601						WBGene00003637	18.5099	-0.451286	0.322345
WBGene00010877	18.4729	1.77893	0.000756939	-2.47597	4.83294	0.00141783		WBGene00011205	6.14055	0.0734728	0.897194	3.05256	3.34802	0.000762577		WBGene00001813	40.3629	0.00246752	0.998893	407.1	-1.10264	1.43e-06		WBGene00004879	135.587	0.430339	0.134572	1087.51	1.09732	8.24e-08		WBGene00015759	88.8908	-0.0541525	0.924998						WBGene00016066	4.44263	-0.0493627	0.922821
WBGene00010988	317.422	-1.27946	0.000274934	-3.66334	7.92998	0.000275114		WBGene00011225	10.541	0.124256	0.845506	3.12675	4.10965	0.000615113		WBGene00001816	25.5714	0.0451487	0.950693	269.649	-1.1275	6.42e-06		WBGene00004911	23.3163	0.0333942	0.9673	174.085	1.00619	0.00038932		WBGene00015781	2.14989	-0.416458	0.193735						WBGene00007711	8.48295	0.0942556	0.883907
WBGene00011272	14.3374	-0.418318	0.363147	-2.53723	4.47711	0.00189807		WBGene00011248	14.1571	0.104462	0.8789	1.44422	5.49892	0.00141783		WBGene00001823	4.28676	0.132476	0.787779	308.39	-1.13445	9.6e-06		WBGene00004987	6.71101	-0.299988	0.385206	167.719	1.42776	2.52e-05		WBGene00007591	17.7276	-0.535734	0.228538						WBGene00007707	20.1414	0.0698382	0.921402
WBGene00011487	18.4446	-0.678714	0.13326	-3.74543	4.60226	0.000278639		WBGene00011250	12.0886	0.17931	0.744921	2.48302	4.82166	0.000478776		WBGene00001843	28.8345	0.129444	0.840208	838.957	-1.52378	7.17e-13		WBGene00005271	0.141516	0	1	43.5795	1.41947	0.00108198		WBGene00007592	41.2042	-0.527841	0.194569						WBGene00003710	26.1193	0.150349	0.80061
WBGene00011803	175.861	-0.869202	0.00210815	-2.09603	5.18496	0.00215296		WBGene00011275	1.62082	0.0831828	1	2.57149	2.20089	0.00238355		WBGene00001983	35.591	1.09608	0.00647766	504.265	-1.43958	4.18e-11		WBGene00005422	0.889695	-0.0984145	1	19.4308	1.06503	0.028814		WBGene00007593	52.3362	-0.205881	0.607393						WBGene00016091	0.283031	0	NA
WBGene00011833	14.072	0.147899	0.808228	-2.94661	4.41472	0.0006336		WBGene00011280	10.156	0.618772	0.16827	2.28026	4.48442	0.00106594		WBGene00001993	126.046	-0.363169	0.407895	1014.67	-1.31319	9.24e-10		WBGene00005602	0.393806	0	1	128.38	3.57696	3e-17		WBGene00007600	0.603697	0.0550783	NA						WBGene00016092	0.188687	0	NA
WBGene00011867	466.909	0.123791	0.745739	-2.24756	8.44793	0.00151961		WBGene00011394	0.8964	0.044062	1	2.63051	2.82419	0.000754242		WBGene00002000	152.333	0.162208	0.671923	1394.97	-1.10831	1.08e-07		WBGene00005642	0.380821	0	1	45.424	2.71497	9.58e-07		WBGene00015791	61.8523	-0.169389	0.712891						WBGene00016095	8.90113	0.486822	0.27838
WBGene00011938	22.7174	-3.72868	0.000373866	-4.63266	5.3746	0.000221111		WBGene00011471	4.74364	-0.29439	0.522493	3.30405	3.00197	7.41556e-05		WBGene00002005	3606.39	-0.0820707	0.809513	2312.9	-1.25751	2.26e-07		WBGene00005644	3.93714	-0.0755317	0.903051	120.012	1.31265	6.81e-05		WBGene00007615	7.64018	0.210401	0.683905						WBGene00016097	4.6594	0.105396	0.834941
WBGene00012186	152.511	-5.68568	6.32121e-38	-6.79455	5.28755	7.73749e-05		WBGene00011479	1.13989	-0.135872	1	2.64159	2.54072	0.000715826		WBGene00002007	1102.89	-0.98523	2.30982e-10	2239.35	-1.17472	5.96e-07		WBGene00005657	4.05454	0.227416	0.567826	30.8749	2.03968	0.000132303		WBGene00003922	35.4695	0.914182	0.028731						WBGene00007730	20.0577	0.727569	0.0898287
WBGene00012404	9.4518	0.158903	0.785211	-2.29737	4.48456	0.00126519		WBGene00011644	6.99898	-0.00882326	0.992332	3.16344	3.23113	0.000278639		WBGene00002021	65.4232	0.0952765	0.865117	402.852	-1.94676	1.3e-17		WBGene00005833	0.265195	0.0173786	1	126.86	1.25259	0.000132133		WBGene00007611	0.358859	0.0217958	NA						WBGene00016119	19.8738	-0.202107	0.715005
WBGene00012407	45.8861	-0.554582	0.180415	-2.56223	4.91322	0.00177026		WBGene00011707	2.77448	-0.140977	0.710244	3.79679	2.96397	5.29335e-05		WBGene00002025	1150.79	-0.110279	0.818752	1067.54	-2.14191	2.09e-25		WBGene00006220	8.13386	-0.214401	0.564134	301.749	1.99014	9.99e-15		WBGene00015802	19.3818	0.295243	0.554271						WBGene00016114	2.71356	0.34386	0.295735
WBGene00012445	509.343	-1.47274	3.71504e-09	-3.82682	6.15003	0.000730416		WBGene00011752	2.17622	0.0408604	0.931929	2.3699	2.80646	0.000873803		WBGene00002044	32.9374	0.0193448	0.98051	345.414	-1.09483	3e-06		WBGene00006310	3.49252	-0.206831	0.579239	100.514	1.10439	0.00100111		WBGene00015814	128.703	-0.477102	0.13126						WBGene00016126	1.50229	0.00157455	NA
WBGene00012608	116.314	-2.35072	1.64931e-14	-2.39057	6.61679	0.000493741		WBGene00011839	5.8337	0.286508	0.486624	1.83011	3.9162	0.00153743		WBGene00002045	453.811	-0.114012	0.79734	898.282	-1.13594	3.19e-05		WBGene00006431	24.849	-0.87158	0.0379694	257.409	1.83958	4.86e-11		WBGene00007630	67.552	-0.0989997	0.879581						WBGene00001464	1.95783	0.0032813	NA
WBGene00012713	108.5	-0.143532	0.774718	-1.99612	5.776	0.00125735		WBGene00011859	3.48027	0.208353	0.607027	2.79462	4.13697	0.000911791		WBGene00002060	29.369	-0.355399	0.422556	428.054	-1.57047	3.44e-11		WBGene00006463	3.96422	0.611701	0.137631	179.683	2.01567	3.32e-11		WBGene00007625	12.0737	0.28949	0.564668						WBGene00016147	11.6553	-0.307786	0.508115
WBGene00013035	17.3832	0.23218	0.662273	-2.30286	4.5147	0.00141372		WBGene00011879	7.73715	-0.211453	0.691864	2.64062	2.99404	0.00123112		WBGene00002065	336.416	0.0129682	0.98141	1003.53	-1.06997	3.2e-05		WBGene00006464	17.3829	-0.434349	0.32962	242.411	1.37301	1.68e-07		WBGene00015841	12.2924	-0.639263	0.157655						WBGene00016149	2.69615	0.0221308	0.968399
WBGene00013263	17.0956	-0.733919	0.0913444	-3.38692	5.42847	0.000457118		WBGene00012004	2.67968	0.0418234	0.943366	2.59618	3.67454	0.00121265		WBGene00002066	480.948	0.0106431	0.984872	2146.58	-1.3158	5e-12		WBGene00006510	57.6933	-1.40212	6.15676e-05	395.313	1.16942	5.63e-07		WBGene00002272	242.059	-0.993162	0.0159483						WBGene00016172	23.8529	0.0936322	0.88735
WBGene00013311	525.654	-1.57202	1.11779e-08	-4.21824	7.0517	7.06022e-05		WBGene00012101	4.24309	2.35454	0.00837484	3.24853	3.88246	0.00149864		WBGene00002073	37.1764	0.741514	0.0898992	268.975	-1.53088	1.26e-09		WBGene00006523	74.2345	0.139479	0.763784	636.266	1.04975	8.39e-06		WBGene00015933	44.9523	3.21042	4.90324e-15						WBGene00016174	1.59623	0.0461622	NA
WBGene00013683	112.47	0.0608438	0.914838	-1.67122	6.84257	0.000646101		WBGene00012112	1.96893	0.30284	1	3.40898	2.57669	0.000478776		WBGene00002074	155.724	0.0354284	0.943366	1395.49	-1.01172	6.57e-07		WBGene00006539	6.48148	0.12729	0.798644	79.1833	1.69926	5.76e-06		WBGene00015949	7.93269	-0.311723	0.474122						WBGene00003690	24.8526	0.135352	0.817043
WBGene00013985	91.1627	-0.0468921	0.922821	-1.74874	6.41664	0.00153743		WBGene00012132	2.66388	0.239992	0.547096	3.23278	3.72922	0.00054179		WBGene00002077	968.333	0.254544	0.372072	2454.33	-1.44408	3.25e-14		WBGene00006602	101.75	-0.00400257	0.998121	1200.23	1.27559	1.55e-09		WBGene00001000	324.021	-0.850623	2.46615e-06						WBGene00000509	27.6756	-0.0917896	0.893358
WBGene00013997	90.5876	-0.0421292	0.940577	-1.86187	6.12352	0.00103714		WBGene00012143	9.28455	0.216487	0.647368	2.95594	4.74886	0.000349344		WBGene00002083	395.187	-0.0213983	0.971408	1283.84	-1.78245	2.78e-19		WBGene00006609	15.4094	-0.265499	0.597855	366.325	1.01039	2.72e-05		WBGene00007668	13.8732	-0.065912	0.927765						WBGene00001607	1.2687	0.234213	NA
WBGene00014164	40.5195	-0.224422	0.668644	-2.81175	5.28522	0.000593574		WBGene00012295	1.40006	0.0913497	1	2.92276	2.09813	0.00123213		WBGene00002105	0.187927	0.0217955	1	59.8731	-1.10633	0.00287318		WBGene00006627	0.857771	-0.0932418	1	36.1156	1.28456	0.00392639		WBGene00015965	17.8269	0.626939	0.163927						WBGene00016197	59.6525	-0.49562	0.24622
WBGene00015344	170.785	0.0311751	0.963084	-1.49272	7.48358	0.00134952		WBGene00012460	12.5645	0.230943	0.66597	2.98817	3.942	0.0002116		WBGene00002109	10.5481	0.0981023	0.888883	83.4133	-2.17043	7.79e-10		WBGene00006684	2.30944	0.0428621	0.932719	75.7483	1.92282	5.19e-06		WBGene00007684	9.56684	-0.0542906	0.943366						WBGene00016215	7.93506	-0.328886	0.452839
WBGene00015381	17.1663	-0.114473	0.862258	-3.0919	3.25347	0.00121265		WBGene00012462	7.35096	0.255617	0.582564	1.97711	5.2246	0.00135083		WBGene00002134	107.08	-0.311451	0.428698	1003.67	-1.10684	6.63e-07		WBGene00006705	13.054	-0.151932	0.799811	158.524	2.62475	1.37e-14		WBGene00007686	59.2703	-0.191041	0.719976						WBGene00007810	12.6983	0.0748106	0.914378
WBGene00015512	91.9343	-1.23449	7.32052e-05	-2.36956	7.33362	0.000646066		WBGene00012472	84.2139	1.74808	8.95399e-07	1.75314	6.87424	0.000399246		WBGene00002135	91.0324	-0.349675	0.292097	887.722	-1.09141	1.78e-07		WBGene00006862	8.68028	-0.0268819	0.97385	217.064	1.05622	8.07e-05		WBGene00016011	23.6215	-0.29939	0.536768						WBGene00016234	2.48555	0.0600138	0.904767
WBGene00015646	16.7773	-6.94975	2.98416e-06	-5.81849	4.04458	0.000244742		WBGene00012476	1.91167	-0.0295018	1	3.08179	3.28113	0.000447532		WBGene00002152	201.94	0.428668	0.110273	1834.94	-1.07683	5.22e-08		WBGene00006980	4.89079	0.148919	0.726155	101.825	2.75449	1.11e-11		WBGene00016018	17.9906	-0.524507	0.224188						WBGene00004346	11.666	0.0478819	0.948587
WBGene00015913	274.74	0.104013	0.856188	-3.1122	6.45435	0.00140143		WBGene00012592	10.3339	0.185034	0.700666	6.02897	3.47429	1.95353e-05		WBGene00002199	13.3097	-0.333868	0.490586	94.7098	-1.4177	1.31e-05		WBGene00006996	69.1741	-0.291885	0.455524	644.17	1.2284	6.48e-08		WBGene00016022	7.78158	-0.225211	0.655355						WBGene00016248	1.3527	0.120799	NA
WBGene00016133	1.60595	-0.202816	1	-3.94365	2.73401	0.00231347		WBGene00012693	8.78498	0.262246	0.585046	2.00675	4.44357	0.00213577		WBGene00002238	145.459	-0.164313	0.698809	1268.71	-1.41641	3.3e-12		WBGene00007063	3.66908	0.111301	0.824424	140.924	1.22486	6.43e-05		WBGene00004216	7.33111	-0.0380633	0.953898						WBGene00016262	0.909704	0.144844	NA
WBGene00016173	36.6414	0.315568	0.515461	-1.95553	5.97514	0.00211743		WBGene00012732	0.568788	0	1	3.35403	3.04088	9.72903e-05		WBGene00002244	124.347	0.134663	0.809662	1232.21	-1.83006	1.62e-20		WBGene00007073	19.7523	0.10821	0.873606	87.0305	1.07549	0.00159477		WBGene00016057	12.4168	-0.176808	0.760926						WBGene00001537	15.6214	-0.0654612	0.926658
WBGene00016422	66.0622	-3.58235	9.07338e-17	-5.38219	5.40472	0.000140224		WBGene00012776	12.9462	0.0393802	0.96176	1.88496	5.41557	0.000570063		WBGene00002256	2.05805	0.284012	1	236.443	-1.80759	3.29e-12		WBGene00007097	0.277541	0	1	63.7536	1.51056	0.000643594		WBGene00007696	33.125	-0.315019	0.519703						WBGene00016281	0.187927	0.0217955	NA
WBGene00016845	30.0045	-4.21449	4.16266e-06	-2.79286	4.78397	0.000873803		WBGene00012824	1.20018	0.107122	1	2.17987	3.9607	0.00111259		WBGene00002258	101.485	-0.349099	0.382912	567.017	-1.12923	3.26e-05		WBGene00007131	0.939682	0.0485782	1	144.667	2.4267	9.83e-13		WBGene00016061	31.744	0.623269	0.103772						WBGene00007848	58.0899	-0.315245	0.43146
WBGene00016943	237.836	-3.5508	9.04299e-29	-3.59732	7.69461	0.000691337		WBGene00012886	1.58482	0.201	1	5.53273	3.49991	0.000164092		WBGene00002269	74.6098	0.004701	0.998624	515.498	-1.19998	2.67e-06		WBGene00007132	0.188687	0	1	49.8338	1.75074	5.42e-05		WBGene00016103	355.866	-0.733316	0.00161602						WBGene00007855	0.78016	0.0524177	NA
WBGene00016987	27.7678	0.711709	0.0800046	-2.57119	4.85449	0.00119962		WBGene00013015	9.2086	0.231892	0.637014	2.74848	3.56703	0.000914195		WBGene00002273	311.013	-0.549345	0.120616	635.734	-1.40804	1.14e-08		WBGene00007150	39.2906	0.297548	0.516542	277.141	1.06976	2.48e-05		WBGene00007728	1.17359	0	NA						WBGene00002980	166.968	-0.984427	0.00911403
WBGene00017245	118.973	-0.0640772	0.896832	-2.0797	6.13159	0.00215647		WBGene00013079	27.3345	0.0973731	0.884293	1.83677	5.94946	0.000873803		WBGene00002497	21.1237	0.138247	0.824968	184.96	-1.39769	3.53e-07		WBGene00007166	1.08107	0.143401	1	101.514	2.35791	7.39e-10		WBGene00016112	0.188687	0	NA						WBGene00016324	2.12625	-0.0154434	0.974938
WBGene00017301	63.9125	-1.34475	0.000489184	-2.68784	6.2424	0.000278639		WBGene00013122	2.31229	0.55832	0.159144	3.43325	3.0517	0.00042869		WBGene00002850	379.465	0.649812	0.0245744	1356.64	-1.31081	1.88e-10		WBGene00007174	1.6924	-0.123279	1	34.9088	2.181	4.61e-05		WBGene00016133	1.60595	-0.202816	NA						WBGene00016332	16.9268	-0.107631	0.875703
WBGene00017419	178.067	0.0384474	0.939107	-2.07316	7.02912	0.00135083		WBGene00013200	39.4855	1.0399	0.0132463	2.65591	6.53249	6.4646e-05		WBGene00002879	56.6003	-0.225675	0.650541	643.599	-1.62602	3.44e-14		WBGene00007225	0.942116	0.0807247	1	63.4397	1.32489	0.00225041		WBGene00003552	0.580972	0.0450955	NA						WBGene00007881	8.77178	0.286302	0.527381
WBGene00017658	30.6229	-0.447845	0.314519	-2.84356	5.1271	0.00117779		WBGene00013261	6.56907	1.06268	0.0436523	2.47305	3.5554	0.00125735		WBGene00003036	39.1776	-0.0667444	0.923853	565.481	-1.05063	2.18e-06		WBGene00007226	7.05598	-0.109173	0.844233	194.343	1.2692	3.5e-06		WBGene00001159	12.938	-0.211287	0.700666						WBGene00007883	4.89805	-0.035707	0.953159
WBGene00017691	86.2343	-4.44866	1.64931e-14	-5.12469	5.17261	0.00022953		WBGene00013312	1.75089	0.0882154	1	3.04527	3.25352	0.00154147		WBGene00003055	24.3809	0.11795	0.847963	295.438	-2.56355	1.76e-23		WBGene00007302	19.2243	0.0749694	0.916191	142.001	1.3001	1.94e-05		WBGene00001719	3.57288	-0.177706	0.628826						WBGene00005172	0.780316	0.0123153	NA
WBGene00017881	44.8408	-0.676301	0.1322	-4.01691	5.53572	0.000119359		WBGene00013327	11.0901	-0.106665	0.875835	2.47568	3.38194	0.00149864		WBGene00003059	27.5544	0.962505	0.0212533	234.043	-1.47179	2.14e-08		WBGene00007340	2.04109	0.220636	1	306.428	2.40121	2.57e-19		WBGene00016152	0.759956	-0.0789573	NA						WBGene00004194	14.1685	-0.224579	0.674734
WBGene00017937	24.5476	-1.46856	0.0131178	-3.88572	3.55532	0.00176163		WBGene00013434	34.2358	1.85437	0.000323555	2.64398	5.93406	3.60251e-05		WBGene00003061	50.2391	-0.0106323	0.991081	530.725	-1.16091	9.47e-06		WBGene00007345	0.325272	0.0403224	1	65.1212	1.05918	0.00427488		WBGene00000613	0.102559	0	NA						WBGene00007919	2.09097	0.359386	NA
WBGene00017991	8.37766	-5.07248	0.000712471	-3.79588	4.25367	0.00022953		WBGene00013435	89.3348	1.82136	8.43019e-08	2.65653	5.59565	6.4646e-05		WBGene00003062	152.524	1.09189	0.00288741	711.864	-1.55783	4.4e-11		WBGene00007358	0.847608	0.0573367	1	65.4734	1.09567	0.00721854		WBGene00001018	18.6946	-0.00975895	0.991643						WBGene00007929	1.80112	-0.0602446	NA
WBGene00018073	106.503	-0.809661	0.0309914	-1.60262	6.9104	0.00199794		WBGene00013633	4.18864	0.0946225	0.864244	3.39824	5.52971	9.73952e-05		WBGene00003066	17.6587	0.0142921	0.987031	560.333	-1.24731	1.27e-08		WBGene00007365	33.3857	-0.0213855	0.977699	274.369	1.87714	1.43e-10		WBGene00000665	25.1814	-7.38057	2.12316e-06						WBGene00007931	3.90405	-0.0455136	0.946319
WBGene00018193	294.013	0.0581353	0.91042	-2.02545	7.57806	0.00126519		WBGene00013697	7.0626	-0.216636	0.687306	2.94536	3.9067	0.000297857		WBGene00003076	3.05637	0.381235	0.283668	212.137	-1.39737	7.99e-08		WBGene00007366	1.34443	0.069307	1	17.9899	1.23412	0.0138124		WBGene00016202	26.6772	0.0982681	0.880846						WBGene00004108	49.7026	0.0987339	0.869706
WBGene00018393	25.245	-1.40033	0.00105567	-3.43627	6.07828	0.000247382		WBGene00013758	0.324672	0.0217957	1	3.39522	2.38808	0.000416796		WBGene00003078	3.9313	0.027383	0.969538	248.077	-1.02543	5.95e-05		WBGene00007372	25.0208	-0.127066	0.836683	126.825	1.21846	9.94e-05		WBGene00016204	10.9085	-0.0193776	0.98051						WBGene00007946	2.53293	0.328766	0.364821
WBGene00018418	25.4375	-2.08682	0.000230014	-4.33048	4.03464	0.000133756		WBGene00013838	1.74617	-0.0139381	1	2.94403	2.84597	0.00040842		WBGene00003080	0.864764	0.0307768	1	172.149	-1.34205	1.95e-06		WBGene00007395	14.9866	0.0159588	0.984872	408.613	1.10771	3.88e-06		WBGene00002879	56.6003	-0.225675	0.650541						WBGene00007950	1.64826	0.223413	NA
WBGene00018488	76.1879	0.48118	0.23767	-1.76002	6.15236	0.00157669		WBGene00013840	0.187927	0.0217955	1	5.15673	3.74314	4.4607e-05		WBGene00003082	2.03517	0.323665	1	195.257	-1.27779	1.84e-06		WBGene00007397	2.67517	0.100037	0.82178	64.5904	1.63649	0.0001283		WBGene00006954	0.704756	0.0672787	NA						WBGene00007958	0.73564	-0.0220012	NA
WBGene00018572	37.3861	-3.70691	1.65669e-09	-6.27957	3.95069	1.31902e-05		WBGene00013862	3.76776	-0.0558597	0.917382	3.14116	2.60306	0.000278639		WBGene00003090	351.823	0.723837	0.017655	678.239	-1.23978	7.26e-08		WBGene00007414	16.8723	0.110545	0.871305	253.311	2.26241	1.43e-16		WBGene00007807	45.1784	0.212841	0.698809						WBGene00007964	14.7114	0.07552	0.911272
WBGene00018682	9.49247	-0.52864	0.226672	-4.53282	4.2779	9.73952e-05		WBGene00014020	4.79294	0.312358	0.437696	2.76228	4.01752	0.00132227		WBGene00003091	117.975	2.02385	4.82922e-14	571.871	-1.68199	2.61e-12		WBGene00007440	3.96459	1.48285	0.0243945	141.059	2.78717	3.92e-14		WBGene00000699	147.9	-1.8686	0.00485252						WBGene00007967	5.03325	-0.124827	0.82539
WBGene00018969	25.1787	-0.307562	0.516474	-3.64757	5.40246	0.000299957		WBGene00014166	1.1193	0.180561	1	3.13444	2.96198	0.000505948		WBGene00003119	98.5098	1.33819	1.37962e-05	443.284	-1.16333	3.42e-07		WBGene00007452	0.401941	0.0173787	1	130.735	1.77568	2.1e-08		WBGene00016210	26.4181	0.65706	0.109809						WBGene00007969	114.966	-0.274536	0.420929
WBGene00019148	12.0703	-6.11231	0.000127514	-6.22203	3.62089	0.000113451		WBGene00014256	3.95451	-0.0650257	0.918771	2.82516	3.92003	0.00067621		WBGene00003123	21.4004	0.263228	0.579239	559.026	-1.07827	1.85e-06		WBGene00007453	0.557982	0.0217959	1	53.7699	1.97583	9.2e-06		WBGene00007812	39.2414	-0.489133	0.240824						WBGene00001452	26.0603	-0.0315898	0.968663
WBGene00019209	85.6276	0.13965	0.753615	-1.64689	6.59526	0.00173117		WBGene00015067	14.7142	-0.101782	0.882409	1.67274	5.98737	0.00141599		WBGene00003148	34.6834	-0.312591	0.499001	377.719	-1.1537	1.07e-06		WBGene00007506	3.07091	0.655933	0.119438	25.8895	1.14458	0.0154414		WBGene00016217	0.278261	0	NA						WBGene00007989	5.20767	0.0643293	0.916191
WBGene00019285	5.54158	-0.126114	0.837755	-2.63017	4.20449	0.000380636		WBGene00015110	4.32819	0.159891	0.680132	2.53778	3.74917	0.00220959		WBGene00003162	331.778	-0.645548	0.0105289	1317.52	-1.03334	3.38e-05		WBGene00007513	10.2876	-0.256811	0.573125	134.913	1.48614	1.14e-06		WBGene00003931	54.2919	-0.393013	0.262848						WBGene00007990	3.83415	-0.0576845	0.907848
WBGene00019322	1412.5	-0.043926	0.936141	-2.88126	8.87473	0.000278639		WBGene00015182	2.47658	0.552188	0.161119	3.96539	3.451	9.73952e-05		WBGene00003169	30.2351	-0.0664104	0.927133	201.54	-1.04188	0.000334891		WBGene00007525	1.0457	-0.0342813	1	49.7154	2.1297	8.44e-06		WBGene00016264	37.1269	-0.701853	0.0633549						WBGene00003591	18.5907	-0.0904846	0.897194
WBGene00019682	290.442	0.27505	0.441547	-2.16247	6.64097	0.00185621		WBGene00015324	3.07097	0.0976163	0.847963	2.6421	3.55789	0.000445327		WBGene00003390	28.96	0.0793329	0.904996	254.195	-1.01728	5.31e-05		WBGene00007550	1.77477	-0.0401503	1	57.9114	1.06603	0.00605331		WBGene00007823	0.277541	0	NA						WBGene00016506	6.65104	0.148079	0.768276
WBGene00019730	100.858	-0.953176	0.00184023	-3.47952	6.24131	0.000405661		WBGene00015353	1.26785	0.198265	1	2.06508	2.95537	0.00220959		WBGene00003410	95.5467	-1.09428	0.000512955	226.247	-1.21993	1.79e-06		WBGene00007551	0.859234	0.0232631	1	61.1408	1.23715	0.00108773		WBGene00001070	30.6358	-7.80315	1.06837e-07						WBGene00016507	49.2325	0.187098	0.708109
WBGene00019760	84.8262	-0.0157275	0.981714	-2.39208	7.30951	0.000297857		WBGene00015915	40.2143	0.305491	0.515495	1.82751	5.59945	0.00120647		WBGene00003415	99.83	0.0921738	0.871305	938.392	-1.10474	6.26e-08		WBGene00007574	9.8563	-0.104241	0.876802	126.725	1.37664	1.16e-05		WBGene00016314	11.3039	-0.213791	0.68893						WBGene00016509	250.355	0.397086	0.0942649
WBGene00019994	115.407	-0.0709478	0.88113	-1.97067	6.07757	0.0020128		WBGene00015976	0.928408	0	1	2.14732	2.99743	0.00229203		WBGene00003474	2.51133	0.229496	0.550738	119.268	-1.22686	0.000112787		WBGene00007621	17.2359	-0.326463	0.493	358.6	1.03017	3.88e-05		WBGene00016321	14.7031	0.0432135	0.954926						WBGene00016513	4.81237	0.214689	0.657001
WBGene00020128	343.829	0.18137	0.74036	-3.65412	4.46481	0.00222418		WBGene00016032	0.584603	0.0455737	1	2.32297	2.43373	0.00196332		WBGene00003522	0.89001	0.0579225	1	120.435	-5.05777	1.79e-28		WBGene00007660	0.141516	0	1	33.2891	1.6172	0.000830534		WBGene00004217	2.54476	0.101695	0.812824						WBGene00008018	17.1029	0.0370086	0.963084
WBGene00020216	66.639	-1.31256	0.000276117	-2.00208	6.25568	0.000576687		WBGene00016156	5.6608	0.348311	0.405357	1.82617	4.85615	0.0019881		WBGene00003704	80.8798	-0.884224	0.0302296	950.267	-1.29322	1.17e-08		WBGene00007666	31.1204	-0.645799	0.101929	317.07	1.40389	1.1e-08		WBGene00007875	16.6074	0.309894	0.529079						WBGene00016530	1.829	-0.0958815	NA
WBGene00020437	190.972	-0.500526	0.0913444	-1.40582	7.39281	0.00186611		WBGene00016221	0.956527	0.104761	1	3.34764	3.09159	0.000640069		WBGene00003729	3.00723	0.172896	0.630746	59.1752	-2.34604	7.23e-09		WBGene00007694	5.05471	0.278158	0.485405	66.7136	3.42146	2.06e-10		WBGene00007867	34.0319	-0.327918	0.485405						WBGene00008040	14.0615	-0.258464	0.593241
WBGene00020511	132.426	-0.109964	0.766741	-1.64874	6.60834	0.00173117		WBGene00016234	2.48555	0.0600138	0.904767	2.57991	3.58353	0.00231093		WBGene00003762	69.6568	-2.08559	0.0012502	277.902	-1.10479	3.11e-05		WBGene00007717	0.216848	0.026769	1	31.3126	1.57489	0.00108584		WBGene00007880	28.065	0.062517	0.928627						WBGene00008052	9.25113	-0.217037	0.684888
WBGene00020554	7.46729	-0.884702	0.0661949	-4.04411	4.19733	0.000224192		WBGene00016332	16.9268	-0.107631	0.875703	2.65172	5.18283	0.000654462		WBGene00003764	5.03574	-0.344957	0.312998	62.1577	-1.27343	0.000628416		WBGene00007745	8.38127	-0.0396431	0.960882	154.454	1.41714	2.07e-06		WBGene00016395	6.23178	1.45542	0.0260925						WBGene00016599	5.67378	-0.0746389	0.907848
WBGene00020696	449.001	-0.270424	0.225967	-2.1824	7.97089	0.00212711		WBGene00016363	2.94801	-0.119826	0.795706	2.90095	2.60658	0.000654462		WBGene00003815	62.8399	0.273874	0.567826	720.31	-1.76272	1.19e-16		WBGene00007748	4.04677	-0.1839	0.682386	71.5039	1.37658	0.000225508		WBGene00016393	36.5863	0.0462067	0.948553						WBGene00016610	43.0873	-0.368658	0.353785
WBGene00020846	9.9682	-0.708599	0.115087	-3.48485	3.91514	7.53347e-05		WBGene00016373	1.3505	0.0105151	1	2.47741	3.46942	0.00201349		WBGene00003829	25.232	0.648953	0.152274	320.433	-1.04364	1.36e-05		WBGene00007749	7.75822	0.200068	0.6665	126.628	1.40553	1.81e-05		WBGene00007924	29.8637	-0.369334	0.412931						WBGene00016628	6.60282	-0.0799139	0.903007
WBGene00021247	3.01678	0.285728	0.448933	-1.96342	3.79543	0.0019881		WBGene00016417	12.9797	0.25788	0.617127	3.44295	5.4082	0.000922255		WBGene00003836	4.74113	0.93116	0.0625706	266.118	-1.11465	7.72e-06		WBGene00007764	28.6996	-0.18269	0.742315	240.825	1.56648	6.85e-09		WBGene00007925	10.8583	0.027576	0.973325						WBGene00004059	33.1573	-0.408355	0.327076
WBGene00021292	133.566	-0.109837	0.773671	-1.75319	6.70752	0.00155383		WBGene00016424	11.8968	1.38063	0.0166654	3.06985	3.95792	0.000506854		WBGene00003837	18.2048	0.317502	0.51582	255.255	-1.07941	1.91e-05		WBGene00007840	5.23023	0.210149	0.62756	150.477	1.04056	0.000559164		WBGene00007927	30.6288	-0.135114	0.82997						WBGene00007007	53.17	1.44313	9.99629e-05
WBGene00021420	90.0363	-1.26258	0.000444773	-2.78378	6.31246	0.000260616		WBGene00016456	27.2117	0.0205209	0.98051	1.64405	6.51013	0.000493694		WBGene00003844	92.6546	-0.478722	0.205816	796.931	-1.22172	5.7e-09		WBGene00007854	0.657826	0.0346622	1	33.7192	2.08014	7.33e-05		WBGene00007916	2.69593	0.307515	0.400864						WBGene00000981	34.381	-1.14843	0.00913902
WBGene00021625	177.66	-1.27963	0.0264734	-6.99968	5.07075	0.00155589		WBGene00016499	4.62444	-0.0162302	0.980433	1.62838	4.76991	0.00149864		WBGene00003877	286.552	-1.76578	5.52757e-12	872.705	-1.60755	6.04e-14		WBGene00007878	2.83924	-0.0182977	0.971524	46.1523	1.34373	0.00117356		WBGene00000687	3.96188	-0.0305054	0.953898						WBGene00016703	5.27337	0.0219051	0.975435
WBGene00021675	11.0873	0.00202367	0.998893	-3.15454	4.89671	0.0012197		WBGene00016513	4.81237	0.214689	0.657001	2.19252	5.39989	0.000422519		WBGene00003902	2050.11	0.286261	0.270837	2401.86	-1.05591	2.12e-05		WBGene00007900	26.6656	-0.0371794	0.963084	614.471	1.30403	4.13e-09		WBGene00001662	37.9587	0.0261035	0.970627						WBGene00016716	63.9942	-0.16555	0.696106
WBGene00021768	78.7541	-0.0581421	0.931929	-2.53158	5.71286	0.000459117		WBGene00016620	3.27632	-0.0299757	0.962693	2.94313	2.82456	0.000316665		WBGene00003904	37.5042	0.765982	0.0548134	449.734	-1.04465	3.5e-06		WBGene00007911	4.28458	-0.289486	0.468311	58.0266	1.43865	0.000495091		WBGene00007934	155.66	-1.18393	0.00305322						WBGene00016734	5.90703	-0.0641904	0.920591
WBGene00022033	10.9442	0.0650243	0.922933	-3.06054	5.67068	0.00034816		WBGene00016628	6.60282	-0.0799139	0.903007	3.25884	4.69145	0.000522664		WBGene00003923	36.6243	0.500897	0.227118	448.761	-1.02128	1.8e-05		WBGene00007919	2.09097	0.359386	1	185.452	3.26384	8.96e-21		WBGene00007938	5.16314	-2.06025	0.014403						WBGene00004196	9.67534	-0.353974	0.440524
WBGene00022103	29.3365	-1.17882	0.0163157	-5.49875	4.65155	5.16457e-06		WBGene00016634	24.567	-0.421166	0.351888	4.16875	3.51778	9.8403e-05		WBGene00003925	35.9988	0.289866	0.52283	562.188	-1.22536	8.24e-08		WBGene00007926	1.92285	-0.0492974	1	47.9514	1.63101	0.000174285		WBGene00016422	66.0622	-3.58235	9.07338e-17						WBGene00016738	0.923665	0.0662949	NA
WBGene00022114	155.178	-0.508818	0.080317	-2.4792	7.32722	0.00101718		WBGene00016719	0.940762	-0.0894755	1	2.87734	3.35034	0.000852006		WBGene00003926	91.2229	0.562934	0.131642	493.312	-1.19037	7.81e-07		WBGene00007929	1.80112	-0.0602446	1	20.4787	1.20046	0.0146899		WBGene00000681	294.677	-1.08852	0.00778067						WBGene00008142	6.39416	-0.0181784	0.980468
WBGene00022122	129.521	-2.07645	1.3149e-08	-3.97076	6.17163	0.00017682		WBGene00016744	3.16532	0.100048	0.845506	3.09354	2.65724	0.000457118		WBGene00003928	99.4111	0.927909	0.00352548	493.437	-1.0444	1.23e-05		WBGene00007931	3.90405	-0.0455136	0.946319	121.157	1.14108	0.000230507		WBGene00007949	0.205119	0	NA						WBGene00000421	130.823	0.415604	0.152733
WBGene00022146	9.63125	-0.609845	0.152733	-2.68792	4.52465	0.00042869		WBGene00016759	8.97238	-0.265976	0.59925	1.99824	5.18763	0.00106938		WBGene00003953	34.9191	0.522077	0.241551	475.272	-1.0301	1.81e-05		WBGene00007932	2.80558	-0.0129727	0.981714	72.1932	1.09992	0.00251822		WBGene00000748	0.162636	0.0173783	NA						WBGene00000501	26.6209	-0.0552775	0.942865
WBGene00022517	14.475	-2.23486	0.008074	-4.31001	4.03261	0.000654462		WBGene00016766	1.53016	-0.0487506	1	2.68169	3.31503	0.00120184		WBGene00003955	24.3356	0.128506	0.842407	377.63	-1.01002	4.08e-05		WBGene00007964	14.7114	0.07552	0.911272	249.034	1.39549	7.61e-08		WBGene00016449	2.53461	0.114215	0.784736						WBGene00003605	40.3016	-0.270618	0.531152
WBGene00022816	59.7073	-3.2559	2.25253e-13	-3.32732	5.08812	0.000278639		WBGene00017042	3.14401	-0.0364884	0.945528	2.0387	3.72121	0.000873803		WBGene00003957	95.4083	-0.082056	0.871305	263.809	-4.55819	7.64e-51		WBGene00007973	0.370055	0	1	69.1384	1.30126	0.000458829		WBGene00006537	399.225	0.088999	0.866855						WBGene00008211	2.02326	-0.0448138	NA
WBGene00044623	4.55378	-1.53078	0.0248686	-3.71094	3.78549	0.00198556		WBGene00017174	4.13179	0.0072989	0.991643	3.6626	2.84862	0.000406094		WBGene00003963	499.733	-1.4113	2.38811e-16	1747.5	-1.12648	2.43e-06		WBGene00008021	2.88698	0.0303014	0.953115	141.34	1.08549	0.0003771		WBGene00007994	0.170932	0	NA						WBGene00008213	6.35595	-0.297426	0.487271
								WBGene00017329	18.8125	2.28853	0.000294927	6.04336	3.92614	3.55217e-07		WBGene00003982	132.518	-0.0467438	0.940799	1196.05	-1.3431	1.61e-09		WBGene00008027	4.69421	-0.284887	0.462626	90.1548	1.82101	1.83e-06		WBGene00007996	0.170932	0	NA						WBGene00008224	10.091	-0.316116	0.51924
								WBGene00017335	12.0576	-0.00941755	0.991943	4.47317	3.38216	6.4646e-05		WBGene00003989	13.78	0.161584	0.783997	375.671	-1.10721	4.51e-06		WBGene00008031	3.97021	0.0270145	0.970448	69.3515	1.2058	0.00220931		WBGene00007999	7.43871	-1.29437	0.030504						WBGene00016801	3.58145	-0.0782875	0.899119
								WBGene00017422	3.30819	-0.00954171	0.987716	2.63791	3.51785	0.00230569		WBGene00003997	78.7252	-0.0227472	0.97385	408.221	-1.49539	1.43e-09		WBGene00008052	9.25113	-0.217037	0.684888	286.93	1.35997	6.69e-08		WBGene00000705	0.716255	-0.0919684	NA						WBGene00008230	0.778123	-0.0856955	NA
								WBGene00017442	1.43294	0.151253	1	2.3065	3.10126	0.00237239		WBGene00004006	32.3991	0.0330801	0.9673	53.7671	-1.3282	0.000549805		WBGene00008097	2.04233	-0.166543	1	79.0071	1.12514	0.0021995		WBGene00016544	8.24357	-0.106631	0.850969						WBGene00016848	22.7104	-0.0687125	0.922353
								WBGene00017702	10.4735	0.00959758	0.991643	2.67451	4.31635	0.000800232		WBGene00004008	456.484	-0.0528727	0.941797	1467.86	-1.14008	6.41e-08		WBGene00008145	8.11079	0.485992	0.242768	50.5775	1.80033	6.31e-05		WBGene00016555	5.832	-0.30457	0.439113						WBGene00001172	408.293	0.316913	0.147348
								WBGene00017771	6.99924	-0.0471783	0.948553	2.99305	4.25127	0.00149864		WBGene00004014	141.091	-0.266358	0.324879	794.481	-1.51751	7.22e-12		WBGene00008177	1.99685	0.177634	1	267.08	1.53496	2.61e-09		WBGene00008041	12.4834	-0.0833603	0.905879						WBGene00016863	6.92193	-0.0493625	0.942864
								WBGene00017818	0.966824	-0.0151185	1	2.60593	3.87081	0.00230231		WBGene00004015	142.468	-0.249184	0.506708	904.161	-1.40777	3.01e-10		WBGene00008204	0.492078	0.050201	1	84.6828	1.00995	0.00360204		WBGene00001231	46.3028	-0.252556	0.595174						WBGene00016866	10.4813	-0.190743	0.72383
								WBGene00017924	1.3708	0.111684	1	2.68833	3.52585	0.000503024		WBGene00004020	64.2534	-1.28478	0.00117458	553.555	-2.38832	1.19e-26		WBGene00008213	6.35595	-0.297426	0.487271	35.6965	1.11577	0.0102193		WBGene00016588	15.9808	-0.377429	0.425735						WBGene00003907	12.7694	-0.224338	0.679811
								WBGene00017954	2.63868	-0.101175	0.803457	2.49729	4.43026	0.000654462		WBGene00004025	33.901	-0.0788388	0.910089	186.761	-1.16146	2.04e-05		WBGene00008222	0.162636	0.0173783	1	21.3204	1.06791	0.0245943		WBGene00016585	7.44117	0.0543049	0.934745						WBGene00001460	36.0791	0.054	0.939499
								WBGene00017964	29.1896	0.234197	0.646145	1.9925	6.57956	0.00126519		WBGene00004058	71.7289	-0.417995	0.209186	408.498	-1.24794	5.11e-08		WBGene00008230	0.778123	-0.0856955	1	21.5604	1.55424	0.00311445		WBGene00000039	42.8511	-0.709039	0.100482						WBGene00016892	1.1028	-0.025073	NA
								WBGene00017971	15.4794	0.128071	0.842935	1.82047	5.1478	0.00139405		WBGene00004134	87.4018	-0.218111	0.628826	507.173	-1.07618	1.78e-06		WBGene00008234	0.667271	-0.0886481	1	29.8841	1.39496	0.00296407		WBGene00002067	168.381	-0.75887	0.00684647						WBGene00008277	0.624815	0.0221434	NA
								WBGene00018045	24.4711	3.05694	2.23665e-07	3.22875	4.39447	0.0014145		WBGene00004151	0.986467	0.127701	1	141.162	-1.21682	2.52e-05		WBGene00008239	24.0062	-0.921365	0.0378403	377.321	1.33068	3.69e-08		WBGene00016607	21.4282	0.327797	0.495734						WBGene00016894	279.563	-0.777228	0.0363336
								WBGene00018069	0.162636	0.0173783	1	2.58908	2.58538	0.000873803		WBGene00004156	31.1791	-0.292133	0.536282	244.585	-1.68111	2.68e-11		WBGene00008283	5.30392	0.232813	0.617127	144.289	1.05931	0.000561103		WBGene00003175	111.614	-0.0846714	0.869504						WBGene00003856	1.37097	0.0162724	NA
								WBGene00018149	22.646	0.205494	0.694389	2.49244	5.63531	6.4646e-05		WBGene00004178	30.4766	-0.0532366	0.938228	220.799	-1.12146	0.00012653		WBGene00008301	1.70634	0.314657	1	91.3635	2.30336	6.32e-09		WBGene00003893	878.331	0.073902	0.831756						WBGene00008296	20.3714	-0.0488789	0.948553
								WBGene00018213	0.794572	0.0373038	1	2.85196	2.70039	0.000384137		WBGene00004185	41.803	0.641157	0.136538	370.981	-1.39065	2.04e-09		WBGene00008302	0.102559	0	1	46.1828	1.80461	5.5e-05		WBGene00016629	5.29175	-0.0332949	0.963635						WBGene00008300	5.36775	-0.0788105	0.889129
								WBGene00018222	3.00742	0.0115044	0.987253	2.98561	2.84719	0.000349344		WBGene00004189	165.029	0.310777	0.406098	1016.93	-1.37454	1.27e-11		WBGene00008314	3.20809	-0.00959269	0.989788	49.0204	1.16505	0.00461581		WBGene00004058	71.7289	-0.417995	0.209186						WBGene00001500	7.17106	-0.175998	0.742315
								WBGene00018462	2.36258	0.131435	0.777948	2.39871	3.34551	0.00220448		WBGene00004228	33.4297	-0.1777	0.757958	259.355	-1.3956	3.21e-08		WBGene00008343	6.50458	-0.245488	0.606694	119.296	1.45387	4.3e-06		WBGene00016641	3.26251	0.188533	0.67353						WBGene00016934	54.2594	-0.45656	0.258598
								WBGene00018562	2.20441	-0.439406	0.180981	3.04918	3.06835	0.00065635		WBGene00004245	116.37	-0.151481	0.698809	688.107	-1.02551	1.3e-06		WBGene00008352	5.56539	-0.593776	0.147388	164.263	1.14786	6.01e-05		WBGene00016644	13.3207	0.156799	0.784287						WBGene00016935	10.5502	0.0872972	0.901526
								WBGene00018723	0.51813	0.0217959	1	2.1005	3.54081	0.00145527		WBGene00004302	115.6	0.567985	0.126677	899.941	-1.30315	9.69e-08		WBGene00008360	0.370055	0	1	96.6212	1.10767	0.00175921		WBGene00000753	17.7483	-2.76463	0.0020613						WBGene00008334	34.4182	-0.0286618	0.97263
								WBGene00018906	2.26093	0.142455	0.746715	2.78393	2.68962	0.00113227		WBGene00004305	17.644	0.0761909	0.914515	350.026	-1.31124	7.21e-08		WBGene00008388	0.216848	0.026769	1	123.515	2.28517	4.76e-09		WBGene00006366	59.1613	-4.41551	1.83781e-19						WBGene00016958	14.5661	-0.213855	0.681018
								WBGene00019103	1.37253	-0.0488737	1	2.62189	2.62522	0.0006336		WBGene00004315	137.791	0.753305	0.00276333	821.875	-1.5695	1.75e-14		WBGene00008389	1.48163	-0.0627499	1	164.907	1.82219	2.36e-08		WBGene00016659	31.5058	-0.478843	0.284422						WBGene00008343	6.50458	-0.245488	0.606694
								WBGene00019143	7.17482	-0.199268	0.70429	2.47415	3.54585	0.00188576		WBGene00004358	90.6522	-0.593778	0.0812397	790.591	-1.22264	1.24e-08		WBGene00008399	6.22791	-0.0124156	0.988057	55.6285	1.15332	0.00302817		WBGene00001602	30.4707	-0.549878	0.217658						WBGene00003753	12.0898	0.589046	0.185668
								WBGene00019282	1.76411	0.0193776	1	2.6836	4.6804	0.00205311		WBGene00004385	16.9077	0.204557	0.695253	260.63	-1.1473	3.6e-06		WBGene00008403	1.45816	0.158516	1	30.2257	1.57704	0.00116714		WBGene00004219	21.4794	-3.29415	8.79229e-08						WBGene00016997	104.87	0.0753692	0.885333
								WBGene00019519	4.31469	-0.0790293	0.897194	2.46805	3.26373	0.00213631		WBGene00004387	21.6627	0.175618	0.762869	442.609	-1.10766	3.97e-06		WBGene00008412	62.2594	-1.4236	4.16536e-07	735.308	1.22363	2.58e-07		WBGene00016664	5.10744	-0.335823	0.363906						WBGene00004113	11.7228	-0.0887694	0.899925
								WBGene00019550	4.70543	2.80229	0.00498604	3.29381	2.7861	0.00231093		WBGene00004414	2552.13	-0.671238	2.03087e-05	1466.95	-1.00591	6.42e-05		WBGene00008436	11.9458	-0.142685	0.806822	528.753	2.1679	1.17e-15		WBGene00016671	5.45063	0.0338559	0.961858						WBGene00017012	46.2491	-1.13907	0.00165609
								WBGene00019643	3.58808	0.0614916	0.913819	2.82354	3.50906	0.00231093		WBGene00004418	1182.42	0.108938	0.72257	854.031	-1.06622	7.52e-05		WBGene00008439	18.1398	-0.450255	0.323293	226.173	1.90262	5.71e-11		WBGene00000603	33.383	-0.844679	0.0626564						WBGene00003752	15.967	-0.294882	0.555898
								WBGene00019660	13.0001	6.04623	5.67361e-07	2.32881	3.37474	0.000448115		WBGene00004420	697.556	-0.16184	0.583326	750.812	-1.01481	0.000129786		WBGene00008444	57.5205	0.0908267	0.881029	314.269	1.19717	1.44e-06		WBGene00016717	0.89768	0.0824742	NA						WBGene00017039	11.0698	0.189918	0.717187
								WBGene00019686	18.9413	0.013256	0.988034	2.49954	4.64258	0.000297468		WBGene00004421	1108.12	0.0513884	0.894575	746.015	-1.10789	4.83e-05		WBGene00008447	3.0063	0.0816905	0.86727	94.9513	1.05883	0.00439773		WBGene00004112	174.975	0.233004	0.463064						WBGene00001864	2.1956	0.0396517	0.943366
								WBGene00019710	2.74336	0.315431	0.3254	3.12013	3.13753	0.00119962		WBGene00004422	69.6136	1.77014	2.63579e-05	633.77	-1.17214	4.72e-05		WBGene00008448	1.14042	0.133438	1	62.3032	1.63732	4.59e-05		WBGene00016732	0.819822	0.0546947	NA						WBGene00008392	10.9198	-0.431035	0.349567
								WBGene00019836	37.2577	0.898924	0.0236489	4.23981	3.92134	0.00011257		WBGene00004423	1851.63	0.208642	0.549454	947.849	-1.00499	0.00023901		WBGene00008462	2.09141	0.357459	1	108.542	1.59807	1.46e-06		WBGene00016733	2.648	0.151369	0.67446						WBGene00003746	20.8783	-0.157019	0.790836
								WBGene00019854	1.79105	-0.0173555	1	2.88838	3.94555	0.0020128		WBGene00004424	661.588	-0.529944	0.0415386	794.243	-1.07637	2.45e-05		WBGene00008477	14.1132	-0.354277	0.456909	277.608	1.16146	1.6e-05		WBGene00008123	8.19235	-0.330174	0.476788						WBGene00017045	26.5197	-0.26783	0.572191
								WBGene00019909	0.487908	0.054259	1	2.9122	2.84745	0.00117791		WBGene00004428	1239.09	0.0879151	0.784812	893.927	-1.05754	0.000110507		WBGene00008499	14.9124	-0.319133	0.509298	284.74	1.72784	4.06e-10		WBGene00006529	443.63	0.147524	0.766741						WBGene00004258	365.449	-1.04729	2.47971e-07
								WBGene00019937	2.83823	0.60861	0.134462	3.46084	3.62078	0.000278639		WBGene00004432	707.716	-0.389241	0.0947657	663.107	-1.14362	3.03e-05		WBGene00008513	0.432762	0	1	92.3716	1.47947	1.64e-05		WBGene00008150	0.958595	-0.133118	NA						WBGene00008412	62.2594	-1.4236	4.16536e-07
								WBGene00020183	2.91114	0.0658048	0.90808	3.46456	2.72982	0.0002116		WBGene00004433	1023.92	0.109776	0.760869	596.828	-1.04768	0.000135677		WBGene00008515	24.9344	0.151536	0.795086	148.064	1.09741	0.00025896		WBGene00000964	41.9951	-0.0226608	0.974917						WBGene00008435	15.1016	0.158077	0.790836
								WBGene00020196	2.78259	0.140098	0.757671	3.42962	2.8438	0.000221111		WBGene00004434	227.107	-0.687929	0.00900962	563.878	-1.22879	2.5e-06		WBGene00008597	0.141516	0	1	60.6154	2.57154	4.17e-08		WBGene00006836	145.054	0.15083	0.655355						WBGene00008436	11.9458	-0.142685	0.806822
								WBGene00020296	24.2524	1.20175	0.0200736	1.67787	5.67914	0.00188576		WBGene00004435	399.044	0.167831	0.651407	575.804	-1.12406	3.17e-05		WBGene00008602	24.8161	0.913118	0.0389825	201.417	1.15582	0.000169364		WBGene00016759	8.97238	-0.265976	0.59925						WBGene00004005	16.5507	-0.0933931	0.894385
								WBGene00020447	8.249	0.0452317	0.948553	2.13124	3.96406	0.000967002		WBGene00004436	840.291	0.126377	0.662193	711.06	-1.01782	9.56e-05		WBGene00008625	0.461418	0.0217958	1	38.4899	1.00976	0.0166661		WBGene00008194	183.1	-0.0522033	0.924337						WBGene00008438	70.8016	-0.0128599	0.987031
								WBGene00020449	2.25395	-0.183285	0.598809	2.70925	4.11677	0.00134952		WBGene00004439	1803.69	-0.020538	0.962693	500.071	-1.10969	8.9e-05		WBGene00008677	17.6005	-1.06695	0.0210494	419.906	1.55109	3.62e-11		WBGene00008199	9.38384	0.00841304	0.992486						WBGene00008446	24.4638	-0.158224	0.783869
								WBGene00020480	3.66571	0.0685234	0.902406	3.3018	2.95937	0.00131445		WBGene00004441	645.245	0.383482	0.141876	493.11	-1.11264	4.83e-05		WBGene00008849	0.265195	0.0173786	1	46.9576	1.83655	5.02e-05		WBGene00008205	503.281	-1.41158	8.51322e-07						WBGene00008447	3.0063	0.0816905	0.86727
								WBGene00020569	1.01569	-0.123076	1	3.47574	3.13585	0.000144083		WBGene00004442	486.321	0.145507	0.68669	464.254	-1.10177	0.000102793		WBGene00008850	2.94709	0.813906	0.0794576	127.784	4.1774	2.6e-18		WBGene00016781	119.02	0.13264	0.790499						WBGene00008453	4.53791	-0.0596341	0.91662
								WBGene00020710	5.99799	-0.0498063	0.948126	2.9824	5.20941	0.000169546		WBGene00004444	316.454	-0.548528	0.0942583	616.822	-1.00552	0.00012073		WBGene00008874	0.629665	0	1	46.8044	2.2129	5.44e-06		WBGene00016782	4.88997	-0.192319	0.690124						WBGene00008455	13.236	0.576449	0.200712
								WBGene00020714	2.49758	0.300191	0.40805	2.82332	3.34456	0.000299957		WBGene00004445	287.982	-0.033177	0.948553	654.565	-1.22799	2.88e-06		WBGene00008876	32.7072	-0.325799	0.438572	390.629	1.07949	5.6e-06		WBGene00016805	3.94406	-0.180098	0.64902						WBGene00003747	4.29254	0.00544153	0.997285
								WBGene00020865	2.84679	-0.144596	0.698809	2.41643	4.88729	0.000947232		WBGene00004447	376.932	0.152757	0.677008	490.145	-1.05215	0.000182973		WBGene00008886	4.02726	0.0613258	0.914838	208.612	3.51101	5.83e-23		WBGene00001430	28.276	-0.778189	0.069731						WBGene00017125	50.6227	-1.04118	0.00485252
								WBGene00020896	0.273491	0	1	3.84884	2.58769	0.000224192		WBGene00004448	404.053	0.215433	0.521786	407.351	-1.04046	0.000267464		WBGene00008890	10.6283	-0.0572842	0.93897	163.165	1.20526	4.66e-05		WBGene00016844	25.1458	-0.0700392	0.919533						WBGene00017127	3.40545	0.0683847	0.904983
								WBGene00020929	6.10396	0.0241295	0.973242	1.95624	4.16662	0.00167919		WBGene00004449	254.605	0.183424	0.582435	510.832	-1.05936	3.82e-05		WBGene00008905	2.67879	0	1	311.007	3.22739	8.14e-29		WBGene00000711	0.141516	0	NA						WBGene00017128	7.39446	0.381548	0.355868
								WBGene00020937	2.1545	0.24894	0.438572	2.49561	4.25959	0.00132227		WBGene00004450	329.181	0.339854	0.317133	422.319	-1.06427	0.000116981		WBGene00008915	18.5647	-0.778311	0.0696914	284.344	1.07703	3.87e-05		WBGene00005025	16.6695	-0.105255	0.878523						WBGene00017133	3.87597	0.291086	0.46749
								WBGene00021063	47.4877	1.53737	3.76827e-05	1.9189	6.38593	0.0020128		WBGene00004452	184.192	-0.118013	0.806795	334.749	-1.0957	6.08e-05		WBGene00008926	11.0418	-0.284674	0.571913	230.756	1.41142	1.16e-07		WBGene00000781	390.8	-2.46121	1.97931e-21						WBGene00017150	0.283031	0	NA
								WBGene00021104	7.61401	0.0448493	0.948515	2.30246	4.16428	0.000576687		WBGene00004453	68.5289	3.95931e-05	1	262.22	-1.14572	0.000125941		WBGene00008970	2.33885	0.476613	0.205839	126.87	2.22013	9.71e-11		WBGene00003235	10.3062	-0.00826029	0.992332						WBGene00001189	293.942	-0.134071	0.635326
								WBGene00021125	1.4665	-0.00473011	1	3.29005	2.24067	0.00089295		WBGene00004454	234.04	0.0438066	0.920591	593.468	-1.07184	2.44e-05		WBGene00008971	32.8833	0.00560034	0.997285	376.106	1.51802	2.13e-09		WBGene00004917	14.8814	0.0911956	0.896832						WBGene00017166	381.843	-1.01733	1.85071e-08
								WBGene00021161	8.74901	0.200536	0.716318	2.05386	5.87162	0.00176163		WBGene00004469	2654.6	-0.0331669	0.945412	950.496	-1.04865	0.000111211		WBGene00009028	0.102559	0	1	79.4919	4.10996	9.87e-13		WBGene00008258	45.6703	-0.224702	0.644554						WBGene00017160	25.4443	-0.812743	0.0650518
								WBGene00021378	2.42246	0.265061	0.490586	2.33851	3.01057	0.00185959		WBGene00004470	1620.37	-0.105037	0.751363	932	-1.09857	4.24e-05		WBGene00009068	4.63358	0.110833	0.850555	51.5141	1.18416	0.00292808		WBGene00008260	0.136746	0	NA						WBGene00001157	8.28587	-0.185216	0.742315
								WBGene00021515	3.884	1.22718	0.0356093	3.90002	3.2665	4.4607e-05		WBGene00004471	1698.85	-0.184844	0.646978	1028.96	-1.10492	3.1e-05		WBGene00009106	19.2149	-0.0432788	0.954788	201.283	1.23609	5.52e-06		WBGene00000693	0.564577	0.0403227	NA						WBGene00008510	6.26073	0.416383	0.310386
								WBGene00021586	0.235859	0	1	3.53327	3.36197	6.4646e-05		WBGene00004473	2892.57	-0.599428	0.0281741	924.745	-1.11421	2.52e-05		WBGene00009221	39.9538	-4.30246	2.25253e-13	911.681	1.39639	1.14e-07		WBGene00000266	41.0098	-0.266503	0.546078						WBGene00000910	21.8663	-0.208373	0.703696
								WBGene00021679	1.58773	0.302164	1	2.15889	3.55956	0.00132971		WBGene00004477	2549.38	0.0842034	0.860599	764.767	-1.01631	0.000150482		WBGene00009222	0.961217	0.141613	1	46.3237	1.0878	0.00716063		WBGene00000210	54.3973	-0.26241	0.515141						WBGene00008513	0.432762	0	NA
								WBGene00021771	7.96229	-0.018373	0.981714	2.29511	4.93249	0.000438127		WBGene00004478	651.411	0.167779	0.636115	684.528	-1.08253	6.42e-05		WBGene00009226	0.893501	0	1	306.997	5.77193	4.94e-33		WBGene00004221	9.88765	0.049735	0.948553						WBGene00008519	10.3189	-0.440538	0.328083
								WBGene00021843	105.599	1.26912	3.11866e-06	1.67421	7.66374	0.00131736		WBGene00004479	923.76	0.0461133	0.914378	583.251	-1.04829	0.000190142		WBGene00009291	1.40151	0.162289	1	173.136	1.40793	7.97e-07		WBGene00000248	51.2374	-0.430652	0.272053						WBGene00008521	37.8607	-1.37872	0.000393208
								WBGene00021899	102.238	0.567133	0.116591	1.53892	7.2891	0.00119962		WBGene00004483	1130.34	-0.099097	0.74036	538.666	-1.12011	7.31e-05		WBGene00009311	0.61768	-0.0115569	1	220.744	3.14264	5.85e-22		WBGene00000116	6.82854	0.287442	0.531152						WBGene00017198	7.47585	-0.175649	0.742525
								WBGene00021983	11.7209	0.476521	0.280985	2.05233	4.3712	0.000890412		WBGene00004484	727.055	0.228789	0.523815	637.7	-1.05717	0.000139226		WBGene00009374	19.9561	-0.146032	0.809595	109.182	1.27521	9.94e-05		WBGene00000869	198.765	-0.0368298	0.948553						WBGene00017195	55.878	-0.180034	0.67925
								WBGene00022074	13.4855	0.0463522	0.949725	2.38063	5.01585	0.000221111		WBGene00004485	388.326	0.113646	0.745932	519.484	-1.12826	5.79e-05		WBGene00009380	6.09858	-0.0163883	0.981118	246.542	1.87156	4.86e-12		WBGene00004788	41.8205	-0.854404	0.021677						WBGene00017197	0.239305	0	NA
								WBGene00022142	1.11979	0.00582171	1	3.90001	3.26509	0.000125237		WBGene00004486	391.117	-0.183892	0.677171	512.955	-1.12153	5.42e-05		WBGene00009490	0.575241	0.0504195	1	48.6023	1.24527	0.00228707		WBGene00001025	44.7349	-0.0775562	0.897194						WBGene00001449	64.0279	0.0688095	0.915721
								WBGene00022245	182.309	-0.236212	0.556689	2.73948	6.77657	0.000141244		WBGene00004488	510.072	0.0754942	0.888883	692.743	-1.10587	2.48e-05		WBGene00009503	11.4149	0.0436476	0.953898	242.063	1.1875	9.19e-06		WBGene00016962	0.205119	0	NA						WBGene00008564	45.0219	-0.50186	0.216056
								WBGene00022251	7.12987	0.148218	0.799253	1.9432	4.47768	0.00194767		WBGene00004489	238.639	0.0125892	0.981118	854.128	-1.01836	4.15e-05		WBGene00009534	20.8627	-0.15117	0.792571	247.798	1.11763	2.01e-05		WBGene00016985	0.429753	-0.0789579	NA						WBGene00006923	219.284	0.0504619	0.897903
								WBGene00022277	9.23519	-0.0735978	0.917382	2.12487	4.56227	0.000496326		WBGene00004491	378.886	-0.806307	0.005314	601.589	-1.02234	0.000150784		WBGene00009547	15.2277	-0.04251	0.955329	177.495	1.09523	9.35e-05		WBGene00008352	5.56539	-0.593776	0.147388						WBGene00004197	7.76609	-0.421806	0.349718
								WBGene00022329	7.42078	0.144684	0.759153	3.44762	4.57169	0.00184785		WBGene00004492	683.162	0.0577752	0.890746	614.634	-1.10715	4.62e-05		WBGene00009554	3.53814	1.05335	0.0482371	127.131	1.2973	2.79e-05		WBGene00017013	3.52325	0.0324488	0.949669						WBGene00008588	2.79704	0.019408	0.973242
								WBGene00022390	0.755203	0.089588	1	3.04541	2.54069	0.000278639		WBGene00004493	818.57	0.193449	0.551217	585.852	-1.02307	0.00069213		WBGene00009595	5.65701	-0.0328924	0.962693	236.511	2.03548	1.95e-12		WBGene00008356	3.80861	0.423798	0.247705						WBGene00008582	12.6048	-0.336545	0.483739
								WBGene00022394	9.28781	-0.405497	0.376797	2.66404	4.58099	0.00188576		WBGene00004495	1285.98	-0.385336	0.106207	913.125	-1.30289	2.96e-06		WBGene00009660	17.2836	-0.112402	0.866855	182.464	2.00601	2.23e-11		WBGene00001790	18.7864	-0.183169	0.742315						WBGene00008602	24.8161	0.913118	0.0389825
								WBGene00022496	7.61036	-0.116288	0.85804	3.16134	4.12805	0.000260616		WBGene00004700	65.2608	0.209241	0.62393	834.009	-1.05231	1.48e-06		WBGene00009663	0.608464	0	1	96.0804	2.65062	8.1e-11		WBGene00003923	36.6243	0.500897	0.227118						WBGene00001588	1.84528	0.228808	NA
								WBGene00022497	36.6514	1.05431	0.0042278	2.28289	7.18025	0.00051594		WBGene00004702	28.3018	-0.0563148	0.938599	463.094	-1.5477	3.14e-12		WBGene00009677	3.47999	-0.134426	0.759184	195.988	3.35619	1.14e-21		WBGene00008375	10.1245	-0.0917171	0.893358						WBGene00008610	35.1558	-0.275614	0.561122
								WBGene00022584	2.73687	0.142138	0.716718	3.45547	2.72583	0.00129864		WBGene00004703	60.804	-0.0871379	0.876869	654.417	-1.01119	9.22e-06		WBGene00009702	0.102559	0	1	18.2943	1.24442	0.0132864		WBGene00008376	6.25402	-0.271609	0.413172						WBGene00008628	23.7967	-0.145958	0.808679
								WBGene00022601	2.12723	0.00772433	0.991643	2.89372	3.11994	0.00234167		WBGene00004787	5.06243	0.134152	0.817043	125.808	-1.19439	7.38e-05		WBGene00009722	41.4709	0.174992	0.739959	264.46	1.16034	8.19e-06		WBGene00000778	0.667271	-0.0886481	NA						WBGene00017299	4.47753	1.33395	0.0302296
								WBGene00022811	2.89042	0.0970111	0.820636	3.08132	2.57884	0.00055589		WBGene00004888	25.527	0.0919402	0.890713	415.104	-1.22622	9.25e-07		WBGene00009750	10.616	-0.220758	0.674088	45.0318	1.07214	0.0107254		WBGene00008408	8.3278	-0.619589	0.171112						WBGene00017303	2.51295	-0.0178189	0.97549
								WBGene00022847	27.3997	2.52863	0.000396933	3.2382	5.60732	0.00022953		WBGene00004914	129.409	0.161175	0.744921	447.762	-1.14336	5.64e-07		WBGene00009773	6.89733	-0.224648	0.632521	187.292	1.52101	9.44e-08		WBGene00008409	10.0298	-0.108443	0.869706						WBGene00017304	23.653	0.629614	0.165474
								WBGene00022848	101.037	3.60664	2.63707e-15	3.38107	6.83328	1.17364e-05		WBGene00004915	25.9834	0.111972	0.856149	486.674	-1.50774	1.15e-10		WBGene00009781	15.688	0.202338	0.719931	247.71	1.08565	4.07e-05		WBGene00008414	9.81443	0.0566696	0.936914						WBGene00017315	1.41232	-0.00565184	NA
								WBGene00022857	1.7345	0.389288	1	2.32201	3.49103	0.00145342		WBGene00004916	14.9825	-0.020298	0.980694	431.321	-1.35738	5.99e-09		WBGene00009801	55.5237	0.0461447	0.942716	346.465	1.57505	3.34e-10		WBGene00017065	45.1362	-0.0073226	0.99315						WBGene00017336	35.9227	-0.00171921	0.998893
								WBGene00043983	14.9216	0.12833	0.841497	1.88749	4.78074	0.00126519		WBGene00004917	14.8814	0.0911956	0.896832	368.706	-1.15091	6.65e-07		WBGene00009803	15.746	-0.226619	0.67353	258.857	1.03019	0.000280942		WBGene00017068	0.52883	0.0366515	NA						WBGene00017332	5.08544	-0.0672667	0.911774
								WBGene00043997	0.330203	0	1	2.65605	2.21405	0.00211743		WBGene00004918	5.66462	0.175024	0.741697	259.255	-1.3441	1.19e-07		WBGene00009805	0.141516	0	1	96.4479	2.76066	9.74e-12		WBGene00017073	0.136746	0	NA						WBGene00001399	3.04616	-0.375736	0.217067
								WBGene00044236	12.1805	0.513146	0.235605	3.3786	3.12215	0.000130764		WBGene00004919	35.2257	0.277277	0.583326	316.205	-1.04868	4.55e-05		WBGene00009807	0.187927	0.0217955	1	15.1537	1.07429	0.0301665		WBGene00008449	6.74707	-0.238765	0.521065						WBGene00006497	280.187	1.28236	4.88509e-08
								WBGene00044329	8.26881	0.146067	0.77382	2.98928	3.44617	0.000762577		WBGene00004920	4.36312	0.276805	0.490125	302.92	-1.09801	2.45e-05		WBGene00009808	0	0	1	15.7084	1.26224	0.0143652		WBGene00003169	30.2351	-0.0664104	0.927133						WBGene00008669	74.3545	-0.81572	0.0299726
								WBGene00044468	3.55815	0.483021	0.222033	3.25512	3.33655	0.000336363		WBGene00004978	157.719	0.628272	0.0481164	584.565	-1.0532	1.2e-06		WBGene00009809	0.102559	0	1	139.089	1.60878	2.88e-07		WBGene00000971	1.20591	0.0515887	NA						WBGene00008678	1.01673	0.0611197	NA
								WBGene00044508	6.46263	-0.0314535	0.960355	1.756	5.18748	0.00212711		WBGene00004981	66.8315	0.395023	0.321025	647.81	-1.49999	2.55e-12		WBGene00009820	0.561293	0	1	43.0405	2.31482	8.19e-06		WBGene00004020	64.2534	-1.28478	0.00117458						WBGene00008677	17.6005	-1.06695	0.0210494
								WBGene00044675	1.9221	0.344325	1	2.89699	3.25715	0.000454168		WBGene00004988	110.31	-0.315122	0.408911	357.464	-1.12408	0.00010121		WBGene00009835	8.51517	-0.351529	0.442646	582.19	3.18753	4.42e-39		WBGene00001065	4.38632	-0.944329	0.0533661						WBGene00008691	3.71724	-0.0236795	0.970627
								WBGene00044699	4.5752	0.0937791	0.878254	3.08381	2.73757	0.000478776		WBGene00004989	0.695488	0	1	50.682	-1.71527	3.94e-05		WBGene00009839	0.244075	0	1	58.218	1.70339	3.33e-05		WBGene00008492	16.7014	-0.45728	0.31505						WBGene00001756	2.90082	0.445144	0.235605
								WBGene00044759	0.162636	0.0173783	1	2.90759	2.25426	0.000349344		WBGene00004990	166.162	-0.225482	0.577739	398.474	-1.03272	0.000297243		WBGene00009840	1.31425	0.197344	1	85.0243	2.09356	4.15e-08		WBGene00008495	11.017	-0.388284	0.407895						WBGene00001755	108.554	0.0564909	0.924998
								WBGene00045250	2.52459	-0.0420918	0.948553	2.61592	2.82786	0.00129864		WBGene00004999	111.875	-0.183853	0.718824	381.191	-1.06548	0.000246901		WBGene00009955	0.472614	0	1	29.2418	1.34978	0.00417085		WBGene00008496	3.35192	-0.145496	0.705452						WBGene00017398	21.8324	-0.190027	0.73523
								WBGene00045411	7.09344	-0.0697083	0.911774	3.81019	5.54563	6.4646e-05		WBGene00005002	285.763	0.352352	0.440242	298.72	-5.45232	4.61e-51		WBGene00009957	10.757	-0.0657506	0.918771	297.577	1.34652	1.46e-06		WBGene00008498	4.59822	-0.206129	0.655355						WBGene00008726	1.76544	0.0769352	NA
								WBGene00045461	1.69089	0.0189454	1	2.90663	2.97252	0.00116411		WBGene00005078	8.29778	0.268616	0.54473	209.583	-1.10998	3.15e-05		WBGene00009974	89.5034	-0.855474	0.005314	463.429	1.39433	2.61e-09		WBGene00017154	10.6111	-0.377961	0.425462						WBGene00008730	3.36364	0.437266	0.242768
								WBGene00077525	0.655343	0.0652198	1	3.30324	2.75721	0.000304295		WBGene00006059	25.726	0.0658674	0.925393	379.917	-1.04416	8.97e-06		WBGene00009978	37.1874	-0.537824	0.223136	330.194	1.00132	5.12e-05		WBGene00017159	5.82787	0.0596708	0.916191						WBGene00008731	4.72984	-0.223608	0.62756
								WBGene00077593	0.188687	0	1	3.14378	3.13527	0.00182419		WBGene00006308	1.45637	0.154989	1	50.1301	-1.56742	0.000315494		WBGene00009996	46.0154	-0.0254154	0.973911	429.748	1.25289	7.4e-08		WBGene00000115	63.3566	-0.503604	0.170462						WBGene00017422	3.30819	-0.00954171	0.987716
								WBGene00077764	1.20336	-0.0358202	1	3.60045	3.48244	0.00149864		WBGene00006319	3.2215	0.114016	0.780115	114.518	-1.03814	0.000680014		WBGene00010004	0.277541	0	1	73.0522	3.24192	1.2e-10		WBGene00017163	80.475	-0.0609724	0.921782						WBGene00017428	7.04034	-0.0433293	0.949702
								WBGene00175030	6.96499	0.460995	0.282653	2.15415	4.53091	0.000420749		WBGene00006351	49.798	0.0663114	0.914515	863.311	-1.56435	5.29e-14		WBGene00010009	3.50957	-0.217343	0.557812	36.736	1.57355	0.000650619		WBGene00008512	2.6903	-0.0295194	0.954677						WBGene00008739	1.7229	0.125556	NA
								WBGene00194642	0.187927	0.0217955	1	2.76302	2.55046	0.00042869		WBGene00006359	51.895	0.00947817	0.991643	637.699	-1.00675	4.1e-06		WBGene00010018	0.333568	0.0173787	1	109.293	2.56148	7.36e-12		WBGene00002280	1726.18	0.195213	0.637696						WBGene00000114	786.948	0.0601779	0.892447
								WBGene00194651	6.48253	0.877396	0.067541	2.63722	5.00794	0.000371909		WBGene00006404	225.707	-0.0678959	0.897194	604.381	-2.37317	4.14e-26		WBGene00010035	0.492078	0.050201	1	31.5407	1.32033	0.0038028		WBGene00000181	60.3099	0.144509	0.798644						WBGene00007058	173.018	-0.098176	0.832254
								WBGene00194707	11.0849	0.381163	0.403866	2.81148	4.87193	0.0020128		WBGene00006434	1142.15	-0.768365	0.00276333	772.572	-1.02689	6.24e-05		WBGene00010039	5.68708	0.0364129	0.961996	196.288	1.34802	5.32e-06		WBGene00001386	69.3637	0.332974	0.450371						WBGene00017433	1.21497	-0.0125698	NA
								WBGene00194713	10.5266	5.24085	5.85033e-05	5.99949	3.62966	0.000161873		WBGene00006473	11.9892	0.109742	0.871854	131.337	-1.06519	0.000289282		WBGene00010072	1.8595	-0.0716761	1	74.8961	3.75403	6.24e-12		WBGene00001701	0.102559	0	NA						WBGene00006411	1.60342	0.144412	NA
								WBGene00235158	1.13616	0.187822	1	4.66359	3.00829	7.06022e-05		WBGene00006489	41.0863	0.479172	0.244018	366.787	-1.84101	3.42e-15		WBGene00010133	0.216848	0.026769	1	82.823	2.85588	5.15e-10		WBGene00000157	2.34158	0.161796	0.718824						WBGene00008792	0.102559	0	NA
																WBGene00006491	6.28166	0.121305	0.843273	186.703	-2.05888	5.54e-13		WBGene00010215	0.563977	0.0217959	1	31.156	1.7941	0.000351936		WBGene00008548	10.0522	-0.282151	0.560504						WBGene00008820	10.1641	-0.0979662	0.889129
																WBGene00006512	85.6888	0.513588	0.134208	665.398	-1.31056	4.28e-10		WBGene00010250	0.475164	0	1	25.3214	2.10712	0.000274107		WBGene00000003	9.88794	0.312294	0.47962						WBGene00003411	142.405	0.142802	0.778655
																WBGene00006515	14.6106	0.00611278	0.997285	431.218	-1.2443	1.88e-07		WBGene00010253	0.188687	0	1	24.1475	1.38714	0.00473274		WBGene00017201	5.71432	0.212558	0.635111						WBGene00001052	15.6613	-0.171738	0.766819
																WBGene00006520	3.73671	0.135436	0.773573	141.673	-1.42208	1.43e-06		WBGene00010320	6.45102	0.126369	0.834941	139.325	1.04227	0.00048503		WBGene00017217	39.9352	-0.287716	0.543624						WBGene00017478	14.2361	0.2341	0.655098
																WBGene00006529	443.63	0.147524	0.766741	1358.81	-1.09534	5.09e-06		WBGene00010336	16.3271	-0.369515	0.436399	133.646	1.05337	0.000543873		WBGene00008559	0.76983	-0.0886478	NA						WBGene00008856	17.7496	-0.785731	0.0753463
																WBGene00006534	6.64982	0.493698	0.237918	52.7929	-1.3976	0.00111594		WBGene00010342	2.57329	0.007486	0.991643	90.8967	1.00532	0.00348321		WBGene00004998	0.832623	0	NA						WBGene00017484	0.162636	0.0173783	NA
																WBGene00006536	273.385	0.0683675	0.905676	1177.03	-1.16022	5.17e-07		WBGene00010357	84.0636	-0.210456	0.598687	301.966	2.13043	1.95e-12		WBGene00017262	30.7536	0.0169976	0.981986						WBGene00017487	26.5565	0.239956	0.628283
																WBGene00006565	104.246	-0.149626	0.746715	441.458	-1.04632	7.66e-06		WBGene00010422	0.669555	0.0501687	1	117.144	1.05619	0.00140939		WBGene00008578	8.01114	0.165184	0.730075						WBGene00003707	9.68436	-0.0798088	0.911774
																WBGene00006567	17.3143	0.974583	0.0414761	327.816	-1.36156	1.22e-08		WBGene00010434	6.05673	-0.0573524	0.935759	84.2197	1.07155	0.00191386		WBGene00000704	32.5529	-0.48662	0.194228						WBGene00017507	0.170932	0	NA
																WBGene00006572	13.9056	-0.40275	0.387876	246.701	-1.33681	4.59e-07		WBGene00010453	10.0804	-0.246485	0.628283	134.643	2.03101	4.9e-10		WBGene00008584	236.675	1.65256	1.20515e-11						WBGene00017537	14.2525	-0.0838004	0.902592
																WBGene00006573	5.77064	0.0693656	0.905615	280.015	-1.14863	9.79e-06		WBGene00010480	29.8533	-0.411658	0.33524	363.685	1.41505	4.72e-09		WBGene00008594	13.3032	0.447297	0.307737						WBGene00008914	12.8471	0.239317	0.62756
																WBGene00006574	15.8417	0.124321	0.845491	345.488	-1.53184	2.36e-08		WBGene00010540	55.8629	-0.569102	0.081271	283.294	1.31444	4.5e-07		WBGene00008595	20.7268	-0.461054	0.301982						WBGene00008915	18.5647	-0.778311	0.0696914
																WBGene00006584	709.83	-0.950455	8.1081e-08	625.06	-1.00315	9.25e-05		WBGene00010541	0.324672	0.0217957	1	61.5227	1.35802	0.000505269		WBGene00008596	2.57009	0.074769	0.865117						WBGene00008919	41.0652	-0.339777	0.439113
																WBGene00006613	27.5419	0.414041	0.356694	286.228	-1.05452	2.36e-05		WBGene00010545	1.15041	0.0758747	1	164.187	2.79554	2.25e-16		WBGene00008605	9.45898	-0.322381	0.476081						WBGene00008925	30.2702	-0.179214	0.72257
																WBGene00006617	258.707	-0.0188952	0.97385	1185.28	-1.29794	2.09e-10		WBGene00010573	20.0547	-1.04043	0.0390391	85.7994	2.27981	2.32e-08		WBGene00008607	564.515	-0.959983	5.84836e-05						WBGene00008926	11.0418	-0.284674	0.571913
																WBGene00006626	413.825	-0.60482	0.0312922	1563.61	-1.43815	2.7e-13		WBGene00010585	3.49215	0.0131254	0.981986	118.777	1.03205	0.00123592		WBGene00001331	16.1533	-0.209605	0.698809						WBGene00017565	19.1454	-0.820394	0.0583392
																WBGene00006692	3.35235	1.04649	0.0495399	161.909	-1.00094	0.000403699		WBGene00010717	0.291247	0	1	39.2375	3.34837	6.41e-07		WBGene00017289	14.3307	0.00094111	0.999574						WBGene00003745	2.74916	0.226012	0.583331
																WBGene00006724	30.27	0.556733	0.193735	458.14	-1.10655	8.5e-07		WBGene00010723	3.3648	-0.0167952	0.976406	84.7355	1.49661	4.79e-05		WBGene00017283	37.3895	-0.0674883	0.924998						WBGene00006603	205.682	-0.36224	0.180981
																WBGene00006726	0.813585	0.0765975	1	190.092	-1.14206	4.77e-05		WBGene00010752	0.716727	0.0501688	1	36.5369	1.06697	0.0149506		WBGene00003533	0.891771	0.00809396	NA						WBGene00000188	13.4322	0.0392101	0.961781
																WBGene00006889	20.5236	-0.114427	0.866187	385.581	-1.30067	2.3e-08		WBGene00010765	1.32573	-0.0267039	1	49.047	1.29697	0.00155835		WBGene00017301	63.9125	-1.34475	0.000489184						WBGene00017621	39.9111	0.0860511	0.900177
																WBGene00006890	64.2584	0.0808293	0.900582	443.808	-1.05243	4.97e-06		WBGene00010789	4.61386	0.11223	0.819904	218.321	2.8948	1.22e-20		WBGene00017307	3.00216	-0.718406	0.0830744						WBGene00017616	3.11714	0.719074	0.100834
																WBGene00006910	103.265	-0.68539	0.0256673	776.873	-1.01239	8.28e-05		WBGene00010795	1.69332	-0.0190489	1	89.8765	1.9841	6.3e-08		WBGene00017319	26.578	-0.130423	0.830074						WBGene00017640	27.6699	-0.264031	0.598152
																WBGene00006911	232.458	-0.74794	0.000170611	984.488	-1.0326	5.42e-05		WBGene00010808	0.250569	0.0313435	1	24.1455	1.36348	0.00682631		WBGene00000666	27.1415	-0.550952	0.198564						WBGene00017637	7.83808	-0.112767	0.848446
																WBGene00006919	106.328	-0.706325	0.0245744	644.21	-1.03603	0.000111535		WBGene00010850	33.8901	0.0253475	0.975435	446.404	1.27698	9.69e-08		WBGene00002053	402.795	-0.531665	0.0169163						WBGene00017659	15.6627	-0.934481	0.0473346
																WBGene00006921	1494.93	-1.11552	1.1432e-06	1507.24	-1.01515	6.99e-06		WBGene00010872	6.33171	0.0640461	0.921862	189.508	1.00316	0.000273272		WBGene00017326	0.170932	0	NA						WBGene00017658	30.6229	-0.447845	0.314519
																WBGene00006924	1192.22	0.0619059	0.896832	1772.08	-1.26852	1.67e-07		WBGene00010945	9.53159	-0.0588229	0.934745	232.809	1.14595	5.24e-05		WBGene00004931	21.902	0.0986674	0.889113						WBGene00017663	37.5518	-0.563575	0.173196
																WBGene00006936	236.479	0.194035	0.503197	962.752	-1.40573	5.73e-12		WBGene00010977	4.50922	-0.213591	0.621175	91.8793	1.05643	0.00165909		WBGene00008652	35.5033	-0.53206	0.207992						WBGene00017667	0.814051	0.116051	NA
																WBGene00006945	85.456	0.38205	0.284824	528.621	-1.12924	2.3e-07		WBGene00011003	3.08405	0.120377	0.800073	197.433	1.52412	8.13e-08		WBGene00017356	47.9672	0.307247	0.4267						WBGene00017671	141.726	0.235382	0.491587
																WBGene00006964	88.3243	0.821474	0.022564	688.906	-1.56374	6.63e-14		WBGene00011027	0.379484	0.0455734	1	21.527	1.41408	0.00525529		WBGene00008655	1.66387	-0.192533	NA						WBGene00017675	87.2952	-0.197581	0.672074
																WBGene00007000	197.103	-0.0377681	0.931116	1275.51	-1.51077	4.54e-13		WBGene00011052	0.239305	0	1	59.6638	3.96011	5.21e-10		WBGene00006626	413.825	-0.60482	0.0312922						WBGene00001938	64.4764	-0.265935	0.594545
																WBGene00007001	25.2983	0.0281589	0.972145	312.874	-1.26528	9.61e-08		WBGene00011060	53.0518	-0.240401	0.570612	386.088	1.01449	2.11e-05		WBGene00003623	61.6314	0.0801732	0.897453						WBGene00006662	35.0295	0.161706	0.755024
																WBGene00007017	44.3829	0.107453	0.867301	408.478	-1.07832	2.21e-06		WBGene00011061	12.2965	-0.126978	0.844233	116.6	1.02229	0.00124899		WBGene00008706	25.9747	0.440014	0.328083						WBGene00017698	16.9478	0.208639	0.705452
																WBGene00007050	429.64	0.445852	0.141961	875.851	-1.28798	1.86e-09		WBGene00011097	4.46613	-0.0549911	0.920591	168.814	2.95523	3.82e-18		WBGene00008711	8.68968	0.0776733	0.91306						WBGene00009050	85.4144	-0.414387	0.229432
																WBGene00007107	19.9153	-0.0216643	0.979898	350.774	-1.27849	7.09e-07		WBGene00011099	1.5076	0.069827	1	101.354	1.97256	3.67e-08		WBGene00000606	39.6177	-0.433086	0.0990021						WBGene00001178	45.2717	-0.378422	0.363099
																WBGene00007112	16.7123	-0.229504	0.664553	481.4	-1.18771	3.19e-07		WBGene00011133	0.277541	0	1	22.945	1.38509	0.00558271		WBGene00000649	18.0825	-6.9519	1.06545e-05						WBGene00001854	52.553	-1.07303	0.0132463
																WBGene00007152	0.351323	0.0173787	1	12.8612	-1.48268	0.00560137		WBGene00011166	2.75149	-0.352929	0.244865	171.149	1.25725	1.08e-05		WBGene00001027	38.2081	-0.605213	0.0948592						WBGene00017724	6.99387	-0.236109	0.628283
																WBGene00007153	104.32	0.610587	0.0730727	244.401	-1.34701	1.12e-07		WBGene00011167	0.950329	0	1	75.9816	1.07621	0.0032316		WBGene00017416	0.853503	0.07061	NA						WBGene00017747	0.239305	0	NA
																WBGene00007194	24.524	0.362193	0.44014	240.464	-1.45868	6.58e-09		WBGene00011185	14.3979	-0.840544	0.0670738	119.962	1.88462	1.9e-08		WBGene00017420	0.187927	0.0217955	NA						WBGene00017748	0.987084	0.0439108	NA
																WBGene00007195	7.82205	0.30713	0.494317	240.519	-1.57122	1.13e-09		WBGene00011213	2.67427	-0.113465	0.783869	69.2234	1.32622	0.000372884		WBGene00017429	8.03539	0.0717107	0.911774						WBGene00006727	598.614	0.693606	3.71815e-05
																WBGene00007201	4.15851	0.0993838	0.85165	526.302	-1.62773	8.07e-14		WBGene00011286	0.283031	0	1	97.0667	2.30302	1.96e-09		WBGene00008741	469.117	0.427527	0.119438						WBGene00017777	30.7029	-0.221913	0.660708
																WBGene00007207	17.1538	0.098408	0.888559	456.7	-1.07794	1.65e-06		WBGene00011299	77.7906	0.334214	0.40805	444.372	1.21037	6.2e-07		WBGene00008764	3.02536	0.115676	0.8024						WBGene00009106	19.2149	-0.0432788	0.954788
																WBGene00007215	16.8891	0.0303939	0.970627	295.196	-1.54036	9.2e-10		WBGene00011305	0.820012	0.051425	1	43.5071	2.06344	1.65e-05		WBGene00017437	5.91413	0.119163	0.824348						WBGene00017779	0.665321	0.0335086	NA
																WBGene00007223	14.3161	0.338449	0.440242	251.001	-1.11695	3.1e-05		WBGene00011321	9.0529	0.787239	0.0877797	40.4318	1.32914	0.0020428		WBGene00017440	147.153	0.326933	0.292097						WBGene00017781	10.4132	-0.336528	0.476788
																WBGene00007232	2.21004	0.0523524	0.922228	44.2571	-1.42293	0.000419328		WBGene00011328	59.0399	-1.00629	0.00431575	662.881	1.13846	1.87e-07		WBGene00006826	58.4134	-0.126417	0.79189						WBGene00017789	18.032	-1.24679	0.00884673
																WBGene00007233	5.33641	0.149	0.761193	180.316	-1.40739	1.65e-07		WBGene00011344	22.3906	-0.465451	0.2798	297.478	1.38537	2.56e-08		WBGene00008802	1.24623	0.150821	NA						WBGene00006720	70.0594	0.0381659	0.948553
																WBGene00007235	63.3122	0.0985113	0.844233	855.071	-1.16637	1.14e-06		WBGene00011364	7.36712	0.211022	0.678954	63.6526	3.06804	3e-09		WBGene00008806	7.56655	0.362604	0.407895						WBGene00001496	40.7063	-0.299524	0.480568
																WBGene00007236	8.30095	-0.0367599	0.960086	305.993	-1.55747	3.97e-10		WBGene00011397	5.21711	-0.0457982	0.939495	394.402	1.67001	6.88e-12		WBGene00000673	247.344	0.315657	0.483063						WBGene00009138	1.09254	0.0988437	NA
																WBGene00007240	10.1078	0.211818	0.680132	264.914	-1.48052	1.05e-08		WBGene00011399	3.37155	0.490682	0.200666	125.491	1.65227	2.08e-07		WBGene00000738	30.5304	-0.0464733	0.928627						WBGene00017813	1.29975	0.0300148	NA
																WBGene00007254	7.86487	0.0314145	0.968399	114.148	-1.27509	3.31e-05		WBGene00011414	0.102559	0	1	22.8034	1.49483	0.00358408		WBGene00000757	0.283031	0	NA						WBGene00009140	18.6412	0.372217	0.429119
																WBGene00007275	1.17923	0.0640122	1	74.0933	-2.53912	5.43e-11		WBGene00011430	0.555082	0	1	32.4822	2.30912	4.63e-05		WBGene00008851	4.45167	-2.59292	0.00878211						WBGene00009142	74.9558	-0.157517	0.726413
																WBGene00007312	6.80891	0.13234	0.82178	222.126	-1.34288	1.69e-07		WBGene00011484	2.80797	0.0768386	0.888559	56.3099	1.04526	0.0065572		WBGene00017483	6.11786	-3.10049	0.00574221						WBGene00009165	14.964	-0.110599	0.870918
																WBGene00007331	76.6928	-0.492027	0.17078	562.004	-1.76918	7.62e-15		WBGene00011487	18.4446	-0.678714	0.13326	256.433	1.42374	9.93e-07		WBGene00000601	12.9308	-0.131243	0.582817						WBGene00017834	233.941	-0.660133	0.00774061
																WBGene00007355	36.046	-0.43986	0.316768	407.755	-1.34899	1.13e-08		WBGene00011521	0.162636	0.0173783	1	78.5251	1.26807	0.000330918		WBGene00001068	114.302	-0.315926	0.397679						WBGene00017838	11.7631	-0.0132449	0.987333
																WBGene00007362	35.0057	0.295827	0.544679	217.524	-4.87941	2.19e-44		WBGene00011562	22.9893	0.365642	0.439973	190.385	1.10615	5.67e-05		WBGene00017530	1.72063	0.353923	NA						WBGene00017852	17.6652	-0.0598253	0.935759
																WBGene00007385	221.098	-0.202441	0.562527	837.452	-1.0677	6.22e-05		WBGene00011587	7.16144	-0.023654	0.976137	82.6374	1.12333	0.00201134		WBGene00008891	33.4428	-1.87788	1.50933e-05						WBGene00009221	39.9538	-4.30246	2.25253e-13
																WBGene00007394	33.3675	-0.375373	0.404387	216.942	-1.3762	1.28e-07		WBGene00011596	0.703245	-0.0789573	1	77.0902	4.06517	2.57e-12		WBGene00000726	1.09702	-0.142758	NA						WBGene00000103	51.9284	0.0644667	0.911774
																WBGene00007402	6.85228	0.106579	0.869706	254.513	-1.72332	7.97e-12		WBGene00011597	0.358859	0.0217958	1	44.3173	1.90453	0.000208468		WBGene00003099	0.283031	0	NA						WBGene00009266	21.2811	0.367782	0.428698
																WBGene00007405	11.0095	0.141276	0.812315	110.719	-1.46985	2.78e-06		WBGene00011600	0.380821	0	1	31.4417	1.57287	0.00108847		WBGene00003012	18.6786	0.214037	0.687794						WBGene00017934	38.2625	-0.0189021	0.980795
																WBGene00007413	180.302	1.51797	3.3811e-11	637.697	-1.02677	4.22e-06		WBGene00011672	32.3027	0.337522	0.459175	100.65	2.18873	2.62e-09		WBGene00008929	7.40174	-0.291654	0.507045						WBGene00017945	6.98504	0.114103	0.862151
																WBGene00007419	1.62313	0.0269772	1	40.821	-1.00663	0.0123393		WBGene00011673	24.6722	0.254066	0.598687	35.1099	1.14499	0.00841893		WBGene00017560	1.69371	-0.158099	NA						WBGene00006495	183.832	0.0983338	0.841499
																WBGene00007443	19.9381	0.0134871	0.98815	369.92	-1.17138	7.51e-06		WBGene00011705	3.59568	0.749181	0.0939645	158.673	1.19869	8.96e-05		WBGene00008936	20.5905	-0.653492	0.133746						WBGene00001451	9.47307	0.465235	0.297466
																WBGene00007444	19.9653	0.401097	0.387577	388.644	-1.32754	9.42e-09		WBGene00011726	12.0026	-0.103454	0.879916	611.388	1.24072	3.29e-08		WBGene00000406	2.48542	0.147254	0.744005						WBGene00017970	61.6219	0.0359435	0.955819
																WBGene00007449	0.501055	0.0200101	1	172.454	-1.38335	1.96e-06		WBGene00011727	6.32733	0.0515513	0.942864	184.384	1.9567	2.07e-11		WBGene00008944	33.8214	0.297795	0.505696						WBGene00004198	6.06289	-0.273929	0.515495
																WBGene00007455	117.276	-0.467461	0.180981	514.965	-5.78095	2.62e-86		WBGene00011752	2.17622	0.0408604	0.931929	60.0393	1.01066	0.00724102		WBGene00017591	188.087	-0.25155	0.490586						WBGene00017979	75.4357	-0.691508	0.0163157
																WBGene00007488	16.8372	-0.112113	0.866187	325.711	-1.32046	2.93e-08		WBGene00011793	0.102559	0	1	20.3522	1.28269	0.0103101		WBGene00008956	5.16226	0.0281373	0.970448						WBGene00003603	20.9513	-0.22764	0.671955
																WBGene00007504	11.2307	0.165098	0.776894	216.537	-1.35897	1.47e-07		WBGene00011798	31.5853	-0.248484	0.630746	99.2117	2.30794	2.09e-09		WBGene00008964	4.22888	-0.225394	0.589166						WBGene00003756	24.3384	0.179541	0.742315
																WBGene00007533	8.99796	-0.244068	0.593112	317.947	-3.43849	5.08e-34		WBGene00011844	0.291247	0	1	118.994	2.8492	6.1e-13		WBGene00008967	2.9002	-0.00326044	0.998624						WBGene00001456	7.8592	0.278643	0.560867
																WBGene00007536	11.2237	-0.0812271	0.906166	138.3	-4.69517	2.73e-33		WBGene00011850	28.7522	-0.850747	0.0557302	242.599	1.0535	5.16e-05		WBGene00008979	50.5193	-0.553259	0.128888						WBGene00009379	0.299382	0.0173786	NA
																WBGene00007564	48.0909	0.0929675	0.888754	412.33	-1.79192	7.02e-15		WBGene00011927	1.48032	-0.0704243	1	43.801	1.68068	0.000159559		WBGene00008987	6.35757	-0.146931	0.755351						WBGene00009383	44.7936	0.0296765	0.968099
																WBGene00007605	315.36	0.460882	0.303654	743.426	-2.41359	7.91e-26		WBGene00011984	0.432002	0.0234199	1	69.6055	1.26028	0.000660878		WBGene00003162	331.778	-0.645548	0.0105289						WBGene00003743	2.84437	0.247317	0.536768
																WBGene00007615	7.64018	0.210401	0.683905	96.5713	-1.75134	2.3e-07		WBGene00012070	0.773907	0	1	140.258	4.05876	1.38e-19		WBGene00008993	3.74271	-0.062596	0.896832						WBGene00003569	27.516	-0.200394	0.72257
																WBGene00007616	8.4434	0.369558	0.373023	208.523	-1.73724	1.05e-10		WBGene00012085	66.7985	-1.34456	0.000284073	320.914	1.27744	1.64e-07		WBGene00009013	14.3458	-0.450447	0.323189						WBGene00018043	0.162636	0.0173783	NA
																WBGene00007623	17.6781	0.0344417	0.966024	361.711	-1.3496	9.67e-09		WBGene00012107	11.1323	-0.707069	0.118719	141.687	1.20743	9.38e-05		WBGene00000218	608.928	-0.183341	0.634002						WBGene00018044	16.8161	-0.0235416	0.97716
																WBGene00007630	67.552	-0.0989997	0.879581	496.172	-1.3169	3.77e-08		WBGene00012113	80.1217	-1.0185	0.000802595	265.298	2.13131	1.09e-12		WBGene00017678	37.6722	-0.49349	0.274748						WBGene00000412	15.602	0.165332	0.778178
																WBGene00007632	0.370055	0	1	12.6343	-1.13047	0.0233863		WBGene00012117	193.871	0.172085	0.617841	819.705	1.14744	1.34e-07		WBGene00000219	1558.48	-0.432984	0.136582						WBGene00009439	8.35851	-0.0887485	0.889129
																WBGene00007681	38.0928	0.0529725	0.944784	440.064	-2.21383	2.93e-22		WBGene00012139	15.2234	0.0270249	0.97385	328.717	1.43819	4.72e-09		WBGene00017687	13.8824	0.298447	0.550738						WBGene00009435	65.8109	-0.23929	0.588483
																WBGene00007686	59.2703	-0.191041	0.719976	590.834	-1.37883	2.07e-10		WBGene00012144	55.1356	-0.235016	0.579239	523.002	1.74915	6.17e-11		WBGene00009059	2.96881	0.0417265	0.935759						WBGene00018069	0.162636	0.0173783	NA
																WBGene00007696	33.125	-0.315019	0.519703	679.216	-1.08553	4.04e-07		WBGene00012149	24.7997	-0.287653	0.555898	374.054	1.00237	6.2e-05		WBGene00017716	0.669058	-0.0789574	NA						WBGene00003668	1.64492	0.0319221	NA
																WBGene00007712	16.2825	-0.323287	0.503197	348.319	-1.20613	4.72e-07		WBGene00012185	16.8158	-0.271247	0.579239	116.366	2.87444	1.07e-13		WBGene00000514	6.54751	0.0587708	0.928627						WBGene00009476	4.06713	-0.0393829	0.952871
																WBGene00007724	4.19402	0.0664775	0.904996	198.807	-1.72194	8.84e-10		WBGene00012239	0.521495	0.0515229	1	81.7491	1.28973	0.000392107		WBGene00009069	6.48208	0.0752337	0.909477						WBGene00018117	3.96481	-0.0284664	0.964704
																WBGene00007728	1.17359	0	1	51.339	-1.61023	4.28e-05		WBGene00012272	10.8654	0.134514	0.83182	26.6513	1.08859	0.0175455		WBGene00009081	18.3108	-0.436978	0.328083						WBGene00018100	18.6429	-0.409394	0.372072
																WBGene00007743	9.62158	-0.0515575	0.940577	192.643	-1.1638	1.93e-05		WBGene00012326	105.014	0.263445	0.533995	1494.8	1.64581	2.75e-16		WBGene00009082	209.694	-0.246835	0.455456						WBGene00018101	1.49335	0.175127	NA
																WBGene00007784	82.5063	0.195513	0.652432	569.46	-1.1426	3.76e-07		WBGene00012364	9.76681	-0.0399814	0.960355	202.492	1.86681	3.95e-11		WBGene00003958	172.032	-0.296075	0.405357						WBGene00003748	13.8179	-0.046852	0.950081
																WBGene00007807	45.1784	0.212841	0.698809	179.261	-3.10115	1.2e-23		WBGene00012381	11.794	-0.125376	0.844233	220.555	1.17187	1.92e-05		WBGene00003957	95.4083	-0.082056	0.871305						WBGene00009512	18.6753	0.173727	0.763784
																WBGene00007811	134.576	0.783562	0.0118379	438.344	-1.30933	9.74e-09		WBGene00012398	0.563482	0.0324189	1	123.658	4.13516	2.46e-18		WBGene00017734	196.095	-0.635141	0.0352431						WBGene00018164	24.6196	0.0942729	0.890307
																WBGene00007836	32.2115	-1.35441	0.00117458	542.152	-1.83833	1.08e-14		WBGene00012399	0.170932	0	1	52.7203	2.24808	1.44e-06		WBGene00017738	5.24958	0.113873	0.795045						WBGene00001851	667.154	-0.19888	0.498087
																WBGene00007859	34.0999	0.198847	0.698809	214.346	-1.16827	8.85e-06		WBGene00012404	9.4518	0.158903	0.785211	532.703	1.75682	1.92e-14		WBGene00017745	19.0056	0.078763	0.912118						WBGene00009529	2.78316	0.00825574	0.990276
																WBGene00007867	34.0319	-0.327918	0.485405	56.2903	-2.90786	8.18e-10		WBGene00012432	3.40823	-0.192677	0.635326	19.6742	1.26966	0.0107675		WBGene00009092	19.0459	0.227238	0.67446						WBGene00009533	5.81666	0.134626	0.809662
																WBGene00007885	30.74	0.806645	0.0580118	119.189	-1.39181	4.27e-06		WBGene00012435	1.86057	0.149126	1	71.8398	1.27998	0.000522991		WBGene00005018	70.8631	-2.24328	1.49908e-06						WBGene00009534	20.8627	-0.15117	0.792571
																WBGene00007927	30.6288	-0.135114	0.82997	226.844	-1.77918	5.01e-12		WBGene00012466	17.5253	-0.227355	0.667182	240.783	1.47001	2.66e-08		WBGene00009094	6.2531	-0.620283	0.158517						WBGene00002012	1.17871	0.0935944	NA
																WBGene00007946	2.53293	0.328766	0.364821	45.7849	-1.8671	1.01e-05		WBGene00012491	4.71842	0.418593	0.287074	206.122	1.65535	1.14e-08		WBGene00017765	96.9784	-0.927709	0.0204677						WBGene00002013	0.277541	0	NA
																WBGene00007971	20.7629	0.0347814	0.964728	339.64	-1.16459	9.16e-07		WBGene00012492	0.162636	0.0173783	1	46.5585	1.59508	0.000201159		WBGene00017795	10.4577	0.545043	0.21596						WBGene00001030	132.855	0.174732	0.594767
																WBGene00008028	10.2237	-0.0591659	0.93448	18.7655	-1.08532	0.0267923		WBGene00012525	0.273491	0	1	37.0249	1.18708	0.0075188		WBGene00003816	9.88909	0.119861	0.844233						WBGene00005390	0.235859	0	NA
																WBGene00008091	10.373	0.190786	0.721178	40.6254	-1.43448	0.000571129		WBGene00012531	57.8927	-0.377993	0.304165	449.052	1.06435	3.98e-06		WBGene00017799	3.30177	0.099913	0.82178						WBGene00000822	256.735	0.00802398	0.990481
																WBGene00008123	8.19235	-0.330174	0.476788	107.41	-1.72403	4.65e-08		WBGene00012605	0.633501	0	1	64.5153	1.76846	1.36e-05		WBGene00001113	123.272	-0.46131	0.192203						WBGene00002253	20.5036	-0.0685984	0.921346
																WBGene00008132	28.8976	-0.223295	0.664036	412.542	-1.7252	3.5e-14		WBGene00012629	2.03097	-0.284327	1	69.5784	3.06807	4.64e-10		WBGene00009133	5.19902	-0.0718387	0.914378						WBGene00009577	18.3899	0.00524668	0.998582
																WBGene00008134	6.60131	-0.206083	0.675447	150.482	-1.06879	0.000292942		WBGene00012634	0.313211	0.0388679	1	70.1233	3.61825	8.57e-11		WBGene00017807	0.376051	0	NA						WBGene00004096	36.2511	-0.222025	0.64889
																WBGene00008151	47.0739	0.65643	0.117261	529.079	-1.40838	1.45e-10		WBGene00012641	27.6904	-0.0593709	0.933806	270.013	1.41336	1.78e-07		WBGene00002073	37.1764	0.741514	0.0898992						WBGene00009600	0.277541	0	NA
																WBGene00008199	9.38384	0.00841304	0.992486	70.1694	-1.62548	7.79e-06		WBGene00012750	1.93218	0.0346658	1	104.614	1.66945	9.25e-07		WBGene00000634	1.909	-0.131963	NA						WBGene00018249	18.6476	-0.339288	0.471806
																WBGene00008205	503.281	-1.41158	8.51322e-07	1648.35	-1.04552	2.56e-06		WBGene00012777	6.14672	-0.164194	0.763784	82.4932	2.47307	2.79e-09		WBGene00009155	0.141516	0	NA						WBGene00018262	1.26183	0.107325	NA
																WBGene00008215	7.20038	0.140747	0.800621	306.068	-1.56243	4.24e-10		WBGene00012778	0.709555	0.0720098	1	77.6335	1.10992	0.00209158		WBGene00017818	0.966824	-0.0151185	NA						WBGene00018268	43.8526	0.0722518	0.914515
																WBGene00008262	203.293	-0.794885	0.00235405	592.18	-1.04567	0.000129636		WBGene00012783	4.84149	0.111977	0.81831	256.44	1.33836	3.35e-06		WBGene00006528	351.206	-0.0226622	0.970957						WBGene00018294	34.327	0.0204642	0.980309
																WBGene00008354	9.32588	-0.277374	0.582471	214.118	-2.53637	2.37e-18		WBGene00012824	1.20018	0.107122	1	69.0656	1.25964	0.000734134		WBGene00000713	0.102559	0	NA						WBGene00018286	1.83974	-0.289418	NA
																WBGene00008375	10.1245	-0.0917171	0.893358	306.272	-1.23351	2.3e-07		WBGene00012825	28.1297	-0.055216	0.9383	406.448	2.03154	1.46e-16		WBGene00017830	9.62119	-0.018645	0.980694						WBGene00007055	65.6035	0.0470531	0.944305
																WBGene00008401	2.9021	-0.086592	0.844233	63.0865	-1.04762	0.00433082		WBGene00012850	27.9706	-1.27881	0.0030276	239.593	1.54277	8.47e-09		WBGene00017841	5.63882	-0.0566532	0.928627						WBGene00009618	6.34457	0.0948502	0.889129
																WBGene00008408	8.3278	-0.619589	0.171112	229.656	-1.33801	8.12e-07		WBGene00012866	2.22205	0.289472	0.425787	92.4683	1.49013	1.68e-05		WBGene00001067	27.403	-7.57166	5.93509e-07						WBGene00009623	0.641246	0.0173788	NA
																WBGene00008409	10.0298	-0.108443	0.869706	279.393	-1.51095	6.64e-10		WBGene00012886	1.58482	0.201	1	93.3289	3.12572	6.31e-12		WBGene00000002	10.2685	-0.366152	0.438572						WBGene00004928	8.92166	0.283853	0.562713
																WBGene00008451	2.87652	-0.174319	0.658982	54.6699	-1.65119	1.88e-05		WBGene00012907	348.495	-1.40378	9.00763e-07	533.771	1.21058	8.56e-08		WBGene00009187	101.884	-0.324582	0.401138						WBGene00018298	5.09	0.172044	0.73601
																WBGene00008456	13.7794	0.237033	0.640287	195.438	-1.06111	6.93e-05		WBGene00012933	2.13219	0.365361	0.271876	102.283	1.88559	2.88e-06		WBGene00006518	35.7803	0.131196	0.824348						WBGene00001160	82.2431	0.277341	0.425438
																WBGene00008458	7.79224	0.255055	0.583326	221.412	-1.42862	2.31e-07		WBGene00012961	6.40121	0.302594	0.48555	78.9437	1.47542	0.0002172		WBGene00000992	13.1799	-1.55814	0.00396157						WBGene00003368	14.1577	-0.512451	0.251808
																WBGene00008459	13.3201	0.00998919	0.991643	199.55	-1.33072	3.19e-06		WBGene00013008	3.78479	0.173424	0.685799	198.358	1.05095	0.000394773		WBGene00017867	0.667271	-0.0886481	NA						WBGene00018351	7.99255	-0.0424738	0.955819
																WBGene00008492	16.7014	-0.45728	0.31505	105.814	-1.28748	0.000143578		WBGene00013013	1.54775	-0.237978	1	28.1567	2.81652	3.38e-05		WBGene00004017	5.28955	-1.29817	0.032327						WBGene00018363	0.136746	0	NA
																WBGene00008494	1.26676	-0.197728	1	99.7824	-5.87678	2.65e-23		WBGene00013091	0.973107	0.117484	1	86.7953	2.36821	1.84e-09		WBGene00017874	43.5453	-0.43023	0.273979						WBGene00004798	13.407	-0.252256	0.615432
																WBGene00008538	4.9058	-0.056973	0.915885	481.818	-1.71769	3.78e-11		WBGene00013202	17.2007	-0.244696	0.636703	283.728	1.14888	4.23e-06		WBGene00017881	44.8408	-0.676301	0.1322						WBGene00001152	5.17378	0.04004	0.948895
																WBGene00008560	4.60253	-0.0190397	0.977143	114.644	-2.1537	2.55e-11		WBGene00013244	2.90692	0.12847	0.785177	85.6844	1.10523	0.00149689		WBGene00017887	5.97062	0.294144	0.52098						WBGene00001059	17.0167	-0.581947	0.192413
																WBGene00008567	17.0659	-0.721552	0.114783	163.088	-1.05487	0.000201585		WBGene00013303	1.70218	0.305027	1	99.528	2.32763	4.86e-10		WBGene00000773	11.5775	-0.0233169	0.977515						WBGene00018424	2.5031	0.285681	0.439407
																WBGene00008577	35.6588	5.79391	1.09198e-09	139.314	-1.19979	3.86e-05		WBGene00013382	13.3865	-0.019498	0.980849	305.126	1.32259	1.37e-07		WBGene00009207	10.8153	0.0849265	0.904996						WBGene00018430	16.5684	0.256113	0.61855
																WBGene00008584	236.675	1.65256	1.20515e-11	228.821	-5.80644	9.59e-12		WBGene00013485	1.57179	0.301474	1	123.235	1.42666	1.21e-05		WBGene00009219	5.33013	0.214669	0.62756						WBGene00009711	76.1686	1.15427	6.61021e-05
																WBGene00008607	564.515	-0.959983	5.84836e-05	1218.14	-1.9155	6.87e-21		WBGene00013509	1.67683	0.0353375	1	80.5036	1.4631	4.2e-05		WBGene00009218	7.09582	-0.15838	0.76054						WBGene00009724	28.6167	0.0158001	0.984726
																WBGene00008621	9.28958	-0.00165594	0.998893	192.266	-1.34565	1.53e-06		WBGene00013578	10.0501	0.0144424	0.986118	213.976	1.44941	8.26e-08		WBGene00006446	7.26968	-0.081576	0.908315						WBGene00000222	12.5725	0.454367	0.311963
																WBGene00008639	13.7738	0.213334	0.698809	182.884	-1.58688	6.25e-09		WBGene00013587	1.50466	0.0836848	1	112.125	1.08148	0.00144879		WBGene00009237	52.5398	-0.468521	0.261535						WBGene00009750	10.616	-0.220758	0.674088
																WBGene00008688	65.5664	0.788111	0.0263974	472.952	-1.21271	4.23e-08		WBGene00013602	0.429753	-0.0789579	1	34.3834	1.27497	0.00570995		WBGene00017925	88.4131	-0.171711	0.651004						WBGene00009772	611.68	-0.124501	0.515495
																WBGene00008690	1.49222	-0.180433	1	98.3453	-1.03114	0.00160284		WBGene00013632	12.7671	0.339816	0.439113	126.637	1.13174	0.000601375		WBGene00004205	8.61177	0.0191286	0.981118						WBGene00004238	34.6398	-0.555813	0.199269
																WBGene00008692	7.37443	-0.0241111	0.975435	201.54	-1.38438	2.28e-07		WBGene00013633	4.18864	0.0946225	0.864244	168.117	1.21614	3.41e-05		WBGene00000685	1.80963	-0.102713	NA						WBGene00003511	64.3117	-1.34383	0.000990757
																WBGene00008741	469.117	0.427527	0.119438	1135	-1.55907	7.71e-14		WBGene00013643	13.9268	-0.177823	0.759184	266.684	1.11425	1.15e-05		WBGene00004120	21.9923	-3.15567	5.63286e-06						WBGene00009819	1.29017	0.0410433	NA
																WBGene00008749	9.7397	0.0456161	0.948553	125.85	-1.52381	3.17e-07		WBGene00013672	51.7828	-0.581392	0.149276	212.699	1.1718	9.55e-05		WBGene00017926	48.4479	-0.100176	0.875936						WBGene00009803	15.746	-0.226619	0.67353
																WBGene00008768	8.11464	-0.0556584	0.941797	271.957	-1.02484	0.000165116		WBGene00013698	0.102559	0	1	90.6644	1.75349	1.17e-06		WBGene00006061	22.7595	0.257754	0.610503						WBGene00018564	42.1555	-0.273004	0.559208
																WBGene00008769	16.6081	-0.0790593	0.907848	349.662	-1.13417	4.53e-06		WBGene00013701	0.849332	0.0888089	1	32.3832	1.00056	0.0222509		WBGene00001074	27.436	-7.37337	3.52241e-06						WBGene00009840	1.31425	0.197344	NA
																WBGene00008781	170.057	0.654261	0.0150616	736.796	-2.05002	2.84e-20		WBGene00013717	0.141516	0	1	63.2361	1.40465	0.000274278		WBGene00017937	24.5476	-1.46856	0.0131178						WBGene00018590	2.38925	0.367613	0.302689
																WBGene00008793	19.1583	-0.26763	0.594767	81.7441	-2.25251	5.19e-10		WBGene00013750	1.6167	-0.0277699	1	28.1374	1.27087	0.00642535		WBGene00017938	1.06765	-0.0195949	NA						WBGene00003741	9.09135	-0.0214245	0.979122
																WBGene00008799	1.00228	0.0800943	1	14.0497	-1.11983	0.0233426		WBGene00013839	0.35962	0	1	84.2937	1.11903	0.00561184		WBGene00009287	0.410237	0	NA						WBGene00009842	8.75786	-0.769626	0.0947657
																WBGene00008803	44.2282	-0.806099	0.0273014	142.744	-2.88423	1.56e-17		WBGene00013840	0.187927	0.0217955	1	123.509	1.97542	9.11e-08		WBGene00009288	11.3663	-0.157158	0.790836						WBGene00001957	0.188687	0	NA
																WBGene00008860	7.20844	0.08064	0.909203	268.157	-1.43494	1.06e-07		WBGene00013875	1.25456	0	1	119.172	1.24491	0.000209991		WBGene00017948	54.4641	0.20974	0.628826						WBGene00018602	9.44594	-0.259897	0.584801
																WBGene00008891	33.4428	-1.87788	1.50933e-05	508.307	-1.82258	8.5e-16		WBGene00013897	0.563482	0.0324189	1	67.2259	1.55672	5.06e-05		WBGene00000902	2.20363	-0.0373503	0.934798						WBGene00018609	15.2284	0.26761	0.542442
																WBGene00008920	1526.38	0.0719036	0.861652	1471.32	-1.01405	4.54e-05		WBGene00013898	16.5142	0.0346305	0.964728	418.244	2.50744	4.03e-19		WBGene00009307	37.2895	-0.263693	0.563538						WBGene00018610	26.3361	0.767851	0.0921539
																WBGene00008934	39.3269	0.488711	0.225228	339.48	-1.06479	6.14e-06		WBGene00013899	22.1582	0.146035	0.810163	345.694	2.0109	9.92e-16		WBGene00009319	91.8902	-0.14335	0.74036						WBGene00018623	0.851898	0.0751065	NA
																WBGene00008944	33.8214	0.297795	0.505696	446.494	-2.5466	2.21e-22		WBGene00013900	6.66059	-0.2184	0.652432	226.021	3.51257	8.85e-23		WBGene00017982	12.4265	0.0818904	0.90709						WBGene00018615	2.2393	0.0574591	0.908167
																WBGene00008988	10.9322	-0.0705042	0.904905	25.7481	-1.54095	0.00104782		WBGene00013902	40.8061	-0.38474	0.36999	239.567	1.04058	6.91e-05		WBGene00017984	108.395	0.0550965	0.924998						WBGene00001450	5.54973	-0.0614979	0.922821
																WBGene00008998	0.680202	0.0226418	1	110.417	-1.38853	6.29e-06		WBGene00013926	13.1039	-0.291838	0.546856	241.345	1.64411	1.11e-09		WBGene00009330	1.91722	0.136525	NA						WBGene00009896	23.3888	-0.189738	0.722269
																WBGene00009004	11.8086	0.0738296	0.916512	431.454	-1.10214	4.54e-05		WBGene00014000	14.0348	-0.615672	0.166755	240.109	1.07712	0.000120241		WBGene00001303	13.2198	-0.493676	0.270973						WBGene00018696	6.87508	0.285053	0.480929
																WBGene00009008	66.7349	-0.347286	0.34644	459.291	-2.89632	7.02e-33		WBGene00014002	0.548307	0	1	149	1.12607	0.00040605		WBGene00009331	2.93766	0.026743	0.967083						WBGene00018725	0.586903	0.0267694	NA
																WBGene00009013	14.3458	-0.450447	0.323189	290.363	-1.12016	5.54e-05		WBGene00014004	9.8271	0.533954	0.230925	269.751	1.408	5.02e-08		WBGene00017991	8.37766	-5.07248	0.000712471						WBGene00009973	63.3117	-0.653452	0.0543071
																WBGene00009048	4.40334	0.30208	0.464967	632.018	-2.63234	1.36e-32		WBGene00014052	0.406792	0	1	89.5931	1.58771	1.66e-05		WBGene00017993	89.5874	0.305679	0.488443						WBGene00018755	40.5273	-0.109434	0.861822
																WBGene00009057	15.2445	-0.738478	0.0987319	323.284	-1.62163	2.07e-11		WBGene00014053	0.102559	0	1	40.4984	1.22359	0.00391159		WBGene00009337	76.3069	-0.24567	0.536545						WBGene00009996	46.0154	-0.0254154	0.973911
																WBGene00009069	6.48208	0.0752337	0.909477	46.8436	-1.75877	5.65e-05		WBGene00014099	2.15248	-0.00997976	0.987031	116.443	2.13314	1.31e-09		WBGene00009349	0.304152	0.0173786	NA						WBGene00004129	7.45933	0.207444	0.684767
																WBGene00009078	2.14783	-0.0550507	0.906636	208.349	-1.57855	3.12e-08		WBGene00014117	0.742964	0.0049402	1	26.285	1.05641	0.0242059		WBGene00009353	41.7099	-0.0952131	0.889129						WBGene00010018	0.333568	0.0173787	NA
																WBGene00009084	213.945	1.0076	0.000393208	985.463	-1.2851	2.11e-10		WBGene00014161	0.992543	-0.00264573	1	40.5124	1.20984	0.00425209		WBGene00000631	0.188687	0	NA						WBGene00010043	2.06547	0.0944494	NA
																WBGene00009092	19.0459	0.227238	0.67446	541.979	-1.70758	2.98e-14		WBGene00014164	40.5195	-0.224422	0.668644	343.283	1.2409	1.51e-06		WBGene00003607	13.3174	0.126697	0.844233						WBGene00003606	34.2008	-0.23074	0.628113
																WBGene00009122	374.72	0.0539422	0.910089	731.784	-1.02971	0.00012005		WBGene00014245	0.250569	0.0313435	1	25.3571	2.0841	0.000312159		WBGene00009367	49.3263	0.0625267	0.920591						WBGene00001796	30.9096	-0.18196	0.746715
																WBGene00009123	4.63299	0.0889769	0.888559	199.069	-1.2807	2.34e-06		WBGene00014258	31.9648	-0.0214277	0.979898	673.946	1.14857	1.49e-05		WBGene00009370	1.43574	0.185309	NA						WBGene00018803	1.28445	0.12972	NA
																WBGene00009128	3.24679	0.139006	0.768755	211.258	-1.64079	3.79e-10		WBGene00014697	6.31038	0.0647884	0.922175	143.134	1.39916	4.28e-06		WBGene00018026	0.188687	0	NA						WBGene00004321	15.4072	-0.194135	0.736005
																WBGene00009131	6.26921	0.111885	0.847222	190.068	-1.53437	1.1e-08		WBGene00015040	1.40382	-0.169567	1	41.2989	1.67557	0.000214305		WBGene00009394	1527.05	-0.110985	0.795086						WBGene00000966	9.02422	-0.0527642	0.931061
																WBGene00009132	31.5762	0.525863	0.199204	317.141	-1.28345	7.09e-08		WBGene00015041	0.855184	0.0367084	1	38.4765	1.60627	0.000534951		WBGene00009396	51.6679	1.1417	0.00199502						WBGene00018886	9.09849	-0.0783384	0.908167
																WBGene00009159	13.1259	0.199483	0.700666	244.434	-1.21292	1.3e-06		WBGene00015043	5.19862	-0.212587	0.591382	119.164	1.68751	1.89e-07		WBGene00009397	24.2111	-0.5267	0.241695						WBGene00010115	18.7145	-0.282066	0.577533
																WBGene00009161	64.9285	-0.16206	0.758362	406.035	-1.03022	0.000288769		WBGene00015044	22.3066	-0.440321	0.335292	126.3	3.08534	1.24e-15		WBGene00018035	2.71436	-0.0690585	0.896832						WBGene00010132	6.59025	0.279667	0.485654
																WBGene00009177	43.2886	-0.274616	0.582471	240.669	-1.49788	2.53e-09		WBGene00015045	0.187927	0.0217955	1	35.7553	2.18843	3.87e-05		WBGene00018045	24.4711	3.05694	2.23665e-07						WBGene00010143	1.7051	0.101785	NA
																WBGene00009189	62.781	0.211179	0.698809	693.622	-1.41904	5.59e-11		WBGene00015057	20.8618	0.236314	0.635918	313.319	2.6501	9.49e-23		WBGene00009434	17.1857	0.42876	0.3254						WBGene00010141	7.46796	0.846854	0.0730727
																WBGene00009207	10.8153	0.0849265	0.904996	279.248	-1.06614	0.000107149		WBGene00015063	12.9938	0.0526199	0.946319	142.889	1.11293	0.000183814		WBGene00009429	5.26075	1.79114	0.0164761						WBGene00018931	4.65595	0.384305	0.316888
																WBGene00009211	54.0445	0.89719	0.0189019	516.024	-1.58662	2.9e-13		WBGene00015067	14.7142	-0.101782	0.882409	263.819	1.53827	2.11e-09		WBGene00009431	127.811	4.0378	1.13834e-42						WBGene00018953	117.731	-0.330584	0.294936
																WBGene00009237	52.5398	-0.468521	0.261535	330.904	-4.52039	5.42e-54		WBGene00015107	7.26319	0.0526608	0.941797	151.306	1.01537	0.00069088		WBGene00018073	106.503	-0.809661	0.0309914						WBGene00023407	7.34348	0.00373516	0.998624
																WBGene00009255	2.34182	0.321631	0.357061	108.663	-4.61018	8.95e-24		WBGene00015200	5.17949	0.162901	0.758497	139.735	1.23568	5.04e-05		WBGene00000611	10.6887	-0.262876	0.607985						WBGene00002100	9.2324	-0.143694	0.799791
																WBGene00009256	6.73119	0.0107945	0.990214	252.293	-1.06104	4.82e-05		WBGene00015223	1.07658	0.0898836	1	26.1083	1.24207	0.00829182		WBGene00009482	44.2929	0.11927	0.842089						WBGene00010174	8.20562	-0.162763	0.773192
																WBGene00009330	1.91722	0.136525	1	206.155	-1.13204	1.65e-05		WBGene00015250	28.7515	-0.0217011	0.979898	165.983	1.45602	7.05e-07		WBGene00009483	7.75604	-0.128444	0.836842						WBGene00000762	6.7594	0.196619	0.671955
																WBGene00009347	22.2278	-0.104738	0.878523	295.677	-1.13267	5.38e-06		WBGene00015251	7.21894	0.00302899	0.998624	186.093	2.13037	1.24e-11		WBGene00001426	35.2736	0.0203204	0.980112						WBGene00000276	212.029	0.769551	0.000876972
																WBGene00009367	49.3263	0.0625267	0.920591	633.866	-1.55603	3.98e-11		WBGene00015279	0.624896	0	1	32.8159	1.48392	0.00140301		WBGene00000109	54.7205	-0.551902	0.126507						WBGene00019012	0.698428	0	NA
																WBGene00009395	5.57812	-0.0358723	0.960086	66.4126	-3.43678	1.56e-14		WBGene00015286	19.62	-0.490092	0.265605	140.149	1.09718	0.000408359		WBGene00009504	0.603533	0.0502021	NA						WBGene00019022	7.24541	-0.322414	0.465275
																WBGene00009404	5.5164	-0.12198	0.821984	79.6968	-1.14947	0.000801805		WBGene00015357	3.34182	0.0863122	0.876802	91.1799	1.13048	0.000840287		WBGene00002055	341.659	-0.718027	0.0436523						WBGene00010232	52.6157	-0.145933	0.752412
																WBGene00009408	5.33834	0.057223	0.931929	169.348	-1.08788	0.000128285		WBGene00015362	7.27888	-0.207371	0.700666	75.8376	1.76181	3.26e-06		WBGene00018138	20.942	0.220884	0.676495						WBGene00010236	15.2071	-0.267913	0.597436
																WBGene00009430	26.4118	0.401103	0.377334	309.7	-1.04127	0.000176251		WBGene00015402	11.2996	-0.330907	0.490586	326.271	1.21769	9.22e-06		WBGene00018151	26.6085	0.0115301	0.990682						WBGene00010260	264.766	0.0774585	0.798644
																WBGene00009431	127.811	4.0378	1.13834e-42	109.15	-5.2685	1.05e-27		WBGene00015476	0.187927	0.0217955	1	89.2526	1.07642	0.00231995		WBGene00018144	7.01772	-0.323449	0.484123						WBGene00010262	19.7348	-0.0344196	0.964728
																WBGene00009432	24.8587	0.0150803	0.985994	51.8989	-1.02802	0.00695924		WBGene00015495	0.333568	0.0173787	1	41.8388	1.00614	0.0158812		WBGene00018159	8.14216	0.456332	0.271876						WBGene00019047	0.727213	0.0542593	NA
																WBGene00009433	12.1039	-0.471364	0.300331	244.52	-1.0799	6.61e-05		WBGene00015544	12.4222	-0.770665	0.0913444	53.6244	1.4386	0.000380512		WBGene00009514	53.2112	0.303162	0.540173						WBGene00010251	16.278	-0.31696	0.513812
																WBGene00009444	3.94534	-0.0623947	0.911774	127.738	-1.15659	8.96e-05		WBGene00015552	30.9121	0.154172	0.795726	391.125	1.18361	7.79e-07		WBGene00009523	1.54775	-0.237978	NA						WBGene00077697	0.205119	0	NA
																WBGene00009483	7.75604	-0.128444	0.836842	273.982	-1.57377	2.09e-10		WBGene00015602	1.48538	0.173083	1	56.8092	3.37496	3.64e-09		WBGene00004300	299.636	-1.22202	0.000923656						WBGene00019060	45.8507	-1.17013	0.00911956
																WBGene00009493	2.10426	0.0797731	1	58.5386	-3.96997	3.99e-15		WBGene00015611	0.273491	0	1	55.8692	1.57481	0.000112505		WBGene00002050	250.039	-0.260271	0.465056						WBGene00010282	0.439256	0.0313438	NA
																WBGene00009495	0.664105	0.0699017	1	15.9494	-1.61694	0.00285443		WBGene00015633	2.59846	0.131954	0.743663	194.865	1.69973	6.23e-09		WBGene00000745	0.350563	0.0427812	NA						WBGene00010272	25.7905	0.0205193	0.980078
																WBGene00009512	18.6753	0.173727	0.763784	273.919	-1.312	1.51e-07		WBGene00015666	0.187927	0.0217955	1	21.2663	1.1611	0.0161101		WBGene00018176	0.889695	-0.0984145	NA						WBGene00010290	6.48891	0.198956	0.628826
																WBGene00009515	7.2107	-1.50684	0.0260925	56.9025	-3.30356	2.33e-11		WBGene00015674	0.205119	0	1	31.1345	1.00461	0.0235094		WBGene00000775	8.93427	0.14629	0.790836						WBGene00010296	30.6269	-1.03835	0.0168561
																WBGene00009522	0.581693	0.0203615	1	24.3789	-1.31239	0.00471886		WBGene00015748	4.29813	-0.214546	0.539969	86.31	1.4543	4.19e-05		WBGene00001151	10.7283	0.0926106	0.893717						WBGene00019092	7.47849	0.194369	0.651124
																WBGene00009621	35.3281	-0.682372	0.116976	213.51	-1.34854	9.32e-07		WBGene00015776	9.30892	0.00653218	0.996236	339.859	2.39761	2.01e-18		WBGene00006640	7.58484	0.00213482	0.998893						WBGene00010320	6.45102	0.126369	0.834941
																WBGene00009624	4.91878	-0.173227	0.415476	171.189	-1.04275	0.00110619		WBGene00015816	1.46495	0.151464	1	31.0157	1.06487	0.0175653		WBGene00009561	0.216848	0.026769	NA						WBGene00019113	3.65996	0.0439897	0.943366
																WBGene00009688	108.757	-0.404679	0.23731	369.124	-1.07681	0.000224588		WBGene00015868	39.8832	0.00698671	0.993972	405.173	1.20346	3.25e-07		WBGene00018210	12.9525	-0.11194	0.868689						WBGene00010341	7.84964	-0.103002	0.866622
																WBGene00009706	4.43157	0.10939	0.806542	224.904	-4.7351	2.21e-47		WBGene00015936	0.216848	0.026769	1	30.2231	1.11975	0.0132166		WBGene00009563	7.76405	0.120999	0.84039						WBGene00019128	8.00213	0.031219	0.968663
																WBGene00009710	4.41415	0.344065	0.359453	41.0087	-4.83056	9.59e-12		WBGene00015947	0.102559	0	1	102.305	1.46627	3.32e-05		WBGene00018218	39.3074	-0.137969	0.784496						WBGene00006459	1.27369	0.0214542	NA
																WBGene00009713	1.18245	0.157745	1	104.658	-1.36393	2.04e-05		WBGene00015977	4.95614	0.114818	0.824013	115.521	1.09435	0.000530938		WBGene00009582	8.46736	-0.0103301	0.991423						WBGene00019156	9.53846	0.221071	0.679525
																WBGene00009734	15.0039	0.117285	0.85804	216.848	-1.56391	4.42e-09		WBGene00015993	63.0537	-1.68781	0.0045336	420.856	4.50997	2.94e-39		WBGene00000172	12.9285	-0.0316107	0.968399						WBGene00019160	15.7032	0.035019	0.964728
																WBGene00009787	466.797	0.154636	0.768818	653.119	-1.17941	1.25e-05		WBGene00016003	0.375853	0.0450951	1	56.6584	2.44066	2.33e-07		WBGene00018240	0.808787	-0.0886477	NA						WBGene00019185	25.2995	0.00787997	0.99315
																WBGene00009818	6.24134	-4.17017	0.00196935	190.198	-1.65181	3.25e-09		WBGene00016046	0.307678	0	1	193.154	1.323	7.25e-06		WBGene00018256	2.143	-0.103966	0.763767						WBGene00019187	2.08616	0.0409934	NA
																WBGene00009824	2.47909	0.367733	0.314519	89.2279	-3.14447	8.97e-16		WBGene00016066	4.44263	-0.0493627	0.922821	16.6995	1.0015	0.0388875		WBGene00018258	5.13621	0.0217951	0.976205						WBGene00019203	10.0692	0.188177	0.73378
																WBGene00009880	7.27075	0.546937	0.194228	323.103	-1.01998	0.0001157		WBGene00016111	0.353128	0.0313437	1	44.7679	3.63647	7.93e-08		WBGene00018271	495.708	0.294145	0.495305						WBGene00004739	223.288	-0.493759	0.21061
																WBGene00009883	2.41587	-0.331073	0.274334	131.816	-1.02336	0.00124317		WBGene00016119	19.8738	-0.202107	0.715005	209.969	2.4856	1.1e-14		WBGene00000746	0.716255	-0.0919684	NA						WBGene00019233	1.15695	-0.112362	NA
																WBGene00009918	20.5034	-0.268126	0.596978	447.179	-1.05173	2.57e-05		WBGene00016135	0.757488	0.0788898	1	57.8969	1.55816	9.38e-05		WBGene00006942	51.8469	0.196577	0.707345						WBGene00019263	14.1645	0.0139833	0.987856
																WBGene00009947	9.18467	-0.252423	0.583762	235.134	-1.02038	0.000172695		WBGene00016138	16.1352	-0.0980851	0.889129	265.859	1.6095	3.72e-10		WBGene00018293	2.1231	0.0190717	0.973552						WBGene00010425	173.767	-1.07387	2.60851e-05
																WBGene00009971	6.72556	0.2349	0.558091	49.2974	-1.51729	0.000183643		WBGene00016147	11.6553	-0.307786	0.508115	156.427	2.39557	1.36e-12		WBGene00018295	0.136746	0	NA						WBGene00010426	0.515135	0.0398141	NA
																WBGene00009981	18.6593	-0.047307	0.949702	128.556	-1.38328	2.8e-06		WBGene00016191	0.742647	0.0891636	1	63.9874	1.22272	0.00118279		WBGene00009620	61.6754	-1.41346	0.00807711						WBGene00010440	11.2497	-0.0695	0.920136
																WBGene00009982	100.677	-0.170674	0.700666	445.409	-2.71426	5.21e-18		WBGene00016207	5.09622	-0.26546	0.450169	62.4663	1.93676	3.02e-06		WBGene00009621	35.3281	-0.682372	0.116976						WBGene00001391	0.841013	0.0290993	NA
																WBGene00009995	27.5958	0.0830623	0.903051	454.189	-1.04198	7.96e-05		WBGene00016212	0.413205	0.0484149	1	54.9366	1.58977	0.000121354		WBGene00009624	4.91878	-0.173227	0.415476						WBGene00003821	180.561	0.872937	0.000204075
																WBGene00010015	163.01	-0.0349571	0.94805	480.321	-1.87775	1.63e-16		WBGene00016262	0.909704	0.144844	1	113.993	1.0698	0.00311773		WBGene00018297	165.199	-2.24201	1.35218e-10						WBGene00010470	42.2421	0.934991	0.0344523
																WBGene00010032	2.57411	-0.0136621	0.981986	198.18	-1.62521	1.16e-09		WBGene00016269	7.77082	-0.531458	0.232577	282.997	1.01663	5.52e-05		WBGene00018302	6.80155	0.174794	0.742315						WBGene00010471	29.4811	-0.298774	0.548063
																WBGene00010042	20.5358	0.310593	0.51582	340.177	-2.25392	1.11e-20		WBGene00016281	0.187927	0.0217955	1	23.305	2.11031	0.000383415		WBGene00018341	91.5658	0.660858	0.0316615						WBGene00010484	3.86423	-0.0927839	0.882266
																WBGene00010050	53.2236	0.286197	0.552992	250.116	-1.05391	0.000373069		WBGene00016310	4.98857	-0.158631	0.752412	143.935	1.39324	4.71e-06		WBGene00006584	709.83	-0.950455	8.1081e-08						WBGene00019298	93.0941	-1.07541	0.000592013
																WBGene00010068	0.338419	0	1	15.7017	-1.13909	0.019235		WBGene00016330	18.4191	0.375143	0.428698	269.187	2.03762	2.85e-14		WBGene00018361	57.4826	0.0165724	0.981714						WBGene00004778	16.0959	-0.115366	0.863891
																WBGene00010094	27.3132	-0.000171381	1	395.465	-1.441	7.66e-10		WBGene00016332	16.9268	-0.107631	0.875703	406.578	1.24814	1.23e-05		WBGene00000882	13.6269	-0.430682	0.349567						WBGene00019327	364.185	-0.149662	0.737698
																WBGene00010123	23.9392	0.093295	0.894994	57.7168	-3.84918	7.26e-11		WBGene00016363	2.94801	-0.119826	0.795706	66.9474	1.06358	0.00405913		WBGene00018367	11.7612	0.0546294	0.942864						WBGene00019332	9.58717	0.316784	0.438572
																WBGene00010128	15.6199	-0.296091	0.553595	51.4095	-1.69099	5.41e-05		WBGene00016407	76.3592	0.155484	0.776894	995.772	1.69211	5.56e-14		WBGene00018393	25.245	-1.40033	0.00105567						WBGene00001454	9.08412	0.108186	0.871767
																WBGene00010204	425.167	-1.01462	8.85682e-08	1072.18	-1.00383	6.14e-05		WBGene00016456	27.2117	0.0205209	0.98051	446.198	1.13029	8.32e-07		WBGene00018398	49.8982	-0.171144	0.745066						WBGene00019351	41.696	-0.881554	0.021873
																WBGene00010225	15.6191	-0.408853	0.358741	312.098	-1.73557	1.28e-12		WBGene00016458	29.1552	-0.164323	0.775086	215.259	1.11229	0.000110482		WBGene00009674	83.1141	0.0502158	0.931929						WBGene00019354	18.5185	-0.535773	0.228538
																WBGene00010230	18.5981	0.808692	0.0756634	302.326	-1.60746	1.67e-10		WBGene00016500	14.8811	-0.195438	0.732984	457.145	1.0639	6.84e-06		WBGene00000784	360.833	-2.64384	6.99611e-31						WBGene00019355	1.56852	0.0583567	NA
																WBGene00010231	79.2172	0.443412	0.212774	509.722	-1.13611	2.71e-07		WBGene00016501	1.85339	0.019388	1	75.2546	1.45834	8.02e-05		WBGene00018418	25.4375	-2.08682	0.000230014						WBGene00019361	17.4957	0.108202	0.873405
																WBGene00010266	215.712	-1.44243	2.022e-09	692.307	-1.26322	2.51e-07		WBGene00016506	6.65104	0.148079	0.768276	106.53	1.81993	8.25e-08		WBGene00018431	6.81488	-0.158748	0.762869						WBGene00019365	38.34	-0.0694955	0.917382
																WBGene00010274	1.02314	0	1	34.9625	-4.36656	4.89e-10		WBGene00016540	10.8083	-0.193277	0.73601	215.57	1.00003	0.000327485		WBGene00006530	65.5559	0.173144	0.720467						WBGene00010538	0.373619	0.0341826	NA
																WBGene00010277	3.32218	-0.079207	0.869706	78.2402	-4.21997	6.86e-20		WBGene00016556	0.187927	0.0217955	1	31.6758	1.59967	0.00091806		WBGene00009706	4.43157	0.10939	0.806542						WBGene00010541	0.324672	0.0217957	NA
																WBGene00010296	30.6269	-1.03835	0.0168561	173.508	-1.07519	0.000187454		WBGene00016566	6.48275	0.471239	0.273708	168.218	1.17683	4.64e-05		WBGene00004809	19.4914	0.208978	0.704916						WBGene00019381	19.203	-0.303267	0.515495
																WBGene00010303	172.531	0.249093	0.570612	674.506	-2.06384	3.57e-22		WBGene00016628	6.60282	-0.0799139	0.903007	351.316	1.93035	2.18e-14		WBGene00009732	21.9791	-0.493438	0.273215						WBGene00003858	199.65	-0.176832	0.656286
																WBGene00010317	252.314	-0.488814	0.158517	1413.55	-1.02634	2.9e-05		WBGene00016657	6.93141	-0.230413	0.51924	166.218	1.5755	1.86e-07		WBGene00009779	1.63346	0.168656	NA						WBGene00019404	12.0463	-0.338719	0.468311
																WBGene00010325	4.71292	0.0689118	0.916512	195.79	-1.16917	1.09e-05		WBGene00016719	0.940762	-0.0894755	1	128.088	1.50291	1.48e-06		WBGene00018484	2.28286	-0.075734	0.869886						WBGene00010593	34.5765	-0.0212764	0.977143
																WBGene00010405	84.8248	-0.0831187	0.890746	781.445	-1.22339	3.01e-09		WBGene00016762	6.80643	0.0829349	0.895981	152.467	1.07517	0.000270992		WBGene00001069	6.38786	-0.519082	0.171112						WBGene00003643	1.60239	0.189115	NA
																WBGene00010436	1.29315	0.0516464	1	75.0251	-1.15425	0.00133716		WBGene00016766	1.53016	-0.0487506	1	68.156	1.28765	0.000492587		WBGene00018487	2.72404	-0.0318733	0.949702						WBGene00006686	13.9819	0.120653	0.844233
																WBGene00010437	5.85787	-0.0641156	0.917382	178.191	-1.62016	2.31e-09		WBGene00016768	11.1349	0.0217075	0.9768	247.526	1.5312	7.88e-09		WBGene00018488	76.1879	0.48118	0.23767						WBGene00010610	1.79962	-0.0493907	NA
																WBGene00010458	23.1364	-0.167187	0.763784	345.648	-1.33011	3.86e-08		WBGene00016796	11.1342	-0.000276279	1	80.426	1.86949	1.28e-06		WBGene00006721	0.789832	0	NA						WBGene00010614	0.48815	0	NA
																WBGene00010478	396.393	0.391325	0.153541	1179.44	-1.82596	7.31e-19		WBGene00016805	3.94406	-0.180098	0.64902	60.8498	1.13333	0.00577959		WBGene00001073	36.0995	-0.798302	0.0428438						WBGene00019464	7.50993	0.280945	0.51371
																WBGene00010504	2.97741	0.0725972	0.885133	116.541	-2.36699	2.11e-13		WBGene00016817	7.55934	-0.0826136	0.890307	97.5453	1.07643	0.00142391		WBGene00018510	0.235859	0	NA						WBGene00019465	32.4269	0.221744	0.636193
																WBGene00010512	3.35956	-0.0733195	0.9028	54.0919	-1.03424	0.00579711		WBGene00016845	30.0045	-4.21449	4.16266e-06	232.067	2.41936	9.57e-17		WBGene00002203	60.8577	-0.16715	0.73882						WBGene00019466	65.5636	0.445274	0.241551
																WBGene00010556	1348.28	0.0909551	0.834075	1146.92	-1.08924	3.93e-05		WBGene00016849	5.64207	-0.0626749	0.922436	104.115	1.26246	0.000126039		WBGene00004801	15.4614	-0.324182	0.503197						WBGene00019476	1.39693	0.117685	NA
																WBGene00010557	20.5426	0.107806	0.875703	449.252	-1.64533	1.34e-13		WBGene00016863	6.92193	-0.0493625	0.942864	34.3163	2.29589	3.05e-05		WBGene00018515	0.521616	0	NA						WBGene00019478	3.05894	0.153273	0.739959
																WBGene00010560	51.799	0.261322	0.564134	703.036	-1.27318	6.21e-08		WBGene00016866	10.4813	-0.190743	0.72383	252.724	2.62455	6.87e-20		WBGene00009800	21.5698	0.1782	0.746715						WBGene00010628	3.57541	-0.112197	0.805701
																WBGene00010582	86.7751	0.754352	0.0105551	753.31	-1.476	8.07e-12		WBGene00016883	3.123	0.0103788	0.988416	123.334	1.74548	5.66e-08		WBGene00009812	168.559	-0.112793	0.79189						WBGene00019484	0.370055	0	NA
																WBGene00010595	14.2211	-0.314553	0.43146	130.948	-4.62031	8.71e-31		WBGene00016892	1.1028	-0.025073	1	48.2735	1.26105	0.00199184		WBGene00009813	79.4907	0.195613	0.720727						WBGene00004135	30.0144	0.265936	0.579239
																WBGene00010597	2.22871	0.0584462	0.915721	235.591	-1.09016	9.96e-05		WBGene00016974	5.7962	0.179405	0.714791	112.198	1.11353	0.00104782		WBGene00009818	6.24134	-4.17017	0.00196935						WBGene00019489	20.9042	-0.340804	0.479179
																WBGene00010616	32.6392	-0.104614	0.86727	363.311	-1.16583	5.1e-06		WBGene00017042	3.14401	-0.0364884	0.945528	46.8091	1.10606	0.00615317		WBGene00018533	26.8308	-0.181302	0.745739						WBGene00006890	64.2584	0.0808293	0.900582
																WBGene00010624	32.7961	0.0180914	0.980815	339.644	-1.40623	5.29e-09		WBGene00017045	26.5197	-0.26783	0.572191	364.011	1.20676	1.07e-06		WBGene00004875	97.1023	-0.0539789	0.932889						WBGene00019515	19.6036	0.449437	0.270828
																WBGene00010627	586.797	0.0140714	0.981118	1399.65	-1.68364	8.83e-17		WBGene00017051	0.889695	-0.0984145	1	53.0468	1.0155	0.0118325		WBGene00003055	24.3809	0.11795	0.847963						WBGene00019516	6.94559	0.093958	0.879916
																WBGene00010638	67.489	0.890037	0.0260925	460.071	-1.74022	1.23e-14		WBGene00017133	3.87597	0.291086	0.46749	114.918	2.63013	6.14e-10		WBGene00005078	8.29778	0.268616	0.54473						WBGene00000535	1.56851	0	NA
																WBGene00010658	12.0452	-0.38481	0.400582	49.206	-1.25311	0.00160182		WBGene00017195	55.878	-0.180034	0.67925	557.259	1.33162	2.89e-09		WBGene00000780	19.3166	0.0397711	0.960432						WBGene00003519	53.9073	-0.0718784	0.915721
																WBGene00010660	61.0468	0.115971	0.824348	161.15	-1.02663	0.00023821		WBGene00017200	0.667271	-0.0886481	1	138.436	1.84223	2.42e-08		WBGene00009902	1.90455	0	NA						WBGene00001751	1.3073	0.196902	NA
																WBGene00010670	4.12655	0.24323	0.567456	308.295	-1.29591	5.83e-08		WBGene00017250	2.22266	-0.272517	0.369124	53.3371	1.7291	0.000151184		WBGene00009915	19.6307	-0.548211	0.217755						WBGene00010681	119.093	-0.529393	0.0633549
																WBGene00010677	105.982	0.0478928	0.935759	1152.03	-1.05172	6.14e-07		WBGene00017342	30.0414	0.158659	0.777948	314.764	1.2624	2.77e-07		WBGene00009918	20.5034	-0.268126	0.596978						WBGene00010697	42.1519	-0.202799	0.692694
																WBGene00010701	44.5518	-0.0287185	0.9673	438.882	-1.25265	4.1e-08		WBGene00017422	3.30819	-0.00954171	0.987716	115.032	1.91577	1.1e-08		WBGene00009925	10.5938	0.0580256	0.93675						WBGene00010705	0.187927	0.0217955	NA
																WBGene00010721	8.17648	-0.0760653	0.914515	160.837	-1.19481	2.14e-05		WBGene00017427	13.4754	0.211403	0.700384	226.865	1.07254	6.89e-05		WBGene00009926	66.2001	-3.80713	1.12827e-14						WBGene00010722	12.1204	-0.530049	0.235089
																WBGene00010749	4.56399	-0.13681	0.757958	55.9463	-2.99868	3.79e-10		WBGene00017443	3.79462	-0.242887	0.575609	138.639	1.06903	0.000340873		WBGene00000707	0.187927	0.0217955	NA						WBGene00019599	35.3648	-0.73819	0.0548309
																WBGene00010759	40.6379	-0.778295	0.071335	411.548	-1.8873	1.95e-10		WBGene00017467	20.5148	0.498913	0.270837	139.516	1.66976	8.91e-08		WBGene00004127	0.188687	0	NA						WBGene00019603	0.899965	0.118106	NA
																WBGene00010771	7.82967	-0.0159353	0.982846	118.709	-1.3813	4.75e-06		WBGene00017483	6.11786	-3.10049	0.00574221	61.4158	1.42397	0.000288047		WBGene00002021	65.4232	0.0952765	0.865117						WBGene00003124	10.7613	0.0329717	0.967398
																WBGene00010783	5.00352	-0.31782	0.438572	162.775	-1.26772	7.02e-06		WBGene00017484	0.162636	0.0173783	1	86.6508	1.98162	2.02e-07		WBGene00002051	0.136746	0	NA						WBGene00010735	0.299382	0.0173786	NA
																WBGene00010812	6.23691	-0.0385509	0.948553	277.161	-1.7489	1.24e-11		WBGene00017504	3.06573	0.731169	0.0968701	59.4145	1.11228	0.00349719		WBGene00006948	6.57577	-4.2468	0.00204497						WBGene00019628	18.2613	-0.319249	0.511626
																WBGene00010843	0.466949	0	1	39.2262	-1.13066	0.0057436		WBGene00017563	12.1782	0.0638932	0.93081	321.429	1.90566	6.97e-14		WBGene00018706	0.992254	-0.10677	NA						WBGene00001262	230.972	-0.083842	0.870775
																WBGene00010851	4.4431	0.237706	0.582564	175.277	-1.50599	7.22e-08		WBGene00017565	19.1454	-0.820394	0.0583392	321.834	1.28649	1.19e-06		WBGene00002497	21.1237	0.138247	0.824968						WBGene00010744	23.3941	-0.410546	0.358741
																WBGene00010896	228.269	-0.130665	0.776884	534.118	-1.5292	2.42e-10		WBGene00017582	7.05909	-0.0240272	0.97385	236.073	1.24556	4.13e-06		WBGene00003829	25.232	0.648953	0.152274						WBGene00010752	0.716727	0.0501688	NA
																WBGene00010905	21.9536	-0.115588	0.858579	332.286	-1.4625	5.17e-10		WBGene00017659	15.6627	-0.934481	0.0473346	353.569	1.29279	7.3e-06		WBGene00018737	6.2785	-0.484898	0.21569						WBGene00003844	92.6546	-0.478722	0.205816
																WBGene00010909	6.00519	0.0158943	0.981986	258.611	-1.3188	1.42e-07		WBGene00017667	0.814051	0.116051	1	95.9801	1.23927	0.000410235		WBGene00018738	1.34564	-0.112231	NA						WBGene00019648	0.889695	-0.0984145	NA
																WBGene00010958	14.1215	0.265737	0.583326	263.733	-1.08952	0.000391129		WBGene00017692	2.23373	0.0417918	0.924077	57.1775	1.64437	5.52e-05		WBGene00018744	58.7289	-0.463945	0.167581						WBGene00019649	12.8557	-0.438314	0.338982
																WBGene00010960	389.818	0.213249	0.62756	672.452	-1.06216	9.78e-05		WBGene00017724	6.99387	-0.236109	0.628283	164.574	1.46182	8.17e-07		WBGene00018762	17.0639	1.25824	0.0217341						WBGene00003473	0.424547	0	NA
																WBGene00010961	124.666	-0.0449626	0.946391	936.959	-1.11365	6.29e-05		WBGene00017747	0.239305	0	1	79.3989	1.97572	2.29e-07		WBGene00009980	20.9797	0.029043	0.972475						WBGene00010778	29.3264	-0.00240064	0.998893
																WBGene00010962	1043.5	0.0816444	0.862875	890.461	-1.10502	4.07e-05		WBGene00017781	10.4132	-0.336528	0.476788	143.936	1.57928	2.56e-07		WBGene00009981	18.6593	-0.047307	0.949702						WBGene00010789	4.61386	0.11223	0.819904
																WBGene00010963	302.376	0.234143	0.465056	1383.22	-1.04131	0.000111292		WBGene00017785	1.97803	0	1	157.466	1.23451	2.86e-05		WBGene00009982	100.677	-0.170674	0.700666						WBGene00010795	1.69332	-0.0190489	NA
																WBGene00010964	1468.88	0.234015	0.423876	1836.21	-1.13681	1.63e-05		WBGene00017786	6.1079	0.205772	0.680287	149.815	1.21874	3.23e-05		WBGene00009983	106.491	-1.68078	7.49597e-07						WBGene00003750	12.5689	0.0177607	0.981986
																WBGene00010965	446.718	-0.10578	0.825091	797.859	-1.07645	5.81e-05		WBGene00017811	22.8529	-0.0291054	0.971524	166.602	1.18854	7.12e-05		WBGene00009992	59.0808	-0.326816	0.442072						WBGene00019719	49.2316	-0.683557	0.064165
																WBGene00010966	50.4546	-0.0914909	0.896832	366.281	-1.04901	0.000317336		WBGene00017834	233.941	-0.660133	0.00774061	1046.55	1.92638	3.65e-17		WBGene00018786	8.38893	-0.448771	0.309083						WBGene00019746	1.6007	-0.142108	NA
																WBGene00011006	9.41321	0.0914129	0.895388	110.138	-2.21314	1.04e-10		WBGene00017868	0.141516	0	1	27.1314	1.89457	0.000405654		WBGene00000621	2.29849	-0.301725	0.274334						WBGene00019747	63.259	-0.0101214	0.990682
																WBGene00011017	1.80086	0.0976708	1	191.231	-1.76971	4.77e-11		WBGene00017961	1.70735	0.140356	1	103.058	1.14902	0.00042059		WBGene00010015	163.01	-0.0349571	0.94805						WBGene00077490	1.39455	0.0755432	NA
																WBGene00011033	24.9617	0.351385	0.46082	282.492	-1.00131	0.000113743		WBGene00017979	75.4357	-0.691508	0.0163157	528.068	1.04185	5.37e-06		WBGene00010040	21.1657	-0.127314	0.843385						WBGene00000991	111.043	-0.813759	0.0143537
																WBGene00011038	9.70231	-0.00842873	0.992486	253.968	-1.15493	2.65e-05		WBGene00018044	16.8161	-0.0235416	0.97716	338.649	1.12159	3.85e-06		WBGene00000187	4.10484	-0.0129025	0.982846						WBGene00019748	265.922	-0.743536	0.0329527
																WBGene00011043	104.359	0.666794	0.008074	554.358	-1.24917	8.72e-09		WBGene00018051	104.236	0.0854509	0.881029	912.672	1.02007	9.27e-07		WBGene00010042	20.5358	0.310593	0.51582						WBGene00010864	6.65355	-0.0202127	0.98051
																WBGene00011059	89.8009	-0.182323	0.718824	482.39	-1.18071	3.26e-06		WBGene00018052	1.57576	-0.122159	1	27.8351	1.02057	0.0239058		WBGene00018811	282.879	-0.336088	0.314519						WBGene00010865	0.479934	0	NA
																WBGene00011076	6.90206	0.155911	0.777161	132.063	-1.58492	4.65e-07		WBGene00018060	11.9741	-0.0792742	0.911774	98.9273	1.06328	0.00168235		WBGene00010057	14.3357	0.0564951	0.940577						WBGene00010876	0.80855	0.0504197	NA
																WBGene00011112	3.7737	-0.0861931	0.86727	53.1462	-1.63206	4.02e-05		WBGene00018150	6.12886	-0.145294	0.765649	187.217	1.15025	3.96e-05		WBGene00010049	93.2489	-0.284875	0.371502						WBGene00010877	18.4729	1.77893	0.000756939
																WBGene00011119	159.493	-0.551765	0.200712	398.946	-1.16667	5.28e-06		WBGene00018195	0.87239	-0.0886476	1	249.41	1.26829	6.55e-06		WBGene00010050	53.2236	0.286197	0.552992						WBGene00010878	10.8875	0.228328	0.657929
																WBGene00011155	2.24824	0.273183	0.438572	199.431	-1.79289	1.92e-08		WBGene00018260	10.2342	0.226322	0.672245	139.784	1.61815	1.17e-07		WBGene00001076	8.34429	0.097796	0.85804						WBGene00010879	22.543	-0.399147	0.385206
																WBGene00011156	315.648	0.0758247	0.899396	463.64	-1.1685	3.95e-05		WBGene00018262	1.26183	0.107325	1	125.542	1.94938	8.16e-08		WBGene00018827	7.18509	-0.256279	0.607648						WBGene00001523	13.0226	-0.115448	0.855801
																WBGene00011222	39.68	-0.0795408	0.9097	637.665	-1.12741	1.7e-06		WBGene00018269	27.4002	-0.290592	0.542752	635.779	1.34164	7.52e-07		WBGene00003929	178.928	0.0203116	0.970627						WBGene00010918	24.3488	0.279352	0.565154
																WBGene00011224	0.791624	0.0663836	1	97.9213	-1.07338	0.000793167		WBGene00018286	1.83974	-0.289418	1	553.974	1.03976	2.32e-05		WBGene00010075	12.1589	-0.1737	0.757958						WBGene00010931	1.13715	0.176152	NA
																WBGene00011239	58.7143	-0.0112616	0.989212	618.875	-1.63648	4.52e-14		WBGene00018294	34.327	0.0204642	0.980309	496.99	1.60594	4.52e-11		WBGene00000727	6.21023	0.001779	0.998893						WBGene00010935	29.5777	0.256854	0.583179
																WBGene00011247	8.90685	0.437252	0.324201	322.355	-1.58253	4.68e-11		WBGene00018346	10.4643	-0.152035	0.795097	291.838	2.34252	5.45e-18		WBGene00000728	12.5447	-0.0288083	0.971524						WBGene00010936	12.3203	-0.133579	0.834075
																WBGene00011272	14.3374	-0.418318	0.363147	177.21	-1.12376	5.03e-05		WBGene00018351	7.99255	-0.0424738	0.955819	257.309	1.8336	3.29e-12		WBGene00010094	27.3132	-0.000171381	1						WBGene00010943	12.9481	-0.402168	0.35492
																WBGene00011291	17.5415	0.0495422	0.948553	354.29	-1.31854	1.81e-08		WBGene00018384	8.95658	-0.18256	0.73462	224.981	3.36197	5.83e-23		WBGene00004224	4.87685	-0.732048	0.0990021						WBGene00010945	9.53159	-0.0588229	0.934745
																WBGene00011300	157.256	2.88129	7.38615e-20	438.133	-1.14231	1.26e-06		WBGene00018404	0.325272	0.0403224	1	24.1268	1.48954	0.00314533		WBGene00018893	54.6564	0.667911	0.0299354						WBGene00000135	11.0944	0.0462758	0.948553
																WBGene00011307	5.92564	-0.0219056	0.976406	88.3004	-1.99323	6.56e-09		WBGene00018413	5.48649	-0.0363587	0.948895	75.1788	1.25996	0.000728517		WBGene00018907	4.87238	-0.0501908	0.938228						WBGene00010902	9.63586	-0.140419	0.819904
																WBGene00011309	1.24049	0.0420894	1	119.741	-1.33271	6.22e-05		WBGene00018466	6.10577	0.0741351	0.911866	77.6066	1.03923	0.00310455		WBGene00010125	1.62816	-0.0674341	NA						WBGene00001462	8.70529	-0.105868	0.868178
																WBGene00011353	13.268	-0.301677	0.541124	248.027	-1.89668	1.93e-13		WBGene00018511	0.372605	0	1	123.537	1.71403	1.35e-07		WBGene00010128	15.6199	-0.296091	0.553595						WBGene00010979	1.77297	-0.19197	NA
																WBGene00011391	18.7215	-0.106932	0.875835	248.036	-1.01159	0.000110507		WBGene00018564	42.1555	-0.273004	0.559208	474.759	1.81385	1.04e-14		WBGene00010139	69.9236	0.107221	0.847937						WBGene00019827	31.5503	-0.145817	0.778955
																WBGene00011407	3.25573	-0.885959	0.0645415	93.8909	-1.11956	0.000569808		WBGene00018614	0.27106	0.0341824	1	37.3925	2.66097	4.24e-06		WBGene00000677	206.613	0.506779	0.205816						WBGene00019831	316.368	0.473869	0.0566262
																WBGene00011408	113.405	0.113662	0.783997	548.342	-2.72807	2.19e-34		WBGene00018672	24.7206	0.168208	0.773671	282.951	1.00129	0.000174088		WBGene00018928	1.11212	-0.107172	NA						WBGene00019837	12.1735	-0.419761	0.363099
																WBGene00011412	19.3268	-0.341198	0.478074	272.161	-1.42537	9.42e-09		WBGene00018706	0.992254	-0.10677	1	27.87	1.35511	0.0041608		WBGene00000253	26.5833	0.145593	0.808228						WBGene00010982	1.41393	-0.0515668	NA
																WBGene00011488	109.131	-0.572398	0.0707394	772.144	-1.4467	8.72e-12		WBGene00018730	2.29282	0.137027	0.762869	94.5479	1.00421	0.00378115		WBGene00018951	88.4127	-0.265972	0.531074						WBGene00010986	3.9963	0.13633	0.795726
																WBGene00011538	63.4506	0.557246	0.116562	404.771	-1.30231	8.38e-09		WBGene00018786	8.38893	-0.448771	0.309083	46.6798	1.19844	0.00403743		WBGene00018961	7.88592	0.0444264	0.949702						WBGene00003163	211.613	-0.233086	0.528971
																WBGene00011558	0.319407	0.0267692	1	132.968	-1.21728	0.000108944		WBGene00018791	1.40802	-0.0186791	1	28.5558	1.19366	0.00996759		WBGene00018963	246.573	-0.133507	0.74036						WBGene00004758	32.3805	0.226759	0.667591
																WBGene00011638	72.5317	-0.103579	0.828687	691.699	-1.06929	4.35e-07		WBGene00018803	1.28445	0.12972	1	274.033	1.72683	4.38e-10		WBGene00018965	2.19231	-0.3247	0.251938						WBGene00019861	0.429753	-0.0789579	NA
																WBGene00011641	0.141516	0	1	133.805	-1.03819	0.000483737		WBGene00018872	57.1612	-0.0934116	0.871961	656.893	1.08828	6.01e-07		WBGene00018969	25.1787	-0.307562	0.516474						WBGene00019870	0.170932	0	NA
																WBGene00011694	19.7203	0.225451	0.675447	538.947	-1.92475	3.32e-14		WBGene00018874	0.573004	-0.0856961	1	139.11	1.03456	0.000636081		WBGene00018971	298.889	1.1599	1.57155e-07						WBGene00006668	17.16	0.0240654	0.976137
																WBGene00011725	6.34543	-0.0903935	0.859265	82.4451	-1.19742	0.000356254		WBGene00018903	0.859506	-0.0983312	1	32.3355	1.37191	0.00326058		WBGene00018984	91.1781	-0.439799	0.245848						WBGene00011021	1.1438	0.0599185	NA
																WBGene00011730	60.8405	-0.0594024	0.922821	704.502	-1.20981	4.08e-07		WBGene00018931	4.65595	0.384305	0.316888	49.6924	1.77948	4.7e-05		WBGene00000732	8.45709	-1.55837	0.0182118						WBGene00011042	19.3564	-0.242812	0.639584
																WBGene00011740	34.72	0.180123	0.74036	295.744	-1.24461	2.75e-07		WBGene00018937	2.05117	-0.275421	1	29.2415	1.03373	0.0217438		WBGene00000733	376.349	-0.703897	0.000708201						WBGene00011060	53.0518	-0.240401	0.570612
																WBGene00011743	6.15629	0.0741153	0.90017	268.731	-1.36916	6.82e-07		WBGene00018953	117.731	-0.330584	0.294936	752.569	1.19928	2.16e-08		WBGene00000896	9.28184	-0.0029255	0.998893						WBGene00001202	4.41335	-0.0794333	0.893358
																WBGene00011759	14.8401	-0.0726171	0.913808	361.173	-1.41399	9.25e-10		WBGene00018966	4.32205	1.43473	0.026605	64.7175	1.09045	0.0035913		WBGene00000236	5.05658	0.191951	0.646955						WBGene00002270	0.307678	0	NA
																WBGene00011771	169.937	-0.536537	0.0248686	592.119	-1.23184	1.36e-08		WBGene00019002	2.1782	0.0631866	0.911774	39.0425	1.04297	0.0145405		WBGene00019003	13.0601	-0.129274	0.842083						WBGene00004138	88.5831	-0.195141	0.691222
																WBGene00011800	26.1061	0.41971	0.363099	56.8344	-2.70825	4.76e-09		WBGene00019014	0.909687	-0.117906	1	96.8959	1.59856	3.09e-06		WBGene00010192	14.4905	-0.373477	0.428455						WBGene00011105	2.82558	-0.0335456	0.949789
																WBGene00011803	175.861	-0.869202	0.00210815	383.575	-3.63676	4.36e-43		WBGene00019113	3.65996	0.0439897	0.943366	173.564	1.7378	9.42e-09		WBGene00002083	395.187	-0.0213983	0.971408						WBGene00011106	26.3328	-0.13877	0.822061
																WBGene00011838	34.5183	0.107206	0.866855	430.132	-1.12969	2.51e-06		WBGene00019153	0.307678	0	1	126.19	1.34127	2.79e-05		WBGene00004133	5.51344	-0.258385	0.531074						WBGene00011116	56.3904	1.47791	0.000107756
																WBGene00011856	150.546	-0.179486	0.698809	662.515	-1.12217	8.29e-06		WBGene00019177	3.34934	-0.0201221	0.971524	40.4675	1.40219	0.00127306		WBGene00003554	8.91454	-0.120649	0.84229						WBGene00004199	6.8142	-0.0314116	0.964728
																WBGene00011857	26.9872	-0.0520822	0.942815	420.653	-1.17454	2.94e-07		WBGene00019187	2.08616	0.0409934	1	121.884	1.0353	0.000924197		WBGene00010204	425.167	-1.01462	8.85682e-08						WBGene00011122	64.9404	-0.1542	0.73601
																WBGene00011875	9.21981	0.190293	0.731888	459.138	-1.08583	1.41e-05		WBGene00019280	8.3691	-0.111312	0.852403	84.14	1.04944	0.002252		WBGene00010214	3.89726	0.255531	0.527607						WBGene00019968	15.5107	0.245029	0.606507
																WBGene00011883	39.2676	-0.469867	0.240577	535.029	-1.10037	5.47e-06		WBGene00019284	9.57814	-0.155123	0.782865	212.942	1.67314	7.37e-09		WBGene00000183	110.493	-0.249563	0.485698						WBGene00019978	1.20595	0	NA
																WBGene00011938	22.7174	-3.72868	0.000373866	237.305	-1.7099	1.45e-11		WBGene00019294	14.1772	-0.224279	0.675545	406.089	1.02478	1.46e-05		WBGene00003879	2.15528	-0.050954	0.905148						WBGene00000558	3.02325	0.598836	0.140536
																WBGene00011977	92.1897	0.160416	0.769213	853.401	-1.0053	6.22e-05		WBGene00019300	4.98225	0.0821843	0.889802	142.072	1.26608	4.59e-05		WBGene00019021	4.32079	0.231754	0.583197						WBGene00011292	62.2511	0.0529143	0.932632
																WBGene00012007	20.9693	-0.182617	0.744921	346.201	-1.31685	3.03e-08		WBGene00019354	18.5185	-0.535773	0.228538	261.835	1.03132	0.000132133		WBGene00003178	45.3514	-0.427295	0.283981						WBGene00011217	19.3263	-0.132652	0.834941
																WBGene00012015	99.9389	-0.0872244	0.879916	1288.63	-1.12045	3.85e-07		WBGene00019421	0.828248	-0.0205086	1	186.748	2.09401	7.95e-12		WBGene00001570	27.8365	-0.301775	0.531074						WBGene00019998	2.44161	-0.0146452	0.976137
																WBGene00012059	73.3815	1.42407	1.48863e-07	570.299	-1.26939	1.89e-08		WBGene00019427	12.8515	0.0459287	0.950463	443.034	1.04461	2.79e-05		WBGene00003547	1.31945	-0.167614	NA						WBGene00004143	311.662	0.251201	0.496019
																WBGene00012094	18.7795	-0.323534	0.503197	376.294	-1.1188	5.63e-05		WBGene00019436	9.35499	-0.0213903	0.979001	180.767	3.27295	5.08e-21		WBGene00003093	27.8098	-2.0978	0.000132785						WBGene00011232	713.345	-0.556309	0.0323948
																WBGene00012101	4.24309	2.35454	0.00837484	126.379	-1.13137	0.000340689		WBGene00019448	0.79086	0.0613294	1	83.8943	1.06555	0.00251099		WBGene00000678	5.34392	0.0489596	0.941065						WBGene00011234	10.4834	0.239802	0.609065
																WBGene00012123	2.75798	0.253401	0.473124	240.271	-1.09398	2.56e-05		WBGene00019477	10.6503	-0.229355	0.668644	270.963	1.74635	2.18e-11		WBGene00019058	1.7256	0.0956832	NA						WBGene00004800	34.2517	0.11446	0.849892
																WBGene00012126	46.9296	0.087748	0.896832	429.784	-1.57352	2.74e-12		WBGene00019487	32.0179	0.216735	0.680975	441.178	1.45143	9.58e-10		WBGene00010274	1.02314	0	NA						WBGene00011244	1.11006	-0.154946	NA
																WBGene00012170	5.26121	0.394806	0.325675	17.5563	-1.31973	0.00739314		WBGene00019497	1.40849	0.168851	1	76.8681	1.05599	0.0029501		WBGene00010285	0.338419	0	NA						WBGene00020007	73.1104	-0.261417	0.548456
																WBGene00012179	52.3792	-0.227357	0.631672	2589.03	-1.21382	1.21e-06		WBGene00019513	5.16723	0.327102	0.434036	135.192	1.35383	9.15e-06		WBGene00010303	172.531	0.249093	0.570612						WBGene00020008	3.49006	-0.0624372	0.899205
																WBGene00012187	4.2371	-0.00834579	0.991643	184.626	-1.26611	2.21e-06		WBGene00019589	0.624896	0	1	121.282	1.02516	0.00107262		WBGene00019076	22.698	0.103231	0.881016						WBGene00004144	8.1399	-0.0676318	0.91662
																WBGene00012192	21.2228	0.456667	0.314519	153.225	-1.36328	1.49e-06		WBGene00019592	3.07412	0.381211	0.295932	152.207	1.2499	0.000151376		WBGene00019089	2.84314	0.0556968	0.909582						WBGene00011251	9.26726	0.0927646	0.895802
																WBGene00012201	12.8099	-0.0252763	0.975435	91.9032	-1.854	1.15e-06		WBGene00019593	2.21345	0.0488953	0.911774	133.408	1.3118	5.15e-05		WBGene00010319	4.35469	-0.226632	0.569348						WBGene00020036	72.091	-0.465723	0.198784
																WBGene00012202	2.10385	0.381393	1	86.3874	-1.70902	4.42e-07		WBGene00019597	12.2447	0.122105	0.850969	158.618	1.44282	3.7e-06		WBGene00010321	3.95591	0.00582061	0.99426						WBGene00020045	4.97401	-0.0484705	0.93897
																WBGene00012205	13.0567	0.1758	0.761193	276.756	-1.59349	7.67e-11		WBGene00019611	7.31341	0.00539423	0.998582	164.698	1.14521	0.000109127		WBGene00010307	16.9664	0.0679318	0.924587						WBGene00003063	416.298	0.921658	8.38257e-11
																WBGene00012316	94.6775	0.403472	0.191563	488.426	-1.21091	6.38e-08		WBGene00019636	4.51105	-0.0452902	0.938599	151.691	1.41926	8.54e-06		WBGene00010317	252.314	-0.488814	0.158517						WBGene00020047	10.2061	-0.470362	0.292097
																WBGene00012324	8.64929	-0.343998	0.43034	133.804	-1.37605	1.49e-05		WBGene00019651	0.188687	0	1	100.143	1.18653	0.000514733		WBGene00006896	23.8593	0.00368911	0.998624						WBGene00020049	7.56371	-0.375009	0.369386
																WBGene00012330	17.2686	0.29037	0.563297	295.306	-1.01499	3.6e-05		WBGene00019653	2.23036	0.108337	0.777539	23.8003	1.14998	0.0148768		WBGene00019148	12.0703	-6.11231	0.000127514						WBGene00020058	6.00398	0.148195	0.790265
																WBGene00012361	72.2722	-0.545136	0.0909521	390.729	-1.69875	6.03e-12		WBGene00019666	8.62044	-0.0757909	0.914838	184.235	1.11993	7.82e-05		WBGene00019154	2.30919	-0.304153	0.273019						WBGene00001789	1.23678	0.0417399	NA
																WBGene00012434	5.96197	-0.0789693	0.909979	269.508	-1.16381	7.7e-06		WBGene00019748	265.922	-0.743536	0.0329527	812.862	1.61484	3.79e-14		WBGene00019162	237.574	0.451783	0.18053						WBGene00000912	88.1671	-0.0808484	0.882686
																WBGene00012465	16.6258	0.23275	0.649272	230.426	-1.72203	3.24e-11		WBGene00019782	2.18839	0.16739	0.628826	22.2452	1.35856	0.0061246		WBGene00010385	2.52482	-0.0296071	0.953115						WBGene00003084	46.9285	-0.108795	0.845325
																WBGene00012550	26.6373	0.164334	0.779303	397.412	-1.29679	6.43e-08		WBGene00019844	16.91	-0.003094	0.998893	442.775	1.15529	1.23e-06		WBGene00010396	5.13708	0.0515239	0.932632						WBGene00003886	2.47752	0.55741	0.159911
																WBGene00012556	15.1207	-0.543395	0.223136	210.521	-1.37867	1.94e-07		WBGene00019845	0.187927	0.0217955	1	34.6242	1.06209	0.0154247		WBGene00010397	23.9719	-0.936246	0.0308574						WBGene00011276	32.7071	-0.18476	0.746715
																WBGene00012615	217.703	-0.869086	0.0103901	323.623	-1.00324	0.000322517		WBGene00019854	1.79105	-0.0173555	1	75.9407	1.48839	4.87e-05		WBGene00006494	43.2497	-0.221876	0.656657						WBGene00006675	2.38288	0.226476	0.47858
																WBGene00012648	36.5209	-0.288939	0.563538	271.796	-1.14681	7.21e-06		WBGene00019858	5.941	2.84053	0.00424883	49.5467	1.49927	0.00065857		WBGene00001503	208.53	-0.252438	0.503197						WBGene00020135	12.3629	-0.223705	0.680287
																WBGene00012652	16.88	0.0713354	0.919533	398.884	-2.17366	4.52e-19		WBGene00019939	3.26323	0.675919	0.114783	24.4379	1.18251	0.0125845		WBGene00010405	84.8248	-0.0831187	0.890746						WBGene00011328	59.0399	-1.00629	0.00431575
																WBGene00012657	0.419777	0	1	69.0048	-1.33286	0.000185565		WBGene00019998	2.44161	-0.0146452	0.976137	167.422	1.15542	0.00012402		WBGene00019213	5.67497	0.263527	0.574086						WBGene00011331	30.9956	0.0447962	0.948553
																WBGene00012658	5.78115	0.25429	0.560504	203.207	-1.66004	1.49e-09		WBGene00020016	1.12984	-0.0902373	1	176.454	3.0735	1.55e-19		WBGene00000216	1392.8	-0.421745	0.10005						WBGene00011337	13.7077	-0.210427	0.702626
																WBGene00012665	21.5841	0.285575	0.570819	362.142	-1.16544	5e-07		WBGene00020106	13.46	-0.137947	0.82178	128.066	1.57674	5.67e-07		WBGene00019225	9.28375	0.0893105	0.889129						WBGene00003721	9.52244	0.137429	0.824348
																WBGene00012675	1.98341	-0.0489321	1	135.625	-1.26856	1.34e-05		WBGene00020135	12.3629	-0.223705	0.680287	486.937	2.14756	1.81e-18		WBGene00019270	1.2506	0.145286	NA						WBGene00003696	5.54746	-0.609175	0.141075
																WBGene00012676	159.274	0.755725	0.0472692	458.384	-1.39537	1.24e-09		WBGene00020141	24.6653	0.251485	0.62756	193.813	1.22021	0.000219262		WBGene00019272	17.8043	-5.01864	8.05618e-06						WBGene00020153	6.88902	-0.0655827	0.911774
																WBGene00012686	0.61183	0.0217859	1	23.7425	-1.43741	0.00324584		WBGene00020142	58.1874	-0.47995	0.158517	490.221	1.19738	1.65e-07		WBGene00019280	8.3691	-0.111312	0.852403						WBGene00003720	12.8595	0.00333167	0.998893
																WBGene00012697	32.2076	-0.0914053	0.889904	244.833	-1.01071	8.34e-05		WBGene00020152	0.914806	0.0664165	1	59.0698	1.17387	0.00289237		WBGene00010454	1.83373	0.204755	NA						WBGene00011352	86.968	-0.282047	0.46749
																WBGene00012714	152.537	0.0698556	0.897194	1119.54	-1.75443	1.56e-18		WBGene00020153	6.88902	-0.0655827	0.911774	106.018	1.18958	0.000379866		WBGene00010472	33.902	-0.549221	0.215094						WBGene00004061	29.8958	0.0105226	0.991643
																WBGene00012728	34.9297	-1.40599	0.00136635	66.8327	-1.41358	8.96e-05		WBGene00020188	5.87217	-0.375787	0.398054	110.551	1.0561	0.00104679		WBGene00010464	6.03718	-0.181657	0.390702						WBGene00011376	1.47507	0.180882	NA
																WBGene00012738	47.0218	0.281059	0.535439	429.316	-1.36235	3.48e-09		WBGene00020200	4.23199	-0.228834	0.594545	195.499	1.39865	3.02e-06		WBGene00010468	0.136746	0	NA						WBGene00000967	26.4663	-0.106161	0.876802
																WBGene00012768	306.858	0.219299	0.559208	1226.97	-1.12212	3.79e-05		WBGene00020208	85.0107	-0.29317	0.438572	483.459	1.43411	4.61e-10		WBGene00004302	115.6	0.567985	0.126677						WBGene00011381	4.56599	0.304572	0.456209
																WBGene00012786	2.12072	-0.279173	0.349567	22.1044	-2.79807	9.54e-06		WBGene00020219	1.09413	0.0756548	1	52.9054	1.19533	0.00286439		WBGene00001149	264.748	-0.124804	0.698809						WBGene00011392	115.233	0.197247	0.617127
																WBGene00012830	6.52448	0.194617	0.700821	199.699	-1.76331	3.74e-11		WBGene00020242	51.3484	-1.53981	0.00602014	63.3865	1.54221	0.000135677		WBGene00010491	1.75004	0.112182	NA						WBGene00011400	16.5841	-0.308197	0.46689
																WBGene00012834	40.6237	0.210862	0.680287	344.835	-2.2242	4.59e-19		WBGene00020276	6.12136	0.185772	0.6852	109.865	1.74239	2.38e-07		WBGene00003089	26.4629	-0.183897	0.729962						WBGene00020200	4.23199	-0.228834	0.594545
																WBGene00012840	0.406711	0.0183681	1	167.515	-3.65835	6.59e-23		WBGene00020301	18.4571	-0.209634	0.700268	419.43	1.05109	5.86e-06		WBGene00019318	0.966824	-0.0151185	NA						WBGene00044078	17.8665	-0.154407	0.790836
																WBGene00012858	28.3867	0.883072	0.0296345	277.986	-2.10404	4.45e-17		WBGene00020334	64.37	-0.299279	0.425462	486.446	1.16149	1.04e-06		WBGene00010514	4.88681	0.0937834	0.859265						WBGene00011423	81.5125	-0.146605	0.763784
																WBGene00012887	105.662	0.901425	0.00211456	550.147	-1.33835	1.36e-08		WBGene00020339	0.712453	0.063337	1	84.3345	1.12271	0.00155854		WBGene00019322	1412.5	-0.043926	0.936141						WBGene00077693	7.67152	-0.137479	0.803457
																WBGene00012909	17.6185	0.020183	0.980694	346.268	-1.63772	3.31e-12		WBGene00020343	4.95438	-0.0476901	0.943366	61.0103	1.18254	0.00205757		WBGene00019346	3.78965	0.183508	0.685442						WBGene00011428	8.91829	0.174883	0.74036
																WBGene00012911	30.4754	-0.235535	0.61945	619.506	-1.36347	5.38e-10		WBGene00020357	0.187927	0.0217955	1	60.5149	2.04409	1.95e-06		WBGene00000176	16.7706	0.0102221	0.991643						WBGene00011449	44.7023	0.161464	0.759068
																WBGene00012932	19.6365	0.58387	0.181625	449.717	-1.06382	2.33e-05		WBGene00020373	0.216848	0.026769	1	125.285	1.64599	5.13e-07		WBGene00019368	13.8043	-0.392918	0.39798						WBGene00003808	6.29167	-0.00125563	0.998893
																WBGene00012941	1.07193	0	1	47.0714	-1.05555	0.0068		WBGene00020407	1.93672	0.251302	1	109.138	1.14417	0.00034169		WBGene00000651	0.141516	0	NA						WBGene00020251	93.6462	-0.0810079	0.862151
																WBGene00012953	3.30484	0.156922	0.687883	80.2596	-1.80897	2.61e-07		WBGene00020455	3.17611	-0.0433401	0.948553	135.939	1.09689	0.000299552		WBGene00001794	203.435	-0.234557	0.515495						WBGene00011512	1.60244	0.161718	NA
																WBGene00012964	53.1693	0.0180404	0.980694	418.065	-2.01821	4.19e-15		WBGene00020456	1.05046	0.187629	1	100.139	1.08623	0.00128689		WBGene00003877	286.552	-1.76578	5.52757e-12						WBGene00001453	1.51688	-0.00234334	NA
																WBGene00012966	7.54287	0.0827086	0.907848	218.29	-1.34776	5.85e-07		WBGene00020532	2.49971	-0.33376	0.269914	171.597	1.04691	0.000365149		WBGene00010560	51.799	0.261322	0.564134						WBGene00020297	677.73	2.00949	8.44056e-52
																WBGene00012978	180.917	0.594192	0.0415386	768.6	-1.72321	5.53e-17		WBGene00020551	14.3341	1.43241	0.0132463	47.4353	1.16092	0.00442216		WBGene00010567	7.68139	-0.239949	0.579239						WBGene00011561	274.428	-0.335915	0.469056
																WBGene00012984	10.7687	0.170128	0.757958	181.621	-1.87563	6.45e-12		WBGene00020563	3.01638	0.352973	0.3254	61.7921	1.07854	0.0044184		WBGene00019401	167.545	0.0330515	0.953898						WBGene00020314	9.2791	-0.26686	0.585723
																WBGene00012992	11.7617	0.29137	0.558091	214.713	-1.71506	6.39e-11		WBGene00020577	4.55885	0.0384788	0.955889	630.289	1.47012	1.26e-11		WBGene00001263	1323.05	0.229734	0.543624						WBGene00020324	25.0652	-0.555316	0.207992
																WBGene00012996	7.55968	-0.0580769	0.936762	212.197	-1.04812	0.00017113		WBGene00020649	27.8215	-0.784565	0.0450896	585.25	1.25582	8.41e-09		WBGene00010573	20.0547	-1.04043	0.0390391						WBGene00001597	3.13808	0.204404	0.579239
																WBGene00012998	16.0806	0.844544	0.0614018	400.518	-1.19861	5.67e-07		WBGene00020672	8.87223	-0.295634	0.550839	315.326	4.23728	1.35e-33		WBGene00003986	69.9818	-0.391611	0.332241						WBGene00000288	19.7089	0.0720796	0.918771
																WBGene00012999	260.742	0.937792	0.000189736	876.72	-1.32241	1.2e-10		WBGene00020699	0.695607	0.0341828	1	99.0214	2.84429	7.73e-12		WBGene00003522	0.89001	0.0579225	NA						WBGene00020335	6.37248	-0.248762	0.583557
																WBGene00013029	11.5156	0.234999	0.656676	222.919	-1.00956	0.00012005		WBGene00020700	1.33421	0.188876	1	653.376	1.13253	0.0141647		WBGene00019433	51.2468	-0.0704812	0.916334						WBGene00020341	3.47683	0.138277	0.762869
																WBGene00013037	16.0257	-0.851769	0.0626564	345.247	-1.23401	1.32e-07		WBGene00020706	70.4192	-0.560097	0.0954584	303.065	1.77624	1.72e-12		WBGene00010616	32.6392	-0.104614	0.86727						WBGene00020347	237.061	-0.610706	0.00517773
																WBGene00013073	2.86623	0.561129	0.15224	478.105	-4.03938	1.42e-58		WBGene00020721	13.0307	0.195059	0.720538	301.446	1.22173	8.35e-07		WBGene00002070	31.5964	-0.548193	0.195039						WBGene00020366	118.959	-1.74423	2.00344e-12
																WBGene00013074	4.02452	-0.155217	0.674088	215.138	-3.39202	1.17e-29		WBGene00020747	2.23602	0.232422	0.458247	25.2491	1.12914	0.0181254		WBGene00010621	11.6405	0.634913	0.160031						WBGene00011681	19.6758	0.232912	0.662183
																WBGene00013083	16.9382	-0.0431756	0.954596	134.421	-1.18892	4.59e-05		WBGene00020774	16.3561	1.27802	0.0169163	48.1254	1.90944	5.16e-05		WBGene00000209	10.7967	0.224127	0.679525						WBGene00011682	1.08907	0.151246	NA
																WBGene00013088	1.26779	0.116219	1	44.8724	-2.06538	1.92e-05		WBGene00020784	37.1625	-0.150342	0.802813	484.252	1.10642	1.96e-06		WBGene00000098	12.0271	-0.146357	0.807121						WBGene00020394	6.70596	-0.30715	0.455412
																WBGene00013143	52.9268	0.182481	0.711276	515.765	-1.93852	4.55e-17		WBGene00020819	4.13767	0.237379	0.550839	81.8067	1.75687	6.56e-06		WBGene00019481	21.5896	0.0157192	0.985388						WBGene00011671	7.39194	2.83131	0.0042278
																WBGene00013150	4.28852	0.25255	0.536768	64.5233	-1.15605	0.00197875		WBGene00020846	9.9682	-0.708599	0.115087	55.3943	1.06223	0.00640218		WBGene00010627	586.797	0.0140714	0.981118						WBGene00000372	2.93107	0.533873	0.173233
																WBGene00013151	16.9858	0.460864	0.292371	225.635	-1.9124	1.41e-13		WBGene00020849	1.98553	0.248377	1	40.54	1.21345	0.00421055		WBGene00010630	4.54227	0.175433	0.721422						WBGene00011672	32.3027	0.337522	0.459175
																WBGene00013169	7.85991	-0.22983	0.628826	146.498	-1.16421	0.000112505		WBGene00020861	1.64582	0.137704	1	161.12	1.48966	8.12e-07		WBGene00019495	50.3983	-1.57217	7.25744e-05						WBGene00020407	1.93672	0.251302	NA
																WBGene00013176	29.8839	0.0353846	0.964574	509.023	-1.04494	4.04e-06		WBGene00020962	7.04639	0.351271	0.432362	209.324	1.36526	5.31e-07		WBGene00019496	0.672535	0.0713767	NA						WBGene00011692	14.4624	-0.804257	0.0745928
																WBGene00013213	25.5437	-0.188332	0.742315	405.994	-1.26999	2.59e-08		WBGene00020972	5.86548	0.197598	0.668644	36.5349	1.13903	0.00826609		WBGene00010638	67.489	0.890037	0.0260925						WBGene00011699	1.63965	-0.189069	NA
																WBGene00013237	22.4209	-0.122565	0.850053	363.654	-1.10605	2.35e-05		WBGene00021002	10.8609	-0.638594	0.156947	52.939	1.00993	0.0118052		WBGene00010644	2.86819	0.492658	0.193735						WBGene00011702	0.283031	0	NA
																WBGene00013238	46.5795	-0.688818	0.0779595	545.186	-1.27135	4.29e-07		WBGene00021011	8.85181	-0.103479	0.873519	111.764	2.26596	2.66e-08		WBGene00019520	2.77364	-0.0763987	0.866576						WBGene00000982	13.2993	-0.152199	0.798644
																WBGene00013241	2.00167	0.061653	1	52.2717	-1.0586	0.00518529		WBGene00021039	18.0587	-0.363117	0.441274	202.589	1.02103	0.000189278		WBGene00001328	810.559	0.272395	0.235605						WBGene00011723	28.8766	-0.146704	0.805208
																WBGene00013263	17.0956	-0.733919	0.0913444	233.443	-1.7867	1.27e-09		WBGene00021060	3.68679	0.169511	0.705501	168.432	1.20658	6.01e-05		WBGene00000641	15.1765	-0.139815	0.775086						WBGene00011726	12.0026	-0.103454	0.879916
																WBGene00013266	42.6968	-0.224591	0.612695	488.905	-1.11453	1.85e-06		WBGene00021066	4.57366	0.0724092	0.897453	157.037	1.82771	5.06e-08		WBGene00004385	16.9077	0.204557	0.695253						WBGene00020446	1.02689	-0.140916	NA
																WBGene00013267	56.3688	0.347764	0.372072	300.77	-1.63757	1.22e-10		WBGene00021121	7.0659	-0.0724501	0.911774	56.9611	1.54768	0.0001265		WBGene00010657	13.5168	0.0317729	0.96857						WBGene00011733	5.85531	0.031229	0.9673
																WBGene00013311	525.654	-1.57202	1.11779e-08	1307.36	-1.41417	1.2e-11		WBGene00021156	9.0744	-0.989059	0.0428438	85.264	1.2204	0.000556176		WBGene00010673	4.33638	-0.228557	0.56279						WBGene00011737	215.878	0.2742	0.321051
																WBGene00013324	12.0676	0.061544	0.932938	302.247	-1.53382	6.93e-10		WBGene00021167	2.81474	-0.0462897	0.925404	316.185	3.63973	5.6e-30		WBGene00000841	7.96785	1.01001	0.0491764						WBGene00020485	0.277541	0	NA
																WBGene00013352	9.14115	0.0200303	0.980694	342.476	-1.28313	5.72e-07		WBGene00021171	30.2218	-0.0154172	0.985724	345.969	2.23531	7.6e-18		WBGene00000220	6.57197	-0.100997	0.700666						WBGene00011768	40.6262	-0.993636	0.00548634
																WBGene00013361	30.8987	-0.0714904	0.917382	372.418	-1.01789	1.38e-05		WBGene00021176	0.35962	0	1	94.7571	1.968	1.13e-07		WBGene00000240	63.6098	0.107233	0.847963						WBGene00011799	4.06944	0.191986	0.651754
																WBGene00013373	0.102559	0	1	368.667	-1.55935	2.1e-10		WBGene00021183	0.235859	0	1	27.3882	1.39433	0.00400299		WBGene00010685	22.862	0.48396	0.279106						WBGene00003596	305.973	0.933357	0.000276117
																WBGene00013387	1.4627	-0.185558	1	121.923	-1.7905	3.59e-09		WBGene00021256	2.17734	0.0057653	0.99426	62.9586	1.03829	0.00602399		WBGene00010698	0.250569	0.0313435	NA						WBGene00011832	20.0204	-0.0177221	0.981986
																WBGene00013406	14.5047	-0.337696	0.483739	264.115	-1.22196	4.87e-05		WBGene00021260	4.33491	0.00223018	0.998893	128.345	1.15644	0.000162555		WBGene00001520	164.864	0.0360464	0.957802						WBGene00020556	14.2038	0.0663923	0.917382
																WBGene00013435	89.3348	1.82136	8.43019e-08	455.768	-1.97823	2.17e-17		WBGene00021336	1.2099	-0.108291	1	84.8794	1.17252	0.000640097		WBGene00019545	0.136746	0	NA						WBGene00000247	34.2133	0.971702	0.0282891
																WBGene00013463	155.061	-0.0954194	0.827075	561.047	-1.10272	4.02e-05		WBGene00021337	0.27106	0.0341824	1	53.9317	3.95274	4.17e-09		WBGene00010725	11.9739	-0.0747598	0.91662						WBGene00020594	1.18637	-0.113347	NA
																WBGene00013514	1.36026	0.25933	1	135.68	-1.05051	0.00043331		WBGene00021371	3.98006	0.169058	0.718383	140.635	1.13207	0.000165998		WBGene00019609	4.484	-0.372535	0.383846						WBGene00011850	28.7522	-0.850747	0.0557302
																WBGene00013531	4.69875	0.157162	0.739497	136.847	-1.31221	1.19e-05		WBGene00021397	2.68097	-0.081125	0.851615	67.3237	1.51288	9.64e-05		WBGene00010749	4.56399	-0.13681	0.757958						WBGene00011869	88.4945	-0.613667	0.0851437
																WBGene00013532	5.74968	0.274067	0.509298	222.38	-1.35181	7.56e-07		WBGene00021430	47.5428	0.429405	0.269742	169.837	1.98965	9.93e-11		WBGene00010766	43.7677	-0.0379092	0.954228						WBGene00011899	3.58783	0.160832	0.735319
																WBGene00013544	108.072	0.655824	0.118284	328.433	-1.02561	2.7e-05		WBGene00021469	231.055	-0.106575	0.819095	872.824	1.38647	1.39e-09		WBGene00010774	1.33631	0	NA						WBGene00005189	0.141516	0	NA
																WBGene00013559	0.170932	0	1	38.3501	-2.01146	1.43e-05		WBGene00021535	5.41479	-0.0984352	0.875703	159.859	1.00364	0.000514826		WBGene00019673	59.9002	-0.158235	0.783997						WBGene00020690	1.01544	-0.101923	NA
																WBGene00013575	89.4455	-0.734172	0.0219895	714.288	-1.13773	5.23e-08		WBGene00021576	6.14056	-0.18376	0.383846	110.217	1.69915	5.08e-07		WBGene00004888	25.527	0.0919402	0.890713						WBGene00020700	1.33421	0.188876	NA
																WBGene00013605	10.1054	0.284263	0.570612	203.702	-1.00008	0.000213104		WBGene00021586	0.235859	0	1	231.258	2.83689	3.4e-21		WBGene00000659	0.940394	0.0695252	NA						WBGene00011932	42.6773	-0.390552	0.309483
																WBGene00013654	22.6222	0.0919016	0.896832	76.1883	-3.99439	1.06e-17		WBGene00021587	19.2916	-0.0608745	0.934798	160.778	3.09715	2.57e-18		WBGene00019680	32.2043	-0.0612241	0.931415						WBGene00000016	6.3656	0.156126	0.775086
																WBGene00013668	45.6763	-0.434361	0.301982	388.661	-1.10186	2.56e-06		WBGene00021598	0.618441	-0.0789574	1	30.5778	1.02747	0.0211211		WBGene00019682	290.442	0.27505	0.441547						WBGene00020712	6.03399	-0.0795352	0.907848
																WBGene00013674	16.3579	0.728668	0.110273	148.828	-1.24942	1.04e-05		WBGene00021599	0.963755	0.1026	1	24.2176	1.07328	0.0220095		WBGene00010794	162.539	-0.0848516	0.831756						WBGene00011944	226.341	0.802328	0.00541603
																WBGene00013680	68.6755	0.811774	0.00798991	465.573	-1.09455	1.37e-06		WBGene00021639	0.427993	0	1	42.3882	1.36437	0.00134364		WBGene00019693	38.483	-0.555881	0.164242						WBGene00001941	42.5165	0.073303	0.914838
																WBGene00013690	48.8011	0.0912315	0.884293	454.467	-2.45921	3.77e-27		WBGene00021640	0.890134	0.111557	1	38.8653	1.35482	0.0020821		WBGene00010799	1.66302	-0.0320261	NA						WBGene00003744	11.0637	0.408436	0.380564
																WBGene00013691	0.615343	0.0455737	1	56.7875	-1.32871	0.000374315		WBGene00021709	11.6138	0.362991	0.423975	48.8932	1.17922	0.00461581		WBGene00019710	2.74336	0.315431	0.3254						WBGene00020736	9.14565	-0.0679062	0.918771
																WBGene00013727	0.500374	0.0249594	1	23.8321	-1.34771	0.00382647		WBGene00021725	0.781425	0.0579498	1	67.2009	1.04905	0.0041329		WBGene00006508	127.805	-0.0712184	0.893781						WBGene00011966	174.362	1.19703	9.51405e-06
																WBGene00013740	14.1477	-0.213201	0.698809	239.442	-1.1072	2.41e-05		WBGene00021817	2.32721	0.0174057	0.977699	75.4544	1.64273	9.82e-06		WBGene00019727	76.253	-0.210482	0.657929						WBGene00004924	111.3	-0.0567416	0.914515
																WBGene00013765	19.3651	0.0278888	0.973242	335.35	-1.02995	2.49e-05		WBGene00021876	109.53	-1.19326	0.00938931	503.178	2.68157	6.58e-23		WBGene00010830	2.42399	-0.095902	0.791156						WBGene00003476	158.397	-0.357631	0.24734
																WBGene00013866	80.4068	-0.281442	0.485654	497.155	-2.0834	2.29e-20		WBGene00021939	7.41633	0.362569	0.403866	86.2862	1.27439	0.000486293		WBGene00010835	4.25232	-0.203708	0.589166						WBGene00005023	35.9042	0.0502388	0.939499
																WBGene00013872	11.0993	0.293251	0.546856	64.2049	-1.35817	0.000180138		WBGene00021945	8.55466	0.337231	0.440242	126.277	1.0928	0.000732362		WBGene00019750	2.984	-0.063148	0.89479						WBGene00003740	1.35143	0.176095	NA
																WBGene00013874	7.10978	-0.00275644	0.998893	113.567	-2.63259	2.52e-14		WBGene00021977	9.44084	1.20524	0.0286338	149.257	1.72385	1.19e-07		WBGene00019756	0.97153	0	NA						WBGene00012013	11.4533	-0.359452	0.442072
																WBGene00013892	24.2878	0.0486656	0.948553	286.742	-1.2565	2e-07		WBGene00021978	0.216848	0.026769	1	77.3733	1.5897	2.68e-05		WBGene00019760	84.8262	-0.0157275	0.981714						WBGene00012019	115.777	-0.119819	0.765502
																WBGene00013901	92.9477	0.183234	0.73523	136.485	-3.84321	2.54e-26		WBGene00022078	50.7379	-0.764618	0.0422079	197.399	1.45871	1.08e-07		WBGene00019761	1.32694	0.0361266	NA						WBGene00020812	80.0861	-1.62702	8.37784e-06
																WBGene00013920	32.8799	-0.317809	0.48006	633.592	-1.07571	5.23e-07		WBGene00022115	6.98802	-0.0230899	0.977515	252.724	1.2611	8.49e-07		WBGene00010847	20.3393	0.414542	0.369725						WBGene00000993	9.8958	-0.0840348	0.903285
																WBGene00013925	17.2962	0.418724	0.354073	189.758	-1.03939	0.000234532		WBGene00022130	0.568747	0.026235	1	184.589	1.86228	2.5e-09		WBGene00010858	4.08962	-0.0744521	0.882409						WBGene00020844	4.20956	0.00341428	0.998624
																WBGene00013946	5.12473	0.0460822	0.942864	98.3669	-4.88221	2.73e-24		WBGene00022178	33.9769	0.156529	0.790836	212.932	2.88681	7.32e-20		WBGene00044924	3.2513	0.0545661	0.898501						WBGene00020849	1.98553	0.248377	NA
																WBGene00013947	6.4426	0.0694237	0.905676	322.169	-5.27555	1.1e-60		WBGene00022181	18.7355	-1.92604	0.00361905	43.7622	2.68689	1.16e-06		WBGene00000652	10.738	-0.0937393	0.889129						WBGene00020854	208.121	-0.0274166	0.950244
																WBGene00013958	36.7354	0.477673	0.277132	412.769	-2.23982	1.79e-22		WBGene00022197	2.99465	0.0384619	0.942864	64.3799	1.10773	0.00309418		WBGene00010924	5.4992	-0.0634238	0.915893						WBGene00012085	66.7985	-1.34456	0.000284073
																WBGene00013983	100.443	0.322488	0.38271	594.493	-1.54922	4.08e-13		WBGene00022246	2.16195	0.0621444	0.899205	173.715	1.22882	1.44e-05		WBGene00010941	27.9881	-0.11911	0.844434						WBGene00020861	1.64582	0.137704	NA
																WBGene00013984	0.283031	0	1	153.29	-1.17511	0.000135141		WBGene00022288	0.429753	-0.0789579	1	30.1159	1.48143	0.00193612		WBGene00000703	0.68683	0.0892717	NA						WBGene00020865	2.84679	-0.144596	0.698809
																WBGene00014020	4.79294	0.312358	0.437696	166.938	-1.04604	0.000208104		WBGene00022295	2.94994	0.211912	0.59888	49.3938	1.00404	0.0118329		WBGene00000653	16.9657	-0.38216	0.358741						WBGene00012097	768.99	0.616886	6.15676e-05
																WBGene00014078	64.0867	1.07797	0.00117458	827.123	-1.24257	2.48e-09		WBGene00022345	0.141516	0	1	21.7255	1.74307	0.00146132		WBGene00010948	0.136746	0	NA						WBGene00012101	4.24309	2.35454	0.00837484
																WBGene00014083	9.66141	0.39066	0.382119	369.101	-1.85121	1.6e-15		WBGene00022356	0.187927	0.0217955	1	27.2476	1.40171	0.00346233		WBGene00010896	228.269	-0.130665	0.776884						WBGene00012107	11.1323	-0.707069	0.118719
																WBGene00014095	1184.38	-0.579331	2.03087e-05	2068.45	-1.12382	3.02e-06		WBGene00022383	20.0029	-0.592515	0.18053	170.652	1.00223	0.000516568		WBGene00019779	213.634	-0.522278	0.0554049						WBGene00020869	2.89942	0.523434	0.180981
																WBGene00014111	12.1046	0.0106263	0.991643	199.19	-1.46564	1.13e-07		WBGene00022386	5.89796	0.104336	0.860599	248.297	1.37404	1.12e-07		WBGene00010887	14.2138	-0.152625	0.798644						WBGene00020886	15.9697	0.0272277	0.97385
																WBGene00014120	14.2062	0.258423	0.615068	364.263	-1.48537	2.82e-10		WBGene00022390	0.755203	0.089588	1	64.5755	1.47608	0.000109376		WBGene00010905	21.9536	-0.115588	0.858579						WBGene00012113	80.1217	-1.0185	0.000802595
																WBGene00014138	54.3948	-0.240895	0.588483	108.791	-1.87488	3.32e-09		WBGene00022396	62.9049	-0.759004	0.0952159	358.521	1.17265	1.67e-06		WBGene00010907	2.38811	0.134706	0.742315						WBGene00002101	1.0796	0.0447327	NA
																WBGene00014176	11.7297	0.0194299	0.98109	301.49	-1.7188	9.15e-13		WBGene00022439	0.170932	0	1	39.6512	3.16327	7.57e-07		WBGene00003915	46.5235	-0.111595	0.85804						WBGene00020891	117.715	0.187164	0.563538
																WBGene00014205	6.25865	-0.17552	0.742422	120.254	-1.41865	4.43e-06		WBGene00022471	14.9191	0.0425283	0.953115	326.39	1.1975	7.82e-07		WBGene00000768	45.7301	-0.435352	0.233553						WBGene00012122	1.07413	-0.00697175	NA
																WBGene00014206	28.7275	-0.350972	0.400582	254.301	-1.01918	0.0340853		WBGene00022474	12.7471	-0.478567	0.288794	304.186	1.07282	6.3e-05		WBGene00019813	10.0228	-0.471665	0.292097						WBGene00012132	2.66388	0.239992	0.547096
																WBGene00014224	7.85569	-0.120768	0.847161	185.655	-1.44098	9.29e-08		WBGene00022478	0.521	0.0455737	1	19.5429	1.72157	0.00206289		WBGene00019839	2.04145	0.00384333	NA						WBGene00012140	36.9912	-0.410148	0.325113
																WBGene00014666	78.4186	-0.0919337	0.864244	526.344	-1.28023	1.63e-08		WBGene00022484	1.47622	0.17166	1	99.3264	1.06266	0.00660929		WBGene00019843	3.72693	0.0671263	0.889802						WBGene00012144	55.1356	-0.235016	0.579239
																WBGene00014938	4.64174	0.365651	0.35624	344.095	-1.06989	5.36e-06		WBGene00022505	54.8186	-1.34484	0.00128299	272.794	1.14957	6.84e-06		WBGene00002060	29.369	-0.355399	0.422556						WBGene00001398	171.718	-0.564555	0.0801333
																WBGene00015021	32.9971	0.712486	0.118236	545.801	-1.2654	6.5e-09		WBGene00022546	0.136746	0	1	62.5024	3.5554	4.2e-10		WBGene00019868	1.33158	0.0861063	NA						WBGene00020909	29.1084	0.260412	0.598152
																WBGene00015092	25.2227	0.0713025	0.917221	403.792	-1.05512	2.25e-05		WBGene00022718	140.515	-0.34567	0.331485	825.234	1.09153	3.15e-07		WBGene00002057	60.1382	-0.935288	0.018473						WBGene00020910	2.66637	-0.342143	0.233052
																WBGene00015104	33.4937	0.619907	0.109472	396.25	-1.6129	3.57e-12		WBGene00022824	1.63015	-0.0352175	1	58.9072	1.25005	0.00163254		WBGene00011015	318.616	-0.133711	0.744907						WBGene00003385	3.20315	-0.171862	0.726155
																WBGene00015116	27.2998	-0.310591	0.527672	703.214	-1.14127	3.55e-07		WBGene00022887	16.6593	0.189604	0.736486	144.86	1.07285	0.000283501		WBGene00004305	17.644	0.0761909	0.914515						WBGene00020912	17.5332	-0.0515815	0.943279
																WBGene00015117	15.5155	-0.124446	0.844434	225.067	-1.39274	1.55e-07		WBGene00023485	7.10279	-0.0077402	0.991643	102.803	2.06603	1.65e-08		WBGene00019882	19.0299	0.00533065	0.998582						WBGene00007024	89.4011	0.295231	0.37533
																WBGene00015133	36.7092	-0.141934	0.793531	439.393	-1.56943	6.62e-11		WBGene00044073	6.57852	-0.00983272	0.991643	70.1711	1.80283	4.19e-06		WBGene00019895	148.784	-0.0757515	0.885109						WBGene00044988	2.31353	0.000307326	1
																WBGene00015141	64.1103	-0.42123	0.321051	796.464	-2.71849	6.21e-36		WBGene00044206	1.67549	0.102245	1	66.0908	1.59333	3.9e-05		WBGene00000399	4.67285	-0.367175	0.306122						WBGene00020917	17.2563	-0.376917	0.426012
																WBGene00015160	6.50859	0.817561	0.0795458	431.568	-1.76456	7.75e-15		WBGene00044289	0.244075	0	1	69.566	1.9661	1.08e-06		WBGene00011038	9.70231	-0.00842873	0.992486						WBGene00012178	2.2612	-0.61464	0.118284
																WBGene00015168	129.126	-0.353866	0.178606	1104.08	-1.23226	1.14e-08		WBGene00044348	3.71412	0.121268	0.830896	35.2932	1.07637	0.0127885		WBGene00011040	1.56942	0.139438	NA						WBGene00012185	16.8158	-0.271247	0.579239
																WBGene00015205	1.51841	0.236589	1	122.064	-1.18839	0.000318418		WBGene00044349	0.239305	0	1	18.3009	1.03483	0.0319379		WBGene00001836	18.8819	0.184575	0.746632						WBGene00001394	273.56	0.414408	0.200833
																WBGene00015231	1.28951	0.0634605	1	53.5041	-1.26612	0.00102138		WBGene00044406	0.438495	0.0504193	1	41.7044	1.08643	0.00899734		WBGene00011059	89.8009	-0.182323	0.718824						WBGene00012216	17.523	0.0959862	0.889545
																WBGene00015266	14.6225	0.118272	0.859241	133.668	-1.35585	1.43e-05		WBGene00044410	0.38559	0	1	35.2772	1.45105	0.00144512		WBGene00011064	36.2214	0.156414	0.77382						WBGene00020952	35.1919	0.0453936	0.948553
																WBGene00015281	0.216848	0.026769	1	13.097	-1.07117	0.0316232		WBGene00044481	13.6554	0.323393	0.497978	96.2388	1.5706	6.29e-06		WBGene00002271	32.8334	-0.686032	0.118236						WBGene00012244	53.9504	0.160762	0.710244
																WBGene00015282	60.5135	0.328068	0.373803	473.885	-1.35632	8.63e-10		WBGene00044495	2.85608	0.014843	0.979898	39.1231	1.13929	0.00736758		WBGene00011076	6.90206	0.155911	0.777161						WBGene00012252	7.65642	0.0795501	0.902406
																WBGene00015297	35.0627	1.00929	0.00938282	283.115	-1.20312	1.26e-06		WBGene00044527	1.39437	0.142459	1	141.461	1.2658	8.07e-05		WBGene00011094	1.32181	0.110097	NA						WBGene00012279	2.93487	-0.0535335	0.913574
																WBGene00015400	15.7328	-0.191412	0.739117	205.001	-1.58489	2.11e-09		WBGene00044534	0.216848	0.026769	1	28.9176	1.08899	0.0163489		WBGene00011093	1.45171	0.122641	NA						WBGene00021043	447.181	-0.3906	0.237918
																WBGene00015403	14.7134	-0.258848	0.595062	256.244	-1.24992	8.79e-07		WBGene00044574	0.141516	0	1	30.2409	1.64687	0.000978271		WBGene00011102	147.299	-0.0435122	0.93675						WBGene00021048	77.3947	0.133497	0.764026
																WBGene00015424	1.71276	-0.255922	1	23.1387	-1.85951	0.000333557		WBGene00044654	1.86474	-0.118146	1	24.8829	1.10545	0.0186949		WBGene00011107	8.61898	-0.960573	0.0464082						WBGene00021053	0.188687	0	NA
																WBGene00015425	25.3106	0.135326	0.831756	389.015	-1.33422	2.49e-08		WBGene00044697	0.594638	0.0813779	1	398.336	2.51992	1.69e-22		WBGene00019937	2.83823	0.60861	0.134462						WBGene00004336	320.696	-0.135998	0.700821
																WBGene00015449	13.4447	-0.267755	0.550839	227.101	-6.21425	1.46e-46		WBGene00044699	4.5752	0.0937791	0.878254	82.1701	1.12243	0.00154969		WBGene00011119	159.493	-0.551765	0.200712						WBGene00001397	1.44908	0.240169	NA
																WBGene00015461	23.6099	0.0714622	0.919533	475.829	-1.59007	9.08e-13		WBGene00044779	2.413	-0.248202	0.340153	70.0469	2.03063	4.72e-07		WBGene00011110	61.4917	-0.084719	0.889802						WBGene00001446	27.9613	0.675643	0.0935136
																WBGene00015486	19.5164	0.711805	0.116264	404.583	-1.2782	5.72e-08		WBGene00044921	0.338419	0	1	105.541	1.07813	0.00245534		WBGene00019941	35.5909	0.181657	0.753615						WBGene00001445	4.84584	-0.0343768	0.963084
																WBGene00015515	10.5128	0.419911	0.356661	195.753	-1.46059	3.79e-08		WBGene00044977	0.265195	0.0173786	1	47.1001	1.22999	0.0029704		WBGene00011128	291.546	-0.386811	0.184046						WBGene00012339	36.4403	-0.23557	0.655355
																WBGene00015525	94.0417	0.600916	0.0490427	511.528	-1.12975	1.77e-06		WBGene00045053	0.102559	0	1	42.0617	1.10841	0.00762004		WBGene00019947	37.8831	-0.240107	0.620149						WBGene00012340	1.86845	0.155389	NA
																WBGene00015554	2.44889	0.176097	0.681854	94.9426	-1.18255	0.000327418		WBGene00045058	0.555267	0.0320029	1	25.7422	1.95419	0.000398902		WBGene00019957	168.042	-0.466298	0.172838						WBGene00012351	242.749	0.99404	1.39227e-08
																WBGene00015609	26.215	-0.347652	0.446155	283.908	-1.44102	4.09e-09		WBGene00045146	1.67332	-0.0581382	1	17.7017	1.51046	0.0049659		WBGene00000755	0.141516	0	NA						WBGene00012364	9.76681	-0.0399814	0.960355
																WBGene00015646	16.7773	-6.94975	2.98416e-06	130.503	-1.64655	5.73e-08		WBGene00045295	0.338419	0	1	86.2314	1.51386	1.6e-05		WBGene00011155	2.24824	0.273183	0.438572						WBGene00013702	0.102559	0	NA
																WBGene00015676	108.52	-0.293327	0.423349	719.1	-1.74122	4.55e-17		WBGene00045387	12.4902	-0.514714	0.179637	142.972	1.07996	0.000514733		WBGene00011156	315.648	0.0758247	0.899396						WBGene00012434	5.96197	-0.0789693	0.909979
																WBGene00015692	13.4633	0.207812	0.705452	42.8467	-1.64459	7.71e-05		WBGene00045397	0.944333	0	1	94.283	1.25118	0.000272464		WBGene00000557	4.35422	0.104076	0.865117						WBGene00012435	1.86057	0.149126	NA
																WBGene00015702	12.6028	-0.792649	0.0862011	221.889	-1.16309	6.94e-06		WBGene00045412	0.304152	0.0173786	1	95.1033	1.66239	1.55e-06		WBGene00002127	80.044	-0.312905	0.425844						WBGene00012428	3.08696	0.540128	0.173196
																WBGene00015707	0.102559	0	1	29.7249	-1.03626	0.0223962		WBGene00045516	0.325272	0.0403224	1	27.8761	1.9765	0.000272464		WBGene00011182	338.773	-0.467157	0.1322						WBGene00004281	3.21141	0.0508922	0.919533
																WBGene00015755	14.5592	0.0252216	0.975671	350.571	-1.04258	0.000183814		WBGene00050899	2.11579	0.354596	1	82.6474	2.36884	4.45e-09		WBGene00011209	7.30697	-0.170573	0.759184						WBGene00012446	4.35519	0.226744	0.62756
																WBGene00015759	88.8908	-0.0541525	0.924998	232.289	-2.05137	6.43e-15		WBGene00077701	5.39041	0.0643624	0.913808	454.474	2.16149	1.76e-18		WBGene00011222	39.68	-0.0795408	0.9097						WBGene00012494	6.59155	-0.0844897	0.879916
																WBGene00015802	19.3818	0.295243	0.554271	420.149	-2.55929	3.18e-25		WBGene00077712	2.07283	0.49894	1	105.685	1.10649	0.000643801		WBGene00011224	0.791624	0.0663836	NA						WBGene00003092	0.350563	0.0427812	NA
																WBGene00015814	128.703	-0.477102	0.13126	1040.24	-2.23999	6.48e-28		WBGene00077764	1.20336	-0.0358202	1	38.868	1.74313	0.000256241		WBGene00011235	4.4269	-1.36022	0.0303291						WBGene00021296	6.89755	-0.178075	0.687883
																WBGene00015887	22.8136	0.09952	0.885541	382.936	-1.65613	9.54e-13		WBGene00077770	2.2383	0.300799	0.40805	100.449	1.02027	0.00258038		WBGene00011239	58.7143	-0.0112616	0.989212						WBGene00012531	57.8927	-0.377993	0.304165
																WBGene00015896	2.51699	0.0445141	0.918517	70.8186	-2.0747	4.06e-08		WBGene00138721	0.760305	0.0618315	1	91.4391	2.30644	1.71e-09		WBGene00020006	13.3756	-0.357906	0.449722						WBGene00012535	1.72384	0.234857	NA
																WBGene00015913	274.74	0.104013	0.856188	482.868	-1.36407	2.22e-06		WBGene00175031	0.170932	0	1	22.0109	1.13227	0.0175566		WBGene00003648	6.41485	-0.545808	0.199665						WBGene00001457	148.755	0.292453	0.425735
																WBGene00015915	40.2143	0.305491	0.515495	322.256	-1.61443	4.39e-11		WBGene00175035	0.353594	0.0267692	1	62.2042	1.04086	0.00851143		WBGene00020017	1.11169	-0.0932195	NA						WBGene00012546	14.5237	-0.160328	0.785195
																WBGene00015916	23.5879	0.0481319	0.948803	336.684	-1.64119	9.59e-12		WBGene00194713	10.5266	5.24085	5.85033e-05	67.8333	1.56398	0.000238075		WBGene00020039	2.43538	-0.327207	0.269531						WBGene00012778	0.709555	0.0720098	NA
																WBGene00015920	88.0923	0.0918255	0.854366	933.202	-1.33992	3.73e-11		WBGene00194815	0.429753	-0.0789579	1	19.545	1.1209	0.0213046		WBGene00020040	2.03544	-0.10473	NA						WBGene00012810	0.453963	0	NA
																WBGene00015933	44.9523	3.21042	4.90324e-15	123.49	-1.85485	2.14e-09		WBGene00195050	0.188687	0	1	44.9823	1.34916	0.00209558		WBGene00020033	0.746669	0.0277361	NA						WBGene00012850	27.9706	-1.27881	0.0030276
																WBGene00015941	88.9881	0.853648	0.0446296	552.012	-1.94205	3.94e-18		WBGene00219288	0.649064	0.0621193	1	30.8557	1.20382	0.00795366		WBGene00002137	33.8834	-0.175875	0.73601						WBGene00012858	28.3867	0.883072	0.0296345
																WBGene00015965	17.8269	0.626939	0.163927	309.356	-1.03427	4.1e-05		WBGene00219316	3.14313	0.623169	0.131642	207.636	1.14988	1.98e-05		WBGene00011262	2.19617	-0.368217	0.23121						WBGene00003755	8.92056	0.00241833	0.998893
																WBGene00016004	37.809	-0.0557663	0.934745	198.199	-3.18489	3.77e-27		WBGene00235271	0.532312	-0.0789575	1	23.1779	1.44495	0.00392639		WBGene00020109	14.2973	-0.162107	0.784287						WBGene00012860	17.8534	-0.206951	0.705501
																WBGene00016011	23.6215	-0.29939	0.536768	420.635	-1.36874	4.2e-08		WBGene00235340	3.94382	0.309232	0.4267	140.553	1.56876	3.2e-07		WBGene00011306	9.3395	0.143439	0.812315						WBGene00003759	35.4286	-0.0837959	0.901562
																WBGene00016023	2.60793	0.0939825	0.8541	160.485	-1.4431	1.17e-06		WBGene00236809	0.734217	0.0890247	1	60.1286	2.02621	2.21e-06		WBGene00011278	0.401941	0.0173787	NA						WBGene00006982	14.6129	0.0944542	0.893358
																WBGene00016057	12.4168	-0.176808	0.760926	236.888	-1.33987	9.87e-08										WBGene00011281	38.0737	0.135171	0.819164						WBGene00012970	3.27783	-0.795894	0.0768105
																WBGene00016118	83.9237	-0.0620513	0.920591	684.684	-1.02627	5.39e-05										WBGene00001703	4.27111	-0.160258	0.452296						WBGene00013043	0.244075	0	NA
																WBGene00016129	3.95859	-0.014622	0.981118	192.939	-1.62077	1.88e-09										WBGene00000887	2.22729	0.339109	0.304165						WBGene00021156	9.0744	-0.989059	0.0428438
																WBGene00016134	62.5775	-0.691612	0.060655	418.441	-1.03211	6.45e-06										WBGene00004397	7.91685	-0.199721	0.339191						WBGene00021157	2.25195	0.087401	0.827812
																WBGene00016142	38.3917	0.419498	0.305589	578.162	-1.2335	1.43e-08										WBGene00001423	664.294	0.0338816	0.948553						WBGene00013078	13.8648	-0.288729	0.566114
																WBGene00016148	12.4479	0.293231	0.559134	226.766	-1.71441	3.67e-11										WBGene00020148	1.5158	0.21461	NA						WBGene00013079	27.3345	0.0973731	0.884293
																WBGene00016174	1.59623	0.0461622	1	50.7919	-1.35299	0.00042706										WBGene00000034	5.54854	-0.101864	0.844434						WBGene00013080	17.7105	-0.965704	0.0290237
																WBGene00016201	72.7656	-0.109089	0.841499	510.635	-2.31571	1.08e-23										WBGene00011326	86.3089	0.0143606	0.984872						WBGene00013081	9.18724	-0.0467441	0.948553
																WBGene00016204	10.9085	-0.0193776	0.98051	272.795	-1.2895	4.74e-07										WBGene00011330	323.792	0.671617	0.0111027						WBGene00013077	16.2474	-0.0315654	0.968521
																WBGene00016249	13.6323	0.0378528	0.962693	353.917	-1.44458	5.64e-09										WBGene00020160	19.0845	0.00964038	0.991643						WBGene00013088	1.26779	0.116219	NA
																WBGene00016250	631.213	1.14521	4.99824e-07	1351.87	-1.6497	4.11e-17										WBGene00001716	18.6869	-3.80465	7.33247e-05						WBGene00001623	5.1771	-0.413825	0.244018
																WBGene00016294	2.86657	0.823623	0.07847	87.0436	-1.54649	4.48e-06										WBGene00002238	145.459	-0.164313	0.698809						WBGene00013144	168.556	0.673645	0.0199376
																WBGene00016395	6.23178	1.45542	0.0260925	271.63	-1.07799	2.49e-05										WBGene00011393	19.4716	0.0779623	0.913616						WBGene00000831	75.308	-1.58672	8.9103e-05
																WBGene00016411	11.544	0.0103943	0.991643	236.169	-2.13739	1.36e-16										WBGene00020184	15.3014	0.0641766	0.930691						WBGene00000830	0.603695	0	NA
																WBGene00016412	15.0498	0.371598	0.433193	424.248	-1.1433	5.77e-07										WBGene00020191	11.7352	-0.51345	0.248825						WBGene00013236	39.2798	0.191902	0.719931
																WBGene00016431	20.6044	-0.755738	0.0917168	121.189	-3.2489	1.45e-19										WBGene00020192	12.7566	-0.0763622	0.915721						WBGene00013244	2.90692	0.12847	0.785177
																WBGene00016492	0.743009	0.021796	1	53.8685	-3.21449	7.84e-12										WBGene00020190	25.301	-0.05625	0.9384						WBGene00013273	10.149	0.0977769	0.882932
																WBGene00016496	117.16	0.0685253	0.898492	1542.68	-1.0556	5.22e-06										WBGene00011398	36.8249	0.0458323	0.948553						WBGene00013284	55.5773	-0.781256	0.0296355
																WBGene00016508	130.593	1.37078	3.63884e-07	657.077	-1.30402	8.3e-10										WBGene00004910	34.5807	-0.0911511	0.885153						WBGene00013306	0.532312	-0.0789575	NA
																WBGene00016524	14.7264	0.265984	0.59925	160.249	-1.1474	5.15e-05										WBGene00020199	2.53956	0.294813	0.420929						WBGene00012382	567.553	0.00606734	0.992332
																WBGene00016590	3.48472	0.0327492	0.959501	139.473	-1.13959	8.63e-05										WBGene00006983	0.170932	0	NA						WBGene00012383	43.1913	-1.18042	0.0187276
																WBGene00016607	21.4282	0.327797	0.495734	476.532	-2.21763	8.03e-22										WBGene00020194	3.82627	-1.91492	0.016762						WBGene00022013	0.641395	0.0267694	NA
																WBGene00016629	5.29175	-0.0332949	0.963635	149.156	-1.67677	1.33e-08										WBGene00011408	113.405	0.113662	0.783997						WBGene00022047	9.47547	0.0418955	0.95331
																WBGene00016641	3.26251	0.188533	0.67353	184.725	-1.69191	6.37e-10										WBGene00020207	61.2076	-0.32253	0.456209						WBGene00012398	0.563482	0.0324189	NA
																WBGene00016644	13.3207	0.156799	0.784287	454.092	-3.70836	5.51e-52										WBGene00003375	6.6504	0.307085	0.456909						WBGene00012404	9.4518	0.158903	0.785211
																WBGene00016653	198.871	0.761425	0.005314	978.66	-1.5273	5.8e-14										WBGene00003534	1.82837	-0.227486	NA						WBGene00013516	3.99525	-0.375897	0.363099
																WBGene00016655	43.6809	-0.329646	0.450683	356.211	-1.15721	2.17e-05										WBGene00002071	22.6821	-0.175059	0.762869						WBGene00013541	33.7071	-1.25551	0.0014603
																WBGene00016664	5.10744	-0.335823	0.363906	192.625	-2.80202	6.82e-22										WBGene00020216	66.639	-1.31256	0.000276117						WBGene00013575	89.4455	-0.734172	0.0219895
																WBGene00016667	8.64274	0.201767	0.65636	57.5413	-2.38822	1.09e-08										WBGene00003075	0.278261	0	NA						WBGene00013577	98.4528	-0.35297	0.305886
																WBGene00016674	3.61943	0.180845	0.695887	88.0111	-1.03289	0.00231995										WBGene00000696	0.136746	0	NA						WBGene00002107	0.592899	0.0267694	NA
																WBGene00016714	1.98636	0.351852	1	38.5983	-2.50253	5.23e-07										WBGene00011454	8.09124	0.0451191	0.950244						WBGene00013866	80.4068	-0.281442	0.485654
																WBGene00016740	36.5977	1.77353	7.35534e-05	293.051	-1.68756	1.07e-11										WBGene00004264	10.9057	-5.87174	0.000201174						WBGene00013875	1.25456	0	NA
																WBGene00016790	27.9982	-0.0033173	0.998893	347.193	-1.66994	1.02e-11										WBGene00003887	18.9834	0.11783	0.85804						WBGene00022597	0.187927	0.0217955	NA
																WBGene00016808	18.7186	-0.00162508	0.998893	329.511	-1.14104	5.3e-06										WBGene00011481	65.6666	-0.628603	0.117325						WBGene00013882	24.9353	0.0153646	0.984901
																WBGene00016844	25.1458	-0.0700392	0.919533	388.038	-1.88544	4.55e-16										WBGene00011487	18.4446	-0.678714	0.13326						WBGene00013884	169.413	-0.21276	0.654079
																WBGene00016877	17.9028	0.622658	0.16971	125.392	-6.22941	9.75e-27										WBGene00020258	8.50162	-0.134963	0.798644						WBGene00013898	16.5142	0.0346305	0.964728
																WBGene00016934	54.2594	-0.45656	0.258598	583.109	-1.34222	9.25e-10										WBGene00011495	24.3035	-0.762655	0.0930063						WBGene00013899	22.1582	0.146035	0.810163
																WBGene00016970	3.91482	0.809217	0.0804602	258.3	-1.55523	1.04e-09										WBGene00011488	109.131	-0.572398	0.0707394						WBGene00013905	1.44931	-0.00239385	NA
																WBGene00016978	27.358	-0.168808	0.769157	180.198	-1.44854	7.98e-08										WBGene00011498	34.2307	0.333185	0.490586						WBGene00013906	12.535	-0.0733638	0.916512
																WBGene00017002	1.03976	0.105956	1	113.818	-1.43355	4.59e-06										WBGene00000405	24.7144	-0.0182462	0.981264						WBGene00002268	130.174	-0.399022	0.334605
																WBGene00017044	10.9432	0.221037	0.682636	265.836	-1.44889	8.28e-09										WBGene00001155	101.17	-0.972449	0.00240239						WBGene00014248	2.10867	0.370514	NA
																WBGene00017075	769.049	1.36986	1.03174e-06	1357.21	-1.12283	1.11e-05										WBGene00020269	76.7305	-0.0464379	0.936507						WBGene00003749	9.32922	0.293737	0.554271
																WBGene00017087	4.6258	1.58347	0.0212839	132.642	-1.02356	0.000636081										WBGene00020283	3.67585	0.0252107	0.963365						WBGene00014255	0.304152	0.0173786	NA
																WBGene00017119	70.1664	-0.881294	0.0140509	540.726	-1.33568	7.44e-09										WBGene00011530	6.63213	0.0491093	0.948539						WBGene00014261	21.4558	-0.163572	0.777161
																WBGene00017149	58.9901	-0.423974	0.249816	350.983	-1.04328	3.9e-05										WBGene00011524	2.33148	-0.0393554	0.917382						WBGene00022673	30.6386	0.18183	0.753615
																WBGene00017154	10.6111	-0.377961	0.425462	150.319	-3.43256	3.42e-25										WBGene00011526	33.478	-0.0607836	0.926639						WBGene00013964	3.10861	-0.215674	0.515495
																WBGene00017159	5.82787	0.0596708	0.916191	303.672	-1.29596	9.95e-07										WBGene00011537	5.44104	-0.348707	0.291219						WBGene00022718	140.515	-0.34567	0.331485
																WBGene00017163	80.475	-0.0609724	0.921782	669.525	-1.88402	4.03e-19										WBGene00011536	0.102559	0	NA						WBGene00022745	96.0962	-0.0297731	0.9673
																WBGene00017169	6.90887	0.169409	0.761075	189.642	-1.06882	7.64e-05										WBGene00011548	1.44519	-0.173615	NA						WBGene00022748	108.901	-0.006868	0.992332
																WBGene00017238	5.96402	0.0695411	0.916512	281.074	-1.05118	2.66e-05										WBGene00011559	13.796	0.058243	0.928092						WBGene00001118	16.2921	-0.0495349	0.948553
																WBGene00017241	38.9636	-0.0819923	0.898501	453.379	-1.56885	2.08e-12										WBGene00020311	4.86623	0.250426	0.550911						WBGene00001458	6.09503	0.386869	0.328083
																WBGene00017244	71.2503	0.0744153	0.896217	757.236	-1.48451	6.39e-11										WBGene00011590	11.1678	-0.0469719	0.948592						WBGene00006602	101.75	-0.00400257	0.998121
																WBGene00017246	17.1745	-0.69573	0.121228	96.7381	-1.51138	2.57e-06										WBGene00011594	2.89296	-0.383032	0.214987						WBGene00014000	14.0348	-0.615672	0.166755
																WBGene00017262	30.7536	0.0169976	0.981986	311.708	-3.14295	1.58e-34										WBGene00004229	1.3125	-0.0107708	NA						WBGene00014001	48.7223	0.0751914	0.901562
																WBGene00017283	37.3895	-0.0674883	0.924998	738.296	-1.18395	3.56e-07										WBGene00004988	110.31	-0.315122	0.408911						WBGene00002981	20.8575	-0.214645	0.687306
																WBGene00017319	26.578	-0.130423	0.830074	417.398	-1.62305	5.83e-13										WBGene00004989	0.695488	0	NA						WBGene00014004	9.8271	0.533954	0.230925
																WBGene00017329	18.8125	2.28853	0.000294927	109.136	-2.86226	1.25e-16										WBGene00004990	166.162	-0.225482	0.577739						WBGene00014058	105.976	-0.513138	0.126722
																WBGene00017332	5.08544	-0.0672667	0.911774	96.5731	-2.09271	1.87e-08										WBGene00020340	61.563	-1.42611	7.81443e-05						WBGene00022805	12.4103	-0.0104978	0.991643
																WBGene00017334	0.102559	0	1	79.9361	-3.30372	5.67e-15										WBGene00020348	18.4642	-0.31427	0.520181						WBGene00004192	1.53517	-0.0226723	NA
																WBGene00017335	12.0576	-0.00941755	0.991943	39.2865	-2.10067	5.68e-06										WBGene00011638	72.5317	-0.103579	0.828687						WBGene00014090	19.7184	0.530927	0.229988
																WBGene00017336	35.9227	-0.00171921	0.998893	70.8929	-1.81724	1.24e-06										WBGene00011634	18.225	-0.143314	0.817043						WBGene00014092	30.9918	-0.16541	0.763784
																WBGene00017347	25.4446	0.416414	0.357417	560.283	-1.1113	1.68e-05										WBGene00020378	1.2802	-0.0119825	NA						WBGene00014101	18.3598	0.269262	0.593407
																WBGene00017348	5.06384	0.0160196	0.982807	237.59	-1.41545	5.48e-08										WBGene00020379	19.9179	0.00536134	0.998582						WBGene00014107	0.329442	0.0217957	NA
																WBGene00017356	47.9672	0.307247	0.4267	375.682	-1.75157	1.22e-13										WBGene00020382	125.984	0.176166	0.638267						WBGene00014108	64.5542	-0.053248	0.932632
																WBGene00017360	3.19242	0.46701	0.211312	142.086	-1.48414	9.93e-07										WBGene00000618	26.9862	-1.0469	0.0473596						WBGene00003209	17.9492	-0.134103	0.830896
																WBGene00017435	95.3207	0.546838	0.112013	485.629	-1.42962	1.57e-10										WBGene00011679	86.7271	-0.156401	0.726754						WBGene00003773	25.4016	-0.586802	0.180171
																WBGene00017480	82.5403	-0.400072	0.30318	443.843	-2.03308	2.68e-19										WBGene00020417	50.2091	-0.0896906	0.88952						WBGene00014164	40.5195	-0.224422	0.668644
																WBGene00017514	1.34714	0.212629	1	100.391	-1.01895	0.00143456										WBGene00001744	107.328	0.49495	0.179208						WBGene00014171	70.4433	-0.101314	0.873606
																WBGene00017594	7.88144	-0.508855	0.229432	22.6856	-2.31938	4.78e-05										WBGene00020423	64.7402	0.226788	0.567826
																WBGene00017658	30.6229	-0.447845	0.314519	549.348	-2.17917	1.79e-17										WBGene00011694	19.7203	0.225451	0.675447
																WBGene00017691	86.2343	-4.44866	1.64931e-14	249.703	-4.55627	1.64e-42										WBGene00001808	2.8285	0.042231	0.935759
																WBGene00017719	132.796	-0.816953	0.0292592	1325.32	-1.26849	1.7e-07										WBGene00000783	15.2233	0.243947	0.631672
																WBGene00017726	0.960044	0	1	35.9245	-1.18985	0.00501036										WBGene00011707	2.77448	-0.140977	0.710244
																WBGene00017727	23.9217	-0.275562	0.57209	316.977	-1.00904	0.000247215										WBGene00000692	12.8209	-0.0892211	0.899119
																WBGene00017799	3.30177	0.099913	0.82178	250.976	-1.09775	2.26e-05										WBGene00000007	17.1338	-0.864696	0.0581419
																WBGene00017830	9.62119	-0.018645	0.980694	343.411	-1.54128	5.53e-11										WBGene00000730	0.102559	0	NA
																WBGene00017892	1128.28	-0.306151	0.260774	1106.28	-1.38284	9.39e-11										WBGene00020451	0.141516	0	NA
																WBGene00017924	1.3708	0.111684	1	188.021	-1.59956	2.62e-09										WBGene00020455	3.17611	-0.0433401	0.948553
																WBGene00017926	48.4479	-0.100176	0.875936	401.726	-1.00173	0.000378564										WBGene00011730	60.8405	-0.0594024	0.922821
																WBGene00017948	54.4641	0.20974	0.628826	143.678	-2.99724	6.8e-21										WBGene00011740	34.72	0.180123	0.74036
																WBGene00017969	82.7059	-1.06361	0.005314	588.584	-1.86044	6.97e-18										WBGene00000005	1.36978	0	NA
																WBGene00017982	12.4265	0.0818904	0.90709	275.579	-1.11909	0.000150004										WBGene00006416	0.277541	0	NA
																WBGene00017984	108.395	0.0550965	0.924998	816.628	-1.05374	5.45e-06										WBGene00020471	10.7018	0.752891	0.0972551
																WBGene00017989	56.8819	0.846709	0.0117768	433.85	-1.00766	1.38e-05										WBGene00020479	12.9311	0.162017	0.776894
																WBGene00017997	39.6763	-0.0612492	0.932632	649.727	-1.12357	4.52e-07										WBGene00011757	0.915691	0.0844931	NA
																WBGene00017999	3.11786	0.0669345	0.910369	218.287	-1.35421	2.25e-07										WBGene00011759	14.8401	-0.0726171	0.913808
																WBGene00018045	24.4711	3.05694	2.23665e-07	174.532	-2.10728	1.87e-12										WBGene00006636	5.75674	-0.1895	0.631672
																WBGene00018046	6.97075	0.118456	0.836036	253.128	-1.51513	1.61e-09										WBGene00020501	0.329442	0.0217957	NA
																WBGene00018138	20.942	0.220884	0.676495	171.319	-1.05004	0.000924197										WBGene00001064	5.90351	-1.82353	0.017655
																WBGene00018151	26.6085	0.0115301	0.990682	508.507	-1.13903	1.04e-05										WBGene00001072	7.82759	-0.928818	0.0626564
																WBGene00018159	8.14216	0.456332	0.271876	219.21	-1.19974	5.42e-06										WBGene00011767	16.5008	0.262994	0.607609
																WBGene00018240	0.808787	-0.0886477	1	131.917	-1.41299	4.08e-06										WBGene00020506	5.83651	0.0552119	0.934798
																WBGene00018271	495.708	0.294145	0.495305	1289.88	-1.02858	1.24e-05										WBGene00004091	21.9149	0.361939	0.439113
																WBGene00018293	2.1231	0.0190717	0.973552	149.523	-1.77542	1.77e-09										WBGene00011773	1.66873	0.27675	NA
																WBGene00018341	91.5658	0.660858	0.0316615	683.169	-1.44262	6.6e-12										WBGene00011775	128.465	-0.118821	0.787742
																WBGene00018362	59.8199	0.490087	0.232577	582.425	-1.70265	4.41e-15										WBGene00020516	15.1328	-0.856769	0.0633549
																WBGene00018398	49.8982	-0.171144	0.745066	611.355	-1.30424	3.25e-09										WBGene00020517	72.7575	-1.36366	0.000128206
																WBGene00018422	2.27638	0.379771	0.284422	207.781	-1.71201	4.2e-10										WBGene00000715	11.0762	-0.0520066	0.941398
																WBGene00018431	6.81488	-0.158748	0.762869	184.014	-1.85285	9.88e-12										WBGene00000714	1.78569	0.0433601	NA
																WBGene00018475	29.0803	-0.0745246	0.911774	554.466	-1.16733	3.19e-07										WBGene00001233	28.8767	0.198093	0.726155
																WBGene00018480	0.404775	0.0477235	1	11.7001	-1.37041	0.00964541										WBGene00011796	0.708474	0	NA
																WBGene00018488	76.1879	0.48118	0.23767	744.058	-1.58428	1.44e-11										WBGene00001711	0.102559	0	NA
																WBGene00018565	1.62498	-0.0365478	1	55.6908	-1.50122	0.000918614										WBGene00011802	42.6779	-0.35513	0.427249
																WBGene00018634	0.38559	0	1	131.63	-1.05744	0.000809808										WBGene00020549	57.2908	-0.0454809	0.948553
																WBGene00018679	25.4185	0.0721462	0.917464	260.52	-1.2301	6.01e-07										WBGene00020550	4.08082	-0.868094	0.0614523
																WBGene00018723	0.51813	0.0217959	1	141.161	-2.1895	4.15e-12										WBGene00020551	14.3341	1.43241	0.0132463
																WBGene00018744	58.7289	-0.463945	0.167581	380.234	-1.54743	1.13e-09										WBGene00001695	5.03619	-0.233305	0.49697
																WBGene00018760	13.4684	-0.0896821	0.8989	188.558	-1.80303	2.8e-09										WBGene00000215	556.519	-0.284311	0.373341
																WBGene00018762	17.0639	1.25824	0.0217341	207.038	-2.25202	2e-14										WBGene00020554	7.46729	-0.884702	0.0661949
																WBGene00018765	19.3519	-0.0827859	0.904767	408.331	-1.11077	1.59e-05										WBGene00011831	40.0518	-1.12394	0.00693802
																WBGene00018779	14.1792	-0.234813	0.656484	165.495	-2.0669	2.93e-13										WBGene00001039	2.31532	0.0540443	0.922651
																WBGene00018811	282.879	-0.336088	0.314519	1283.29	-1.02852	1.6e-05										WBGene00020561	7.3284	-0.310299	0.432403
																WBGene00018827	7.18509	-0.256279	0.607648	227.479	-1.66321	1.97e-10										WBGene00011838	34.5183	0.107206	0.866855
																WBGene00018846	402.714	0.469109	0.118719	1003.21	-1.04561	0.0002444										WBGene00020571	1.66713	-0.0308713	NA
																WBGene00018866	132.258	0.221602	0.493365	799.971	-1.63665	1.38e-14										WBGene00006585	114.235	0.228528	0.589664
																WBGene00018878	25.9304	0.326605	0.485698	370.676	-1.03817	1.72e-05										WBGene00003950	25.7875	0.535979	0.194228
																WBGene00018885	10.6075	-0.301489	0.515495	164.163	-1.20531	1.61e-05										WBGene00020625	4.97608	0.0971747	0.872705
																WBGene00018890	103.562	0.471242	0.200712	804.782	-1.38714	1.27e-11										WBGene00020626	0.8807	0.0387359	NA
																WBGene00018891	127.309	0.399421	0.163854	606.173	-1.5506	9.17e-13										WBGene00004189	165.029	0.310777	0.406098
																WBGene00018893	54.6564	0.667911	0.0299354	454.917	-1.57291	3.29e-12										WBGene00020636	104.461	0.0390067	0.941797
																WBGene00018898	1663	0.994993	0.0015617	2429.45	-1.21694	4.21e-09										WBGene00003065	14.2409	-0.0281865	0.973312
																WBGene00018934	12.6912	-0.177993	0.759184	391.575	-1.19519	1.9e-06										WBGene00011895	7.20993	-0.182997	0.596735
																WBGene00018951	88.4127	-0.265972	0.531074	510.243	-1.08311	5.28e-06										WBGene00001071	2.25162	-0.348509	0.232577
																WBGene00018961	7.88592	0.0444264	0.949702	277.928	-1.51548	9.24e-10										WBGene00003932	51.4902	0.00888574	0.991643
																WBGene00018986	8.23798	-0.309563	0.515495	286.118	-1.40539	1.67e-08										WBGene00020662	286.321	0.208865	0.63138
																WBGene00019007	9.00087	-0.194942	0.710131	276.981	-1.00781	0.00065857										WBGene00004230	2.99548	-0.0844869	0.849463
																WBGene00019061	79.2861	-0.159579	0.67925	718.129	-1.05151	9.23e-05										WBGene00020670	0.667271	-0.0886481	NA
																WBGene00019076	22.698	0.103231	0.881016	295.862	-1.14008	2.35e-06										WBGene00001079	0.750155	0	NA
																WBGene00019090	2.45163	0.351084	0.31643	143.632	-1.58318	8.12e-07										WBGene00020688	0.141516	0	NA
																WBGene00019162	237.574	0.451783	0.18053	860.002	-1.34595	2.37e-08										WBGene00003495	1060.26	-1.10498	7.79501e-10
																WBGene00019168	308.591	0.581199	0.117646	1029.69	-1.75006	2.31e-18										WBGene00020699	0.695607	0.0341828	NA
																WBGene00019213	5.67497	0.263527	0.574086	109.543	-1.08304	0.000558366										WBGene00011938	22.7174	-3.72868	0.000373866
																WBGene00019219	23.86	0.239079	0.646955	286.998	-1.28944	3.99e-07										WBGene00020717	32.1712	-0.164218	0.760761
																WBGene00019220	9.92636	0.135351	0.818497	318.84	-1.32145	8.08e-08										WBGene00044623	4.55378	-1.53078	0.0248686
																WBGene00019234	26.7977	-0.180184	0.752128	86.3816	-3.40957	1.18e-15										WBGene00011971	20.6002	0.00958966	0.991643
																WBGene00019235	3.10386	-0.377349	0.201607	26.7707	-2.48402	8.57e-06										WBGene00004015	142.468	-0.249184	0.506708
																WBGene00019246	31.4422	0.199572	0.714791	347.16	-1.44389	6.92e-10										WBGene00020788	215.311	-0.528732	0.0350568
																WBGene00019275	21.587	0.847752	0.0494986	361.451	-1.12416	1.3e-06										WBGene00020803	4.71955	0.0834224	0.893781
																WBGene00019322	1412.5	-0.043926	0.936141	1594.75	-1.17537	1.48e-06										WBGene00004270	7.34964	0.322728	0.484711
																WBGene00019345	6.89004	0.162144	0.769157	334.779	-1.33269	1.21e-08										WBGene00001005	59.4556	0.0352534	0.950463
																WBGene00019368	13.8043	-0.392918	0.39798	321.754	-3.7566	2.14e-45										WBGene00000462	4.76076	-0.0991377	0.875703
																WBGene00019380	163.411	0.374464	0.224603	795.483	-1.92731	5.34e-20										WBGene00001761	34.9834	-0.205013	0.684745
																WBGene00019495	50.3983	-1.57217	7.25744e-05	813.317	-1.03912	4.87e-05										WBGene00012032	3.68801	-0.16401	0.646145
																WBGene00019498	8.63212	0.167798	0.744907	154.817	-1.22467	1.64e-05										WBGene00020837	31.5661	-1.06889	0.00938931
																WBGene00019509	1.47575	0.173428	1	80.7965	-1.68329	2.02e-06										WBGene00000515	14.2427	-0.103674	0.881016
																WBGene00019510	2368	1.13782	0.00158122	1992.84	-1.9975	2.59e-23										WBGene00020846	9.9682	-0.708599	0.115087
																WBGene00019537	80.1317	0.269025	0.46382	693.182	-1.20568	5.42e-06										WBGene00020855	9.47777	-0.378362	0.331485
																WBGene00019543	189.893	-0.123098	0.787742	825.333	-1.27252	9.26e-10										WBGene00004190	7.73037	0.589778	0.176701
																WBGene00019620	78.5535	-0.170457	0.755351	783.57	-1.30033	8.76e-10										WBGene00004916	14.9825	-0.020298	0.980694
																WBGene00019658	1.39813	-0.00427384	1	186.686	-1.44747	5.83e-08										WBGene00012136	47.9612	-0.103016	0.862151
																WBGene00019677	2.37104	0.178717	0.629054	118.882	-1.21711	6.91e-05										WBGene00012166	42.2314	-0.289133	0.492977
																WBGene00019678	52.7489	0.166597	0.758497	533.175	-1.66665	1.72e-14										WBGene00012168	3.49345	0.031253	0.961781
																WBGene00019680	32.2043	-0.0612241	0.931415	364.219	-1.00193	0.000234646										WBGene00020915	762.637	0.240488	0.327795
																WBGene00019682	290.442	0.27505	0.441547	1080.28	-1.14235	1.11e-06										WBGene00020919	12.1793	0.2052	0.687883
																WBGene00019693	38.483	-0.555881	0.164242	563.488	-1.02815	7.91e-06										WBGene00012186	152.511	-5.68568	6.32121e-38
																WBGene00019717	4.65505	-2.84593	0.00699799	159.074	-1.64852	4.27e-09										WBGene00004156	31.1791	-0.292133	0.536282
																WBGene00019738	63.4142	1.23559	0.005314	250.882	-2.6026	5.53e-22										WBGene00020932	38.6355	-0.446039	0.260774
																WBGene00019742	7.32337	0.0431786	0.950244	126.751	-1.74824	5.46e-09										WBGene00004181	14.3133	0.0989005	0.888883
																WBGene00019763	0.432762	0	1	38.6954	-1.29238	0.00252878										WBGene00020947	6.2314	0.0397075	0.953898
																WBGene00019779	213.634	-0.522278	0.0554049	903.101	-1.3024	6.28e-10										WBGene00020950	236.319	-0.32967	0.109377
																WBGene00019800	31.1036	-0.220619	0.67353	323.202	-1.75093	2.16e-13										WBGene00005662	11.1044	-0.0182527	0.981986
																WBGene00019818	2.39684	0.523537	0.176454	199.682	-2.68671	8.54e-20										WBGene00003955	24.3356	0.128506	0.842407
																WBGene00019819	154	-0.474331	0.0378403	922.705	-1.62856	5.4e-15										WBGene00000155	34.5721	-0.229648	0.641742
																WBGene00019836	37.2577	0.898924	0.0236489	334.973	-1.27452	7.22e-08										WBGene00001814	362.549	-1.30495	9.00563e-09
																WBGene00019838	15.8785	-0.0378001	0.962693	297.979	-1.02338	8.5e-05										WBGene00021024	4.88396	0.199372	0.690041
																WBGene00019900	560.97	-0.627929	0.00798991	1048.25	-1.05042	5.06e-05										WBGene00000228	273.609	-0.110621	0.798644
																WBGene00019908	5.69915	-0.316065	0.428086	212.363	-1.46008	1.48e-07										WBGene00012251	7.5399	-0.174186	0.691665
																WBGene00019937	2.83823	0.60861	0.134462	315.882	-1.11417	6.45e-05										WBGene00012255	9.9113	-2.29771	0.00867797
																WBGene00019962	11.0414	-0.389505	0.363099	522.482	-2.83399	2.08e-31										WBGene00012256	15.5598	-6.87206	4.67057e-06
																WBGene00019963	7.68601	-0.15341	0.791855	666.476	-3.36802	4.44e-34										WBGene00012257	2.9103	-0.354702	0.216056
																WBGene00019979	7.03786	-0.0655624	0.914838	38.508	-1.01905	0.0149698										WBGene00012261	21.2287	-4.62786	8.3994e-06
																WBGene00019983	73.7228	-0.0819671	0.882266	574.099	-1.45199	2.72e-09										WBGene00000669	27.5263	-0.487112	0.282424
																WBGene00019988	5.02879	0.0906741	0.878132	135.79	-1.0777	0.000463331										WBGene00000668	10.1935	-0.582369	0.171112
																WBGene00020022	197.331	-0.838246	0.00083322	1442.55	-1.00612	7.57e-07										WBGene00000667	2.80472	-0.0897611	0.83906
																WBGene00020027	14.3572	-0.00734625	0.994729	253.376	-1.19103	2.11e-06										WBGene00001984	0.187927	0.0217955	NA
																WBGene00020036	72.091	-0.465723	0.198784	436.645	-1.6651	1.32e-13										WBGene00006692	3.35235	1.04649	0.0495399
																WBGene00020037	15.9208	-0.293232	0.559146	342.696	-1.47918	4.24e-10										WBGene00000785	319.636	-1.06041	0.0110205
																WBGene00020054	13.5633	0.120312	0.854402	184.799	-1.16559	3.77e-05										WBGene00021073	168.082	0.840121	0.021677
																WBGene00020068	89.493	0.589051	0.0352431	549.291	-1.05767	3.23e-06										WBGene00021080	3.77159	0.00870499	0.991643
																WBGene00020089	17.3865	0.135048	0.831756	230.045	-2.13185	9.15e-16										WBGene00004915	25.9834	0.111972	0.856149
																WBGene00020097	600.307	0.0188684	0.970627	2500.81	-1.06433	2.81e-08										WBGene00021093	20.0171	-0.0594885	0.935759
																WBGene00020099	4.53195	0.255372	0.527672	244.514	-1.10815	1.96e-05										WBGene00012361	72.2722	-0.545136	0.0909521
																WBGene00020107	70.5067	0.135162	0.769157	1106.98	-1.38878	3.34e-11										WBGene00021116	6.18377	-0.00314779	0.998893
																WBGene00020112	14.9911	0.0105081	0.991643	448.951	-1.05064	0.000136364										WBGene00012375	44.1445	0.276086	0.563265
																WBGene00020113	15.9438	0.0800152	0.900686	240.352	-1.03393	5.3e-05										WBGene00021128	48.5092	-0.377919	0.373057
																WBGene00020128	343.829	0.18137	0.74036	525.859	-4.32585	6.11e-56										WBGene00003485	212.739	-0.214354	0.503197
																WBGene00020139	103.011	-0.660843	0.0305716	947.629	-1.32266	7.76e-09										WBGene00003851	20.084	-0.146795	0.809552
																WBGene00020171	93.9731	0.78271	0.0150263	399.515	-1.15025	4.29e-07										WBGene00004914	129.409	0.161175	0.744921
																WBGene00020181	119.026	-0.153378	0.749536	553.988	-1.09306	9.81e-05										WBGene00012437	38.3346	0.278698	0.541124
																WBGene00020182	0.568788	0	1	66.7195	-1.13457	0.00386266										WBGene00003090	351.823	0.723837	0.017655
																WBGene00020191	11.7352	-0.51345	0.248825	40.3693	-1.7427	4.59e-05										WBGene00003091	117.975	2.02385	4.82922e-14
																WBGene00020216	66.639	-1.31256	0.000276117	657.657	-1.2388	1.44e-07										WBGene00012540	1.33454	-0.114519	NA
																WBGene00020267	0.947167	0.0425042	1	36.7527	-1.01118	0.0151823										WBGene00012550	26.6373	0.164334	0.779303
																WBGene00020268	64.3395	0.152292	0.726804	725.526	-1.1005	1.01e-06										WBGene00021389	0.710263	0.0288203	NA
																WBGene00020269	76.7305	-0.0464379	0.936507	1209.98	-1.8246	1.33e-19										WBGene00003580	5.60964	-0.27396	0.549454
																WBGene00020273	43.5721	0.285169	0.535737	439.601	-1.07117	3.7e-06										WBGene00004232	14.4821	-0.744398	0.104545
																WBGene00020296	24.2524	1.20175	0.0200736	488.203	-1.34548	1.53e-09										WBGene00012607	0.353128	0.0313437	NA
																WBGene00020300	8.38559	0.0486779	0.948553	148.371	-1.48484	2.51e-07										WBGene00012615	217.703	-0.869086	0.0103901
																WBGene00020348	18.4642	-0.31427	0.520181	292.223	-1.45324	1.03e-08										WBGene00012648	36.5209	-0.288939	0.563538
																WBGene00020382	125.984	0.176166	0.638267	684.82	-1.70578	4.72e-16										WBGene00012713	108.5	-0.143532	0.774718
																WBGene00020383	37.8289	-0.102581	0.875936	416.595	-1.13749	7.82e-07										WBGene00012755	1.73508	0.159133	NA
																WBGene00020471	10.7018	0.752891	0.0972551	99.0539	-1.62957	6.41e-07										WBGene00001066	26.8909	-7.4355	1.89659e-06
																WBGene00020479	12.9311	0.162017	0.776894	205.607	-1.05915	0.00015587										WBGene00012782	78.3785	-0.325204	0.394404
																WBGene00020499	2.75723	0.233565	0.472106	151.514	-1.67937	8.99e-09										WBGene00012796	6.86352	0.0319312	0.967687
																WBGene00020549	57.2908	-0.0454809	0.948553	617.467	-1.24982	3.87e-09										WBGene00012830	6.52448	0.194617	0.700821
																WBGene00020583	3.98166	-0.163905	0.691665	75.1831	-2.10794	8.35e-09										WBGene00012939	1.36138	0.11942	NA
																WBGene00020587	25.4507	0.209498	0.698809	106.747	-2.68893	4.82e-13										WBGene00001077	46.8652	0.0258092	0.97385
																WBGene00020600	60.5127	1.15289	0.000785917	486.077	-1.36827	2.31e-09										WBGene00012942	16.438	-0.775957	0.0913591
																WBGene00020601	43.5273	1.07049	0.0150263	446.098	-1.70944	2.33e-14										WBGene00012964	53.1693	0.0180404	0.980694
																WBGene00020658	47.2227	-0.251119	0.602668	329.222	-2.23311	3.87e-17										WBGene00004919	35.2257	0.277277	0.583326
																WBGene00020683	252.16	-0.240349	0.495734	1199.17	-1.04355	8.79e-07										WBGene00013035	17.3832	0.23218	0.662273
																WBGene00020687	105.104	0.372389	0.316104	476.258	-1.2762	7.44e-08										WBGene00013073	2.86623	0.561129	0.15224
																WBGene00020717	32.1712	-0.164218	0.760761	332.149	-1.38295	1.32e-08										WBGene00013237	22.4209	-0.122565	0.850053
																WBGene00020718	15.5868	0.247306	0.633856	370.705	-1.10747	1.62e-06										WBGene00013238	46.5795	-0.688818	0.0779595
																WBGene00020788	215.311	-0.528732	0.0350568	946.136	-1.348	1.22e-10										WBGene00013311	525.654	-1.57202	1.11779e-08
																WBGene00020796	34.5319	-0.195953	0.698809	373.169	-1.17919	6.01e-07										WBGene00013321	19.26	0.112835	0.866576
																WBGene00020837	31.5661	-1.06889	0.00938931	369.68	-1.26695	3.93e-08										WBGene00022044	16.3909	0.153551	0.79734
																WBGene00020868	50.0721	-0.256435	0.57209	496.629	-1.10508	2.21e-05										WBGene00004981	66.8315	0.395023	0.321025
																WBGene00020889	8.98459	0.330486	0.484671	121.164	-2.0384	7.33e-11										WBGene00022201	116.317	-0.00808155	0.990682
																WBGene00020891	117.715	0.187164	0.563538	283.938	-1.52838	2e-09										WBGene00001724	1.55697	-0.120878	NA
																WBGene00020902	80.6031	0.260116	0.588483	626.531	-2.22657	2.29e-25										WBGene00002135	91.0324	-0.349675	0.292097
																WBGene00020915	762.637	0.240488	0.327795	1343.04	-1.92741	9.48e-22										WBGene00006787	1125.54	-0.730246	5.70332e-05
																WBGene00020920	1.94268	0.280349	1	83.3306	-1.0522	0.00167889										WBGene00022517	14.475	-2.23486	0.008074
																WBGene00020953	2.88727	0.211459	0.597436	125.115	-1.09585	0.000221318										WBGene00022549	3.33199	0.187031	0.674828
																WBGene00020967	0.61596	0	1	59.004	-1.00562	0.00631845										WBGene00000893	2.96582	-0.894228	0.0633826
																WBGene00020989	10.6735	-5.53753	0.000377625	50.4433	-1.46797	0.000220904										WBGene00022577	0.573004	-0.0856961	NA
																WBGene00020993	14.4292	0.0789023	0.912248	400.822	-1.0024	1.9e-05										WBGene00000749	9.77377	0.191161	0.680975
																WBGene00020999	69.5903	0.416722	0.278882	439.574	-1.64117	4.81e-13										WBGene00022599	103.103	0.253097	0.584326
																WBGene00021021	10.9009	0.0666258	0.924077	281.572	-1.23767	1.92e-06										WBGene00022610	52.8243	-0.120303	0.847072
																WBGene00021026	50.4802	0.311081	0.456854	318.885	-1.88828	2.3e-14										WBGene00013891	3.58814	-0.207781	0.529079
																WBGene00021061	30.0959	0.2175	0.678857	366.303	-1.02337	1.29e-05										WBGene00022612	3.77858	-0.438741	0.162594
																WBGene00021070	14.1541	0.146098	0.809662	54.9571	-1.49202	9.23e-05										WBGene00013838	1.74617	-0.0139381	NA
																WBGene00021073	168.082	0.840121	0.021677	766.631	-1.58036	2.66e-14										WBGene00022627	1.01544	-0.101923	NA
																WBGene00021074	86.015	1.56385	3.16183e-07	557.505	-1.36306	2.74e-10										WBGene00000620	0.170932	0	NA
																WBGene00021088	403.309	-0.0382027	0.949702	1227.29	-1.79331	7.61e-19										WBGene00013847	42.6705	-0.00138977	0.999023
																WBGene00021133	8.80904	0.0689784	0.917221	387.745	-1.53523	3.95e-10										WBGene00000672	15.2786	-0.481245	0.286577
																WBGene00021149	4.06558	-0.0193783	0.975928	156.042	-1.07912	0.00011957										WBGene00006367	17.9523	-0.146491	0.809662
																WBGene00021160	14.8681	-0.174267	0.747701	175.512	-1.55292	1.32e-06										WBGene00004174	30.6385	-1.14572	0.0154363
																WBGene00021247	3.01678	0.285728	0.448933	115.383	-1.325	1.54e-05										WBGene00022852	19.0261	0.435504	0.331485
																WBGene00021248	59.6721	-0.0878196	0.896832	439.286	-2.14	3.03e-19										WBGene00000650	14.0918	0.158491	0.764048
																WBGene00021276	50.5651	0.635032	0.111973	569.749	-2.01974	4.07e-19										WBGene00006947	0.808787	-0.0886477	NA
																WBGene00021277	130.644	0.942447	0.00107545	583.977	-1.45228	1.15e-11										WBGene00004398	41.9316	-2.81415	0.00680327
																WBGene00021286	110.092	0.0258441	0.971667	929.598	-1.08663	5.27e-07										WBGene00006956	9.73328	-0.352396	0.177426
																WBGene00021322	154.623	-0.461715	0.199065	558.689	-1.11752	4.58e-06										WBGene00014244	39.3826	0.0995783	0.88735
																WBGene00021325	48.6697	-0.073359	0.912946	614.693	-1.01904	5.09e-05										WBGene00014251	7.76694	-0.257098	0.564134
																WBGene00021331	21.965	0.21082	0.69522	298.489	-1.18312	5.42e-06										WBGene00014252	38.687	-0.143843	0.783869
																WBGene00021335	14.4254	0.0372781	0.96288	297.295	-5.42217	7.69e-08										WBGene00014253	59.0027	0.04557	0.948553
																WBGene00021347	2.11956	0.386425	0.271876	274.647	-1.66147	1.26e-10										WBGene00000178	22.8922	-0.474747	0.288034
																WBGene00021348	3.54385	0.110951	0.847072	337.757	-1.25744	3.4e-06										WBGene00022665	23.3795	-0.279694	0.579456
																WBGene00021351	143.048	0.70932	0.0248686	898.876	-1.39472	6.2e-11										WBGene00003171	102.864	-0.161396	0.645122
																WBGene00021354	14.8716	0.0951735	0.892535	141.36	-1.00041	0.00109711										WBGene00022679	58.4242	-1.10683	0.00654972
																WBGene00021401	7.22247	0.31424	0.492977	212.287	-1.03711	0.000101089										WBGene00022680	6.66441	-0.404578	0.302039
																WBGene00021412	7.16047	0.031056	0.964728	14.3608	-1.33133	0.00904126										WBGene00013958	36.7354	0.477673	0.277132
																WBGene00021420	90.0363	-1.26258	0.000444773	589.907	-1.2592	2.51e-07										WBGene00001166	143.26	0.905117	0.00359597
																WBGene00021427	22.904	-0.740442	0.0990021	396.621	-1.37713	4.24e-07										WBGene00022695	9.82727	-0.0637568	0.928058
																WBGene00021441	3.1301	-0.0625695	0.896832	171.481	-1.25678	4.49e-05										WBGene00006952	0.924775	0.0970886	NA
																WBGene00021466	180.413	0.274529	0.425787	1088.76	-1.15693	7.08e-08										WBGene00022734	17.5276	-0.00145957	0.999023
																WBGene00021475	8.60137	0.0138872	0.987031	186.648	-1.19877	2.46e-05										WBGene00044063	23.1312	0.0759049	0.909979
																WBGene00021512	22.0661	0.125204	0.845506	181.905	-1.2669	2.43e-06										WBGene00000040	394.94	-0.669667	0.0035412
																WBGene00021514	42.2307	0.558984	0.205299	310.767	-1.14444	2.56e-06										WBGene00001819	224.635	-0.989864	1.89659e-06
																WBGene00021546	33.4468	-0.501216	0.212774	347.997	-1.09308	3.05e-06										WBGene00013982	0.188687	0	NA
																WBGene00021565	0.594718	0.0268136	1	27.5895	-1.15603	0.0107035										WBGene00000425	10.8676	-0.0296417	0.968521
																WBGene00021590	13.97	0.30848	0.531074	33.3218	-3.22364	3.24e-08										WBGene00000179	19.6939	-0.0881153	0.89998
																WBGene00021594	0.188687	0	1	17.2871	-1.7196	0.00171773										WBGene00022644	118.589	0.133855	0.830896
																WBGene00021595	207.985	-0.145573	0.739138	990.694	-2.35635	8.59e-28										WBGene00022645	72.747	0.0631734	0.918771
																WBGene00021603	1.73445	-0.345889	1	22.1594	-1.75053	0.000536195										WBGene00004918	5.66462	0.175024	0.741697
																WBGene00021638	21.293	0.468474	0.288034	204.395	-1.15287	1.64e-05										WBGene00022783	6.08649	0.0708702	0.917116
																WBGene00021660	142.641	0.831287	0.00167419	428.672	-1.33267	2.88e-09										WBGene00022786	5.75973	-0.0164294	0.983299
																WBGene00021686	118.597	0.583039	0.0739164	750.198	-1.03828	6.41e-07										WBGene00014039	0.729135	-0.020677	NA
																WBGene00021687	3.39822	0.87193	0.0700644	113.704	-1.05288	0.000868643										WBGene00014054	49.0371	0.108194	0.858595
																WBGene00021697	479.679	0.159838	0.66597	1421.69	-1.38884	6.24e-12										WBGene00006950	0.573004	-0.0856961	NA
																WBGene00021715	28.6461	2.02775	3.71815e-05	299.956	-1.25649	3.69e-07										WBGene00022789	3.21327	0.00586086	0.992486
																WBGene00021743	8.1262	-0.129846	0.821984	90.421	-2.28834	1.45e-09										WBGene00022792	90.7446	0.254583	0.582564
																WBGene00021745	7.08937	-0.0856977	0.890713	94.186	-1.65007	4.68e-07										WBGene00022793	61.2305	-0.0833492	0.889129
																WBGene00021754	130.755	0.558406	0.0947657	513.846	-1.11838	3.21e-07										WBGene00022801	26.0938	0.330864	0.484967
																WBGene00021757	10.5468	0.155004	0.758486	280.749	-1.9508	4.98e-15										WBGene00002256	2.05805	0.284012	NA
																WBGene00021758	1.29603	0.0531635	1	154.856	-1.10289	0.000106796										WBGene00002134	107.08	-0.311451	0.428698
																WBGene00021768	78.7541	-0.0581421	0.931929	689.139	-1.16788	1.11e-05										WBGene00014083	9.66141	0.39066	0.382119
																WBGene00021785	3.00579	0.143011	0.758773	152.713	-1.73891	9.24e-10										WBGene00006491	6.28166	0.121305	0.843273
																WBGene00021789	68.3762	0.290246	0.402054	430.699	-1.12715	1.42e-06										WBGene00014094	0.216848	0.026769	NA
																WBGene00021813	48.9428	0.159497	0.775086	330.012	-1.51725	2.17e-09										WBGene00003057	5.98047	-0.480767	0.203627
																WBGene00021814	8.99219	-0.194144	0.720715	105.793	-1.18169	0.000197151										WBGene00022649	51.6842	0.353858	0.428698
																WBGene00021828	32.3065	-0.0932737	0.893781	332.763	-1.70217	1.54e-12										WBGene00014106	3.36683	0.145916	0.744921
																WBGene00021829	13.9479	-0.238858	0.641796	327.582	-1.49988	1.33e-09										WBGene00001088	10.9202	0.0113258	0.990832
																WBGene00021830	57.0071	0.455189	0.238375	427.066	-1.5747	8.67e-12										WBGene00014141	9.70718	0.198292	0.680287
																WBGene00021844	16.2555	0.355034	0.442623	461.169	-1.29266	2.54e-08										WBGene00006534	6.64982	0.493698	0.237918
																WBGene00021850	0.312448	0	1	28.2458	-1.12314	0.0122539										WBGene00003928	99.4111	0.927909	0.00352548
																WBGene00021852	206.168	-0.641501	0.0390391	1316.99	-1.186	6.5e-08
																WBGene00021857	196.704	0.401797	0.244865	865.566	-1.05397	3.38e-07
																WBGene00021888	37.8609	-0.351092	0.425735	375.249	-1.44462	6.48e-09
																WBGene00021899	102.238	0.567133	0.116591	782.993	-1.38434	2.59e-11
																WBGene00021920	10.0246	0.00503591	0.998624	316.851	-1.14141	1.12e-05
																WBGene00021930	41.2314	0.254373	0.547096	653.212	-1.05062	2.28e-05
																WBGene00021932	6.35406	0.154908	0.77814	186.951	-1.3754	2.97e-07
																WBGene00021934	230.999	0.0941121	0.787742	775.487	-1.36073	1.45e-10
																WBGene00021935	9.6746	0.275322	0.554271	366.848	-1.25176	1.12e-07
																WBGene00021959	27.6008	0.232163	0.661538	289.721	-1.11052	1.72e-05
																WBGene00022022	14.0851	-0.0481479	0.948553	160.121	-1.54571	8.25e-08
																WBGene00022042	658.965	-0.138988	0.689273	749.301	-1.12029	4.15e-05
																WBGene00022046	136.478	-0.0801738	0.888559	653.326	-2.14889	6.1e-19
																WBGene00022072	1.36909	0.0720028	1	176.498	-1.1569	3.53e-05
																WBGene00022075	3.532	0.0999338	0.819164	280.685	-1.13833	5.15e-05
																WBGene00022076	7.24246	-0.130067	0.791661	85.4305	-1.11685	0.000715803
																WBGene00022092	13.5995	-0.148546	0.806968	207.107	-1.28755	4.99e-06
																WBGene00022117	6.17526	0.615396	0.14338	168.096	-1.9017	2.11e-10
																WBGene00022122	129.521	-2.07645	1.3149e-08	851.726	-1.22264	1.37e-07
																WBGene00022148	121.499	0.653226	0.0309681	622.388	-1.25489	3.27e-09
																WBGene00022159	32.4689	-0.229136	0.664553	317.318	-1.92739	1.08e-15
																WBGene00022188	11.0781	0.130282	0.824348	277.73	-1.31106	1.93e-07
																WBGene00022230	6.25888	0.192213	0.715533	95.6091	-1.7071	4.18e-06
																WBGene00022235	314.614	0.229179	0.370277	2034.15	-1.12196	5.95e-06
																WBGene00022346	4.21848	0.0998342	0.845325	122.455	-1.10533	0.000217605
																WBGene00022371	7.1061	0.226989	0.608673	157.105	-1.29249	9.12e-06
																WBGene00022373	56.2071	0.0742202	0.909477	545.411	-1.93794	9.8e-17
																WBGene00022382	64.5802	0.596761	0.12125	507.582	-1.98784	2.16e-14
																WBGene00022394	9.28781	-0.405497	0.376797	365.588	-1.35389	4.13e-09
																WBGene00022416	1.13299	0.17413	1	75.9463	-1.21558	0.000528352
																WBGene00022470	18.1473	-0.218519	0.689273	388.222	-1.4374	2.86e-10
																WBGene00022493	47.186	0.975605	0.011362	295.575	-1.51927	2.77e-10
																WBGene00022497	36.6514	1.05431	0.0042278	324.436	-1.15118	7.75e-05
																WBGene00022599	103.103	0.253097	0.584326	645.604	-1.41535	3.77e-09
																WBGene00022645	72.747	0.0631734	0.918771	209.909	-2.29884	2.8e-15
																WBGene00022665	23.3795	-0.279694	0.579456	111.496	-1.06006	0.000756358
																WBGene00022683	11.2418	0.174022	0.762869	173.464	-3.03132	1.16e-22
																WBGene00022734	17.5276	-0.00145957	0.999023	417.257	-1.1184	1.23e-06
																WBGene00022738	81.2368	-0.0480625	0.943366	739.501	-1.01372	1.89e-06
																WBGene00022739	310.457	0.991608	2.13103e-09	991.249	-1.02924	3.31e-06
																WBGene00022765	74.2923	0.452672	0.284773	509.887	-1.53655	3.14e-12
																WBGene00022783	6.08649	0.0708702	0.917116	207.563	-1.41411	2.17e-07
																WBGene00022792	90.7446	0.254583	0.582564	442.343	-1.74931	1.92e-14
																WBGene00022813	13.8778	0.314821	0.508533	72.6738	-1.21022	0.000555545
																WBGene00022851	25.8724	0.373491	0.425735	402.072	-1.51461	1.6e-10
																WBGene00022852	19.0261	0.435504	0.331485	421.908	-1.57804	3.71e-12
																WBGene00022856	310.881	-0.105217	0.860599	1053.85	-1.7506	1.75e-17
																WBGene00022864	4.31675	0.167127	0.71076	211.042	-1.36078	3.27e-07
																WBGene00023067	0.647596	0	1	1537	-1.63748	1.49e-08
																WBGene00023068	7.50242	0.0574666	0.934798	2429.62	-1.12173	0.0171374
																WBGene00023419	1.12123	-0.144216	1	214.673	-1.64755	2.9e-09
																WBGene00023422	11.8518	0.14148	0.805446	194.182	-1.55107	5.73e-09
																WBGene00023487	3.68282	0.0467061	0.947011	331.996	-1.11939	7.62e-06
																WBGene00023489	4.52182	-0.41115	0.26684	109.864	-2.59419	2e-14
																WBGene00043156	2.78821	-0.0208628	0.969538	244.491	-1.32169	1.79e-07
																WBGene00044026	67.3103	-0.105422	0.844233	389.441	-1.18186	2.5e-06
																WBGene00044083	4.57988	0.170837	0.714791	282.65	-1.5588	1.6e-10
																WBGene00044107	7.21012	-0.368151	0.420929	35.1357	-1.88749	8.79e-05
																WBGene00044132	4.37947	1.78816	0.0158062	73.048	-1.01478	0.00367857
																WBGene00044287	0.216848	0.026769	1	38.1187	-1.54712	0.000296802
																WBGene00044294	61.5566	-0.140845	0.81113	526.661	-1.23568	1.33e-08
																WBGene00044296	15.3601	-0.585846	0.190631	365.716	-2.16167	1.25e-19
																WBGene00044310	0.778555	0.0890737	1	98.2365	-1.25007	0.000106427
																WBGene00044318	12.3579	0.130332	0.831756	263.087	-2.12005	2.62e-15
																WBGene00044321	61.5381	-0.427294	0.247361	934.695	-1.47117	1.16e-11
																WBGene00044323	7.39109	-0.0402247	0.960086	126.611	-1.25881	2.63e-05
																WBGene00044324	4.83673	0.0409029	0.948822	235.006	-1.36447	5.27e-07
																WBGene00044344	11.805	0.063333	0.926342	282.258	-1.40856	6.77e-09
																WBGene00044466	0.615158	0.0450955	1	131.941	-1.00423	0.000632402
																WBGene00044469	19.0649	-0.165805	0.777161	61.9764	-2.04374	1.13e-07
																WBGene00044483	7.75093	0.215236	0.646955	162.307	-1.1958	2.9e-05
																WBGene00044488	36.3703	0.119963	0.845506	121.701	-3.12461	1.88e-19
																WBGene00044514	6.19671	-0.582674	0.15219	49.7814	-1.22653	0.00446364
																WBGene00044584	0.188687	0	1	37.6379	-1.25327	0.00246056
																WBGene00044638	3.06616	0.12875	0.775086	45.274	-1.47056	0.00127539
																WBGene00044696	21.837	0.0459446	0.949702	421.295	-1.25234	6.26e-07
																WBGene00044746	1.54478	0.158419	1	190.584	-1.46617	2.91e-07
																WBGene00044789	27.6378	0.718332	0.0891551	404.955	-1.39839	3.89e-09
																WBGene00044894	2.50612	-0.0553949	0.909582	75.7191	-1.23108	0.000368813
																WBGene00045078	0.746773	0.0881819	1	72.8728	-1.18405	0.000903282
																WBGene00045246	0.27106	0.0341824	1	44.4728	-1.76604	3.91e-05
																WBGene00045272	0.102559	0	1	165.297	-1.06275	0.0288962
																WBGene00045305	5.04707	0.0916286	0.885109	255.518	-2.03149	1.18e-15
																WBGene00045407	3.01577	0.0557781	0.911774	144.88	-1.1239	0.000201683
																WBGene00045433	106.836	0.819313	0.0165834	238.318	-1.46001	8.59e-09
																WBGene00045455	3.51458	-0.0117053	0.984726	76.195	-2.19278	5.31e-09
																WBGene00050885	2.20007	0.0476625	0.932632	103.692	-1.28782	0.000145295
																WBGene00077526	51.9673	0.0318548	0.9673	584.26	-1.52426	1.32e-09
																WBGene00077757	1.04975	0.0256094	1	51.3789	-1.66045	3.93e-05
																WBGene00185067	17.6779	0.0348058	0.963708	212.967	-1.14782	6.04e-05
																WBGene00189958	4.75602	-0.00547503	0.995038	143.922	-1.59308	2.02e-07
																WBGene00194680	0.312448	0	1	20.9232	-1.31549	0.00708251
																WBGene00206354	0.375853	0.0450951	1	45.1744	-1.65107	6.12e-05
																WBGene00206418	0.458987	0.0520814	1	80.2026	-1.05314	0.00236879
																WBGene00206525	3.36631	-0.0572191	0.895802	66.9261	-1.02437	0.00388858
[truncated: 13 more columns]

## Sheet: D
Fig 4A								Fig 4B					Figure 4C	degron::GFP::rpoa-2; col-10p::TIR1
	degron::GFP::rpoa-2; promoter::TIR1								degron::GFP; col-10p::TIR1					(-IAA)				(+IAA)
Body length (µm)	eft-3p	col-10p	myo-2p	myo-3p	ges-1p	sun-1p		Body Length (µm)	rpoa-2	grwd-1	tsr-2		Body Length (µm)	Day_1	Day_2	Day_3		Day_1	Day_2	Day_3
1	303.871	362.867	457.726	659.062	763.061	961.956		1	316.443	290.08	303.557		1	270.49	573.445	917.641		191.441	243.709	238.201
2	340.859	322.777	513.62	574.256	757.58	808.061		2	322.017	293.577	296.15		2	271.097	579.583	780.449		247.185	257.302	259.141
3	347.491	341.664	496.729	588.889	775.797	863.904		3	310.57	310.558	363.008		3	245.255	645.738	842.412		273.533	301.793	273.449
4	291.432	378.409	509.729	648.224	778.797	989.971		4	313.459	288.333	315.526		4	278.936	510.373	838.166		258.312	271.534	268.177
5	290.573	365.269	539.906	626.584	821.241	858.862		5	282.218	273.432	282.693		5	280.141	517.681	781.297		231.815	259.27	266.951
6	330.752	375.782	515.888	644.637	745.415	905.328		6	326.532	291.82	261.66		6	246.796	567.56	847.899		242.201	192.139	262.457
7	323.064	371.72	512.274	594.254	842.05	882.964		7	292.957	256.643	311.936		7	293.242	575.027	834.982		240.483	264.811	269.853
8	328.961	350.296	526.705	616.556	797.416	998.685		8	355.446	288.403	307.993		8	201.301	460.113	809.177		224.148	280.034	267.755
9	325.453	384.944	441.227	625.453	713.372	822.202		9	291.605	336.44	295.772		9	278.105	502.602	804.679		236.334	258.889	266.275
10	349.169	391.701	440.238	619.497	724.888	898.195		10	314.432	322.463	302.925		10	271.673	554.382	760.122		245.939	309.143	286.555
11	281.723	368.948	530.316	645.969	692.269	922.805		11	296.321	315.484	340.207		11	272.159	578.333	889.708		238.214	275.009	255.408
12	304.333	355.768	513.095	434.744	654.952	1084.43		12	307.706	317.419	301.145		12	282.703	577.416	818.232		235.748	299.426	226.588
13	307.826	378.778	515.062	651.232	405.953	1079.41		13	309.247	313.759	261.612		13	236.823	496.574	808.287		241.751	276.447	275.479
14	292.948	363.326	490.982	637.747	672.371	931.048		14	294.776	322.347	300.297		14	236.645	477.295	785.098		216.491	273.243	260.777
15	294.899	325.639	414.354	572.778	731.472	1090.82		15	301.1	306.259	301.527		15	217.701	568.689	903.682		220.255	285.697	255.421
16	356.728	296.113	527.069	586.614	747.931	1117.75		16	301.393	322.493	284.83		16	261.659	525.687	831.462		256.772	296.648	270.911
17	335.252	356.37	506.426	622.692	719.078	1007.29		17	319.368	318.161	318.84		17	221.906	516.495	875.327		261.495	271.12	282.978
18	352.744	358.619	489.939	627.953	589.946	999.935		18	338.681	327.069	316.014		18	248.307	508.029	818.456		193.513	287.445	270.126
19	324.525	351.842	526.763	600.491	711.554	912.207		19	304.512	313.621	301.596		19	256.191	560.531	779.857		252.991	270.688	262.2
20	329.191	363.682	501.661	588.777	917.704	884.427		20	300.671	332.991	313.797		20	252.285	526.388	910.78		195.497	269.896	280.115
21	322.693	341.04	516.933	595.656	494.959	1034.5							21	264.351	746.409	733.112		235.029	270.89	258.182
22	332.722	365.776	510.493	601.495	788.226	1000.18							22	261.654	473.223	658.181		253.218	272.051	172.12
23	340.781	306.636	466.988	614.74	826.256	898.23							23	256.151	365.765	858.512		252.993	283.139	254.347
24	345.003	369.313	461.324	623.656	728.865	984.81							24	265.242	624.101	771.582		225.721	282.946	245.75
25	310.618	345.133	503.399	674.607	692.357	1044.13		Box plot statistics					25	204.93	554.448	743.764		237.119	279.258	204.347
26	318.276	337.863	512.211	640.201	746.957	945.571			degron::GFP; col-10p::TIR1				26	278.555	487.57	776.304		223.962	285.253	212.351
27	321.605	377.758	426.305	645.378	706.11	983.847			rpoa-2	grwd-1	tsr-2		27	250.302	538.763	839.84		265.412	295.27	262.756
28	304.21	377.684	517.896	637.526	587.628	943.424		Upper whisker	338.68	336.44	340.21		28	266.656	633.089	892.388		217.531	242.371	249.626
29	318.226	380.891	414.922	618.914	708.21	996.659		3rd quartile	317.91	322.4	314.66		29	254.402	431.912	915.517		257.607	191.886	268.076
30	316.342	374.773	493.842	657.836	749.864	881.624		Median	308.48	313.69	302.26		30	264.047	547.197	1035.04		212.28	274.276	256.447
31	332.406	349.796	498.638	753.03	706.671	961.823		1st quartile	298.5	290.95	295.96		31	284.98	547.144	955.295		217.08	271.722	249.959
32	326.92	342.42	532.689	664.935	875.767	890.643		Lower whisker	282.22	256.64	282.69		32	282.1	439.424	929.557		222.033	314.048	290.209
33	319.214	352.614	492.802	590.902	729.408	939.622		Nr. of data points	20	20	20		33	280.576	563.866	949.18		248.52	298.863	234.462
34	326.013	386.449	550.337	595.649	758.332	945.541		Mean	309.97	307.07	304.05		34	247.592	445.694	1000.2		214.86	294.81	244.743
35	323.717	377.228	516.195	589.037	719.216	963.621		p value	1	0.631084	0.665393		35	255	658.43	754.644		229.055	275.406	247.375
36	324.088	357.566	498.992	621.122	725.279	942.705		padj		1.89325	1.99618		36	275.293	627.603	818.877		245.529	270.796	258.437
37	296.884	368.275	532.449	616.598	627.908	928.027		(independent t test)					37	209.756	508.017	729.925		228.612	296.549	261.215
38	286.101	355.719	484.125	583.522	875.867	973.153							38	299.258	496.292	786.984		230.543	276.738	258.924
39	309.628	352.482	460.4	603.387	764.504	1080.17							39	290.084	416.876	713.732		235.759	265.779	260.991
40	331.012	318.171	466.64	575.062	783.154	1003.59							40	220.835	650.841	838.663		201.396	296.593	239.687
41	332.519	359.087	461.692	604.693	808.593	966.361
42	314.312	331.544	351.224	550.631	769.261	944.132							Box plot statistics
43	316.691	370.771	465.571	680.019	753.581	1057.99								degron::GFP::rpoa-2; col-10p::TIR1
44	341.297	325.984	458.32	637.871	812.063	952.123								(-IAA)				(+IAA)
45	318.22	365.467	518.438	652.932	715.984	951.825								Day_1	Day_2	Day_3		Day_1	Day_2	Day_3
46	308.805	350.783	551.592	619.137	797.728	1082.21							Upper whisker	309.39	504.03	898.98		263.5	276.79	294.4
47	329.786	372.225	506.179	701.508	746.506	930.785							3rd quartile	286.38	435.41	777.26		245.86	264.32	272.93
48	320.438	332.93	564.744	586.645	727.294	934.941							Median	270.51	402.09	700.48		234.78	259.81	253.98
49	334.418	296.049	525.009	641.539	768.424	1152.41							1st quartile	250.82	365.44	645.16		222.44	248.89	245.96
50	319.138	378.555	573.907	706.792	769.059	962.338							Lower whisker	212.33	303.51	588.95		204.02	227.85	233.46
													Nr. of data points	40	40	40		40	40	40
Box plot statistics													Mean	269.05	402.99	716.44		234.26	258.73	264.55
	degron::GFP::rpoa-2; promoter::TIR1												p value	1	4.81919e-36			1	7.10449e-12	1.56502e-05
	eft-3p	col-10p	myo-2p	myo-3p	ges-1p	sun-1p							p value		1	5.3167e-28			1	0.000638566
Upper whisker	356.73	391.7	573.91	706.79	875.87	1090.82							(independent t test)
3rd quartile	332.41	372.22	518.44	645.38	778.8	1000.18
Median	322.88	358.85	506.3	620.31	746.73	956.97
1st quartile	309.63	342.42	466.64	594.25	711.55	922.8
Lower whisker	281.72	306.64	414.35	550.63	627.91	808.06
Nr. of data points	50	50	50	50	50	50
Mean	321.08	355.71	496.08	621.03	736.54	965.94
p value		1.76724e-13	1.13624e-47	4.12121e-65	7.58273e-55	1.35277e-78
padj		1.06034e-12	6.81747e-47	2.47272e-64	4.54964e-54	8.11663e-78
(independent t test)

## Sheet: E
Fig 5C																				Fig 5D
Data for: nuclear pore complex (GO.0005643 )					Data for: proteosome complex (GO.0000502)					Data for: structural constituent of cuticle (GO.0042302)					Data for: transmembrane transporter activity (GO.0022804)					col-10 expression cell type	facet	tpm	prop.cells.expr	n.umi	total.n.umi.for.facet		phat-5expression cell type	facet	tpm	prop.cells.expr	n.umi	total.n.umi.for.facet		C05E11.3 cell type expression	facet	tpm	prop.cells.expr	n.umi	total.n.umi.for.facet		F36H9.7 cell type expression	facet	tpm	prop.cells.expr	n.umi	total.n.umi.for.facet
	GENE	log2 Fold Change	CONDITION			GENE	log2 Fold Change	CONDITION			GENE	log2 Fold Change	CONDITION			GENE	FC	CONDITION		Non-seam hypodermis	Non-seam hypodermis	3915.81	0.658027	4499	1059546		Pharyngeal gland	Pharyngeal gland	1801.83	0.091954	346	226609		Pharyngeal neurons	Pharyngeal neurons	259.682	0.0605096	23	85381		Touch receptor neurons	Touch receptor neurons	275.757	0.0568862	35	103343
1	WBGene00002072	-0.636896	eft3		1	WBGene00003922	0.914182	eft3		1	WBGene00000599	-1.0655	eft3		1	WBGene00001137	-0.542751	eft3		Seam cells	Seam cells	3183.55	0.673083	13202	4469300		Pharyngeal muscle	Pharyngeal muscle	24.1798	0.0030303	34	297590		Dopaminergic neurons	Dopaminergic neurons	200.952	0.0428571	4	19611		GABAergic neurons	GABAergic neurons	123.908	0.03	16	95965
2	WBGene00002072	-1.22956	col10		2	WBGene00003922	0.781902	col10		2	WBGene00000599	-1.12931	col10		2	WBGene00001137	-0.44735	col10		Rectum	Rectum	1013.27	0.377193	168	163396		Cholinergic neurons	Cholinergic neurons	15.3941	0.000985222	2	359605		Cholinergic neurons	Cholinergic neurons	129.918	0.0403941	53	359605		Cholinergic neurons	Cholinergic neurons	91.6827	0.0206897	44	359605
3	WBGene00003210	1.55218	eft3		3	WBGene00003924	0.731825	eft3		3	WBGene00000616	-0.97185	eft3		3	WBGene00003408	1.4936	eft3		Vulval precursors	Vulval precursors	548.789	0.30444	362	569719		Intestine	Intestine	1.15917	0.00203666	1	1230975		Touch receptor neurons	Touch receptor neurons	59.0167	0.011976	4	103343		Other interneurons	Other interneurons	47.0143	0.00451467	4	172852
4	WBGene00003210	1.35085	col10		4	WBGene00003924	0.803254	col10		4	WBGene00000616	-2.41315	col10		4	WBGene00003408	1.91516	col10		Excretory cells	Excretory cells	174.587	0.0592105	13	136134		Am/PH sheath cells	Am/PH sheath cells	0	0	0	507152		Other interneurons	Other interneurons	46.8374	0.020316	10	172852		flp-1(+) interneurons	flp-1(+) interneurons	36.3936	0.00446429	3	96267
5	WBGene00003789	1.33017	eft3		5	WBGene00003928	0.927909	eft3		5	WBGene00000649	-6.9519	eft3		5	WBGene00003409	0.207275	eft3		Pharyngeal muscle	Pharyngeal muscle	76.7552	0.00909091	14	297590		Body wall muscle	Body wall muscle	0	0	0	19390434		Oxygen sensory neurons	Oxygen sensory neurons	37.926	0.00983607	3	90374		Ciliated sensory neurons	Ciliated sensory neurons	32.274	0.0023753	5	276100
6	WBGene00003789	0.733557	col10		6	WBGene00003928	0.648798	col10		6	WBGene00000649	-8.1148	col10		6	WBGene00003409	0.946792	col10		Socket cells	Socket cells	66.7849	0.0167598	10	184774		Canal associated neurons	Canal associated neurons	0	0	0	76643		Canal associated neurons	Canal associated neurons	29.6382	0.0125523	5	76643		Am/PH sheath cells	Am/PH sheath cells	3.56735	0.00273973	1	507152
7	WBGene00003794	0.982018	eft3		7	WBGene00004458	0.676812	eft3		7	WBGene00000656	-0.404835	eft3		7	WBGene00003412	1.08137	eft3		Pharyngeal epithelia	Pharyngeal epithelia	58.1799	0.0200803	27	405019		Ciliated sensory neurons	Ciliated sensory neurons	0	0	0	276100		GABAergic neurons	GABAergic neurons	25.6004	0.0075	3	95965		Coelomocytes	Coelomocytes	1.44529	0.000736377	2	544263
8	WBGene00003794	0.658975	col10		8	WBGene00004458	0.553548	col10		8	WBGene00000656	-1.79564	col10		8	WBGene00003412	1.2119	col10		Am/PH sheath cells	Am/PH sheath cells	52.4317	0.030137	14	507152		Coelomocytes	Coelomocytes	0	0	0	544263		Ciliated sensory neurons	Ciliated sensory neurons	12.0198	0.00356295	4	276100		Germline	Germline	0.654354	0.00145712	8	10140434
9	WBGene00003795	1.85527	eft3		9	WBGene00004459	0.67814	eft3		9	WBGene00000665	-7.38057	eft3		9	WBGene00003517	-0.260414	eft3		GABAergic neurons	GABAergic neurons	30.8764	0.005	2	95965		Distal tip cells	Distal tip cells	0	0	0	202581		Coelomocytes	Coelomocytes	7.09156	0.00294551	5	544263		Seam cells	Seam cells	0.345331	0.00061106	3	4469300
10	WBGene00003795	1.4328	col10		10	WBGene00004459	0.763784	col10		10	WBGene00000665	-8.60758	col10		10	WBGene00003517	-1.34958	col10		Oxygen sensory neurons	Oxygen sensory neurons	29.8063	0.00327869	2	90374		Dopaminergic neurons	Dopaminergic neurons	0	0	0	19611		Am/PH sheath cells	Am/PH sheath cells	7.02494	0.00273973	1	507152		Body wall muscle	Body wall muscle	0.0324273	0.000102859	1	19390434
11	WBGene00003796	1.63787	eft3		11	WBGene00004461	0.532917	eft3		11	WBGene00000666	-0.550952	eft3		11	WBGene00003566	-0.333878	eft3		Pharyngeal gland	Pharyngeal gland	20.2143	0.0114943	8	226609		Excretory cells	Excretory cells	0	0	0	136134		Pharyngeal muscle	Pharyngeal muscle	6.75402	0.0030303	3	297590		Canal associated neurons	Canal associated neurons	0	0	0	76643
12	WBGene00003796	1.07153	col10		12	WBGene00004461	0.744324	col10		12	WBGene00000666	-1.42725	col10		12	WBGene00003566	-0.897822	col10		Sex myoblasts	Sex myoblasts	17.8668	0.00687285	12	377288		flp-1(+) interneurons	flp-1(+) interneurons	0	0	0	96267		Intestine	Intestine	6.58345	0.01222	6	1230975		Distal tip cells	Distal tip cells	0	0	0	202581
13	WBGene00003797	1.66378	eft3		13	WBGene00004463	0.877654	eft3		13	WBGene00000668	-0.582369	eft3		13	WBGene00003731	-0.239728	eft3		Distal tip cells	Distal tip cells	17.8236	0.0165289	3	202581		GABAergic neurons	GABAergic neurons	0	0	0	95965		Socket cells	Socket cells	6.31967	0.0027933	1	184774		Dopaminergic neurons	Dopaminergic neurons	0	0	0	19611
14	WBGene00003797	1.11507	col10		14	WBGene00004463	0.718009	col10		14	WBGene00000668	-1.32624	col10		14	WBGene00003731	-1.34878	col10		Intestine	Intestine	13.8226	0.0224033	13	1230975		Germline	Germline	0	0	0	10140434		Pharyngeal epithelia	Pharyngeal epithelia	5.87921	0.00267738	3	405019		Excretory cells	Excretory cells	0	0	0	136134
15	WBGene00003798	1.78402	eft3		15	WBGene00004467	1.24839	eft3		15	WBGene00000669	-0.487112	eft3		15	WBGene00003995	1.79411	eft3		Other interneurons	Other interneurons	13.1114	0.00451467	4	172852		Intestinal/rectal muscle	Intestinal/rectal muscle	0	0	0	439170		Non-seam hypodermis	Non-seam hypodermis	2.12213	0.00083612	1	1059546		Intestinal/rectal muscle	Intestinal/rectal muscle	0	0	0	439170
16	WBGene00003798	1.30088	col10		16	WBGene00004467	0.963512	col10		16	WBGene00000669	-1.09662	col10		16	WBGene00003995	1.85311	col10		flp-1(+) interneurons	flp-1(+) interneurons	11.3943	0.00446429	5	96267		Non-seam hypodermis	Non-seam hypodermis	0	0	0	1059546		Pharyngeal gland	Pharyngeal gland	1.85182	0.00383142	1	226609		Intestine	Intestine	0	0	0	1230975
					17	WBGene00004502	0.628108	eft3		17	WBGene00000681	-1.08852	eft3		17	WBGene00004002	8.29754	eft3		Cholinergic neurons	Cholinergic neurons	10.2272	0.000985222	3	359605		Other interneurons	Other interneurons	0	0	0	172852		Somatic gonad precursors	Somatic gonad precursors	1.81955	0.00289855	1	823856		Non-seam hypodermis	Non-seam hypodermis	0	0	0	1059546
					18	WBGene00004502	0.662098	col10		18	WBGene00000681	-2.50984	col10		18	WBGene00004002	7.55856	col10		Canal associated neurons	Canal associated neurons	10.0338	0.0041841	1	76643		Oxygen sensory neurons	Oxygen sensory neurons	0	0	0	90374		Seam cells	Seam cells	0.606536	0.00061106	2	4469300		Oxygen sensory neurons	Oxygen sensory neurons	0	0	0	90374
					19	WBGene00004504	0.75068	eft3		19	WBGene00000699	-1.8686	eft3		19	WBGene00004902	-0.768501	eft3		Germline	Germline	8.37786	0.00749376	96	10140434		Pharyngeal epithelia	Pharyngeal epithelia	0	0	0	405019		Body wall muscle	Body wall muscle	0.30937	0.000514297	5	19390434		Pharyngeal epithelia	Pharyngeal epithelia	0	0	0	405019
					20	WBGene00004504	0.762399	col10		20	WBGene00000699	-2.81655	col10		20	WBGene00004902	-1.02527	col10		Ciliated sensory neurons	Ciliated sensory neurons	7.01582	0.0023753	2	276100		Pharyngeal neurons	Pharyngeal neurons	0	0	0	85381		Germline	Germline	0.0750937	0.00020816	1	10140434		Pharyngeal gland	Pharyngeal gland	0	0	0	226609
										21	WBGene00000717	-0.757786	eft3		21	WBGene00006921	-1.11552	eft3		Somatic gonad precursors	Somatic gonad precursors	6.15901	0.0057971	3	823856		Rectum	Rectum	0	0	0	163396		Distal tip cells	Distal tip cells	0	0	0	202581		Pharyngeal muscle	Pharyngeal muscle	0	0	0	297590
										22	WBGene00000717	-1.24321	col10		22	WBGene00006921	-0.516422	col10		Body wall muscle	Body wall muscle	5.62204	0.00514297	83	19390434		Seam cells	Seam cells	0	0	0	4469300		Excretory cells	Excretory cells	0	0	0	136134		Pharyngeal neurons	Pharyngeal neurons	0	0	0	85381
										23	WBGene00000720	-0.381076	eft3		23	WBGene00009920	-0.174147	eft3		Intestinal/rectal muscle	Intestinal/rectal muscle	3.49188	0.00324675	5	439170		Sex myoblasts	Sex myoblasts	0	0	0	377288		flp-1(+) interneurons	flp-1(+) interneurons	0	0	0	96267		Rectum	Rectum	0	0	0	163396
										24	WBGene00000720	-1.41691	col10		24	WBGene00009920	-0.326737	col10		Coelomocytes	Coelomocytes	1.88815	0.000736377	1	544263		Socket cells	Socket cells	0	0	0	184774		Intestinal/rectal muscle	Intestinal/rectal muscle	0	0	0	439170		Sex myoblasts	Sex myoblasts	0	0	0	377288
										25	WBGene00000732	-1.55837	eft3		25	WBGene00010130	-0.817106	eft3		Dopaminergic neurons	Dopaminergic neurons	0	0	0	19611		Somatic gonad precursors	Somatic gonad precursors	0	0	0	823856		Rectum	Rectum	0	0	0	163396		Socket cells	Socket cells	0	0	0	184774
										26	WBGene00000732	-1.23285	col10		26	WBGene00010130	-0.467977	col10		Pharyngeal neurons	Pharyngeal neurons	0	0	0	85381		Touch receptor neurons	Touch receptor neurons	0	0	0	103343		Sex myoblasts	Sex myoblasts	0	0	0	377288		Somatic gonad precursors	Somatic gonad precursors	0	0	0	823856
										27	WBGene00000733	-0.703897	eft3		27	WBGene00013025	-1.25629	eft3		Touch receptor neurons	Touch receptor neurons	0	0	0	103343		Vulval precursors	Vulval precursors	0	0	0	569719		Vulval precursors	Vulval precursors	0	0	0	569719		Vulval precursors	Vulval precursors	0	0	0	569719
										28	WBGene00000733	-1.91362	col10		28	WBGene00013025	-0.578655	col10
										29	WBGene00000739	-0.467164	eft3		29	WBGene00017119	-0.881294	eft3
										30	WBGene00000739	-0.900046	col10		30	WBGene00017119	-0.733279	col10
										31	WBGene00000740	-0.910902	eft3		31	WBGene00019875	-0.376233	eft3
										32	WBGene00000740	-0.940689	col10		32	WBGene00019875	-0.536107	col10
										33	WBGene00000741	-0.470276	eft3
										34	WBGene00000741	-0.908263	col10
										35	WBGene00000742	-0.837435	eft3
										36	WBGene00000742	-1.33205	col10
										37	WBGene00000743	-1.02656	eft3
										38	WBGene00000743	-0.943399	col10
										39	WBGene00000753	-2.76463	eft3
										40	WBGene00000753	-4.02023	col10
										41	WBGene00001066	-7.4355	eft3
										42	WBGene00001066	-8.68419	col10
										43	WBGene00001067	-7.57166	eft3
										44	WBGene00001067	-8.77592	col10
										45	WBGene00001070	-7.80315	eft3
										46	WBGene00001070	-8.98325	col10
										47	WBGene00001074	-7.37337	eft3
										48	WBGene00001074	-8.66435	col10
										49	WBGene00003057	-0.480767	eft3
										50	WBGene00003057	-4.1199	col10
										51	WBGene00004300	-1.22202	eft3
										52	WBGene00004300	-2.18458	col10
										53	WBGene00004398	-2.81415	eft3
										54	WBGene00004398	-1.21121	col10
										55	WBGene00005016	-2.48177	eft3
										56	WBGene00005016	-4.28051	col10
										57	WBGene00005018	-2.24328	eft3
										58	WBGene00005018	-0.892544	col10
										59	WBGene00009983	-1.68078	eft3
										60	WBGene00009983	-0.769664	col10

## Sheet: F
Fig 6A												Fig 6D																															Fig 6E
		hsp-16.41p::mKate2; grwd-1::degron::GFP; eft-3p::TIR1					hsp-16.41p::mKate2; grwd-1::degron::GFP; col-10p::TIR1					Data for: calcium-dependent phospholipid binding (GO.0005544)					Data for: extracellular space (GO.0005615)					Data for: oxidation-reduction process (GO.0055114)					Data for: structural constituent of cuticle (GO.0042302)					Data for: single-organism biosynthetic process (GO.0044711)					Data for: isomerase activity ( GO.0016853)						ttr family gene expression	RNAseq_log2_fold_change	MassSpec_log2_fold_change			gst family gene expression	RNAseq_log2_fold_change
	mKate2 intensity	(-)IAA	worm number	(+)IAA	worm number		(-)IAA	worm number	(+)IAA	worm number			GENE	log2 Fold Change	CONDITION			GENE	log2 Fold Change	CONDITION			GENE	log2 Fold Change	CONDITION			GENE	log2 Fold Change	CONDITION			GENE	log2 Fold Change	CONDITION			GENE	log2 Fold Change	CONDITION	paired		ttr-18	-0.686944	0.961			gst-1	0.281716
		114.958	11	31.9807	2		137.818	2	14.4822	4		1	WBGene00003588	1.87	protein		1	WBGene00000903	2.36	protein		1	WBGene00000111	2.29	protein		1	WBGene00000599	-3.63	protein		1	WBGene00001149	-6.12	protein		1	WBGene00001428	-4.92	protein	1		ttr-5	-0.0461464	5.48			gst-4	1.03659
		115.957	5	6.36081	2		128.669	3	14.1696	2		2	WBGene00003588	-0.0194655	RNA		2	WBGene00000903	0.164788	RNA		2	WBGene00000111	0.363084	RNA		2	WBGene00000599	-1.12931	RNA		2	WBGene00001149	-0.420803	RNA		2	WBGene00001428	-0.195217	RNA	1		ttr-44	0.469253	3.4			gst-5	0.552531
		115.589	5	0.207304	5		102.93	2	11.9796	5		3	WBGene00003589	1.74	protein		3	WBGene00006947	-4.33	protein		3	WBGene00000829	5.21	protein		3	WBGene00000618	-4.02	protein		3	WBGene00008205	-2.2	protein		3	WBGene00001430	-2.47	protein	2		ttr-51	0.169397	4.11			gst-6	0.444069
		120.152	9	0.25792	5		94.091	4	13.4523	4		4	WBGene00003589	0.179537	RNA		4	WBGene00006947	-0.0379209	RNA		4	WBGene00000829	0.243995	RNA		4	WBGene00000618	-0.523611	RNA		4	WBGene00008205	-0.811054	RNA		4	WBGene00001430	-0.153196	RNA	2		ttr-2	-0.474907	2.17			gst-7	0.739798
		98.201	13	0.224233	6		110.743	2.5	8.15127	1		5	WBGene00003590	2.92	protein		5	WBGene00008040	5.48	protein		5	WBGene00000966	3.04	protein		5	WBGene00000649	-3.26	protein		5	WBGene00008564	-2.66	protein		5	WBGene00001432	-1.99	protein	3		ttr-15	-0.348627	0.388			gst-10	0.580163
		113.778	12	0.969378	4		107.376	4	10.1823	2		6	WBGene00003590	0.970653	RNA		6	WBGene00008040	-0.0461464	RNA		6	WBGene00000966	0.261289	RNA		6	WBGene00000649	-8.1148	RNA		6	WBGene00008564	-0.280522	RNA		6	WBGene00001432	0.0898537	RNA	3		ttr-46	0.5472	1.95			gst-12	-0.156823
			55		24		110.114	3	15.9295	2							7	WBGene00011571	1.95	protein		7	WBGene00000977	3.24	protein		7	WBGene00000717	-4.4	protein		7	WBGene00008565	-5.01	protein		7	WBGene00007101	-2.47	protein	4		ttr-16	0.369108	1.69			gst-13	0.10191
								20.5		20							8	WBGene00011571	0.5472	RNA		8	WBGene00000977	-0.0785612	RNA		8	WBGene00000717	-1.24321	RNA		8	WBGene00008565	0.45881	RNA		8	WBGene00007101	0.373545	RNA	4		ttr-17	-0.19663	2.26			gst-14	-0.105142
																	9	WBGene00012383	2.26	protein		9	WBGene00000978	2.91	protein		9	WBGene00000730	-3.11	protein		9	WBGene00011272	-2.27	protein		9	WBGene00015464	-5.54	protein	5		ttr-24	0.183712	2.07			gst-15	0.0731451
																	10	WBGene00012383	-0.19663	RNA		10	WBGene00000978	0.035631	RNA		10	WBGene00000730	-0.00613815	RNA		10	WBGene00011272	-0.0210023	RNA		10	WBGene00015464	-0.315432	RNA	5		ttr-25	0.171607	2.59			gst-16	0.00353159
		hsp-16.41p::mKate2; grwd-1::degron::GFP; eft-3p::TIR1					hsp-16.41p::mKate2; grwd-1::degron::GFP; col-10p::TIR1										11	WBGene00013078	2.59	protein		11	WBGene00000986	5.41	protein		11	WBGene00001066	-4.71	protein		11	WBGene00011559	-1.74	protein		11	WBGene00015781	-2.09	protein	6		ttr-26	-0.149907	0.402			gst-20	-0.301178
		(-)IAA		(+)IAA			(-)IAA		(+)IAA								12	WBGene00013078	0.171607	RNA		12	WBGene00000986	-0.514073	RNA		12	WBGene00001066	-8.68419	RNA		12	WBGene00011559	0.0783779	RNA		12	WBGene00015781	-0.113234	RNA	6		ttr-41	0.237483	1.9			gst-24	3.04916
	Average	113.106		6.66672			113.106		12.621								13	WBGene00017374	1.9	protein		13	WBGene00001077	-2.69	protein		13	WBGene00001067	-4.3	protein		13	WBGene00011740	-2.71	protein		13	WBGene00019154	-7.29	protein	7		ttr-35	0.177906	0.535			gst-26	0.0825696
	SD	7.61545		12.6305			15.0851		2.703								14	WBGene00017374	0.237483	RNA		14	WBGene00001077	0.0746718	RNA		14	WBGene00001067	-8.77592	RNA		14	WBGene00011740	0.0112209	RNA		14	WBGene00019154	-0.114597	RNA	7		ttr-47	0.795027	2.49			gst-27	-0.169916
	p value	1		3.57391e-09			1		1.0125e-09								15	WBGene00019203	2.49	protein		15	WBGene00008564	-2.66	protein		15	WBGene00001074	-4.46	protein		15	WBGene00015538	-1.94	protein								ttr-8	-1.30948	-0.443			gst-28	-0.275021
	(independent t test)																16	WBGene00019203	0.795027	RNA		16	WBGene00008564	-0.280522	RNA		16	WBGene00001074	-8.66435	RNA		16	WBGene00015538	-0.771725	RNA								ttr-59	0.0310782	-1.94			gst-33	0.15412
																	17	WBGene00020886	3.15	protein		17	WBGene00008565	-5.01	protein		17	WBGene00005018	-4.27	protein		17	WBGene00017769	-3.05	protein								ttr-7	-0.141942	2.63			gst-35	0.729685
																	18	WBGene00020886	0.467937	RNA		18	WBGene00008565	0.45881	RNA		18	WBGene00005018	-0.892544	RNA		18	WBGene00017769	0.330643	RNA								ttr-6	0.467937	3.15			gst-36	-1.01561
																	19	WBGene00022515	3.41	protein		19	WBGene00008567	-4.87	protein							19	WBGene00018904	-3.04	protein								ttr-48	0.940747	3.41			gst-38	-0.214016
																	20	WBGene00022515	0.940747	RNA		20	WBGene00008567	0.531753	RNA							20	WBGene00018904	0.175141	RNA								ttr-36	0.344534	0.525			gst-39	0.0738863
																	21	WBGene00044737	2.97	protein		21	WBGene00009514	2.09	protein							21	WBGene00019154	-7.29	protein								ttr-45	0.499209	2.97			gst-42	-0.090411
																	22	WBGene00044737	0.499209	RNA		22	WBGene00009514	0.797574	RNA							22	WBGene00019154	-0.114597	RNA													gst-43	0.123537
																						23	WBGene00010963	3.81	protein							23	WBGene00020036	-1.59	protein													gstk-1	0.145019
																						24	WBGene00010963	0.230235	RNA							24	WBGene00020036	-0.21212	RNA													gsto-1	-0.0283494
																						25	WBGene00015044	3.18	protein							25	WBGene00020149	-2.2	protein
																						26	WBGene00015044	-0.106422	RNA							26	WBGene00020149	0.0238308	RNA
																						27	WBGene00016443	2.3	protein							27	WBGene00022781	-1.97	protein
																						28	WBGene00016443	0.0715921	RNA							28	WBGene00022781	0.208246	RNA
																						29	WBGene00016943	-3.49	protein
																						30	WBGene00016943	-0.48976	RNA
																						31	WBGene00017071	4.6	protein
																						32	WBGene00017071	-0.0719456	RNA
																						33	WBGene00018904	-3.04	protein
																						34	WBGene00018904	0.175141	RNA
																						35	WBGene00019154	-7.29	protein
																						36	WBGene00019154	-0.114597	RNA
																						37	WBGene00020149	-2.2	protein
																						38	WBGene00020149	0.0238308	RNA
																						39	WBGene00022076	4.17	protein
																						40	WBGene00022076	0.0691697	RNA
[truncated: 7 more columns]

## Sheet: G
Fig 7A				Fig 7B	degron::GFP::rpoa-2; col-10p::TIR1						Fig 7C				Fig 7D		grwd-1::degron::GFP; col-10p::TIR1			Fig 7E		grwd-1::degron::GFP; col-10p::TIR1			FIG 7F		degron::GFP::rpoa-2; col-10p::TIR1; epidermis-specific RNAi
	rps-23(0); hlh-8p::GFP				(-IAA)			(+IAA)				grwd-1::degron::GFP; col-10p::TIR1					neuronal RNAi (+IAA)					muscle-specific RNAi (+IAA)					(-)IAA			(+)IAA
% larvae with divided M cells	control	unc-31 (RNAi)		Body Length (µm)	control	unc-31 (RNAi)		control	unc-31 (RNAi)		Body Length (µm)	control	unc-31(e928)			Body Length (µm)	control	unc-31 (RNAi)			Body Length (µm)	control	unc-31 (RNAi)			Body Length (µm)	control	unc-31 (RNAi)		control	unc-31 (RNAi)
Rep 1	60	64.7059		1	879.674	744.992	1	361.582	374.124		1	390.943	358.386			1	399.742	349.886			1	404.221	368.558			1	1045.88	795.331	1	340.31	339.791
Rep 2	25	60.9756		2	779.846	691.504	2	366.131	372.606		2	429.495	378.95			2	406.307	335.28			2	408.171	396.308			2	1030.59	814.654	2	365.364	332.733
Rep 3	25.7143	61.7647		3	781.7	793.843	3	345.442	343.281		3	395.352	347.952			3	325.211	442.516			3	426.986	371.188			3	875.583	821.306	3	382.127	375.045
Rep 4	35.1351	28.9474		4	737.644	795.167	4	350.452	380.713		4	362.617	370.114			4	376.414	358.818			4	296.217	317.682			4	837.54	1224.72	4	355.893	370.601
Rep 5	19.5122	30.6122		5	835.444	942.906	5	382.88	356.082		5	346.035	379.376			5	403.259	347.591			5	426.128	342.778			5	978.768	1045.6	5	379.467	392.541
Rep 6	8.57143	36.1111		6	920.932	894.387	6	353.686	379.168		6	367.427	366.813			6	388.471	375.383			6	435.811	436.023			6	1036.32	794.699	6	363.795	355.773
Rep 7	20	18.75		7	918.47	928.055	7	342.181	368.231		7	355.57	363.799			7	400.075	420.58			7	354.514	345.689			7	1087.63	838.897	7	392.845	401.358
Rep 8	23.3333	36.3636		8	840.225	805.433	8	372.159	360.356		8	346.348	329.871			8	409.304	319.175			8	400.04	390.718			8	848.343	1009.58	8	365.468	370.251
Rep 9	21.875	30.303		9	978.187	776.516	9	358.573	354.081		9	337.894	318.765			9	420.694	411.056			9	329.98	375.881			9	889.353	1132.46	9	357.911	347.257
				10	820.731	537.799	10	358.414	344.22		10	342.318	379.928			10	394.169	382.801			10	393.452	375.925			10	987.777	1058.9	10	337.909	407.406
Dot plot statistics				11	963.271	794.33	11	301.504	409.486		11	359.844	349.347			11	387.489	395.281			11	376.946	363.511			11	1037.26	1033.86	11	377.977	376.194
	rps-23(0); hlh-8p::GFP			12	817.153	888.66	12	324.214	327.899		12	327.451	276.879			12	367.03	445.965			12	411.078	323.244			12	884.812	1025.3	12	375.921	412.251
	control	unc-31 (RNAi)		13	1000.14	733.855	13	334.753	340.161		13	293.556	347.74			13	397.951	410.266			13	371.466	387.5			13	848.89	944.503	13	384.138	345.236
Upper whisker	25.71	64.71		14	775.983	780.987	14	383.581	368.545		14	303.248	351.368			14	411.492	411.864			14	397.9	341.505			14	988.887	993.153	14	361.995	398.161
3rd quartile	25.71	60.98		15	783.169	904.004	15	352.656	370.585		15	308.224	269.353			15	420.364	431.098			15	410.919	321.953			15	982.809	976.699	15	308.509	359.638
Median	23.33	36.11		16	725.243	730.232	16	318.314	414.291		16	406.938	341.26			16	413.405	349.724			16	454.454	344.486			16	942.859	994.91	16	360.526	385.991
1st quartile	20	30.3		17	800.608	819.054	17	398.972	398.747		17	368.895	378.888			17	404.547	409.485			17	435.805	343.687			17	924.733	958.386	17	366.939	363.136
Lower whisker	19.51	18.75		18	829.731	802.36	18	340.695	373.966		18	362.959	319.238			18	404.804	437.311			18	419.604	375.283			18	1083.93	887.985	18	376.837	377.321
replicates	9	9		19	884.943	777.999	19	345.23	388.87		19	344.697	351.859			19	444.853	332.732			19	368.782	416.991			19	900.59	799.356	19	356.066	368.417
Mean	26.57	40.95		20	766.753	811.004	20	339.748	375.74		20	375.863	321.499			20	335.484	293.145			20	346.741	406.739			20	1077.52	1162.5	20	372.137	378.24
p value	1	0.0237235		21	818.424	780.107	21	389.243	395.639		21	386.23	345.667			21	325.665	354.908			21	371.608	337.054			21	992.213	924.356	21	338.238	366.866
(independent t test)				22	859.869	774.732	22	358.003	377.044		22	362.425	343.358			22	424.845	405.28			22	376.528	414.18			22	852.415	955.49	22	367.958	377.413
				23	851.72	1011.89	23	361.181	370.168		23	374.278	355.632			23	421.483	367.696			23	391.855	402.3			23	845.943	944.559	23	371.928	382.639
				24	930.415	695.501	24	353.358	417.072		24	337.204	347.438			24	386.747	337.137			24	449.798	342.476			24	907.997	835.579	24	330.97	388.478
				25	675.587	1037.75	25	375.246	363.116		25	327.99	303.962			25	441.304	406.102			25	389.375	374.25			25	962.401	836.397	25	378.407	362.365
				26	720.741	764.327	26	376.085	330.463		26	408.745	321.179			26	405.329	351.422			26	377.738	417.177			26	826.392	858.544	26	355.827	345.502
							27	358.914	416.075		27	396.151	342.923			27	365.631	352.499			27	426.848	369.961						27	323.322	374.269
							28	379.391	351.307		28	383.004	330.531			28	371.508	417.197			28	395.635	316.731						28	347.14	368.657
							29	342.732	369.006		29	332.408	304.678			29	414.271	430.118			29	426.618	359.299						29	379.669	391.924
							30	407.988	369.416		30	327.4	322.779			30	414.963	383.136			30	388.785	400.8						30	360.101	386.134
							31	305.416	387.055		31	381.474	353.635			31	381.986	308.633			31	409.306	339.898						31	359.771	439.438
							32	394.865	350.255		32	340.94	342.282			32	418.572	375.341			32	373.218	335.256						32	362.852	346.215
							33	372.506	370.341		33	358.112	294.795			33	419.629	377.732			33	413.25	393.849						33	400.944	380.179
							34	374.322	357.81		34	370.757	314.838			34	397.058	346.773			34	376.223	358.376						34	359.263	354.987
							35	322.862	365.24		35	327.78	355.932			35	347.672	290.085			35	403.426	363.854						35	374.175	388.604
							36	319.258	387.299		36	341.145	352.335			36	412.808	447.201			36	406.182	381.388						36	380.339	384.634
							37	350.842	376.123		37	344.309	284.517			37	427.592	345.651			37	365.758	444.464						37	342.789	386.618
							38	298.592	391.691		38	362.631	342.22			38	434.946	350.796			38	445.25	406.14						38	309.768	354.627
							39	371.813	392.899		39	303.476	334.057			39	412.72	404.175			39	359.827	357.023						39	362.339	386.739
							40	338.26	321.626		40	369.704	332.27			40	355.163	390.279			40	364.249	380.251						40	367.857	370.596
							41	357.632	324.016		41	384.752	316.6			41	425.56	422.052			41	367.287	366.124						41	362.731	416.616
							42	402.646	390.461		42	339.37	299.648			42	425.936	354.291			42	361.976	439.103						42	366.722	392.041
							43	358.628	413.562		43	331.793	301.464			43	405.149	411.726			43	411.307	333.779						43	385.088	362.807
							44	366.071	391.408		44	364.722	332.491			44	418.073	331.409			44	372.47	416.53						44	376.913	386.072
							45	353.843	434.909		45	318.355	282.926			45	441.178	415.621			45	458.892	439.638						45	362.733	344.791
							46	300.242	345.806		46	354.618	351.795			46	446.065	394.745			46	434.564	394.149						46	355.549	356.823
							47	303.531	395.534		47	390.608	320.387			47	420.279	348.391			47	405.107	389.456						47	378.579	386.286
							48	341.853	352.569		48	382.734	362.714			48	388.522	364.852			48	405.936	367.165						48	363.165	377.712
							49	343.206	352.232		49	384.939	345.744			49	318.455	397.833			49	388.979	339.527						49	388.298	363.287
							50	345.287	415.719		50	349.784	325.098			50	429.168	460.548			50	377.809	353.436						50	363.926	387.19
							51	364.015	352.864		51	302.206	336.432			51	388.742	430.706			51	435.225	318.282						51	379.413	394.022
							52	371.279	363.227		52	403.666	323.69			52	440.286	368.997			52	429.113	420.369						52	367.487	369.419
							53	352.957	362.507		53	329.86	358.954			53	423.169	412.051			53	371.651	382.329						53	350.967	364.552
							54	364.062	337.318		54	341.427	353.705			54	405.874	365.701			54	415.779	351.039						54	341.188	385.217
							55	358.164	335.882							55	390.124	392.076			55	361.41	429.016						55	369.103	363.635
							56	364.918	390.985		Box plot statistics					56	421.744	386.929			56	406.725	432.293						56	344.585	354.679
							57	365.988	355.492			grwd-1::degron::GFP; col-10p::TIR1				57	413.613	364.349			57	400.225	392.015						57	353.975	361.49
							58	406.273	383.888			control	unc-31(e928)			58	397.289	445.008			58	397.566	378.87						58	353.574	341.233
							59	344.728	353.907		Upper whisker	429.49	379.93			59	430.481	374.245			59	433.224	406.667						59	353.356	352.885
							60	352.758	377.383		3rd quartile	381.47	353.63			60	425.615	394.496			60	437.141	438.164						60	358.846	367.607
							61	341.873	364.3		Median	356.84	342.25			61	419.005	354.556			61	405.043	437.222						61	355.07	391.349
							62	382.42	353.186		1st quartile	337.2	320.39			62	422.475	267.392			62	442.932	372.013						62	336.877	395.339
							63	368.195	368.761		Lower whisker	293.56	276.88			63	377.698	327.049			63	394.58	431.462						63	349.913	357.781
							64	367.077	373.01		Nr. of data points	54	54			64	409.641	333.288			64	346.803	407.101						64	346.636	371.331
							65	367.917	288.51		Mean	356.31	335.89			65	360.402	397.525			65	395.077	418.323						65	356.286	352.202
							66	373.404	377.205		p value	1	0.000318434			66	395.587	338.893			66	432.42	426.077						66	345.017	385.128
							67	337.509	377.984		(independent t test)					67	394.333	310.294			67	350.175	432.372						67	352.76	365.796
							68	369.179	366.956							68	415.32	400.585			68	369.995	428.988						68	372.562	366.547
							69	362.456	366.399							69	421.99	396.773			69	409.801	327.011						69	372.596	354.758
							70	372.365	375.172							70	410.692	427.712			70	407.538	358.302						70	340.173	366.71
							71	354.752	374.132							71	384.84	367.43			71	397.474	451.722						71	346.82	396.771
							72	382.78	363.878							72	453.332	287.536			72	445.282	377.437						72	366.368	376.451
							73	343.84	392.406							73	355.058	352.301			73	446.284	369.044						73	371.002	366.204
							74	351.908	372.487							74	387.123	311.835			74	406.926	384.986						74	354.74	380.296
							75	369.549	355.188							75	432.858	360.757			75	438.252	390.096						75	349.599	390.637
							76	361.458	362.988							76	341.21	407.563			76	442.553	367.367						76	356.359	385.507
							77	362.861	384.184							77	426.109	383.24			77	431.963	371.005						77	350.456	401.133
							78	348.634	341.242							78	410.209	390.337			78	414.255	374.098						78	311.239	360.399
							79	344.379	367.553							79	416.816	362.925			79	376.486	409.02						79	355.228	361.281
							80	353.578	357.361							80	388.987	304.094			80	425.265	420.008						80	358.853	401.088
							81	366.916	351.36							81	414.193	352.904			81	438.65	386.446						81	361.444	378.298
							82	369.733	389.85							82	419.225	339.613			82	396.856	460.256						82	347.648	345.293
							83	366.329	365.511							83	390.091	384.496			83	455.256	432.066						83	362.112	340.563
							84	377.419	340.878							84	378.723	380.304			84	368.294	423.446						84	363.51	362.501
							85	369.85	405.205							85	399.031	357.206			85	400.07	400.127						85	340.56	362.66
							86	347.037	293.379							86	394.796	373.164			86	344.204	337.978						86	354.644	354.72
							87	381.81	388.871																				87	372.052	371.648
							88	371.574	347.255							Box plot statistics					Box plot statistics								88	366.524	357.805
							89	376.822	409.167								grwd-1::degron::GFP; col-10p::TIR1					grwd-1::degron::GFP; col-10p::TIR1							89	358.783	350.639
							90	345.134	360.714								neuronal RNAi (+IAA)					muscle-specific RNAi (+IAA)							90	348.906	352.787
							91	370.637	363.76								control	unc-31 (RNAi)				control	unc-31 (RNAi)						91	364.115	353.539
							92	328.014	355.434							Upper whisker	453.33	460.55			Upper whisker	458.89	460.26						92	361.305	340.086
							93	364.587	349.122							3rd quartile	420.69	406.1			3rd quartile	426.85	416.53						93	352.532	364.029
							94	352.671	379.363							Median	407.81	374.79			Median	403.82	380.82						94	348.855	388.755
							95	351.067	356.451							1st quartile	388.52	349.72			1st quartile	376.22	358.3						95	360.933	381.662
							96	369.678	369.582							Lower whisker	341.21	267.39			Lower whisker	329.98	316.73						96	354.275	370.516
							97	356.261	381.68							Nr. of data points	86	86			Nr. of data points	86	86						97	391.827	363.814
							98	367.162	375.887							Mean	401.93	374.51			Mean	400.41	383.98						98	369.408	370.054
							99	347.383	377.898							p value	1	9.21384e-07			p value	1	0.00201436						99	308.431	335.914
							100	409.26	351.444							(independent t test)					(independent t test)								100	344.543	313.981
							101	366.585	359.489																				101	363.947	375.582
							102	320.473	361.54																				102	365.121	371.219
							103	288.003	359.71																				103	376.703	372.24
							104	330.517	361.282																				104	383.621	363.757
							105	341.973	355.287																				105	336.423	396.436
							106	336.536	338.138																				106	377.921	395.035
							107	383.115	363.489																				107	391.641	379.801
							108	353.645	347.486																				108	342.346	377.208
							109	355.196	366.316																				109	366.617	384.745
							110	341.176	369.897																				110	380.947	370.227
							111	383.393	384.787																				111	377.129	358.611
							112	356.344	384.708																				112	374.784	365.937
							113	380.927	384.203																				113	384.898	378.531
							114	360.102	340.847																				114	350.595	383.048
							115	376.712	434.706																				115	362.607	340.331
							116	366.613	363.425																				116	372.311	399.535
							117	359.509	391.954																				117	371.755	387.904
							118	376.464	344.44																				118	414.394	378.884
							119	353.866	385.006																				119	382.426	383.61
							120	326.998	393.215																				120	386.364	402.999
							121	386.51	355.677																				121	369.049	353.696
							122	364.14	395.361																				122	393.002	356.701
							123	361.697	348.333																				123	375.851	394.479
							124	374.375	382.187																				124	365.665	383.004
							125	335.289	336.025																				125	367.438	376.915
							126	367.686	390.685																				126	375.66	376.612
							127	362.773	370.48																				127	372.113	344.718
							128	365.154	390.036																				128	391.406	368.952
							129	409.252	377.968																				129	383.677	377.158
							130	359.65	348.117																				130	376.925	370.896
							131	366.733	341.833																				131	396.513	390.693
							132	328.68	386.869																				132	389.806	385.878
							133	352.337	361.792																				133	388.106	399.35
							134	376.538	381.809																				134	357.32	357.422
							135	361.449	371.303																				135	405.598	378.949
							136	402.642	388.771																				136	361.453	391.915
							137	348.613	366.769																				137	368.433	346.7
							138	345.074	366.432																				138	375.423	365.524
							139	340.85	366.878																				139	389.891	352.583
							140	379.931	380.357																				140	364.137	372.882
							141	340.19	389.048																				141	383.795	358.595
							142	368.358	365.639																				142	378.13	404.304
							143	356.84	375.909																				143	386.069	362.116
							144	365.105	374.075																				144	383.665	411.67
				Box plot statistics																						Box plot statistics
					degron::GFP::rpoa-2; col-10p::TIR1																						degron::GFP::rpoa-2; col-10p::TIR1; epidermis-specific RNAi
					(-IAA)			(+IAA)																			(-)IAA			(+)IAA
					control	unc-31 (RNAi)		control	unc-31 (RNAi)																		control	unc-31 (RNAi)		control	unc-31 (RNAi)
				Upper whisker	1000.14	1037.75		409.26	417.07																	Upper whisker	1087.63	1224.72		405.6	416.62
				3rd quartile	884.94	888.66		370.96	384.19																	3rd quartile	1030.59	1025.3		376.92	386.03
				Median	825.23	794.09		359.88	368.88																	Median	952.63	950.02		364.13	371.27
				1st quartile	779.85	764.33		345.18	355.36																	1st quartile	875.58	836.4		354.46	359.12
				Lower whisker	675.59	691.5		318.31	321.63																	Lower whisker	826.39	794.7		323.32	332.73
				Nr. of data points	26	26		144	144																	Nr. of data points	26	26		144	144
				Mean	834.48	808.36		358.22	369.36																	Mean	949.13	948.76		364.41	372.61
				p value	1	0.322265		1	3.7456e-05																	p value	1	0.989629		1	0.0002551
				(independent t test)																						(independent t test)

## Sheet: H
Fig 8A		degron::GFP::rpoa-2; col-10p::TIR1						Fig 8C							Fig 8D		degron::GFP::rpoa-2; col-10p::TIR1
		epidermal RNAi by soaking								ida-1::wrmScarlet; degron::GFP;;rpoa-2; col-10p::TIR1							epidermal RNAi by soaking
	Body Length (µm)	Control	rab-3 (RNAi)	ida-1 (RNAi)	ric-19 (RNAi)	unc-108 (RNAi)			wrmScarlet intensity	(-)IAA	(+)IAA					Body Length (µm)	Control	cpr-4 (RNAi)	lbp-1 (RNAi)	lbp-2 (RNAi)	far-1 (RNAi)	npa-1 (RNAi)	cpr-1 (RNAi)	mec-5 (RNAi)	ttr-5 (RNAi)	ttr-2 (RNAi)
	1	460.367	453.522	510.69	496.576	438.278			1	23.4286	97.8955					1	435.325	476.171	496.057	581.091	493.279	533.102	521.643	421.623	496.218	467.412
	2	491.619	511.657	544.598	499.584	484.017			2	44.0326	93.8142					2	477.636	476.806	498.838	489.862	502.203	462.793	570.103	424.342	445.829	508.268
	3	487.496	483.522	492.325	448.382	505.786			3	41.4035	55.5965					3	395.038	465.383	469.669	486.961	531.147	473.931	492.15	433.27	474.078	445.207
	4	460.792	456.108	453.444	473.365	456.781			4	44.5315	83.1241					4	472.888	515.158	471.598	476.636	474.619	435.085	493.868	501.785	487.547	483.941
	5	494.037	477.378	478.695	476.614	472.886			5	44.674	44.5629					5	469.628	512.29	473.585	445.259	501.918	450.243	500.167	499.402	492.72	446.09
	6	485.04	476.723	450.487	470.255	508.402										6	513.448	473.411	482.154	477.332	466.535	433.091	432.854	448.419	470.43	468.517
	7	478.967	491.776	461.781	470.975	492.184			Average	39.614	74.9987					7	467.013	459.738	466.889	471.585	521.51	420.3	552.341	552.84	440.902	520.413
	8	488.835	476.985	471.236	498.399	476.18			SD	9.14439	23.7017					8	448.38	439.817	486.171	502.623	535.664	463.079	480.248	465.289	459.505	467.093
	9	468.276	455.017	473.49	458.623	513.289										9	494.841	449.517	466.747	477.306	493.336	432.706	505.835	464.918	464.239	503.053
	10	466.938	454.79	494.574	465.472	466.065			p value	1	0.0143476					10	466.627	503.177	477.414	448.382	479.663	400.873	494.457	485.571	432.094	521.461
	11	458.356	473.349	471.516	523.294	506.863			(independent t test)							11	486.279	481.463	458.901	543.956	490.978	448.614	492.296	493.995	487.238	476.918
	12	494.936	490.156	514.315	486.202	475.593										12	469.783	518.356	516.925	500.74	483.161	487.414	484.38	484.244	515.357	475.284
	13	476.753	454.589	507.215	499.934	439.101										13	450.46	503.661	461.586	491.151	510.217	470.518	436.362	452.906	471.568	459.231
	14	488.749	489.932	565.857	498.841	460.57										14	462.334	470.263	499.517	489.358	480.003	468.272	518.944	498.649	452.3	426.825
	15	442.782	445.032	488.318	465.287	446.233										15	480.44	449.64	511.381	488.905	451.518	474.869	473.74	489.237	484.197	484.566
	16	475.455	454.909	492.282	498.851	498.854										16	461.149	470.176	492.225	498.49	518.391	469.822	476.252	497.186	448.627	480.644
	17	497.098	422.73	425.633	452.548	455.672										17	480.365	473.054	462.177	497.691	499.074	495.47	493.171	477.054	456.472	504.377
	18	500.967	459.317	480.459	485.139	504.622										18	483.802	483.259	492.578	481.021	481.552	489.787	509.371	480.077	468.583	445.925
	19	482.942	448.161	505.019	477.609	521.894										19	431.863	495.175	496.384	478.949	474.325	476.022	482.881	496.204	476.807	503.065
	20	463.258	457.96	472.335	463.455	497.217										20	401.95	500.191	544.625	447.853	474.039	448.903	476.469	435.901	479.115	484.852
	21	464.688	451.724	517.916	485.484	495.116										21	469.998	474.111	464.319	490.945	466.424	401.101	497.745	469.736	478.502	472.409
	22	449.304	472.788	467.557	493.288	507.562										22	424.071	460.505	496.726	466.969	459.011	396.015	481.814	503.954	463.036	494.059
	23	490.582	467.958	452.734	474.269	577.144										23	447.685	488.39	461.05	475.616	472.961	498.877	488.072	483.208	469.902	486.515
	24	466.966	480.143	486.495	482.852	499.831										24	460.367	453.618	503.329	474.53	480.965	482.202	569.165	469.533	477.727	485.708
	25	496.969	473.351	479.696	503.14	514.699										25	491.619	491.851	534.34	484.442	471.109	466.049	451.157	491.077	494.06	494.256
	26	499.118	510.054	488.2	481.034	477.141										26	487.496	507.945	527.65	468.193	504.525	497.34	471.511	456.595	424.732	482.338
	27	473.71	478.07	478.041	503.019	466.347										27	460.792	493.4	445.284	463.483	552.126	455.594	475.763	476.497	521.524	468.612
	28	515.258	490.065	491.235	539.724	514.701										28	494.037	459.146	457.707	504.643	486.171	487.567	467.145	512.95	441.796	489.385
	29	511.149	513.281	459.289	502.114	483.687										29	485.04	490.47	532.151	473.71	498.856	503.178	474.981	485.868	520.497	476.996
	30	435.325	418.163	515.205	494.74	502.713										30	478.967	486.13	507.122	532.088	477.361	471.328	473.298	495.212	504.39	538.079
	31	477.636	484.236	471.076	455.056	484.179										31	488.835	488.046	476.207	488.718	539.321	476.258	508.608	480.879	478.354	471.058
	32	395.038	469.349	505.203	519.341	501.733										32	468.276	472.048	414.825	482.072	533.59	465.429	528.261	501.577	467.5	491.404
	33	472.888	420.13	464.6	444.274	476.046										33	466.938	453.091	502.575	500.589	487.729	434.788	500.059	465.586	529.799	489.078
	34	469.628	460.713	464.389	435.374	453.907										34	458.356	481.797	542.232	516.957	536.936	486.181	506.117	472.794	488.046	462.823
	35	513.448	489.48	489.113	474.74	422.548										35	494.936	491.792	504.306	478.69	505.583	477.066	504.344	491.063	485.053	467.408
	36	467.013	484.856	568.551	466.638	494.968										36	476.753	485.349	474.176	492.778	468.872	509.559	522.26	498.911	490.53	522.068
	37	448.38	454.463	472.103	483.22	482.23										37	488.749	506.33	487.787	468.872	441.171	493.49	489.224	519.017	500.055	528.248
	38	494.841	480.268	410.499	463.439	481.438										38	442.782	514.65	469.627	462.92	532.052	485.809	497.716	460.315	500.408	506.231
	39	466.627	481.62	486.231	445.859	451.969										39	475.455	465.063	500.62	510.408	500.01	496.14	488.61	481.934	488.801	485.51
	40	486.279	501.043	550.674	465.754	464.68										40	497.098	498.817	484.687	506.765	480.814	499.049	472.232	510.002	489.962	505.909
	41	469.783	422.084	471.741	473.594	466.973										41	500.967	451.588	457.315	518.788	486.09	485.044	488.965	455.739	501.291	499.041
	42	450.46	500.413	499.001	508.812	454.826										42	482.942	510.502	483.09	494.861	484.27	492.52	519.362	489.59	468.959	510.412
	43	462.334	480.399	472.618	491.215	448.488										43	463.258	483.111	399.911	468.88	515.507	562.997	492.253	496.388	442.384	487.992
	44	480.44	498.828	446.675	459.117	515.43										44	464.688	508.629	490.68	481.285	495.223	500.849	471.359	471.49	503.338	475.506
	45	461.149	442.923	544.968	509.117	489.619										45	449.304	501.897	475.563	535.935	513.652	476.432	503.272	481.414	493.682	493.072
	46	480.365	477.096	476.098	549.801	534.872										46	490.582	512.209	484.177	484.755	498.307	555.347	477.512	482.514	498.334	511.872
	47	483.802	462.406	501.311	478.77	488.637										47	466.966	465.26	459.394	466.883	525.497	496.545	489.64	484.047	487.251	498.619
	48	431.863	482.981	508.49	461.651	502.012										48	496.969	476.245	452.322	492.389	493.932	475.726	517.078	497.047	502.307	496.644
	49	401.95	498.087	486.713	474.608	518.755										49	452.271	498.617	499.887	500.501	561.577	482.597	473.926	484.964	524.013	504.452
	50	469.998	444.874	494.883	486.34	496.778										50	579.798	475.151	526.06	481.851	518.07	521.355	515.788	491.602	503.145	554.16
	51	424.071	467.353	483.948	472.589	462.156										51	465.664	579.394	494.865	511.856	567.337	465.928	516.54	510.17	550.029	493.693
	52	447.685	494.543	512.466	472.841	508.518										52	501.452	470.515	516.134	518.213	497.762	499.026	484.144	511.731	560.558	527.476
	53	471.456	503.434	476.334	478.823	580.649										53	503.987	504.803	537.767	518.036	511.733	551.294	454.684	574.834	512.465	486.77
	54	468.019	469.773	498.987	477.565	500.592										54	510.538	496.474	510.344	509.258	520.371	494.133	486.966	526.075	509.266	544.174
	55	472.28	454.921	473.911	416.446	486.57										55	483.556	463.33	495.805	528.925	544.247	516.614	502.895	521.952	590.208	479.133
	56	449.801	484.474	433.421	468.064	500.28										56	490.613	534.56	503.171	461.858	548.399	484.117	482.706	471.051	495.213	489.275
	57	513.948	456.685	451.842	470.661	478.356										57	464.779	488.817	519.272	475.565	498.638	488.119	489.143	514.439	523.074	493.779
	58	482.251	479.511	509.924	473.173	472.145										58	518.924	525.366	468.098	488.411	579.457	470.692	444.406	507.739	506.307	488.263
	59	496.012	481.556	553.054	486.416	474.196										59	521.341	472.636	488.815	450.159	603.619	483.468	450.017	537.226	527.332	544.133
	60	512.407	438.693	388.084	485.977	528.486										60	524.768	520.617	492.917	498.579	548.008	453.754	475.298	486.005	557.689	543.507
	61	420.222	448.212	441.484	501.189	418.139										61	462.707	457.739	484.373	481.408	521.168	508.12	463.626	466.545	491.855	496.834
	62	452.414	484.243	409.777	441.511	410.197										62	486.772	522.364	475.085	476.807	515.386	502.547	565.656	513.712	519.712	533.517
	63	455.429	483.363	406.226	408.463	396.057										63	496.911	556.157	507.851	500.721	576.485	498.698	522.225	484.257	512.739	502.647
	64	399.753	465.443	413.348	457.65	460.676
	65	418.508	416.929	499.762	505.712	489.365										Box plot statistics
	66	445.694	450.963	459.162	349.3	505.556											degron::GFP::rpoa-2; col-10p::TIR1
	67	390.309	329.715	443.923	340.759	446.341											epidermal RNAi by soaking
	68	450.643	340.165	533.976	362.799	500.129											Control	cpr-4 (RNAi)	lbp-1 (RNAi)	lbp-2 (RNAi)	far-1 (RNAi)	npa-1 (RNAi)	cpr-1 (RNAi)	mec-5 (RNAi)	ttr-5 (RNAi)	ttr-2 (RNAi)
	69	426.577	500.863	520.791	430.928	377.233										Upper whisker	524.77	534.56	544.62	535.93	579.46	533.1	528.26	537.23	557.69	544.17
	70	461.491	350.975	500.308	460.022	329.701										3rd quartile	491.12	504.23	503.25	500.73	523.5	496.94	505.98	500.49	505.35	505.18
	71	363.734	412.773	499.473	513.88	404.787										Median	476.75	486.13	488.81	488.41	499.07	482.6	489.22	485.87	489.96	489.38
	72	426.542	440.353	503.823	504.295	512.752										1st quartile	462.52	470.39	469.65	475.59	481.26	465.68	475.53	471.27	470.17	476.96
	73	409.274	420.379	511.677	470.537	423.491										Lower whisker	424.07	439.82	445.28	445.26	441.17	420.3	432.85	433.27	424.73	445.21
	74	411.019	400.281	434.508	422.702	488.532										Nr. of data points	63	63	63	63	63	63	63	63	63	63
	75	448.248	453.476	399.131	529.253	355.767										Mean	475.99	488.18	487.86	489.91	506.09	479.11	492.75	487.15	490.47	492.8
	76	417.892	424.468	486.247	506.969	511.643										p value	1	0.014201	0.0198259	0.00395182	2.34927e-07	0.572336	0.00124698	0.0276255	0.00794413	0.000746164
																padj		0.14201	0.198259	0.0395182	2.34927e-06	5.72336	0.0124698	0.276255	0.0794413	0.00746164
	Box plot statistics															(independent t test)
		degron::GFP::rpoa-2; col-10p::TIR1
		epidermal RNAi by soaking
		Control	rab-3 (RNAi)	ida-1 (RNAi)	ric-19 (RNAi)	unc-108 (RNAi)
	Upper whisker	515.26	513.28	565.86	549.8	534.87
	3rd quartile	485.66	483.88	504.42	498.62	503.67
	Median	467.52	468.65	485.09	475.68	484.1
	1st quartile	448.31	449.59	463.09	462.55	458.68
	Lower whisker	395.04	400.28	406.23	408.46	396.06
	Nr. of data points	76	76	76	76	76
	Mean	462.98	461.57	481.86	474	477.79
	p value	1	0.796976	0.00101815	0.0487579	0.0158226
	padj		3.1879	0.00509073	0.24379	0.079113
	(independent t test)
Fig 8D		4_control	9_cpr-4	13_ lbp-1	14_ lbp-2	17_ far-1	19_npa-1	20_cpr-1	21_mec-5	22_ttr-5	23_ttr-2
		435.325	476.171	496.057	581.091	493.279	533.102	521.643	421.623	496.218	467.412
		477.636	476.806	498.838	489.862	502.203	462.793	570.103	424.342	445.829	508.268
		395.038	465.383	469.669	486.961	531.147	473.931	492.15	433.27	474.078	445.207
		472.888	515.158	471.598	476.636	474.619	435.085	493.868	501.785	487.547	483.941
		469.628	512.29	473.585	445.259	501.918	450.243	500.167	499.402	492.72	446.09
		513.448	473.411	482.154	477.332	466.535	433.091	432.854	448.419	470.43	468.517
		467.013	459.738	466.889	471.585	521.51	420.3	552.341	552.84	440.902	520.413
		448.38	439.817	486.171	502.623	535.664	463.079	480.248	465.289	459.505	467.093
		494.841	449.517	466.747	477.306	493.336	432.706	505.835	464.918	464.239	503.053
		466.627	503.177	477.414	448.382	479.663	400.873	494.457	485.571	432.094	521.461
		486.279	481.463	458.901	543.956	490.978	448.614	492.296	493.995	487.238	476.918
		469.783	518.356	516.925	500.74	483.161	487.414	484.38	484.244	515.357	475.284
		450.46	503.661	461.586	491.151	510.217	470.518	436.362	452.906	471.568	459.231
		462.334	470.263	499.517	489.358	480.003	468.272	518.944	498.649	452.3	426.825
		480.44	449.64	511.381	488.905	451.518	474.869	473.74	489.237	484.197	484.566
		461.149	470.176	492.225	498.49	518.391	469.822	476.252	497.186	448.627	480.644
		480.365	473.054	462.177	497.691	499.074	495.47	493.171	477.054	456.472	504.377
		483.802	483.259	492.578	481.021	481.552	489.787	509.371	480.077	468.583	445.925
		431.863	495.175	496.384	478.949	474.325	476.022	482.881	496.204	476.807	503.065
		401.95	500.191	544.625	447.853	474.039	448.903	476.469	435.901	479.115	484.852
		469.998	474.111	464.319	490.945	466.424	401.101	497.745	469.736	478.502	472.409
		424.071	460.505	496.726	466.969	459.011	396.015	481.814	503.954	463.036	494.059
		447.685	488.39	461.05	475.616	472.961	498.877	488.072	483.208	469.902	486.515
		460.367	453.618	503.329	474.53	480.965	482.202	569.165	469.533	477.727	485.708
		491.619	491.851	534.34	484.442	471.109	466.049	451.157	491.077	494.06	494.256
		487.496	507.945	527.65	468.193	504.525	497.34	471.511	456.595	424.732	482.338
		460.792	493.4	445.284	463.483	552.126	455.594	475.763	476.497	521.524	468.612
		494.037	459.146	457.707	504.643	486.171	487.567	467.145	512.95	441.796	489.385
		485.04	490.47	532.151	473.71	498.856	503.178	474.981	485.868	520.497	476.996
		478.967	486.13	507.122	532.088	477.361	471.328	473.298	495.212	504.39	538.079
		488.835	488.046	476.207	488.718	539.321	476.258	508.608	480.879	478.354	471.058
		468.276	472.048	414.825	482.072	533.59	465.429	528.261	501.577	467.5	491.404
		466.938	453.091	502.575	500.589	487.729	434.788	500.059	465.586	529.799	489.078
		458.356	481.797	542.232	516.957	536.936	486.181	506.117	472.794	488.046	462.823
		494.936	491.792	504.306	478.69	505.583	477.066	504.344	491.063	485.053	467.408
		476.753	485.349	474.176	492.778	468.872	509.559	522.26	498.911	490.53	522.068
		488.749	506.33	487.787	468.872	441.171	493.49	489.224	519.017	500.055	528.248
		442.782	514.65	469.627	462.92	532.052	485.809	497.716	460.315	500.408	506.231
		475.455	465.063	500.62	510.408	500.01	496.14	488.61	481.934	488.801	485.51
		497.098	498.817	484.687	506.765	480.814	499.049	472.232	510.002	489.962	505.909
		500.967	451.588	457.315	518.788	486.09	485.044	488.965	455.739	501.291	499.041
		482.942	510.502	483.09	494.861	484.27	492.52	519.362	489.59	468.959	510.412
		463.258	483.111	399.911	468.88	515.507	562.997	492.253	496.388	442.384	487.992
		464.688	508.629	490.68	481.285	495.223	500.849	471.359	471.49	503.338	475.506
		449.304	501.897	475.563	535.935	513.652	476.432	503.272	481.414	493.682	493.072
		490.582	512.209	484.177	484.755	498.307	555.347	477.512	482.514	498.334	511.872
		466.966	465.26	459.394	466.883	525.497	496.545	489.64	484.047	487.251	498.619
		496.969	476.245	452.322	492.389	493.932	475.726	517.078	497.047	502.307	496.644
		452.271	498.617	499.887	500.501	561.577	482.597	473.926	484.964	524.013	504.452
		579.798	475.151	526.06	481.851	518.07	521.355	515.788	491.602	503.145	554.16
		465.664	579.394	494.865	511.856	567.337	465.928	516.54	510.17	550.029	493.693
		501.452	470.515	516.134	518.213	497.762	499.026	484.144	511.731	560.558	527.476
		503.987	504.803	537.767	518.036	511.733	551.294	454.684	574.834	512.465	486.77
		510.538	496.474	510.344	509.258	520.371	494.133	486.966	526.075	509.266	544.174
		483.556	463.33	495.805	528.925	544.247	516.614	502.895	521.952	590.208	479.133
		490.613	534.56	503.171	461.858	548.399	484.117	482.706	471.051	495.213	489.275
		464.779	488.817	519.272	475.565	498.638	488.119	489.143	514.439	523.074	493.779
		518.924	525.366	468.098	488.411	579.457	470.692	444.406	507.739	506.307	488.263
		521.341	472.636	488.815	450.159	603.619	483.468	450.017	537.226	527.332	544.133
		524.768	520.617	492.917	498.579	548.008	453.754	475.298	486.005	557.689	543.507
		462.707	457.739	484.373	481.408	521.168	508.12	463.626	466.545	491.855	496.834
		486.772	522.364	475.085	476.807	515.386	502.547	565.656	513.712	519.712	533.517
		496.911	556.157	507.851	500.721	576.485	498.698	522.225	484.257	512.739	502.647

## Sheet: I
Fig S2C	degron::GFP::rpoa-2; eft-3p::TIR1::mRuby				Fig S2D	grwd-1::degron::GFP; eft-3p::TIR1::mRuby				Fig S2E	tsr-2::degron::GFP; eft-3p::TIR1::mRuby
		(-) Auxin	(+)Auxin				(-)Auxin	(+)Auxin				(-)Auxin	(+)Auxin
	1	0.634496	0.634496			1	0.912929	0.922164			1	1.07383	1.07383
	2	0.618929	0.615649			2	0.879947	0.897098			2	1.05257	1.06097
	3	0.594022	0.595008			3	0.849604	0.875989			3	1.02908	1.05196
	4	0.577833	0.579751			4	0.816623	0.848285			4	1.00559	1.01338
	5	0.562889	0.556418			5	0.783641	0.817942			5	0.980984	0.99152
	6	0.551059	0.537571			6	0.74934	0.787599			6	0.956376	0.969658
	7	0.533001	0.518725			7	0.712401	0.761214			7	0.92953	0.941366
	8	0.511831	0.499878			8	0.675462	0.733509			8	0.901566	0.911787
	9	0.493773	0.481032			9	0.641161	0.699208			9	0.871365	0.888639
	10	0.476961	0.462186			10	0.605541	0.667546			10	0.838926	0.85906
	11	0.458281	0.442442			11	0.57124	0.637203			11	0.806488	0.83334
	12	0.440224	0.4218			12	0.538259	0.605541			12	0.771812	0.810192
	13	0.422167	0.401159			13	0.506596	0.575198			13	0.736018	0.783185
	14	0.405978	0.381415			14	0.477573	0.547493			14	0.699105	0.760037
	15	0.390411	0.362569			15	0.448549	0.519789			15	0.661074	0.738175
	16	0.376712	0.343723			16	0.422164	0.494723			16	0.623043	0.716312
	17	0.3599	0.329363			17	0.397098	0.473615			17	0.58613	0.695736
	18	0.346824	0.315004			18	0.375989	0.453826			18	0.549217	0.672588
	19	0.337484	0.300645			19	0.356201	0.434037			19	0.514541	0.648153
	20	0.320672	0.286286			20	0.33905	0.414248			20	0.479866	0.627577
	21	0.307597	0.272824			21	0.323219	0.398417			21	0.447427	0.605715
	22	0.298257	0.262055			22	0.308707	0.379947			22	0.418345	0.585138
	23	0.287671	0.252183			23	0.295515	0.364116			23	0.388143	0.564562
	24	0.277086	0.242311			24	0.282322	0.349604			24	0.362416	0.547844
	25	0.268369	0.233336			25	0.273087	0.335092			25	0.336689	0.531126
	26	0.260274	0.224362			26	0.262533	0.3219			26	0.314318	0.510549
	27	0.249066	0.215387			27	0.253298	0.307388			27	0.296421	0.488687
	28	0.238481	0.20731			28	0.245383	0.294195			28	0.278523	0.469397
	29	0.228518	0.198336			29	0.238786	0.283641			29	0.262864	0.455251
	30	0.218555	0.191156			30	0.230871	0.271768			30	0.262864	0.455251
	31	0.208593	0.183977			31	0.224274	0.261214			31	0.249441	0.441104
	32	0.201121	0.178592			32	0.218997	0.253298			32	0.237136	0.428244
	33	0.193026	0.17231			33	0.212401	0.244063			33	0.227069	0.414098
	34	0.185554	0.16513			34	0.207124	0.234828			34	0.217002	0.398666
	35	0.178705	0.159746			35	0.201847	0.228232			35	0.209172	0.387092
	36	0.171856	0.154361			36	0.19657	0.221636			36	0.201342	0.376803
	37	0.165629	0.151669			37	0.192612	0.216359			37	0.195749	0.363943
	38	0.159402	0.147181			38	0.187335	0.211082			38	0.189038	0.352369
	39	0.153798	0.143592			39	0.183377	0.204485			39	0.184564	0.344653
	40	0.148194	0.138207			40	0.180739	0.199208			40	0.180089	0.338223
	41	0.143836	0.134617			41	0.176781	0.195251			41	0.175615	0.330507
	42	0.140722	0.131925			42	0.174142	0.191293			42	0.17226	0.322791
	43	0.136986	0.13013			43	0.176781	0.188654			43	0.168904	0.313789
	44	0.133873	0.127438			44	0.170185	0.183377			44	0.165548	0.304786
	45	0.129514	0.123848			45	0.167546	0.182058			45	0.163311	0.298356
	46	0.126401	0.122053			46	0.166227	0.17942			46	0.159955	0.291926
	47	0.123288	0.119361			47	0.164908	0.175462			47	0.1566	0.285496
	48	0.119552	0.116668			48	0.163588	0.174142			48	0.155481	0.279066
	49	0.116438	0.115771			49	0.162269	0.172823			49	0.152125	0.275208
	50	0.11457	0.113078			50	0.159631	0.170185			50	0.151007	0.27135
	51	0.111457	0.111284			51	0.158311	0.168865			51	0.14877	0.266206
	52	0.108966	0.110386			52	0.156992	0.164908			52	0.147651	0.261062
	53	0.107098	0.108591			53	0.155673	0.167546			53	0.145414	0.257204
	54	0.104608	0.107694			54	0.155673	0.16095			54	0.145414	0.253346
	55	0.10274	0.106796			55	0.154354	0.158311			55	0.144295	0.250774
	56	0.101494	0.105001			56	0.151715	0.158311			56	0.143177	0.246916
	57	0.100249	0.104104			57	0.150396	0.156992			57	0.142058	0.244344
	58	0.0990037	0.103207			58	0.150396	0.154354			58	0.14094	0.240485
	59	0.0977584	0.102309			59	0.147757	0.154354			59	0.14094	0.237913
	60	0.0965131	0.100514			60	0.146438	0.151715			60	0.139821	0.236627
	61	0.0958904	0.0996167			61	0.146438	0.149077			61	0.138702	0.235341
	62	0.0940224	0.0996167			62	0.143799	0.147757			62	0.138702	0.232769
	63	0.0933998	0.0987193			63	0.143799	0.147757			63	0.138702	0.230197
	64	0.0927771	0.0978218			64	0.14248	0.146438			64	0.137584	0.227625
	65	0.0921544	0.0969244			65	0.14248	0.145119			65	0.136465	0.225053
	66	0.0915318	0.0960269			66	0.141161	0.143799			66	0.135347	0.223767
	67	0.0909091	0.0951295			67	0.14248	0.14248			67	0.134228	0.219909
	68	0.0909091	0.0951295			68	0.14248	0.14248			68	0.134228	0.217337
	69	0.0902864	0.094232			69	0.141161	0.141161			69	0.13311	0.216051
	70	0.0902864	0.094232			70	0.141161	0.141161			70	0.131991	0.213479
	71	0.0909091	0.0933346			71	0.141161	0.141161			71	0.130872	0.212193
	72	0.0909091	0.0933346			72	0.14248	0.139842			72	0.130872	0.209621
	73	0.0915318	0.0933346			73	0.141161	0.141161			73	0.129754	0.209621
	74	0.0921544	0.0924371			74	0.143799	0.141161			74	0.129754	0.209621
	75	0.0927771	0.0924371			75	0.143799	0.141161			75	0.129754	0.208335
	76	0.0933998	0.0924371			76	0.143799	0.141161			76	0.128635	0.208335
	77	0.0933998	0.0924371			77	0.145119	0.14248			77	0.128635	0.205763
	78	0.0933998	0.0924371			78	0.146438	0.14248			78	0.128635	0.204477
	79	0.0940224	0.0924371			79	0.146438	0.14248			79	0.129754	0.201905
	80	0.0933998	0.0924371			80	0.146438	0.14248			80	0.129754	0.200619
	81	0.0933998	0.0915397			81	0.147757	0.143799			81	0.130872	0.198047
	82	0.0933998	0.0915397			82	0.147757	0.143799			82	0.130872	0.198047
	83	0.0933998	0.0915397			83	0.147757	0.143799			83	0.131991	0.198047
	84	0.0927771	0.0906422			84	0.147757	0.143799			84	0.13311	0.198047
	85	0.0921544	0.0906422			85	0.146438	0.143799			85	0.134228	0.196761
	86	0.0915318	0.0897448			86	0.146438	0.145119			86	0.135347	0.196761
	87	0.0909091	0.0897448			87	0.145119	0.145119			87	0.137584	0.195475
	88	0.0915318	0.0897448			88	0.143799	0.145119			88	0.138702	0.196761
	89	0.0902864	0.0888473			89	0.14248	0.146438			89	0.138702	0.195475
	90	0.0890411	0.0888473			90	0.14248	0.146438			90	0.139821	0.195475
	91	0.0884184	0.0888473			91	0.141161	0.147757			91	0.14094	0.195475
	92	0.0877958	0.0888473			92	0.141161	0.147757			92	0.142058	0.196761
	93	0.0877958	0.0888473			93	0.139842	0.150396			93	0.142058	0.196761
	94	0.0871731	0.0888473			94	0.141161	0.151715			94	0.143177	0.196761
	95	0.0877958	0.0888473			95	0.14248	0.155673			95	0.143177	0.196761
	96	0.0877958	0.0888473			96	0.14248	0.16095			96	0.142058	0.195475
	97	0.0877958	0.0897448			97	0.143799	0.167546			97	0.142058	0.192903
	98	0.0877958	0.0897448			98	0.146438	0.175462			98	0.14094	0.192903
	99	0.0884184	0.0906422			99	0.147757	0.186016			99	0.14094	0.190331
	100	0.0884184	0.0906422			100	0.150396	0.197889			100	0.14094	0.189045
	101	0.0884184	0.0915397			101	0.151715	0.209763			101	0.138702	0.189045
	102	0.0884184	0.0915397			102	0.154354	0.221636			102	0.138702	0.187759
	103	0.0877958	0.0915397			103	0.154354	0.230871			103	0.138702	0.186473
	104	0.0871731	0.0915397			104	0.155673	0.237467			104	0.137584	0.185187
	105	0.0865504	0.0906422			105	0.155673	0.241425			105	0.136465	0.182615
	106	0.0859278	0.0897448			106	0.154354	0.242744			106	0.136465	0.181329
	107	0.0846824	0.0888473			107	0.153034	0.241425			107	0.135347	0.178757
	108	0.0840598	0.0888473			108	0.150396	0.236148			108	0.134228	0.177471
	109	0.0834371	0.0870524			109	0.147757	0.229551			109	0.13311	0.174899
	110	0.0834371	0.0870524			110	0.146438	0.218997			110	0.131991	0.173613
	111	0.0834371	0.086155			111	0.143799	0.209763			111	0.130872	0.17104
	112	0.0840598	0.0852575			112	0.14248	0.197889			112	0.130872	0.169754
	113	0.0846824	0.0852575			113	0.139842	0.187335			113	0.128635	0.165896
	114	0.0859278	0.0852575			114	0.139842	0.176781			114	0.128635	0.163324
	115	0.0877958	0.0852575			115	0.141161	0.167546			115	0.127517	0.162038
	116	0.0896638	0.0852575			116	0.141161	0.158311			116	0.127517	0.159466
	117	0.0921544	0.0852575			117	0.143799	0.151715			117	0.126398	0.15818
	118	0.0958904	0.086155			118	0.146438	0.146438			118	0.126398	0.155608
	119	0.0990037	0.0870524			119	0.147757	0.14248			119	0.12528	0.154322
	120	0.10274	0.0879499			120	0.151715	0.138522			120	0.12528	0.154322
	121	0.106476	0.0888473			121	0.155673	0.135884			121	0.126398	0.153036
	122	0.110212	0.0897448			122	0.158311	0.134565			122	0.127517	0.15175
	123	0.11457	0.0906422			123	0.162269	0.131926			123	0.128635	0.150464
	124	0.117684	0.0915397			124	0.164908	0.131926			124	0.130872	0.150464
	125	0.120797	0.0924371			125	0.167546	0.130607			125	0.134228	0.150464
	126	0.12391	0.0924371			126	0.168865	0.130607			126	0.137584	0.15175
	127	0.125778	0.094232			127	0.170185	0.130607			127	0.14094	0.153036
	128	0.128269	0.0951295			128	0.171504	0.130607			128	0.145414	0.155608
	129	0.130137	0.0960269			129	0.172823	0.130607			129	0.14877	0.15818
	130	0.132005	0.0969244			130	0.174142	0.130607			130	0.154362	0.159466
	131	0.134496	0.0978218			131	0.174142	0.131926			131	0.158837	0.162038
	132	0.136364	0.0987193			132	0.175462	0.131926			132	0.163311	0.163324
	133	0.138854	0.100514			133	0.1781	0.133245			133	0.167785	0.167182
	134	0.141968	0.101412			134	0.17942	0.134565			134	0.17226	0.169754
	135	0.145704	0.103207			135	0.182058	0.135884			135	0.175615	0.173613
	136	0.148817	0.104104			136	0.186016	0.137203			136	0.177852	0.176185
	137	0.152553	0.105899			137	0.188654	0.139842			137	0.180089	0.178757
	138	0.156912	0.107694			138	0.192612	0.141161			138	0.181208	0.182615
	139	0.16127	0.108591			139	0.19657	0.14248			139	0.182327	0.187759
	140	0.165006	0.110386			140	0.201847	0.143799			140	0.184564	0.194189
	141	0.169365	0.111284			141	0.205805	0.146438			141	0.184564	0.200619
	142	0.173101	0.112181			142	0.209763	0.147757			142	0.186801	0.208335
	143	0.17746	0.113078			143	0.212401	0.149077			143	0.187919	0.218623
	144	0.181196	0.113976			144	0.216359	0.150396			144	0.191275	0.231483
	145	0.184932	0.113976			145	0.218997	0.151715			145	0.194631	0.24563
	146	0.188667	0.113976			146	0.222955	0.153034			146	0.200224	0.262348
	147	0.193026	0.113976			147	0.225594	0.154354			147	0.205817	0.281638
	148	0.198007	0.113976			148	0.229551	0.154354			148	0.212528	0.302214
	149	0.203611	0.113976			149	0.233509	0.154354			149	0.221477	0.324077
	150	0.210461	0.114873			150	0.237467	0.155673			150	0.229306	0.347225
	151	0.217933	0.115771			151	0.242744	0.155673			151	0.238255	0.369087
	152	0.22665	0.117566			152	0.24934	0.155673			152	0.247204	0.388378
	153	0.236613	0.120258			153	0.257256	0.156992			153	0.255034	0.407668
	154	0.245953	0.12295			154	0.265172	0.158311			154	0.263982	0.4231
	155	0.255915	0.125643			155	0.275726	0.159631			155	0.272931	0.44239
	156	0.26401	0.128335			156	0.28628	0.16095			156	0.284116	0.470683
	157	0.271482	0.13013			157	0.298153	0.162269			157	0.300895	0.520838
	158	0.279577	0.131925			158	0.310026	0.163588			158	0.325503	0.607001
	159	0.288917	0.132822			159	0.323219	0.166227			159	0.357942	0.731745
	160	0.299502	0.132822			160	0.337731	0.168865			160	0.39821	0.873207
	161	0.311955	0.13372			161	0.352243	0.171504			161	0.441834	1.00181
	162	0.324408	0.135515			162	0.368074	0.175462			162	0.486577	1.10212
	163	0.337484	0.13731			163	0.383905	0.182058			163	0.527964	1.17156
	164	0.35056	0.140002			164	0.398417	0.187335			164	0.56264	1.214
	165	0.365504	0.144489			165	0.414248	0.195251			165	0.587248	1.23072
	166	0.382316	0.149874			166	0.42876	0.205805			166	0.599553	1.22686
	167	0.402242	0.157053			167	0.443272	0.216359			167	0.598434	1.205
	168	0.424035	0.164233			168	0.457784	0.228232			168	0.587248	1.16385
	169	0.446451	0.17231			169	0.473615	0.240106			169	0.569351	1.09955
	170	0.468244	0.177695			170	0.488127	0.25066			170	0.548098	1.01338
	171	0.486924	0.181284			171	0.497361	0.258575			171	0.529083	0.913073
	172	0.5	0.183079			172	0.5	0.262533			172	0.512304	0.805048
	173	0.505604	0.181284			173	0.493404	0.263852			173	0.5	0.698308
	174	0.502491	0.176797			174	0.477573	0.261214			174	0.49217	0.601857
	175	0.49066	0.170515			175	0.451187	0.253298			175	0.487696	0.518265
	176	0.471357	0.162438			176	0.422164	0.244063			176	0.48434	0.450106
	177	0.446451	0.154361			177	0.389182	0.233509			177	0.48434	0.394808
	178	0.419676	0.146284			178	0.358839	0.222955			178	0.486577	0.352369
	179	0.392902	0.140002			179	0.333773	0.21504			179	0.489933	0.318933
	180	0.368618	0.134617			180	0.312665	0.208443			180	0.49217	0.293212
	181	0.348692	0.131925			181	0.300792	0.207124			181	0.493289	0.272636
	182	0.334371	0.13013			182	0.296834	0.208443			182	0.488814	0.255918
	183	0.326899	0.131925			183	0.30343	0.21504			183	0.477629	0.243058
	184	0.328144	0.136412			184	0.319261	0.226913			184	0.457494	0.231483
	185	0.339352	0.143592			185	0.345646	0.244063			185	0.431767	0.221195
	186	0.363636	0.157053			186	0.382586	0.26781			186	0.400447	0.212193
	187	0.397883	0.175002			187	0.424802	0.296834			187	0.36689	0.204477
	188	0.438356	0.195644			188	0.465699	0.324538			188	0.337808	0.198047
	189	0.476339	0.215387			189	0.502639	0.346966			189	0.310962	0.194189
	190	0.503736	0.230644			190	0.525066	0.361478			190	0.290828	0.194189
	191	0.517435	0.238721			191	0.532982	0.361478			191	0.279642	0.194189
	192	0.516189	0.237824			192	0.519789	0.352243			192	0.275168	0.196761
	193	0.501245	0.229747			193	0.485488	0.333773			193	0.278523	0.201905
	194	0.475716	0.216285			194	0.436675	0.307388			194	0.293065	0.210907
	195	0.443337	0.199233			195	0.379947	0.278364			195	0.317673	0.222481
	196	0.407223	0.181284			196	0.324538	0.248021			196	0.353468	0.237913
	197	0.368618	0.163336			197	0.275726	0.220317			197	0.394855	0.255918
	198	0.333748	0.146284			198	0.237467	0.19657			198	0.436242	0.272636
	199	0.30137	0.131027			199	0.209763	0.1781			199	0.470917	0.285496
	200	0.272105	0.118463			200	0.187335	0.164908			200	0.493289	0.291926
	201	0.245953	0.108591			201	0.171504	0.154354			201	0.5	0.293212
	202	0.223537	0.101412			202	0.16095	0.147757			202	0.488814	0.286782
	203	0.202989	0.0960269			203	0.153034	0.143799			203	0.46085	0.27778
	204	0.184309	0.0924371			204	0.147757	0.141161			204	0.4217	0.263634
	205	0.16812	0.0897448			205	0.143799	0.139842			205	0.37472	0.246916
	206	0.154421	0.0888473			206	0.141161	0.139842			206	0.328859	0.230197
	207	0.14259	0.0870524			207	0.139842	0.139842			207	0.286353	0.210907
	208	0.13325	0.0870524			208	0.139842	0.139842			208	0.251678	0.192903
	209	0.125778	0.0870524			209	0.138522	0.139842			209	0.222595	0.178757
	210	0.119552	0.086155			210	0.139842	0.138522			210	0.201342	0.165896
	211	0.11457	0.086155			211	0.139842	0.137203			211	0.184564	0.15818
	212	0.110834	0.0870524			212	0.139842	0.135884			212	0.17226	0.15175
	213	0.108344	0.0870524			213	0.139842	0.134565			213	0.163311	0.147892
	214	0.106476	0.0870524			214	0.139842	0.131926			214	0.1566	0.144034
	215	0.104608	0.0870524			215	0.141161	0.131926			215	0.152125	0.141462
	216	0.103362	0.0870524			216	0.14248	0.130607			216	0.14877	0.140176
	217	0.10274	0.0870524			217	0.14248	0.130607			217	0.147651	0.13889
	218	0.10274	0.0879499			218	0.143799	0.129288			218	0.145414	0.13889
	219	0.10274	0.0888473			219	0.143799	0.129288			219	0.145414	0.13889
	220	0.10274	0.0879499			220	0.145119	0.130607			220	0.144295	0.137604
	221	0.103362	0.0888473			221	0.146438	0.130607			221	0.144295	0.137604
	222	0.103362	0.0888473			222	0.146438	0.130607			222	0.144295	0.137604
	223	0.104608	0.0897448			223	0.147757	0.131926			223	0.145414	0.137604
	224	0.10523	0.0897448			224	0.150396	0.131926			224	0.145414	0.13889
	225	0.106476	0.0915397			225	0.151715	0.134565			225	0.145414	0.13889
	226	0.107721	0.0915397			226	0.154354	0.135884			226	0.145414	0.13889
	227	0.109589	0.0924371			227	0.155673	0.137203			227	0.146532	0.13889
	228	0.11208	0.094232			228	0.159631	0.138522			228	0.147651	0.13889
	229	0.11457	0.0951295			229	0.163588	0.141161			229	0.147651	0.13889
	230	0.118306	0.0969244			230	0.167546	0.143799			230	0.14877	0.13889
	231	0.122042	0.0987193			231	0.172823	0.146438			231	0.14877	0.140176
	232	0.127024	0.100514			232	0.17942	0.149077			232	0.151007	0.140176
	233	0.132628	0.102309			233	0.187335	0.151715			233	0.152125	0.141462
	234	0.1401	0.104104			234	0.197889	0.156992			234	0.152125	0.142748
	235	0.150062	0.106796			235	0.21372	0.163588			235	0.154362	0.142748
	236	0.163138	0.109489			236	0.234828	0.170185			236	0.155481	0.142748
	237	0.181196	0.113976			237	0.265172	0.182058			237	0.157718	0.144034
	238	0.206102	0.119361			238	0.304749	0.195251			238	0.159955	0.14532
	239	0.239726	0.12654			239	0.346966	0.209763			239	0.163311	0.146606
	240	0.279577	0.135515			240	0.386544	0.222955			240	0.166667	0.149178
	241	0.319427	0.144489			241	0.414248	0.23219			241	0.171141	0.150464
	242	0.351183	0.151669			242	0.423483	0.237467			242	0.176734	0.153036
	243	0.371731	0.157053			243	0.411609	0.234828			243	0.182327	0.156894
	244	0.376712	0.157053			244	0.378628	0.225594			244	0.192394	0.160752
	245	0.365504	0.153464			245	0.336412	0.21372			245	0.204698	0.165896
	246	0.342466	0.146284			246	0.292876	0.197889			246	0.221477	0.172326
	247	0.311955	0.13731			247	0.255937	0.183377			247	0.243848	0.181329
	248	0.280822	0.127438			248	0.228232	0.171504			248	0.275168	0.194189
	249	0.251557	0.117566			249	0.208443	0.162269			249	0.313199	0.209621
	250	0.225405	0.109489			250	0.195251	0.155673			250	0.356823	0.226339
	251	0.204234	0.103207			251	0.186016	0.151715			251	0.39821	0.243058
	252	0.186177	0.0996167			252	0.180739	0.149077			252	0.430649	0.255918
	253	0.171233	0.0978218			253	0.176781	0.146438			253	0.447427	0.263634
	254	0.160025	0.094232			254	0.174142	0.143799			254	0.44519	0.26492
	255	0.151308	0.0933346			255	0.174142	0.14248			255	0.423937	0.259776
	256	0.145081	0.0924371			256	0.174142	0.139842			256	0.389262	0.248202
	257	0.141345	0.0924371			257	0.175462	0.139842			257	0.347875	0.234055
	258	0.138854	0.0924371			258	0.1781	0.139842			258	0.308725	0.217337
	259	0.137609	0.0924371			259	0.182058	0.139842			259	0.275168	0.200619
	260	0.138232	0.094232			260	0.187335	0.14248			260	0.248322	0.186473
	261	0.139477	0.094232			261	0.193931	0.145119			261	0.229306	0.174899
	262	0.14259	0.0960269			262	0.201847	0.147757			262	0.217002	0.167182
	263	0.146949	0.0978218			263	0.212401	0.150396			263	0.208054	0.162038
	264	0.153798	0.0987193			264	0.226913	0.155673			264	0.202461	0.15818
	265	0.162516	0.100514			265	0.24934	0.16095			265	0.197987	0.155608
	266	0.174969	0.103207			266	0.279683	0.168865			266	0.195749	0.155608
	267	0.193649	0.105899			267	0.316623	0.1781			267	0.194631	0.154322
	268	0.218555	0.110386			268	0.354881	0.187335			268	0.194631	0.154322
	269	0.24533	0.113976			269	0.381266	0.193931			269	0.194631	0.155608
	270	0.267746	0.118463			270	0.386544	0.193931			270	0.196868	0.155608
	271	0.279577	0.121155			271	0.365435	0.189974			271	0.200224	0.15818
	272	0.277709	0.121155			272	0.325858	0.182058			272	0.203579	0.159466
	273	0.263387	0.118463			273	0.28496	0.172823			273	0.210291	0.163324
	274	0.242217	0.113976			274	0.253298	0.164908			274	0.218121	0.167182
	275	0.219801	0.109489			275	0.233509	0.158311			275	0.231544	0.17104
	276	0.200498	0.104104			276	0.221636	0.154354			276	0.251678	0.178757
	277	0.184309	0.100514			277	0.21504	0.151715			277	0.279642	0.186473
	278	0.172478	0.0978218			278	0.211082	0.149077			278	0.317673	0.199333
	279	0.163138	0.0969244			279	0.208443	0.147757			279	0.365772	0.217337
	280	0.155666	0.0960269			280	0.208443	0.146438			280	0.407159	0.236627
	281	0.151308	0.0960269			281	0.211082	0.147757			281	0.432886	0.254632
	282	0.148194	0.0951295			282	0.21504	0.147757			282	0.434004	0.263634
	283	0.146949	0.0951295			283	0.220317	0.149077			283	0.410515	0.262348
	284	0.147572	0.0960269			284	0.229551	0.150396			284	0.371365	0.250774
	285	0.14944	0.0969244			285	0.241425	0.154354			285	0.328859	0.232769
	286	0.153798	0.0969244			286	0.257256	0.155673			286	0.294183	0.216051
	287	0.159402	0.0978218			287	0.278364	0.159631			287	0.269575	0.200619
	288	0.16812	0.0996167			288	0.302111	0.163588			288	0.255034	0.189045
	289	0.178705	0.100514			289	0.319261	0.166227			289	0.246085	0.182615
	290	0.190535	0.102309			290	0.324538	0.167546			290	0.241611	0.178757
	291	0.200498	0.103207			291	0.316623	0.167546			291	0.238255	0.177471
	292	0.206102	0.104104			292	0.296834	0.164908			292	0.238255	0.177471
	293	0.204857	0.105001			293	0.273087	0.162269			293	0.239374	0.177471
	294	0.19863	0.104104			294	0.25066	0.158311			294	0.242729	0.178757
	295	0.18929	0.103207			295	0.234828	0.154354			295	0.248322	0.182615
	296	0.178082	0.101412			296	0.225594	0.151715			296	0.258389	0.186473
	297	0.166874	0.0996167			297	0.220317	0.149077			297	0.271812	0.192903
	298	0.158157	0.0978218			298	0.217678	0.147757			298	0.290828	0.201905
	299	0.150685	0.0969244			299	0.217678	0.147757			299	0.315436	0.212193
	300	0.145081	0.0969244			300	0.218997	0.146438			300	0.3434	0.223767
	301	0.141968	0.0951295			301	0.222955	0.146438			301	0.370246	0.234055
	302	0.139477	0.0960269			302	0.228232	0.147757			302	0.388143	0.240485
	303	0.138854	0.0951295			303	0.237467	0.150396			303	0.393736	0.240485
	304	0.1401	0.0960269			304	0.246702	0.150396			304	0.38255	0.235341
	305	0.14259	0.0969244			305	0.258575	0.153034			305	0.360179	0.226339
	306	0.146326	0.0969244			306	0.271768	0.154354			306	0.332215	0.216051
	307	0.151308	0.0978218			307	0.281003	0.154354			307	0.305369	0.205763
	308	0.156912	0.0978218			308	0.28496	0.154354			308	0.285235	0.198047
	309	0.161893	0.0987193			309	0.281003	0.154354			309	0.271812	0.191617
	310	0.166252	0.0996167			310	0.269129	0.153034			310	0.265101	0.189045
	311	0.167497	0.0996167			311	0.253298	0.150396			311	0.262864	0.187759
	312	0.166252	0.100514			312	0.237467	0.147757			312	0.263982	0.189045
	313	0.16127	0.0996167			313	0.225594	0.147757			313	0.268456	0.190331
	314	0.155044	0.0987193			314	0.217678	0.147757			314	0.276286	0.192903
	315	0.148194	0.0978218			315	0.21504	0.146438			315	0.288591	0.198047
	316	0.141968	0.0987193			316	0.216359	0.146438			316	0.304251	0.203191
	317	0.136986	0.0969244			317	0.218997	0.146438			317	0.321029	0.209621
	318	0.134496	0.0978218			318	0.225594	0.146438			318	0.340045	0.217337
	319	0.13325	0.0969244			319	0.233509	0.147757			319	0.355705	0.222481
	320	0.133873	0.0978218			320	0.241425	0.149077			320	0.364653	0.225053
											321	0.365772	0.223767
											322	0.356823	0.221195
											323	0.341163	0.213479
											324	0.321029	0.208335
											325	0.303132	0.200619
											326	0.289709	0.194189
											327	0.281879	0.192903
											328	0.280761	0.191617
											329	0.284116	0.194189
											330	0.293065	0.196761
											331	0.304251	0.201905
											332	0.317673	0.205763
											333	0.329978	0.210907
											334	0.341163	0.213479
											335	0.345638	0.213479
											336	0.344519	0.212193
											337	0.336689	0.209621
											338	0.324385	0.205763
											339	0.312081	0.200619
											340	0.302013	0.199333
line chart

## Sheet: J
Fig S3A									Fig S3B
	degron::GFP::rpoa-2; eft-3p::TIR1									degron::GFP::rpoa-2			grwd-1::degron::GFP			tsr-2::degron::GFP
	(-IAA)				(+IAA)				GFP fluorescence	no TIR1	eft-3p::TIR1		no TIR1	eft-3p::TIR1		no TIR1	eft-3p::TIR1
Body Length (µm)	Day_1	Day_2	Day_3		Day_1	Day_2	Day_3		1	0.971963	0.757009		0.915888	0.757009		1.00935	0.738318
1	270.49	573.445	917.641		191.441	243.709	238.201		2	0.841121	0.897196		0.682243	0.71028		1.00935	0.775701
2	271.097	579.583	780.449		247.185	257.302	259.141		3	0.953271	0.88785		0.943925	0.672897		1.14953	0.663551
3	245.255	645.738	842.412		273.533	301.793	273.449		4	0.934579	0.906542		0.906542	0.785047		1.1028	0.775701
4	278.936	510.373	838.166		258.312	271.534	268.177		5	0.906542	0.897196		0.747664	0.794393		1.1028	0.766355
5	280.141	517.681	781.297		231.815	259.27	266.951		6	0.971963	0.859813		0.915888	0.747664		1.27103	0.813084
6	246.796	567.56	847.899		242.201	192.139	262.457		7	0.934579	0.803738		0.990654	0.719626		1.23364	0.859813
7	293.242	575.027	834.982		240.483	264.811	269.853		8	0.88785	0.841121		0.990654	0.747664		1.06542	0.803738
8	201.301	460.113	809.177		224.148	280.034	267.755		9	0.962617	0.803738		0.990654	0.766355		1.13084	0.88785
9	278.105	502.602	804.679		236.334	258.889	266.275		10	0.981308	0.803738		0.962617	0.831776		1.17757	0.906542
10	271.673	554.382	760.122		245.939	309.143	286.555		11	0.925234	0.831776		1.01869	0.841121		1.07477	0.841121
11	272.159	578.333	889.708		238.214	275.009	255.408		12	0.953271	0.803738		1	0.850467		0.906542	0.869159
12	282.703	577.416	818.232		235.748	299.426	226.588
13	236.823	496.574	808.287		241.751	276.447	275.479		Box plot statistics
14	236.645	477.295	785.098		216.491	273.243	260.777			degron::GFP::rpoa-2			grwd-1::degron::GFP			tsr-2::degron::GFP
15	217.701	568.689	903.682		220.255	285.697	255.421			no TIR1	eft-3p::TIR1		no TIR1	eft-3p::TIR1		no TIR1	eft-3p::TIR1
16	261.659	525.687	831.462		256.772	296.648	270.911		Upper whisker	1.06	0.6		1.16	0.63		1.44	0.38
17	221.906	516.495	875.327		261.495	271.12	282.978		3rd quartile	0.93	0.5		1.04	0.38		1.41	0.33
18	248.307	508.029	818.456		193.513	287.445	270.126		Median	0.9	0.48		0.91	0.22		1.13	0.31
19	256.191	560.531	779.857		252.991	270.688	262.2		1st quartile	0.77	0.43		0.71	0.21		1.01	0.18
20	252.285	526.388	910.78		195.497	269.896	280.115		Lower whisker	0.6	0.34		0.53	0.18		0.63	0.09
21	264.351	746.409	733.112		235.029	270.89	258.182		Nr. of data points	11	11		11	11		11	11
22	261.654	473.223	658.181		253.218	272.051	172.12		Mean	0.87	0.47		0.87	0.32		1.16	0.26
23	256.151	365.765	858.512		252.993	283.139	254.347		p value		3.61718e-05			0.000173533			3.0717e-08
24	265.242	624.101	771.582		225.721	282.946	245.75		(independent t test)
25	204.93	554.448	743.764		237.119	279.258	204.347
26	278.555	487.57	776.304		223.962	285.253	212.351
27	250.302	538.763	839.84		265.412	295.27	262.756
28	266.656	633.089	892.388		217.531	242.371	249.626
29	254.402	431.912	915.517		257.607	191.886	268.076
30	264.047	547.197	1035.04		212.28	274.276	256.447
31	284.98	547.144	955.295		217.08	271.722	249.959
32	282.1	439.424	929.557		222.033	314.048	290.209
33	280.576	563.866	949.18		248.52	298.863	234.462
34	247.592	445.694	1000.2		214.86	294.81	244.743
35	255	658.43	754.644		229.055	275.406	247.375
36	275.293	627.603	818.877		245.529	270.796	258.437
37	209.756	508.017	729.925		228.612	296.549	261.215
38	299.258	496.292	786.984		230.543	276.738	258.924
39	290.084	416.876	713.732		235.759	265.779	260.991
40	220.835	650.841	838.663		201.396	296.593	239.687
Box plot statistics
	degron::GFP::rpoa-2; eft-3p::TIR1
	(-IAA)				(+IAA)
	Day_1	Day_2	Day_3		Day_1	Day_2	Day_3
Upper whisker	299.26	658.43	1035.04		273.53	314.05	290.21
3rd quartile	278.33	576.22	891.05		247.85	291.13	268.13
Median	262.85	542.95	825.17		235.75	275.21	259.96
1st quartile	247.19	496.43	780.15		221.14	270.29	248.5
Lower whisker	201.3	416.88	658.18		191.44	242.37	226.59
Nr. of data points	40	40	40		40	40	40
Mean	258.38	539.47	833.48		233.96	274.57	255.72
p value		4.81919e-36	1.65157e-56			7.10449e-12	1.56502e-05
padj		1.44576e-35	4.95471e-56			2.13135e-11	4.69507e-05
(independent t test)

[truncated: 7 more sheets: K, L, M, N, O, P, R]
